# Supplementary material for: Comparative Transcriptome and Interaction Protein Analysis Reveals the Mechanism of IbMPK3-Overexpressing Transgenic Sweet Potato Response to Low-Temperature Stress
Source: Genes (Basel). 2022 Jul 14;13(7):1247. doi: 10.3390/genes13071247 (PMC9317282; doi:10.3390/genes13071247)
Supplement: Supplementary file 1 [file genes-13-01247-s001.zip]

Archive with 13 entries (11 files):
- genes-1758757-supplementary/
- genes-1758757-supplementary/(M2) genes-1758757-supplementary/
- genes-1758757-supplementary/(M2) genes-1758757-supplementary/Supplement  documents (Figure S1-S3).pdf
- genes-1758757-supplementary/(M2) genes-1758757-supplementary/Table S1.xlsx
- genes-1758757-supplementary/(M2) genes-1758757-supplementary/Table S13-14.xlsx
- genes-1758757-supplementary/(M2) genes-1758757-supplementary/Table S15-S16.xlsx
- genes-1758757-supplementary/(M2) genes-1758757-supplementary/Table S17.xlsx
- genes-1758757-supplementary/(M2) genes-1758757-supplementary/Table S18.xlsx
- genes-1758757-supplementary/(M2) genes-1758757-supplementary/Table S2.xlsx
- genes-1758757-supplementary/(M2) genes-1758757-supplementary/Table S3.xlsx
- genes-1758757-supplementary/(M2) genes-1758757-supplementary/Table S4.xlsx
- genes-1758757-supplementary/(M2) genes-1758757-supplementary/Table S5-S8.xlsx
- genes-1758757-supplementary/(M2) genes-1758757-supplementary/Table S9-S12.xlsx
