# Supplementary material for: Comparative Transcriptome and Interaction Protein Analysis Reveals the Mechanism of IbMPK3-Overexpressing Transgenic Sweet Potato Response to Low-Temperature Stress
Source: Genes (Basel). 2022 Jul 14;13(7):1247. doi: 10.3390/genes13071247 (PMC9317282; doi:10.3390/genes13071247)
Supplement: Supplementary file 1 [file genes-13-01247-s001.zip › genes-1758757-supplementary/(M2) genes-1758757-supplementary/Table S1.xlsx]

## Sheet: Tab S 1
Table S1. Sequencing and assembly statistic for the 18 sweetptotato samples.
Sample	Rep	Raw reads(*106)	Clean Reads(*106)	Clean Date (108bp)	Q30 ( > %)	GC content (%)	Mapped Reads (*106)	mapped percentage (%)
CK 0 h	1	43.67	43.16	64.44	94.02	45.69	32.78	76.09
CK 0 h	2	45.8	45.45	67.87	93.91	45.8	34.34	75.78
CK 0 h	3	38.28	37.94	56.61	93.78	45.79	28.62	75.6
CK 2 h	1	39.16	38.84	58.02	94	45.88	29.43	76.18
CK 2 h	2	41.49	41.11	61.38	94.2	45.67	31.15	75.99
CK 2 h	3	44.68	44.17	65.98	94.07	45.71	33.37	75.82
CK 12 h	1	44.84	44.53	66.63	94.07	46.12	33.65	76.09
CK 12 h	2	46.64	45.96	68.57	94	46.09	34.58	75.95
CK 12 h	3	43.55	42.92	64.05	93.92	46.05	32.32	75.88
M3 0 h	1	48.94	48.55	72.52	93.36	45.42	37.19	76.74
M3 0 h	2	37.76	37.48	55.98	94.22	45.43	28.67	76.67
M3 0 h	3	36.14	35.88	53.62	94.2	45.41	27.46	76.67
M3 2 h	1	39.16	38.87	63.62	94.03	45.39	29.69	76.66
M3 2 h	2	46.37	45.79	58.11	94.05	45.41	34.89	76.5
M3 2 h	3	40.1	39.63	68.35	93.25	45.37	30.04	76.08
M3 12 h	1	39.99	39.59	59.13	93.79	45.86	29.79	75.97
M3 12 h	2	52.73	51.97	77.57	94.11	45.68	39.11	76.06
M3 12 h	3	54.29	53.77	80.32	93.87	45.83	40.52	76.09
