# Supplementary material for: Comparative Transcriptome and Interaction Protein Analysis Reveals the Mechanism of IbMPK3-Overexpressing Transgenic Sweet Potato Response to Low-Temperature Stress
Source: Genes (Basel). 2022 Jul 14;13(7):1247. doi: 10.3390/genes13071247 (PMC9317282; doi:10.3390/genes13071247)
Supplement: Supplementary file 1 [file genes-13-01247-s001.zip › genes-1758757-supplementary/(M2) genes-1758757-supplementary/Table S13-14.xlsx]

## Sheet: Table 13
Table S13. The DEGs expressed more rapidly in M3 than in WT plants under low temperature stress treatment.
id	WT CK-1 FPKM	WT CK-2 FPKM	WT CK-3 FPKM	WT 2 h-1 FPKM	WT 2 h-2 FPKM	WT 2 h-3 FPKM	WT 12 h-1 FPKM	WT 12 h-2 FPKM	WT 12 h-3 FPKM	M3 CK-1 FPKM	M3 CK-2 FPKM	M3 CK-3 FPKM	M3 2 h-1 FPKM	M3 2 h-2 FPKM	M3 2 h-3 FPKM	M3 12 h-1 FPKM	M3 12 h-2 FPKM	M3 12 h-3 FPKM		Symbol	Description	KEGG_A_class	KEGG_B_class	Pathway	K_ID	GO Component	GO Function	GO Process
G10026	4.11	5.01	4.92	21.46	23.52	20.11	116	111.95	105.09	4.1	4.01	4.34	18.16	17.53	16.48	90.16	91.22	89.35	CAF1-9	PREDICTED: probable CCR4-associated factor 1 homolog 9 [Ipomoea nil]	Genetic Information Processing	Folding, sorting and degradation	ko03018//RNA degradation	K12581	GO:0043231//intracellular membrane-bounded organelle	GO:0000175//3'-5'-exoribonuclease activity	GO:0090501//RNA phosphodiester bond hydrolysis
G10039	0.74	0.56	0.68	1.95	3.84	2.63	4.14	5.6	7.13	0.79	1.07	1.85	4.74	2.28	4.1	5.19	5.05	5.97	AXS2	PREDICTED: UDP-D-apiose/UDP-D-xylose synthase 2 [Ipomoea nil]	Metabolism;Metabolism	Global and overview maps;Carbohydrate metabolism	ko01100//Metabolic pathways;ko00520//Amino sugar and nucleotide sugar metabolism	K12449;K12449	-	-	-
G10171	18.46	18.24	15.54	77.02	90.45	73.15	421.13	425.82	344.31	23.49	17.51	27.86	64.6	60.91	70.75	299.3	306.65	295.1	CAF1-9	PREDICTED: probable CCR4-associated factor 1 homolog 9 [Ipomoea nil]	Genetic Information Processing	Folding, sorting and degradation	ko03018//RNA degradation	K12581	GO:0043231//intracellular membrane-bounded organelle	GO:0000175//3'-5'-exoribonuclease activity	GO:0090501//RNA phosphodiester bond hydrolysis
G10189	24.3	22.05	24.67	49.85	48.89	48.43	408.88	396.29	415.05	18.25	19.1	18.65	63.56	63.02	58.99	323.31	304.4	320.29	MPK3	PREDICTED: mitogen-activated protein kinase 3-like [Ipomoea nil]	Organismal Systems;Environmental Information Processing	Environmental adaptation;Signal transduction	ko04626//Plant-pathogen interaction;ko04016//MAPK signaling pathway - plant	K20536;K20536	GO:0043231//intracellular membrane-bounded organelle	GO:0004702//receptor signaling protein serine/threonine kinase activity;GO:0032550//purine ribonucleoside binding	GO:0000187//activation of MAPK activity;GO:0006091//generation of precursor metabolites and energy;GO:0006605//protein targeting;GO:0009411//response to UV;GO:0009617//response to bacterium;GO:0009620//response to fungus;GO:0009696//salicylic acid metabolic process;GO:0009700//indole phytoalexin biosynthetic process;GO:0009755//hormone-mediated signaling pathway;GO:0009863//salicylic acid mediate…
G10237	2.21	2.63	2.57	1.44	1.79	1.94	0.85	0.89	0.58	3.03	2.73	2.51	0.99	1.42	0.79	1.18	0.79	1.07	VITISV_037692	PREDICTED: arginine biosynthesis bifunctional protein ArgJ, chloroplastic isoform X5 [Ipomoea nil]	Metabolism;Metabolism;Metabolism;Metabolism;Metabolism	Global and overview maps;Global and overview maps;Global and overview maps;Global and overview maps;Amino acid metabolism	ko01100//Metabolic pathways;ko01110//Biosynthesis of secondary metabolites;ko01230//Biosynthesis of amino acids;ko01210//2-Oxocarboxylic acid metabolism;ko00220//Arginine biosynthesis	K00620;K00620;K00620;K00620;K00620	GO:0009536//plastid	GO:0008080//N-acetyltransferase activity	GO:0006525//arginine metabolic process
G10268	3.09	1.81	2.78	8.1	8.3	5.67	59.82	53.7	56.69	2.29	3.86	3.61	9.81	8.43	12.21	49.36	44.31	49.34	--	PREDICTED: uncharacterized protein LOC109192743 [Ipomoea nil]	-	-	-	-	-	-	-
G10274	11.5	9.47	8.49	8.96	10.93	7.75	4.81	3.86	4.11	18.86	19.15	20.11	8.24	6.14	8.25	6.25	7.06	7.73	EXPA4	PREDICTED: expansin-A4-like [Ipomoea nil]	-	-	-	-	GO:0005618//cell wall	-	GO:0000226//microtubule cytoskeleton organization;GO:0006970//response to osmotic stress;GO:0070838//divalent metal ion transport;GO:0071555//cell wall organization
G10283	8.3	6.76	6.98	18.49	16.84	17.1	77.63	74.39	73.77	5.91	5.69	4.99	14.49	14.31	17.03	96.46	88.25	88.2	SCL9	PREDICTED: scarecrow-like protein 30 [Ipomoea nil]	-	-	-	-	-	-	GO:0010468//regulation of gene expression
G10292	18.67	16.9	19.6	71.04	69.76	70.96	371.81	356.59	359.42	23.61	24.09	23.27	82.02	79.51	79.57	329.32	304.45	322.38	RHC2A	PREDICTED: probable E3 ubiquitin-protein ligase RHC2A [Ipomoea nil]	-	-	-	-	-	-	-
G10338	9.51	9.08	9.99	5.54	5.58	4.85	5.49	2.54	3.9	10.67	8.86	11.75	5.11	3.86	4.94	5.99	5.32	6.17	--	-	-	-	-	-	-	-	-
G10450	12.64	13.5	13.22	15.61	13.93	13.31	41.96	41.86	37.44	9.94	7.47	9.82	20.48	19.73	17.7	53.25	51.55	46.97	PTI6	PREDICTED: pathogenesis-related genes transcriptional activator PTI6-like [Ipomoea nil]	Organismal Systems	Environmental adaptation	ko04626//Plant-pathogen interaction	K13434	-	-	-
G10534	8.76	6.37	7.26	13.81	11.87	11.38	32.6	26.49	29.47	5.09	4.25	5.15	17.88	18.42	15.12	36.63	35.31	36.23	PTI6	PREDICTED: pathogenesis-related genes transcriptional activator PTI6-like [Ipomoea nil]	Organismal Systems	Environmental adaptation	ko04626//Plant-pathogen interaction	K13434	-	-	-
G1057	7.2	10.53	8.09	3.12	3.43	3.73	93.34	99.52	93.89	1.5	1.03	1.41	4.82	4.04	3.88	47.67	48.39	45.58	TIFY10A	PREDICTED: protein TIFY 10a-like [Ipomoea nil]	Environmental Information Processing	Signal transduction	ko04075//Plant hormone signal transduction	K13464	-	-	-
G10632	1.05	2.41	0.97	1.66	1.21	2.53	17.63	20.36	12.82	6.75	5.37	4.8	1.42	0.82	1.66	19.03	20.81	18.28	--	PREDICTED: probable glucan endo-1,3-beta-glucosidase A6 [Ipomoea nil]	-	-	-	-	-	-	-
G10710	5.64	7.68	7.23	21.62	23.82	24.97	272.65	276.24	272.18	6.41	4.86	6.37	44.81	49.29	52.53	183.53	179.06	179.23	At2g30020	PREDICTED: probable protein phosphatase 2C 25 [Ipomoea nil]	-	-	-	-	-	-	-
G10719	25.57	32.45	30.93	7.96	7.4	6.12	5.23	6.4	6.38	0.52	1.49	0.32	3.19	2.5	3.3	3.3	3.77	2.65	EAS	PREDICTED: vetispiradiene synthase 3-like [Ipomoea nil]	-	-	-	-	-	GO:0016829//lyase activity;GO:0046872//metal ion binding	GO:0008152//metabolic process
G10721	69.46	71.38	70.24	12.78	10.02	8.82	8.81	10.09	8.44	2.29	1.48	1.63	4.95	6.28	6.45	3.86	4.48	4.24	CYP71D55	PREDICTED: premnaspirodiene oxygenase-like [Ipomoea nil]	-	-	-	-	-	-	-
G10738	12.8	13.22	14.67	0.34	0.32	0.46	29.32	32.64	30.85	2.08	0.47	0.79	2.86	4.38	3.83	4.08	4.16	4.15	PHT1-4	PREDICTED: inorganic phosphate transporter 1-4-like [Ipomoea nil]	-	-	-	-	GO:0031224//intrinsic component of membrane	GO:0005215//transporter activity	GO:0015698//inorganic anion transport;GO:0044763//single-organism cellular process
G10810	7.81	10.29	11.31	4.45	5.69	5.18	41.99	36.41	40.68	12.56	10.75	10.96	3.35	3.62	5.63	106.86	91.35	92.31	AUX22D	PREDICTED: auxin-induced protein 22D-like [Ipomoea nil]	Environmental Information Processing	Signal transduction	ko04075//Plant hormone signal transduction	K14484	-	-	GO:0010467//gene expression;GO:0034645//cellular macromolecule biosynthetic process;GO:0050794//regulation of cellular process
G10837	5.13	6.85	5.59	6.55	7.16	5.01	27.41	27.88	23.69	14.71	15.02	15.38	6.62	6.84	6.4	26.21	26.48	26.18	--	PREDICTED: uncharacterized protein LOC109161635 isoform X1 [Ipomoea nil]	-	-	-	-	-	-	-
G10997	42.19	45.55	37.46	41.95	42.34	41.28	17.06	16.07	16.34	33.72	29.61	32.89	16.74	13.92	15.47	3.05	2.32	2.78	OMT1	PREDICTED: flavone 3'-O-methyltransferase 1-like [Ipomoea nil]	-	-	-	-	-	GO:0005515//protein binding;GO:0008168//methyltransferase activity	GO:0008152//metabolic process
G11092	54.79	56.61	55.48	173.85	170.32	163.54	552.69	545.45	546.23	63.54	59.14	63.78	189.96	181.46	179.86	579.8	570.52	560.46	--	PREDICTED: uncharacterized protein LOC109175594 isoform X1 [Ipomoea nil]	-	-	-	-	-	-	-
G11095	3.78	3.72	2.31	1.33	2.25	1.42	1.96	0.5	0.9	1.26	0.96	0.99	3.06	3.44	3.46	1.54	0.21	0.92	--	PREDICTED: uncharacterized protein LOC109175604 isoform X1 [Ipomoea nil]	-	-	-	-	-	-	-
G11122	2.78	5.35	4.06	3.59	6.73	6.07	1.43	1.24	0.45	8.29	8.23	8.95	1.71	2.07	2.41	0.88	1.2	0.89	SBT5.6	PREDICTED: subtilisin-like protease SBT5.6 [Ipomoea nil]	-	-	-	-	-	-	-
G11147	0.25	0.33	0.07	0.33	0.69	0.96	8.71	8.51	9.14	0.05	0.16	0.06	1.25	1.07	0.91	6.69	6.5	6.6	PAP29	PREDICTED: probable inactive purple acid phosphatase 29 [Ipomoea nil]	-	-	-	-	-	-	-
G11151	65.61	65.01	65.86	197.32	190.26	188.15	648.75	652.47	679.23	49.68	49.4	49.12	153.49	147.19	141.79	497.58	498.84	494.27	--	PREDICTED: uncharacterized protein LOC109175594 isoform X1 [Ipomoea nil]	-	-	-	-	-	-	-
G11167	7.08	6.43	5.07	2.45	1.58	1.6	2.13	2.34	1.53	1.55	1.82	1.76	2.71	3.44	4.43	0.52	1.76	1.98	At3g57810	PREDICTED: OTU domain-containing protein At3g57810, partial [Ricinus communis]	-	-	-	-	-	-	-
G11185	12.94	14.41	15.96	7.19	10.68	9.04	2.43	3.15	4.98	14.7	15.76	16.54	6.33	7.88	8.56	1.79	2.59	1.63	--	PREDICTED: histidine-containing phosphotransfer protein 1 [Ipomoea nil]	Environmental Information Processing	Signal transduction	ko04075//Plant hormone signal transduction	K14490	GO:0043231//intracellular membrane-bounded organelle;GO:0044444//cytoplasmic part	GO:0004871//signal transducer activity;GO:0019901//protein kinase binding	GO:0006796//phosphate-containing compound metabolic process;GO:0006820//anion transport;GO:0009755//hormone-mediated signaling pathway;GO:0009845//seed germination;GO:0009966//regulation of signal transduction;GO:0035556//intracellular signal transduction;GO:0040007//growth;GO:0048229//gametophyte development;GO:0080090//regulation of primary metabolic process;GO:2000026//regulation of multicellu…
G11254	11.8	8.7	11.59	3.49	3.73	3.54	2.32	2.08	2.16	8.37	10.19	9.62	3.2	2.67	2.91	4.17	2.71	1.5	--	PREDICTED: uncharacterized protein LOC109155742 [Ipomoea nil]	-	-	-	-	-	-	-
G11411	2.92	4.04	3.25	5.07	4.07	4.26	29.76	27.64	33.05	0.79	0.52	0.6	2.63	3.5	3.87	30.34	33.02	31.25	MES18	PREDICTED: putative methylesterase 11, chloroplastic [Ipomoea nil]	-	-	-	-	-	-	-
G11438	0.17	0.55	0.37	0.98	0.2	0.19	1.32	0.74	2.08	0.3	0	0	1.72	1.46	0.86	2.12	0.59	1.27	--	Nuclear transport factor 2 [Cynara cardunculus var. scolymus] [Cynara cardunculus]	-	-	-	-	-	-	-
G11598	2.17	1.58	1.83	0.49	0.76	0.87	0.67	0.73	0.55	0.71	0.34	0.52	1.14	1.19	2.44	1.11	1.11	1.32	TSC10B	PREDICTED: 3-dehydrosphinganine reductase TSC10A-like [Ipomoea nil]	Metabolism;Metabolism	Global and overview maps;Lipid metabolism	ko01100//Metabolic pathways;ko00600//Sphingolipid metabolism	K04708;K04708	-	-	-
G11683	0.98	0.64	1.25	3.8	3.68	2.49	6.21	6.47	5.37	0.98	0.71	1.57	2.49	3	3.04	6.98	5.54	5.86	--	PREDICTED: non-specific lipid-transfer protein-like protein At2g13820 isoform X2 [Ipomoea nil]	-	-	-	-	-	-	-
G11700	10.36	11.3	9.4	11.66	12.29	12.01	209.02	211.82	223.66	4.42	4.28	6.36	15.03	17.08	12.71	199.83	199.36	204.32	--	PREDICTED: probable beta-D-xylosidase 5 isoform X2 [Jatropha curcas]	-	-	-	-	-	-	-
G11882	66.75	68.31	72.72	152.83	149.61	154.34	331.58	302.95	310.33	55.55	49.83	55.5	150.97	151.56	157.65	340.1	331.57	326.46	--	PREDICTED: RNA-binding protein 25-like [Solanum tuberosum]	-	-	-	-	-	-	-
G12122	7.26	6.41	5.16	14.65	12.81	17.57	415.7	412.54	398.43	2.8	2.59	3.49	19.46	18.77	20.66	313.92	322.28	308.25	--	PREDICTED: uncharacterized protein LOC109164031 [Ipomoea nil]	-	-	-	-	-	-	-
G12396	0.33	0.25	0.46	1.94	2.03	1.6	4.18	3.07	2.74	0.83	0.38	0.4	2.24	1.86	3.66	3.37	2.51	3.4	--	-	-	-	-	-	-	-	-
G12542	0.19	0.27	0.44	1.71	3.03	4.57	4.04	7.09	5.29	0.08	0.33	0.46	3	4.89	3.96	4.84	4.3	3.73	--	-	-	-	-	-	-	-	-
G1258	0.86	0.36	0.23	1.09	1.42	1.44	1.9	1.26	2.61	0.26	0.34	0.81	1.54	1.48	1.84	2.19	1.82	1.59	DRB2	PREDICTED: double-stranded RNA-binding protein 2-like [Nicotiana tabacum]	-	-	-	-	-	-	-
G1260	1	0.95	1.07	23.58	22.76	24.02	655.4	633.09	638.17	3.19	3.49	2.84	20.2	21.36	17.48	292.28	280.29	285.91	ERF017	PREDICTED: ethylene-responsive transcription factor ERF017-like [Ipomoea nil]	-	-	-	-	-	-	-
G12636	5.58	4.66	4.94	4.62	3.73	2.8	2.47	2.21	2.13	8.72	9.16	10.17	3.68	4.19	3.49	2.93	2.15	3.3	HAT	PREDICTED: zinc finger BED domain-containing protein RICESLEEPER 2-like [Ipomoea nil]	-	-	-	-	-	-	-
G12712	3.89	9.14	2.85	3.83	9.12	3.5	46.19	25.23	61.84	1.42	2.09	1.82	4.71	16.07	3.48	52.01	80.72	59.53	IP5P2	PREDICTED: type I inositol polyphosphate 5-phosphatase 2 [Ipomoea nil]	-	-	-	-	-	-	-
G12728	15.42	17.28	18.41	15.41	21.37	21.62	4.18	4.21	3.8	11.52	13.82	13.44	4.59	4.1	4.29	2.27	2.97	3.29	SBT5.6	PREDICTED: subtilisin-like protease SBT5.6 [Ipomoea nil]	-	-	-	-	-	-	-
G12918	53.59	59.79	61.57	58.15	54.63	54.95	132.21	144.44	137.85	15.86	15.55	16.03	38.67	41.65	42.7	98.68	106.42	100.21	BZIP44	PREDICTED: bZIP transcription factor 44-like [Ipomoea nil]	-	-	-	-	-	GO:0005488//binding	GO:0017148//negative regulation of translation;GO:0033554//cellular response to stress;GO:0042221//response to chemical
G12935	7.1	4.53	4.34	2.67	1.91	1.56	11.72	12.59	10.1	4.86	7.89	4.91	1.77	2.3	2.34	20.87	19.92	19.78	At3g14260	PREDICTED: protein LURP-one-related 11-like [Ipomoea nil]	-	-	-	-	-	-	-
G13066	2.9	3.35	5.48	5.61	1.86	5.82	12.63	12.05	15.66	1.53	1.69	0.36	1.91	4.14	4.11	17.5	15.61	17.61	--	rRNA intron-encoded homing endonuclease, partial [Cenchrus americanus]	-	-	-	-	-	-	-
G13087	60.61	65.37	63.02	22.5	27	26.63	20.24	20.96	22.02	83.74	87.7	92.63	39.56	39.94	40.59	15	22.54	18.66	--	unknown [Nicotiana tabacum]	-	-	-	-	-	-	-
G13275	6.24	7.65	5.99	5.18	8.34	7.32	47.08	52.5	53.09	1.1	1.19	0.58	4.66	4.69	4.25	31.91	37.91	38.46	MES18	PREDICTED: putative methylesterase 11, chloroplastic [Ipomoea nil]	-	-	-	-	-	-	-
G13356	3.95	2.94	1.89	1.2	0.58	0.59	0.85	0.83	0	3.18	3.91	2.63	2.03	1.82	0.62	0.16	0.12	0	--	-	-	-	-	-	-	-	-
G13494	14.4	16.28	20.82	2.89	3.13	3.37	4.18	6.96	5.73	1.25	1.08	1.55	0.43	0.19	0	0.36	0.76	0.75	--	PREDICTED: transcription factor bHLH36-like isoform X4 [Ipomoea nil]	-	-	-	-	-	-	-
G13528	32.55	28.76	32.87	7.78	6.11	9.03	101.08	97.91	102.09	8.6	8.21	8.08	18.65	15.41	20.79	88.93	87.21	85.95	RMA1H1	PREDICTED: E3 ubiquitin-protein ligase RMA1H1-like [Ipomoea nil]	Genetic Information Processing	Folding, sorting and degradation	ko04141//Protein processing in endoplasmic reticulum	K10666	-	-	-
G13580	3.22	3.43	3.16	3.73	1.7	3.8	0.78	0.48	0.21	12.01	10.23	9.23	3.95	3.95	3.74	1.34	1.11	1.24	GSPO-B1	PREDICTED: sporamin B-like [Ipomoea nil]	-	-	-	-	-	-	-
G13586	39.78	33.34	34.33	33.21	29.18	30.24	16.07	12.59	10.65	102.14	92.47	97.37	29.37	23.52	26.39	26.28	24.39	23.68	GSPO-B1	PREDICTED: sporamin B-like isoform X2 [Ipomoea nil]	-	-	-	-	-	-	-
G13937	2067.9	1912.3	1929.74	244.17	218.56	205.74	280.37	257.37	269.96	207.01	178.94	170.02	450.22	405.48	399.81	135.56	121.53	126.25	WIN2	PREDICTED: pathogenesis-related protein PR-4 [Ipomoea nil]	-	-	-	-	-	-	-
G14022	0.56	0.27	0.31	3.57	4.15	4.17	4.86	6.8	4.45	0.27	0.32	0.35	10.35	6.83	10.96	6.42	7.16	4.47	CRK10	PREDICTED: cysteine-rich receptor-like protein kinase 25 [Ipomoea nil]	-	-	-	-	-	-	-
G14377	234.59	242.31	236.81	170.21	167.25	165.97	1219.08	1244.45	1260.05	116.01	118.02	120.25	280.59	283.58	286.95	1239.48	1252.05	1240.45	SAMDC	S-adenosylmethionine decarboxylase [Ipomoea batatas]	Metabolism;Metabolism;Metabolism	Global and overview maps;Amino acid metabolism;Amino acid metabolism	ko01100//Metabolic pathways;ko00270//Cysteine and methionine metabolism;ko00330//Arginine and proline metabolism	K01611;K01611;K01611	-	GO:0016830//carbon-carbon lyase activity	GO:0006596//polyamine biosynthetic process;GO:0044272//sulfur compound biosynthetic process
G14393	0.75	0.61	0.25	2.43	1.37	1.98	3.44	6.26	6.27	0.48	0.25	0.39	7.62	7.89	8.43	5.02	7.63	4.69	ALY2	PREDICTED: THO complex subunit 4A-like [Ipomoea nil]	Genetic Information Processing;Genetic Information Processing;Genetic Information Processing	Translation;Transcription;Translation	ko03013//RNA transport;ko03040//Spliceosome;ko03015//mRNA surveillance pathway	K12881;K12881;K12881	-	-	-
G14467	0.35	0.2	0.16	1.03	1.65	0.77	1.32	0.8	1.45	0.45	0.98	0.59	1.59	1.97	2.47	2.07	2.03	1.04	NOI4	PREDICTED: RPM1-interacting protein 4-like [Ipomoea nil]	-	-	-	-	-	-	-
G14545	0.33	1.4	0.19	0.5	0.63	1.2	22.36	33.96	26.09	0.3	0.34	1.43	2.02	3.12	3.47	26.66	32.28	43.19	--	PREDICTED: 9-cis-epoxycarotenoid dioxygenase NCED1, chloroplastic-like [Ipomoea nil]	Metabolism;Metabolism;Metabolism	Global and overview maps;Global and overview maps;Metabolism of terpenoids and polyketides	ko01100//Metabolic pathways;ko01110//Biosynthesis of secondary metabolites;ko00906//Carotenoid biosynthesis	K09840;K09840;K09840	-	-	-
G14567	0.51	0.42	0	1.51	1.1	2.07	7.39	5.37	5.31	1.74	0.64	2.7	4.85	5.49	3.72	12.76	16.45	9.97	--	PREDICTED: heavy metal-associated isoprenylated plant protein 39-like isoform X1 [Ipomoea nil]	-	-	-	-	-	-	-
G14568	3.74	4.03	3.58	7.62	8.16	9.5	39.9	47.96	48.08	9.94	10.09	11.86	23.95	27.17	29.01	39.56	50.17	48.78	GPAT1	PREDICTED: glycerol-3-phosphate acyltransferase 1-like [Ipomoea nil]	Metabolism;Metabolism;Metabolism;Metabolism	Global and overview maps;Global and overview maps;Lipid metabolism;Lipid metabolism	ko01100//Metabolic pathways;ko01110//Biosynthesis of secondary metabolites;ko00564//Glycerophospholipid metabolism;ko00561//Glycerolipid metabolism	K13508;K13508;K13508;K13508	-	-	-
G14571	3.43	2.69	3.56	7.47	4.96	6.06	33.59	30.3	32.64	6.16	5.07	6.67	21.21	20.48	20.27	33.71	31.28	30.73	GPAT1	PREDICTED: glycerol-3-phosphate acyltransferase 1-like [Ipomoea nil]	Metabolism;Metabolism;Metabolism;Metabolism	Global and overview maps;Global and overview maps;Lipid metabolism;Lipid metabolism	ko01100//Metabolic pathways;ko01110//Biosynthesis of secondary metabolites;ko00564//Glycerophospholipid metabolism;ko00561//Glycerolipid metabolism	K13508;K13508;K13508;K13508	-	GO:0016740//transferase activity	-
G14576	0.36	0.93	0.42	3.56	4.24	2.07	23.78	20.17	20.25	1.52	0.71	0.73	3.69	2.83	3.15	21.55	22.21	21.03	--	PREDICTED: heavy metal-associated isoprenylated plant protein 39-like isoform X2 [Ipomoea nil]	-	-	-	-	-	-	-
G14690	14.77	16.27	15.18	2.88	3.29	3.45	1.6	2.88	2.03	16.15	20.81	20.43	4.65	4.61	5.2	2.8	1.65	2.8	--	PREDICTED: UV-B-induced protein At3g17800, chloroplastic-like [Ipomoea nil]	-	-	-	-	-	-	-
G14727	19.27	22.74	21.65	12.89	12.72	10.76	8.71	11.22	9.92	4.28	4.48	5.12	10.31	8.63	8.86	9.18	8.19	7.69	At1g07650	PREDICTED: probable leucine-rich repeat receptor-like serine/threonine-protein kinase At3g14840 isoform X1 [Ipomoea nil]	-	-	-	-	-	-	-
G14833	1.97	2.4	2.79	14.29	11.58	14.16	56.4	57.58	56.67	0.89	0.18	0.83	8.33	8.46	9.15	26.11	23.66	23.3	ZAT6	PREDICTED: zinc finger protein ZAT10-like [Ipomoea nil]	-	-	-	-	-	-	-
G14980	45.43	40.35	39.81	24.5	28.17	27.12	17.97	18.37	18.38	46.17	53.82	50.21	24	24.7	25.65	14.65	14.42	17.81	--	PREDICTED: 26S proteasome non-ATPase regulatory subunit 8 homolog A-like [Ipomoea nil]	Genetic Information Processing	Folding, sorting and degradation	ko03050//Proteasome	K03031	-	-	-
G15029	5.6	4.95	6.3	3.67	0.66	0.37	1.48	1	0	4.18	5.84	6.89	1.13	2.51	1.33	0.7	0.24	0.38	--	-	-	-	-	-	-	-	-
G15040	0.13	0.24	0.58	1.42	0.8	2.41	1.05	1.14	1.79	0.23	0.44	0.46	2.99	1.84	1.42	1.05	0.57	0.55	ABCB4	PREDICTED: ABC transporter B family member 9-like [Ipomoea nil]	Environmental Information Processing	Membrane transport	ko02010//ABC transporters	K05658	GO:0031224//intrinsic component of membrane	GO:0005368//taurine transmembrane transporter activity;GO:0032550//purine ribonucleoside binding;GO:0042626//ATPase activity, coupled to transmembrane movement of substances	GO:0015893//drug transport;GO:0044763//single-organism cellular process
G15047	2.2	1.22	1.89	4.36	3.04	3.92	4.14	4.32	3.14	1.44	1.66	1.27	7.25	6.25	8.26	4.34	4.25	4.09	GTE12	PREDICTED: transcription factor GTE12-like [Ipomoea nil]	-	-	-	-	-	-	-
G15052	76.35	71.9	70.11	6.73	8.02	7.05	4.08	3.04	4.62	6.28	7.86	6.01	30.68	22.57	19.69	2.4	2.79	4.44	CjBAp12	PREDICTED: EG45-like domain containing protein [Ipomoea nil]	-	-	-	-	-	-	-
G15055	63.41	63.24	61.99	59.12	57.2	63.87	626.85	645.42	624.83	46.34	46.76	47.9	104.69	101.59	109.31	609.58	566.96	588.34	BAM1	PREDICTED: beta-amylase 1, chloroplastic [Ipomoea nil]	-	-	-	-	GO:0009536//plastid	GO:0016160//amylase activity	GO:0005982//starch metabolic process
G15142	0.03	0.07	0.24	0.62	1.1	0.68	0.63	0.64	0.71	0.21	0.2	0.13	1.14	1.44	1.02	1.09	1.19	0.77	CTHT_0029840	PREDICTED: eukaryotic translation initiation factor 5B-like isoform X1 [Ipomoea nil]	Genetic Information Processing	Translation	ko03013//RNA transport	K03243	-	-	-
G15181	350.38	314.57	311.07	159.28	144.31	136.79	48.25	49.12	46.59	606.38	554.19	552.21	209.43	176.57	183.76	65.97	72.66	64.77	ETC1	PREDICTED: MYB-like transcription factor ETC1 isoform X2 [Ipomoea nil]	-	-	-	-	-	-	-
G1548	38.09	34.42	34.91	86.45	87.02	88.72	338.7	348.85	358.27	33.49	35.16	33.78	70.77	68.58	74.08	268.5	269.75	282	--	PREDICTED: myb-like protein X isoform X3 [Ipomoea nil]	-	-	-	-	-	-	-
G1549	7.05	5.38	8.14	1.99	0.91	0.96	18.35	16.3	16.28	16.8	11.78	16.03	2.01	2.37	1.71	15.87	16.21	18.07	ATJ11	PREDICTED: chaperone protein dnaJ 11, chloroplastic-like [Ipomoea nil]	-	-	-	-	-	-	-
G15529	11.36	9.56	10.87	9.88	11.93	10.42	4.89	3.39	3.68	4.82	5.94	4.17	11.72	10.94	14.01	2.74	2.51	3.69	MLP28	PREDICTED: kirola-like [Ipomoea nil]	-	-	-	-	-	-	-
G15607	6.39	9.04	7.51	11.96	13.15	13.56	3.35	2.99	2.91	0.81	0.38	0.78	3.31	2.01	2.58	1.5	0.95	1.27	ADH3	PREDICTED: alcohol dehydrogenase 3 [Ipomoea nil]	Metabolism;Metabolism;Metabolism;Metabolism;Metabolism;Metabolism	Global and overview maps;Global and overview maps;Carbohydrate metabolism;Lipid metabolism;Amino acid metabolism;Lipid metabolism	ko01100//Metabolic pathways;ko01110//Biosynthesis of secondary metabolites;ko00010//Glycolysis / Gluconeogenesis;ko00071//Fatty acid degradation;ko00350//Tyrosine metabolism;ko00592//alpha-Linolenic acid metabolism	K18857;K18857;K18857;K18857;K18857;K18857	GO:0044424//intracellular part	GO:0016616//oxidoreductase activity, acting on the CH-OH group of donors, NAD or NADP as acceptor;GO:0046914//transition metal ion binding	GO:0044710//single-organism metabolic process
G15761	109.79	111.06	114.64	2.45	2.84	3.2	8.32	10.93	9.75	0.47	0.33	0.11	1.96	1.84	3.08	1.96	1.15	1.14	LAC14	PREDICTED: laccase-15-like [Ipomoea nil]	-	-	-	-	-	-	-
G15809	18.88	20.27	23.76	10.52	14.26	12.4	11.22	9.44	9.15	30.43	27.41	28.83	10.18	9.92	9.1	8.69	9.13	7.56	SOT6	PREDICTED: flavonol sulfotransferase-like [Ipomoea nil]	-	-	-	-	-	-	-
G1581	3.54	4.84	1.91	1.48	2.07	3.5	12.2	8.86	13	9.22	8.76	10.23	1.12	0.76	2.82	9.43	12.74	13.7	ATJ11	PREDICTED: chaperone protein dnaJ 11, chloroplastic-like [Ipomoea nil]	-	-	-	-	-	-	-
G15837	4.9	4.14	3.5	1.63	1.39	1.69	0.54	0.85	1.31	2.24	2.06	1.62	4.15	3.96	4.18	1.5	0.51	1.02	TAR4	PREDICTED: tryptophan aminotransferase-related protein 4-like [Ipomoea nil]	-	-	-	-	-	GO:0016846//carbon-sulfur lyase activity	-
G15865	44.52	47	46.4	50.19	47.5	52.4	425.63	443.27	448.25	5.64	4.55	5.37	35.48	36.43	35.68	423.45	422.42	429.45	surE	SurE domain-containing protein [Cephalotus follicularis]	Metabolism;Metabolism;Metabolism;Metabolism;Metabolism	Global and overview maps;Global and overview maps;Nucleotide metabolism;Nucleotide metabolism;Metabolism of cofactors and vitamins	ko01100//Metabolic pathways;ko01110//Biosynthesis of secondary metabolites;ko00230//Purine metabolism;ko00240//Pyrimidine metabolism;ko00760//Nicotinate and nicotinamide metabolism	K03787;K03787;K03787;K03787;K03787	-	-	-
G15896	118.58	119.99	115.49	13.06	12.79	13.41	13.03	10.08	8.41	128.26	124.43	125.47	18.58	14.93	17.32	14.41	10.69	9.79	At1g80440	PREDICTED: F-box/kelch-repeat protein At1g80440-like [Ipomoea nil]	-	-	-	-	-	-	-
G15910	18.76	22.81	16.79	10.09	10.91	10.54	6.48	6.92	6.49	29.79	32.19	31.72	15.57	12.12	12.39	10.13	10.58	9.04	SULTR1;3	PREDICTED: sulfate transporter 1.3-like isoform X1 [Ipomoea nil]	-	-	-	-	-	-	GO:0044765//single-organism transport
G15956	7.87	11.22	10.57	100.7	104.26	98.47	301.55	354.74	347.84	15.55	15.38	17.54	113.62	128.38	139.19	269.3	284.01	278.51	--	-	-	-	-	-	-	-	-
G15963	14.7	15.26	16.19	107.07	109.88	105	341.66	332.06	310.85	22.58	21.18	20.75	132.92	118.51	117.33	310.83	284.7	290	RAP2-4	PREDICTED: ethylene-responsive transcription factor RAP2-13-like [Ipomoea nil]	-	-	-	-	GO:0043231//intracellular membrane-bounded organelle	GO:0001071//nucleic acid binding transcription factor activity	GO:0010468//regulation of gene expression;GO:0034645//cellular macromolecule biosynthetic process
G15983	2.09	2.17	3.44	2.72	1.79	2.48	59.31	57.81	57.15	0.89	0.25	0.91	1.95	1.67	2.67	25.49	22.33	21.04	--	PREDICTED: uncharacterized protein LOC109169725 [Ipomoea nil]	-	-	-	-	-	-	-
G15991	33.32	40.06	40.4	38.85	36.43	41.47	641.55	700.73	702.76	25.89	22.65	24.03	79.91	78.09	87.34	626.58	592.03	633.51	--	PREDICTED: classical arabinogalactan protein 5-like [Ipomoea nil]	-	-	-	-	-	-	-
G15994	3.16	3.01	3.17	81.15	79.43	90.22	502.65	531.09	526.89	3.16	4.17	3.65	65.69	73.2	74.2	419.99	400.83	417.88	EXO	PREDICTED: protein EXORDIUM-like [Ipomoea nil]	-	-	-	-	-	-	-
G16063	6.2	8.92	8.75	10.7	9.68	9.88	188.15	194.23	188.37	7.9	8.59	8	28.21	26.34	27.78	137.4	130.8	127.41	IRKI	PREDICTED: IRK-interacting protein-like [Ipomoea nil]	-	-	-	-	-	-	-
G16071	60.03	56.57	58.59	120.61	126.79	119.89	444.31	440.49	454.28	44.45	43	46.1	117.1	117.31	120.84	449.36	453.37	459.44	RHM1	PREDICTED: trifunctional UDP-glucose 4,6-dehydratase/UDP-4-keto-6-deoxy-D-glucose 3,5-epimerase/UDP-4-keto-L-rhamnose-reductase RHM1 [Ipomoea nil]	Metabolism	Carbohydrate metabolism	ko00520//Amino sugar and nucleotide sugar metabolism	K12450	-	GO:0016836//hydro-lyase activity;GO:0048037//cofactor binding	GO:0009117//nucleotide metabolic process
G16084	35.69	39.19	41.84	23.67	23.27	20.77	19.78	18.37	17.47	66.79	61.65	74.29	25.38	21.74	20.74	21.05	22.06	22.17	--	PREDICTED: uncharacterized protein LOC104223091 [Nicotiana sylvestris]	-	-	-	-	-	-	-
G16158	2.35	3.16	2.23	0.56	0.73	0.65	0.45	0.89	0.8	3.32	3.2	2.2	1.4	0.92	1.03	0.21	0.49	0.38	GST3	PREDICTED: probable glutathione S-transferase parA [Ipomoea nil]	Metabolism	Metabolism of other amino acids	ko00480//Glutathione metabolism	K00799	-	-	-
G16161	15.81	9.54	9.84	6.89	8.62	8.4	5.39	3.64	5.32	16.89	14.6	16.91	9.07	8.65	4.54	6.41	4.64	6.34	GST3	PREDICTED: probable glutathione S-transferase parA [Ipomoea nil]	Metabolism	Metabolism of other amino acids	ko00480//Glutathione metabolism	K00799	-	-	-
G16244	0	0.1	0.14	0.52	0.7	0.33	48.6	42.39	49.96	0	0.06	0.26	1.13	0.85	0.92	38.14	34.38	31.19	EXO70H1	PREDICTED: exocyst complex component EXO70B1-like isoform X1 [Ipomoea nil]	-	-	-	-	-	-	-
G16248	0.17	0.43	0.17	0.32	0.1	0.91	78.2	76.16	77.49	0.35	0.26	0.34	2.54	1.98	1.92	54.09	55.18	54.33	EXO70H1	PREDICTED: exocyst complex component EXO70B1-like isoform X1 [Ipomoea nil]	-	-	-	-	-	-	-
G16252	1.31	1.56	0.88	2.08	2.37	2.31	9.35	3.3	7.23	0.62	0.85	0.29	2.42	2.13	0.51	10.75	7.29	5.53	At5g24080	PREDICTED: putative receptor protein kinase ZmPK1 isoform X5 [Ipomoea nil]	-	-	-	-	-	-	-
G16308	39	34.27	39	8.72	7.21	6.2	14.75	18.23	16.2	55.26	53.21	51.67	25.16	24.18	21.32	38.59	46.71	40.53	Os03g0165400	PREDICTED: beta-galactosidase 5-like isoform X2 [Ipomoea nil]	-	-	-	-	-	-	-
G16628	5.77	4.66	5.56	2.16	2.17	2.56	0.5	1.73	1.15	5.3	6.36	7.03	2.59	4.65	1.73	0.91	1.55	1.33	SCPL40	PREDICTED: serine carboxypeptidase II-3-like [Ipomoea nil]	-	-	-	-	-	-	-
G16636	9.27	9.3	9.19	9.21	8.84	8.52	48.72	49.11	51.56	8.76	8.7	8.37	16.6	18.38	18.05	64.17	61.07	60.58	MKS1	PREDICTED: protein MKS1-like [Ipomoea nil]	Environmental Information Processing	Signal transduction	ko04016//MAPK signaling pathway - plant	K20725	-	-	-
G16667	0	0.17	0.21	5.43	8.93	7.22	59.91	72.04	64.56	0.16	0.41	0.43	7.87	7.47	12.11	44.02	51.11	53.11	EXO	PREDICTED: protein EXORDIUM-like [Ipomoea nil]	-	-	-	-	-	-	-
G16679	13.4	15.27	15.9	283.25	258.81	265.67	1772.81	1723.17	1731.58	27.98	31.47	31.14	379.86	356.84	352.33	1683.25	1584.93	1660.96	EXO	PREDICTED: protein EXORDIUM-like [Ipomoea nil]	-	-	-	-	-	-	-
G16683	0.54	0	0.24	17.83	16.69	18.17	140.95	129.58	131.06	0	0.74	0.6	15.16	15.1	14.53	110.42	84.93	96.54	EXO	PREDICTED: protein EXORDIUM-like [Ipomoea nil]	-	-	-	-	-	-	-
G16737	2.35	2.21	1.13	1.57	1.42	1.77	12.28	14.36	14.53	3.49	5.1	3.39	1.68	1.6	0.81	28.95	30.74	32.69	AUX22D	PREDICTED: auxin-induced protein 22D-like [Ipomoea nil]	Environmental Information Processing	Signal transduction	ko04075//Plant hormone signal transduction	K14484	-	-	GO:0009987//cellular process
G16774	1.32	1.51	1.23	5.16	6.51	7.82	11.42	12.33	12.4	1.41	2.1	1.56	7.28	9.64	9.82	9.28	10.68	11.31	--	-	-	-	-	-	-	-	-
G16894	0.45	0.58	1.1	1.73	1.55	1.61	1.87	2.79	3.07	1.01	0.7	1.5	2.61	1.56	3	2.22	3.33	2.99	CAMTA6	PREDICTED: calmodulin-binding transcription activator 5 isoform X2 [Ipomoea nil]	-	-	-	-	-	-	-
G16952	2.59	2.93	4.84	4.01	5.14	4.16	52.52	62.17	47.66	2.76	2.44	2.33	10.42	9.58	14.63	48.31	47.92	43.37	--	PREDICTED: lysine-rich arabinogalactan protein 18-like [Ipomoea nil]	-	-	-	-	-	-	-
G17065	0.46	0.22	0.25	1.89	0.93	2.67	0.95	1.52	1.4	1.22	0.12	0.29	2.32	1.44	3.98	1.41	1.7	0.98	--	Mas protein [Ipomoea batatas]	Cellular Processes	Transport and catabolism	ko04144//Endocytosis	K19367	-	-	-
G17111	3.31	2.29	1.69	7.73	3.74	6.31	14.86	15.92	14	1.39	0.96	0.85	6.2	4.95	7.3	12.05	13.32	17.52	SAP7	PREDICTED: zinc finger A20 and AN1 domain-containing stress-associated protein 7-like [Ipomoea nil]	-	-	-	-	-	-	-
G17113	2.61	2.89	1.23	6.48	5.27	4.64	21.99	17.71	24	1.19	1.93	0.94	5.52	7.83	6.79	22.79	18.62	20.23	SAP7	PREDICTED: zinc finger A20 and AN1 domain-containing stress-associated protein 7-like [Ipomoea nil]	-	-	-	-	-	-	-
G17187	0.18	0.17	0.48	0.54	0.69	0.3	4.39	5.4	4.16	0.43	0.07	0.36	1.14	1.22	1.14	5.43	6.61	7.99	ACA12	PREDICTED: calcium-transporting ATPase 12, plasma membrane-type-like [Ipomoea nil]	-	-	-	-	-	-	-
G17261	6.64	4.41	4.19	7.58	3.68	5.98	38.67	34.83	32.19	4.24	3.78	3.06	8.4	6.8	7.9	25.71	26.46	22.99	CSLD3	PREDICTED: cellulose synthase-like protein D3 [Ipomoea nil]	-	-	-	-	GO:0031224//intrinsic component of membrane	GO:0016759//cellulose synthase activity	GO:0030243//cellulose metabolic process
G17320	7.94	7.42	7.7	5.61	5.11	3.44	0.81	1.72	1.7	7.09	9.4	10.86	5.61	3.93	3.86	2.39	1.96	0.95	--	hypothetical protein A4A49_09147 [Nicotiana attenuata]	-	-	-	-	-	-	-
G17323	9.52	9.23	7.05	13.61	18.25	18.44	37.38	45.23	44.77	10.21	10.11	11.24	23.05	25.49	28.12	49.17	56.16	52.57	--	-	-	-	-	-	-	-	-
G17335	2.64	2.19	2.55	5.27	4.54	4.16	13.21	12.6	12.39	1.82	0.75	0.49	4.74	3.9	3.76	12.44	12.18	13	SAP7	PREDICTED: zinc finger A20 and AN1 domain-containing stress-associated protein 7-like [Ipomoea nil]	-	-	-	-	-	-	-
G17341	6.48	4.83	5.76	8.96	9.35	7.36	17.86	20.39	18.44	5.14	5.7	4.53	9.54	11.91	12.72	24.36	26.36	26.61	--	PREDICTED: uncharacterized protein LOC109153193 [Ipomoea nil]	-	-	-	-	-	-	-
G17361	25.83	24.28	22.26	4.43	4.89	2.44	1.74	3.66	4.44	21.34	23.96	18.04	9.25	10.84	8.8	5.57	4.1	5.01	--	PREDICTED: pectin acetylesterase 8-like [Ipomoea nil]	-	-	-	-	-	-	-
G17391	0.27	0.65	0.84	0.41	0.46	0.6	2.4	2.4	2.68	0.17	0.68	0.52	0.82	1.55	1.39	4.1	3.1	2.66	ACR8	PREDICTED: ACT domain-containing protein ACR8-like [Ipomoea nil]	-	-	-	-	-	-	-
G17401	2.49	2.44	2.46	100.72	97.86	92.74	586.57	564.5	559.93	3.67	3.6	3.34	88.39	81.4	81.3	436.24	423.63	420.86	XTH16	PREDICTED: xyloglucan endotransglucosylase/hydrolase protein 24-like [Ipomoea nil]	-	-	-	-	-	-	-
G17406	0.54	0.39	0.53	3.78	3.75	4.65	14.72	11.59	15.18	0.14	0.53	0.35	5.37	3.53	3.16	11.41	12.19	12.66	XTH16	PREDICTED: xyloglucan endotransglucosylase/hydrolase protein 22-like [Ipomoea nil]	-	-	-	-	GO:0005576//extracellular region;GO:0030312//external encapsulating structure	GO:0016758//transferase activity, transferring hexosyl groups;GO:0016787//hydrolase activity	GO:0044042//glucan metabolic process;GO:0045229//external encapsulating structure organization
G17412	0.74	0.67	0.96	1.87	1.75	1.56	18.16	16.54	22.91	0	0.2	0	2.18	2.06	1.99	12.05	12.04	10.83	XTH22	PREDICTED: xyloglucan endotransglucosylase/hydrolase protein 22-like [Ipomoea nil]	-	-	-	-	-	-	-
G17430	53.22	56.59	52.77	12.13	9.98	15.07	11.36	10.58	10.38	77.46	79	79.58	13.83	13.67	13.18	24.54	23.95	22.45	--	PREDICTED: phosphatidylinositol 4-phosphate 5-kinase 4-like [Ipomoea nil]	-	-	-	-	-	-	-
G17476	6.38	9.5	9.41	12.12	10	11.54	76.55	75	71.85	6.14	7.83	6.77	12.8	13.34	15.46	48.45	52.41	51.05	CSLD3	PREDICTED: cellulose synthase-like protein D3 [Ipomoea nil]	-	-	-	-	-	-	-
G17578	26.95	22.79	24.3	214.53	188.69	203.46	562.97	498.33	527.54	20.65	17.59	14.33	181.34	184.59	166.51	493	496.54	455.23	LEA2	PREDICTED: protein SENESCENCE-ASSOCIATED GENE 21, mitochondrial-like [Ipomoea nil]	-	-	-	-	-	-	-
G17616	1.51	2.01	1.72	1.68	1.77	1.88	0	0.28	0.2	3.76	4.02	4.38	0.95	0.27	0.63	1.33	0.67	1.46	At1g75040	PREDICTED: pathogenesis-related protein 5-like [Ipomoea nil]	-	-	-	-	-	-	-
G17625	11.91	9.54	6.95	17.67	17.51	15.06	1.43	0.69	0.38	34.63	32.04	31.93	15.34	8.03	10.11	0.82	2.33	1.65	PLA2-ALPHA	PREDICTED: phospholipase A2-alpha-like [Ipomoea nil]	Metabolism;Metabolism;Metabolism;Metabolism;Metabolism;Metabolism;Metabolism	Global and overview maps;Global and overview maps;Lipid metabolism;Lipid metabolism;Lipid metabolism;Lipid metabolism;Lipid metabolism	ko01100//Metabolic pathways;ko01110//Biosynthesis of secondary metabolites;ko00564//Glycerophospholipid metabolism;ko00592//alpha-Linolenic acid metabolism;ko00565//Ether lipid metabolism;ko00591//Linoleic acid metabolism;ko00590//Arachidonic acid metabolism	K01047;K01047;K01047;K01047;K01047;K01047;K01047	GO:0043231//intracellular membrane-bounded organelle	GO:0046872//metal ion binding	GO:0006629//lipid metabolic process
G17656	1.1	1.63	0.96	2.61	2.37	1.96	0.1	0	0.1	2.57	3.23	2.23	0.84	0.54	1.05	0.11	0.84	1.53	At1g75040	PREDICTED: pathogenesis-related protein 5-like [Ipomoea nil]	-	-	-	-	-	-	-
G17737	54.89	53.16	56.08	4.82	4.96	4.82	8.99	9.02	8.32	5.99	6.18	5.78	13.36	12.75	10.31	7.25	6.46	6.24	AMY1.1	PREDICTED: alpha-amylase-like [Ipomoea nil]	Metabolism;Metabolism	Global and overview maps;Carbohydrate metabolism	ko01100//Metabolic pathways;ko00500//Starch and sucrose metabolism	K01176;K01176	-	-	-
G17738	38.74	36.89	34.04	17.14	16.11	18.43	14.62	16.46	14.81	70.52	65.55	62.88	34.84	30.03	30.43	22.04	22.52	23.31	ABF2	PREDICTED: ABSCISIC ACID-INSENSITIVE 5-like protein 5 isoform X1 [Ipomoea nil]	Environmental Information Processing	Signal transduction	ko04075//Plant hormone signal transduction	K14432	-	-	GO:0006970//response to osmotic stress;GO:0009755//hormone-mediated signaling pathway
G17813	0.71	0.63	1	0.84	1.14	1.25	29.75	28.71	32.86	0.24	0.07	0.14	1.18	1.52	1.45	24.25	25.82	24.16	At4g27290	PREDICTED: G-type lectin S-receptor-like serine/threonine-protein kinase At4g27290 [Ipomoea nil]	-	-	-	-	-	-	-
G17843	13.75	14.52	14.2	132.71	123.62	148.48	323.84	336.64	355.75	9.69	9.13	9.96	147.03	161.97	166.68	343.42	332.49	352.74	AZF2	PREDICTED: zinc finger protein ZAT10 [Ipomoea nil]	-	-	-	-	-	-	-
G17844	1.17	1.72	1.41	4.31	2.99	3.26	26.65	24.1	25.37	1.95	2.35	3.24	5.43	5.72	5.65	29.86	25.14	27.27	--	PREDICTED: transcription factor MYB44-like [Ipomoea nil]	Organismal Systems	Environmental adaptation	ko04626//Plant-pathogen interaction	K09422	-	GO:0005488//binding	-
G17899	28.06	26.43	23.51	5.64	3.98	6.76	3.32	3.98	4.09	5.64	5.64	4.77	11.72	13.33	10.9	3.25	4.37	3.94	--	PREDICTED: cucumber peeling cupredoxin-like [Ipomoea nil]	-	-	-	-	-	-	-
G17932	0.12	0.42	0.22	0.47	0.55	0.33	8.1	8.51	8.7	0.07	0	0.26	0.33	0.84	0.52	6.78	7.17	6.89	At4g27290	PREDICTED: G-type lectin S-receptor-like serine/threonine-protein kinase At4g27290 [Ipomoea nil]	-	-	-	-	-	-	-
G17978	0.09	0.42	0.1	1.09	1.02	1.5	3	2.48	2.3	0.55	0.41	0.42	2.18	1.11	2.48	3.01	2.93	3.98	At5g24080	protein kinase superfamily protein [Solanum lycopersicum]	-	-	-	-	-	GO:0004672//protein kinase activity	GO:0006796//phosphate-containing compound metabolic process
G18005	4.98	6.53	6.37	2.45	2.62	4.83	2.38	2.12	2.46	6.89	4.74	7.66	2.24	3.4	2.13	3.42	2.75	3.71	WOX4	PREDICTED: WUSCHEL-related homeobox 4-like [Ipomoea nil]	-	-	-	-	-	-	GO:0007275//multicellular organism development;GO:0010467//gene expression;GO:0034645//cellular macromolecule biosynthetic process
G18064	10.93	11.08	12.26	4.4	5.27	4.57	5.1	5.55	5.01	1.1	0.81	1.29	2.35	2.08	2.05	0.82	1.2	0.93	--	Pyridoxal phosphate-dependent transferase, major region, subdomain 1 [Cynara cardunculus var. scolymus] [Cynara cardunculus]	-	-	-	-	-	-	-
G18180	3.56	3.88	5.52	2.23	2.93	2.95	1.64	2.95	1.72	4.38	3.48	4.55	1.91	2.19	1.78	1.94	1.98	2.36	--	PREDICTED: transcription initiation factor TFIID subunit 8 [Ipomoea nil]	Genetic Information Processing	Transcription	ko03022//Basal transcription factors	K14649	-	-	-
G18195	3.18	3.15	2.75	9.71	6.86	7.41	12.06	8.53	8.68	1.39	1.9	2.96	6.05	5.97	6.16	10.25	12.85	10.74	HSFA4D	PREDICTED: heat stress transcription factor A-4c-like [Ipomoea nil]	-	-	-	-	GO:0043231//intracellular membrane-bounded organelle	GO:0001071//nucleic acid binding transcription factor activity;GO:0003677//DNA binding	GO:0006950//response to stress;GO:0010468//regulation of gene expression
G18228	10.79	10.68	10.44	12.48	14.45	11.89	19.3	22.06	23.25	16.88	18.34	18.4	7.58	8.69	8.72	40.06	35.59	38.63	tag	PREDICTED: dual specificity protein kinase splA-like [Nicotiana tomentosiformis]	Genetic Information Processing	Replication and repair	ko03410//Base excision repair	K01246	-	GO:0003824//catalytic activity	GO:0006281//DNA repair
G183	5.11	5.3	7.05	1.34	0.9	1.14	0.35	0.57	0.49	3.5	4.08	4.96	2.23	1.54	1.15	0.34	0	0.25	--	metallothionein-like protein [Ipomoea batatas]	-	-	-	-	-	-	-
G18308	6.31	5.87	5.27	1.35	2.56	2.35	1.17	1.41	1.01	8.12	7.56	7.88	3.01	2.09	2.43	0.98	1.02	1.08	OsI_13745	PREDICTED: CRM-domain containing factor CFM3, chloroplastic/mitochondrial [Ipomoea nil]	-	-	-	-	-	-	-
G18569	5.94	7.73	7.08	5.92	6.25	5.74	0.91	1.77	0.48	8.55	6.89	12.11	5.6	3.17	2.48	0.5	0.79	1.15	--	-	-	-	-	-	-	-	-
G18630	4.94	5.1	4.41	2.96	2.97	2.77	0.55	0.9	0.87	4.57	3.41	4.71	2.16	2.07	1.66	1.53	1.52	1.66	At1g48100	PREDICTED: polygalacturonase At1g48100-like [Ipomoea nil]	-	-	-	-	-	GO:0016787//hydrolase activity	GO:0044238//primary metabolic process;GO:0045229//external encapsulating structure organization
G18715	37.85	36.77	32.86	29.43	24.09	26.5	83.17	82.14	81.25	59.95	66.01	60.31	18.95	21.4	19.45	131.1	125.34	130.11	--	PREDICTED: signal transducer and activator of transcription B-like [Arachis ipaensis]	-	-	-	-	-	-	-
G18719	2.11	1.64	1.97	9.18	8.44	9.3	20.45	24.36	23.64	2.76	2.29	2.88	11.7	7.97	10.6	15.49	16.69	13.68	PCMP-H51	PREDICTED: pentatricopeptide repeat-containing protein At1g59720, chloroplastic/mitochondrial [Ipomoea nil]	-	-	-	-	GO:0009536//plastid	-	GO:0009451//RNA modification
G18798	0.29	0.28	0.5	0.66	1.54	2.05	37.71	41.63	34.58	0.52	0.51	0.35	3.12	1.7	2.42	31.87	36.2	28.64	--	hypothetical protein MANES_06G100300 [Manihot esculenta]	-	-	-	-	-	-	-
G1886	8.23	11.28	5.92	0.58	0.82	1.55	0.8	0.78	1.4	3.67	4.18	3.09	13.9	7.98	8.11	0.3	0.23	0.89	SCPL17	PREDICTED: serine carboxypeptidase-like 12 isoform X4 [Ipomoea nil]	-	-	-	-	-	-	-
G18895	3.58	3.97	3.14	3.12	2.67	2.11	1.49	1.36	1.39	2.54	3.24	3.61	0.92	1.72	1.16	1.74	1.05	1.53	BCA1	PREDICTED: uncharacterized protein LOC109180569 [Ipomoea nil]	-	-	-	-	-	-	-
G18981	14.81	13.41	13.52	37.01	41.28	41.01	127.47	130.11	133.65	13.66	12.24	13.02	34.72	33.35	34.32	108.96	116.4	114.63	EXO70E2	PREDICTED: exocyst complex component EXO70B1-like isoform X2 [Ipomoea nil]	-	-	-	-	-	-	-
G18999	0.29	0.16	0.06	0.05	0.09	0.25	4.45	4.2	4.52	0.15	0.1	0.1	0.71	0.42	0.56	2.28	2.7	2.54	HIR2	PREDICTED: hypersensitive-induced response protein 2 isoform X2 [Ipomoea nil]	-	-	-	-	-	-	-
G19078	11.89	11.29	12.11	27.62	26.71	26.53	483.99	463.93	474.3	12.84	11.14	12.35	25.85	24.09	23.48	279.69	280.47	273.56	GATL9	PREDICTED: probable galacturonosyltransferase-like 6 [Ipomoea nil]	-	-	-	-	GO:0031224//intrinsic component of membrane;GO:0043231//intracellular membrane-bounded organelle	GO:0008194//UDP-glycosyltransferase activity	GO:0000271//polysaccharide biosynthetic process;GO:0009755//hormone-mediated signaling pathway
G19110	30.4	31.4	30.59	50	49.52	45.63	187.39	195.49	202.17	21.45	17.29	17.9	42.18	45.54	41.77	124.9	125.32	121.78	UGD5	uridine diphosphate glucose dehydrogenase [Ipomoea batatas]	Metabolism;Metabolism;Metabolism;Metabolism	Global and overview maps;Carbohydrate metabolism;Carbohydrate metabolism;Carbohydrate metabolism	ko01100//Metabolic pathways;ko00520//Amino sugar and nucleotide sugar metabolism;ko00040//Pentose and glucuronate interconversions;ko00053//Ascorbate and aldarate metabolism	K00012;K00012;K00012;K00012	-	GO:0000166//nucleotide binding;GO:0016614//oxidoreductase activity, acting on CH-OH group of donors	GO:0044710//single-organism metabolic process
G19119	15.86	18.87	16.64	37.55	37.04	38.36	114.85	110.13	118.73	13.84	13.38	12.93	31.42	33.08	31.02	93.33	91.19	97.42	EXO70E2	PREDICTED: exocyst complex component EXO70B1-like isoform X2 [Ipomoea nil]	-	-	-	-	-	-	-
G19247	4.83	5.19	6.7	3.53	2.94	3.68	2.17	2.12	2.57	9.76	7.54	7.09	3.22	2.55	3.77	1.5	2.18	2.49	--	-	-	-	-	-	-	-	-
G19366	13.92	17.23	13.48	76.24	80.95	66.79	204.04	206.23	200.87	13.5	14.96	13.59	106.75	95.77	112.29	166.21	173.76	158.55	PUMP5	PREDICTED: mitochondrial uncoupling protein 5 [Ipomoea nil]	-	-	-	-	GO:0019866//organelle inner membrane;GO:0031224//intrinsic component of membrane	GO:0046943//carboxylic acid transmembrane transporter activity	GO:0006818//hydrogen transport;GO:0006820//anion transport;GO:0010243//response to organonitrogen compound;GO:1902582//single-organism intracellular transport
G19412	69.52	68.29	70.21	422.52	409.9	414.15	1248.4	1171.24	1174.04	55.16	55.7	59.7	413.16	417.94	418.97	813.96	768.72	778.96	PUMP5	PREDICTED: mitochondrial uncoupling protein 5 [Ipomoea nil]	-	-	-	-	GO:0019866//organelle inner membrane;GO:0031224//intrinsic component of membrane;GO:0043231//intracellular membrane-bounded organelle	GO:0022857//transmembrane transporter activity	GO:0006818//hydrogen transport;GO:0010243//response to organonitrogen compound;GO:0046942//carboxylic acid transport;GO:1902582//single-organism intracellular transport
G19463	5.02	6.01	6.92	2.85	2.41	2.96	287.05	286.79	300.92	1.15	1.59	2.39	3.18	3.86	4.86	137.18	135.69	139.86	PUB21	PREDICTED: U-box domain-containing protein 21-like [Ipomoea nil]	-	-	-	-	-	-	-
G19540	236.85	224.46	216.15	12.82	14.24	14.65	17.41	20.09	21.46	13.88	14.68	15.53	38.85	36.87	32.48	2.91	3.13	4.38	CHI2	PREDICTED: chitinase 3-like [Ipomoea nil]	Metabolism;Environmental Information Processing;Metabolism	Global and overview maps;Signal transduction;Carbohydrate metabolism	ko01100//Metabolic pathways;ko04016//MAPK signaling pathway - plant;ko00520//Amino sugar and nucleotide sugar metabolism	K20547;K20547;K20547	-	-	-
G19563	1.97	2.22	1.64	3.57	11.49	3.13	17.74	13.58	13.83	18.58	15.68	19.66	10.29	6.58	9.14	13.22	13.49	11.73	GCL1	PREDICTED: lanC-like protein GCL1 [Ipomoea nil]	-	-	-	-	-	-	-
G1957	2.78	4.11	3.09	4.99	4.7	5.17	12.15	8.84	9.26	2.32	2.13	1.86	4.12	4	4.72	11.64	15.24	12.58	OPT4	PREDICTED: oligopeptide transporter 4-like [Ipomoea nil]	-	-	-	-	-	-	-
G19817	35.41	39.74	39.14	1.56	3.04	2.67	2.09	1.39	2.78	1.14	0.25	0.77	2.27	2.27	2.04	0.75	0.77	0.46	GLIP1	PREDICTED: GDSL esterase/lipase 1-like [Ipomoea nil]	-	-	-	-	-	-	-
G1986	3.99	4.74	3.29	8.34	10.08	5.04	12.7	11.69	14.84	5	3.45	2.24	9.16	4.81	8.61	7.87	5.72	10.35	RPM1	PREDICTED: disease resistance protein RPM1-like [Ipomoea nil]	Organismal Systems	Environmental adaptation	ko04626//Plant-pathogen interaction	K13457	-	-	-
G19880	5.37	4.4	4.6	2.33	2.08	1.4	71.36	69.29	67.11	9.85	7.43	8.08	3.08	4.6	3.85	48.3	47.73	49.73	BT4	PREDICTED: BTB/POZ and TAZ domain-containing protein 4-like [Ipomoea nil]	-	-	-	-	-	-	-
G19922	0.96	0.64	0.84	0.49	0.45	0.9	1.16	1.93	2.22	0.34	0.84	0.87	1.02	1.81	1.51	2.21	2.7	2.91	EIX1	PREDICTED: probable leucine-rich repeat receptor-like protein kinase At1g35710 [Ipomoea nil]	-	-	-	-	-	-	-
G19944	24.35	27.44	30.09	48.8	55.99	61.13	444.92	490	501.5	20.42	20.17	21.86	107.86	123.15	117.34	425.81	404.92	420.32	--	PREDICTED: lysine-rich arabinogalactan protein 18-like [Ipomoea nil]	-	-	-	-	-	-	-
G19948	26.3	28.03	31.25	6.18	6.23	6.12	11.66	12.63	12.33	1.36	1.14	0.87	2.46	2.58	2.44	7.19	6.69	7.08	CYP81D1	PREDICTED: cytochrome P450 81E8-like [Ipomoea nil]	-	-	-	-	-	-	-
G20060	26.4	30.98	28.98	47.04	44.24	43.26	132.19	139.53	141.54	10.72	9.15	10.32	38.22	36.26	36.96	143.98	138.25	144.99	At2g46620	PREDICTED: AAA-ATPase At2g46620-like [Ipomoea nil]	-	-	-	-	-	-	-
G20099	0	0.13	0.38	0.46	0.81	0.16	3.89	4.28	4.08	0.39	0.37	0.16	1.23	0.79	0.82	7.49	5.18	5.89	LRK10	PREDICTED: rust resistance kinase Lr10-like [Ipomoea nil]	-	-	-	-	-	-	-
G20257	3.25	3.12	2.99	5	4.51	4.08	81.58	87.08	86.69	4.2	4.72	4.08	12.67	12.93	13.14	99.95	99.87	104.24	At5g35370	PREDICTED: G-type lectin S-receptor-like serine/threonine-protein kinase At5g35370 [Ipomoea nil]	-	-	-	-	-	-	-
G20285	124.49	138.1	135.69	20.25	14.71	19.97	13.25	13.19	9.25	19.16	24.1	21.23	70.73	65.01	60.86	8.15	7.91	6.18	CjBAp12	PREDICTED: EG45-like domain containing protein [Ipomoea nil]	-	-	-	-	-	-	-
G20646	13.14	13.92	15.15	11.43	12.12	12.72	248.13	249.51	260.16	5.14	5.51	6.05	12.45	13.86	13.53	191.86	192.2	188.48	PFK3	PREDICTED: ATP-dependent 6-phosphofructokinase 6-like [Ipomoea nil]	Metabolism;Metabolism;Metabolism;Metabolism;Metabolism;Genetic Information Processing;Metabolism;Metabolism;Metabolism	Global and overview maps;Global and overview maps;Global and overview maps;Global and overview maps;Carbohydrate metabolism;Folding, sorting and degradation;Carbohydrate metabolism;Carbohydrate metabolism;Carbohydrate metabolism	ko01100//Metabolic pathways;ko01110//Biosynthesis of secondary metabolites;ko01200//Carbon metabolism;ko01230//Biosynthesis of amino acids;ko00010//Glycolysis / Gluconeogenesis;ko03018//RNA degradation;ko00051//Fructose and mannose metabolism;ko00052//Galactose metabolism;ko00030//Pentose phosphate pathway	K00850;K00850;K00850;K00850;K00850;K00850;K00850;K00850;K00850	-	GO:0016772//transferase activity, transferring phosphorus-containing groups;GO:0032550//purine ribonucleoside binding	GO:0006090//pyruvate metabolic process;GO:0016310//phosphorylation
G20741	1.51	3.54	2.12	131.51	131.91	134.24	910.38	916.45	917.7	2.84	3.21	3.42	149.37	145.69	140.57	698.12	652.35	681.45	--	salt responsive protein 2 [Solanum lycopersicum]	-	-	-	-	-	-	-
G20750	0.43	0.73	0.13	4.41	5.52	2.94	16.09	16.07	17.16	0.48	1.39	0.78	5.63	4.32	5.02	17.48	18.1	16.82	--	-	-	-	-	-	-	-	-
G20876	1.54	0.71	0.93	2.07	1.81	1.43	14.88	16.31	15.8	1.48	0.76	1.18	3.23	3.94	4.44	20.14	25.8	21.28	LRK10	PREDICTED: rust resistance kinase Lr10-like [Ipomoea nil]	-	-	-	-	-	GO:0004672//protein kinase activity	GO:0016310//phosphorylation
G20886	0.74	1.21	1.31	0.42	0.93	0.29	2.46	2.06	2.22	4.3	4.85	5.56	2.37	3.05	1.51	3.45	3.6	2.6	KUA1	PREDICTED: transcription factor MYB1R1-like [Ipomoea nil]	-	-	-	-	-	GO:0005488//binding	-
G20913	0.65	0.33	0.33	2.17	2.38	2.55	3.53	2.94	2.47	1.29	0.76	1.02	1.86	1.36	3.54	0.76	3.16	2.91	NUP1	PREDICTED: nuclear pore complex protein NUP1-like isoform X2 [Ipomoea nil]	Genetic Information Processing	Translation	ko03013//RNA transport	K14317	-	-	-
G20939	5.21	5.79	5.34	4.58	5.63	4.65	1.42	1.84	0.56	14.67	15.83	16.59	7.74	7	8	2.03	2.89	2.34	GATA21	PREDICTED: GATA transcription factor 21-like [Ipomoea nil]	-	-	-	-	-	-	-
G20952	9.2	7.66	8.31	74.37	82.95	86.29	90.4	99.85	93.35	14.97	11.12	11.22	94.91	90.7	94.24	87.01	88.51	87.45	HIPP12	PREDICTED: heavy metal-associated isoprenylated plant protein 39-like [Ipomoea nil]	-	-	-	-	-	-	-
G20956	90.98	100.53	105.19	211.16	225.5	212.73	380.85	406.52	402.53	62.96	63.93	72.2	208.51	214.48	232.33	322.55	320.64	321.2	HIPP12	PREDICTED: heavy metal-associated isoprenylated plant protein 39-like [Ipomoea nil]	-	-	-	-	-	-	-
G20959	1.82	0.65	1.31	9.5	7.72	6.41	7.32	14.91	6.95	0.81	2.12	1.92	9.24	5.53	8.99	5.66	5.95	8.53	--	PREDICTED: heavy metal-associated isoprenylated plant protein 39-like [Ipomoea nil]	-	-	-	-	-	-	-
G21087	59.36	62.99	63.04	8.72	9.53	10.48	6.01	3.68	1.8	8.76	10.21	7.49	40.1	42.91	37.81	6.04	5.82	5.61	CjBAp12	PREDICTED: EG45-like domain containing protein [Ipomoea nil]	-	-	-	-	-	-	-
G2112	0	0	0.1	0.41	1.58	0.7	12.76	11	11.31	0.15	0	0.21	2.96	2.45	1.68	11.16	10.77	8.5	--	PREDICTED: esterase AGAP003155-like [Ipomoea nil]	-	-	-	-	-	-	-
G21197	6.75	7.77	8.42	24.81	12.13	22.36	21.75	47.84	35.49	15.72	6.46	6.69	23.94	33.81	36.8	23.43	43.5	35.64	At5g38990	PREDICTED: receptor-like protein kinase FERONIA [Ipomoea nil]	-	-	-	-	-	-	-
G21240	2.09	2.85	3.3	1.09	0.88	0.93	8.03	5.21	5.15	5.38	4.7	4.12	1.38	1.07	1.41	5.77	7.5	6.24	BHLH25	PREDICTED: transcription factor bHLH25-like [Ipomoea nil]	-	-	-	-	-	-	-
G21253	28.63	33.31	24.46	10.03	9.04	11.17	9.41	10.17	9.12	90.62	89.34	104.91	23.14	18.49	19.31	38.96	30.07	34.24	--	PREDICTED: uncharacterized protein LOC109186088 [Ipomoea nil]	-	-	-	-	-	-	-
G21257	28.35	26.94	22.79	7.16	7.47	5.92	8.3	6.37	6.28	68.82	65.59	82.34	17.61	17.72	10.55	29.41	25.93	21.56	--	PREDICTED: GATA zinc finger domain-containing protein 8 isoform X1 [Theobroma cacao]	-	-	-	-	-	-	-
G21439	11.9	11.34	10.79	4.11	3.82	3.88	2.49	1.58	2.3	12.08	12.83	11.45	3.7	4.74	5.1	1.85	1.94	1.74	--	-	-	-	-	-	-	-	-
G21490	2.27	1.21	1.67	2.92	3.76	3.12	49.47	51.32	43.68	0.36	0	1.03	5.39	2.83	2.91	36.99	36.14	30.2	PFK3	PREDICTED: ATP-dependent 6-phosphofructokinase 6-like [Ipomoea nil]	Metabolism;Metabolism;Metabolism;Metabolism;Metabolism;Genetic Information Processing;Metabolism;Metabolism;Metabolism	Global and overview maps;Global and overview maps;Global and overview maps;Global and overview maps;Carbohydrate metabolism;Folding, sorting and degradation;Carbohydrate metabolism;Carbohydrate metabolism;Carbohydrate metabolism	ko01100//Metabolic pathways;ko01110//Biosynthesis of secondary metabolites;ko01200//Carbon metabolism;ko01230//Biosynthesis of amino acids;ko00010//Glycolysis / Gluconeogenesis;ko03018//RNA degradation;ko00051//Fructose and mannose metabolism;ko00052//Galactose metabolism;ko00030//Pentose phosphate pathway	K00850;K00850;K00850;K00850;K00850;K00850;K00850;K00850;K00850	-	GO:0016772//transferase activity, transferring phosphorus-containing groups	GO:0006090//pyruvate metabolic process;GO:0016310//phosphorylation
G21493	5.23	6.26	4.98	20.38	23.01	18.23	123.14	126.26	111.5	0.41	1.98	2.63	25.44	17.2	21.6	85.69	83.98	80.09	PFK1	PREDICTED: ATP-dependent 6-phosphofructokinase 6-like [Ipomoea nil]	Metabolism;Metabolism;Metabolism;Metabolism;Metabolism;Genetic Information Processing;Metabolism;Metabolism;Metabolism	Global and overview maps;Global and overview maps;Global and overview maps;Global and overview maps;Carbohydrate metabolism;Folding, sorting and degradation;Carbohydrate metabolism;Carbohydrate metabolism;Carbohydrate metabolism	ko01100//Metabolic pathways;ko01110//Biosynthesis of secondary metabolites;ko01200//Carbon metabolism;ko01230//Biosynthesis of amino acids;ko00010//Glycolysis / Gluconeogenesis;ko03018//RNA degradation;ko00051//Fructose and mannose metabolism;ko00052//Galactose metabolism;ko00030//Pentose phosphate pathway	K00850;K00850;K00850;K00850;K00850;K00850;K00850;K00850;K00850	-	-	-
G21526	24.75	24.53	26.88	30.6	32.24	34.08	135.76	147.57	145.98	22.43	24.14	26.83	49.27	53.61	55.04	131.34	142.95	140.59	--	PREDICTED: dentin sialophosphoprotein isoform X3 [Nicotiana tomentosiformis]	Cellular Processes	Transport and catabolism	ko04144//Endocytosis	K19476	-	-	-
G21626	5.24	5.29	5.08	3.05	3.72	4.65	0.35	1.39	1.15	9.42	6.86	6.74	4.05	3.71	3.36	1.66	0.54	1.61	--	PREDICTED: AT-hook motif nuclear-localized protein 14 [Ipomoea nil]	-	-	-	-	-	-	-
G21661	2.4	2.54	1.65	2.2	3.59	2.53	8.31	10.14	8.2	0.7	0.72	0.65	3.62	3.64	3.34	11.15	11.52	11.46	NPR4	PREDICTED: ankyrin repeat-containing protein At3g12360 [Amborella trichopoda]	-	-	-	-	-	-	-
G21703	18.3	20.4	19.87	14.86	13.69	13.08	357.78	355.78	356.38	5.27	4.97	6.12	23.47	25.19	24.45	252.91	242.3	244.02	HSPRO2	PREDICTED: nematode resistance protein-like HSPRO2 [Ipomoea nil]	-	-	-	-	-	-	-
G21725	16.99	17.91	21.39	12.38	16.61	17.95	82.65	94.85	93.26	13.79	13.86	15.91	24.74	34.61	34.84	80.24	91.35	88.15	--	Alpha/beta hydrolase related protein [Theobroma cacao]	-	-	-	-	-	GO:0003824//catalytic activity	-
G21732	27.11	27.7	27.19	144.19	149.83	146.39	422.38	443.71	443.72	23.58	23.26	24.31	161.45	156.96	162.44	492.95	509.08	508.21	At5g58620	PREDICTED: zinc finger CCCH domain-containing protein 29 [Ipomoea nil]	-	-	-	-	-	-	-
G21816	17.78	23.28	19.42	2.77	2.66	2.57	4.13	5.1	5.15	0.7	0.97	0.3	1.99	1.58	1.5	1.51	0.66	0.94	PECS-1.1	PREDICTED: pectinesterase-like [Ipomoea nil]	Metabolism;Metabolism	Global and overview maps;Carbohydrate metabolism	ko01100//Metabolic pathways;ko00040//Pentose and glucuronate interconversions	K01051;K01051	GO:0030312//external encapsulating structure	GO:0030234//enzyme regulator activity;GO:0052689//carboxylic ester hydrolase activity	GO:0000272//polysaccharide catabolic process;GO:0009892//negative regulation of metabolic process;GO:0071555//cell wall organization
G21871	10.26	12.84	10.41	14.68	13.64	13.65	26.77	27.02	26.84	4.45	6.29	5.99	12.91	16.31	15.01	48.76	46.23	44.17	PYL4	PREDICTED: abscisic acid receptor PYL4-like [Ipomoea nil]	Environmental Information Processing;Environmental Information Processing	Signal transduction;Signal transduction	ko04075//Plant hormone signal transduction;ko04016//MAPK signaling pathway - plant	K14496;K14496	GO:0044424//intracellular part	GO:0005488//binding	-
G21901	8.92	8.78	9.17	3.63	3.11	4.09	4.12	4.2	2.48	9.23	10.46	8.21	4.06	4.14	5.67	3.92	3.67	2.97	--	PREDICTED: uncharacterized protein LOC109190643 isoform X2 [Ipomoea nil]	-	-	-	-	-	-	-
G21909	6.13	7.05	5.18	4.52	5.75	5.51	1.42	1.46	1.21	2.1	2.98	2.74	6.02	5.41	6.27	1.09	1.37	2.09	R1A	PREDICTED: putative late blight resistance protein homolog R1B-17 [Ipomoea nil]	-	-	-	-	-	-	-
G22021	1.73	1.49	1.85	3.62	3.97	4.76	0.21	0.58	0.36	2.69	2.44	2.78	0.88	0.44	1.07	0.24	0.22	0.07	--	PREDICTED: ankyrin repeat-containing protein NPR4-like isoform X3 [Ipomoea nil]	-	-	-	-	-	-	-
G22034	8.17	9.56	8.96	4.62	4.46	3.86	1.29	0.59	0.87	11.07	12.53	10.56	3.21	6.98	3.7	1.1	1.39	1.6	--	PREDICTED: probable methyltransferase PMT11 [Vitis vinifera]	-	-	-	-	-	-	-
G2206	34.92	32.67	38.54	56.25	54.83	62.2	148.4	149.01	150.48	28.79	31.74	28.96	75.41	74.87	77.98	120.59	129.21	126.42	--	PREDICTED: vacuolar protein sorting-associated protein IST1-like isoform X2 [Sesamum indicum]	Cellular Processes	Transport and catabolism	ko04144//Endocytosis	K19476	-	-	-
G2219	41.09	45.96	39.75	10.89	18.27	9.82	11.73	12.47	8.64	9.56	5.54	8.64	19.23	18.87	18.4	13.33	8.3	9.27	--	-	-	-	-	-	-	-	-
G22362	57.02	60.93	62.01	20.24	17.46	17.03	4.78	4.88	6.76	1.46	0.93	0.77	2.56	1.83	2.3	2.2	1.66	1.61	CYP71A2	PREDICTED: cytochrome P450 CYP736A12-like [Ipomoea nil]	-	-	-	-	-	GO:0005488//binding;GO:0016491//oxidoreductase activity	-
G22390	3.61	3.38	3.44	7.82	8.7	8.37	32.32	33.53	33.05	3.46	3.8	3.85	8.67	8.62	9.56	39	37.9	38.49	CYP725A2	PREDICTED: taxadiene 5-alpha hydroxylase [Ipomoea nil]	-	-	-	-	GO:0009536//plastid	GO:0005488//binding	-
G22394	3.23	4.88	5.46	194.89	206.86	190.42	1477.41	1565.04	1586.92	10.56	12.1	13.13	172.55	184.69	177.8	1139.24	1114.19	1169.91	XTH16	PREDICTED: xyloglucan endotransglucosylase/hydrolase protein 24-like [Ipomoea nil]	-	-	-	-	-	-	-
G22401	1.39	2.01	0.58	73.96	81.98	73.35	608.03	689.54	684.85	3.46	3.9	3.7	60.62	57.75	57.95	453.02	469.69	481.05	XTH16	PREDICTED: xyloglucan endotransglucosylase/hydrolase protein 24-like [Ipomoea nil]	-	-	-	-	-	-	-
G22403	34.34	30.38	32.56	17.01	16.76	11.47	16.84	15.18	13.21	51.31	54.21	53.86	21.85	18.13	20.07	20.87	19.28	22.04	--	PREDICTED: uncharacterized protein LOC109187552 [Ipomoea nil]	-	-	-	-	-	-	-
G22404	0	1.51	0.61	56.71	73.14	61.97	313.35	329.6	266.76	2.37	2.14	3.17	51.85	45.03	46.69	207.02	263.43	206.78	XTH24	PREDICTED: xyloglucan endotransglucosylase/hydrolase protein 24-like [Ipomoea nil]	-	-	-	-	GO:0005576//extracellular region	GO:0016757//transferase activity, transferring glycosyl groups;GO:0016787//hydrolase activity	GO:0005975//carbohydrate metabolic process;GO:0009987//cellular process
G22407	0	0	1.09	122.19	106.64	101.81	250.48	110.69	175.88	2.88	1.24	3.16	90.57	87.04	79.82	234.75	193.53	195.18	XTH16	PREDICTED: xyloglucan endotransglucosylase/hydrolase protein 24-like [Ipomoea nil]	-	-	-	-	-	-	-
G2250	0.18	0.85	1.14	2.01	0.19	0.9	3.52	3.6	2.09	4.75	4.31	2.75	0.57	1	2.1	2.38	7.27	5.34	At5g45670	PREDICTED: GDSL esterase/lipase At5g45670-like [Ipomoea nil]	-	-	-	-	-	-	-
G22710	0.33	0.31	0.19	2.05	2.11	2.38	1.3	0.86	1.61	0.66	0.58	0.26	1.26	1.88	2.05	1.7	2.1	2.3	2022-10-04	PREDICTED: organic cation/carnitine transporter 4-like [Ipomoea nil]	-	-	-	-	-	-	-
G22716	0.27	0.23	0.28	0.6	0.25	0.29	5.88	7.09	8.37	0	0.03	0.11	0.41	0.5	0.33	5.39	5.41	5.68	At4g27290	PREDICTED: G-type lectin S-receptor-like serine/threonine-protein kinase At4g27290 [Ipomoea nil]	-	-	-	-	-	-	-
G22719	12.32	13.74	11.47	123.8	124.06	115.94	824.36	768.66	717.19	21.72	19.13	21.67	187.35	163.48	168.21	676.36	657.46	628.7	KRP1	PREDICTED: calcium-binding protein PBP1-like [Ipomoea nil]	Genetic Information Processing	Replication and repair	ko03420//Nucleotide excision repair	K10840	-	-	-
G22879	5.06	5.81	4.89	5.05	3.16	4.96	1.55	1.85	0.75	6.46	7.74	5.94	2.33	4.24	2.59	2.04	0.93	0.9	--	-	-	-	-	-	-	-	-
G22930	23.92	23.65	26.16	9.18	9.38	10.54	6.44	6.87	7.84	29.69	30.12	34.22	12.67	12.4	10.57	6.72	8.22	7.89	BEE1	PREDICTED: transcription factor BEE 1-like isoform X1 [Ipomoea nil]	-	-	-	-	-	-	-
G22936	0.15	0.11	0	0.76	1.46	2.78	0.55	0.85	0.87	0.5	0.25	0	1.63	2.4	1.79	1.51	1.74	1.01	ANT	PREDICTED: ADP,ATP carrier protein, mitochondrial-like [Ipomoea nil]	-	-	-	-	GO:0019866//organelle inner membrane;GO:0031224//intrinsic component of membrane	-	GO:0044763//single-organism cellular process;GO:0051234//establishment of localization
G23048	2.16	1.89	2.24	6.09	5.48	7.33	60.9	62.08	74.59	1.94	1.74	2.3	11.12	12.73	14.56	50.36	54.27	58.16	XTH24	PREDICTED: xyloglucan endotransglucosylase/hydrolase protein 15-like isoform X1 [Ipomoea nil]	-	-	-	-	GO:0005576//extracellular region;GO:0030312//external encapsulating structure	GO:0016758//transferase activity, transferring hexosyl groups;GO:0016787//hydrolase activity	GO:0044042//glucan metabolic process;GO:0045229//external encapsulating structure organization
G23058	15.21	12.8	15.09	39.71	32.61	32.9	35.78	33.48	32.03	8.16	8.19	6.79	28.42	30.56	29.45	49.82	49.78	47.21	HSFA4C	PREDICTED: heat stress transcription factor A-4c-like [Ipomoea nil]	-	-	-	-	-	-	-
G23108	0.28	0.26	0	12.25	15.84	9.35	33.35	26.74	32.62	0.84	1	0.68	15.08	15.28	10.02	23.66	27.99	28.44	--	-	-	-	-	-	-	-	-
G23117	30.4	28.62	32.45	38.5	43.55	41.58	1006.04	1022.51	994.81	12.39	9.42	13.79	57.57	48.2	51.14	713.17	769.77	693.37	--	Arabinogalactan peptide, AGP [Corchorus olitorius]	-	-	-	-	-	-	-
G23128	0.61	1.24	0.77	1.12	1.53	1.72	1.79	2.17	1.69	4.29	4.42	4.33	2.08	1.7	1.56	3.83	5.89	6.55	CYP72A15	PREDICTED: cytochrome P450 CYP72A219-like [Ipomoea nil]	Metabolism;Metabolism;Metabolism	Global and overview maps;Lipid metabolism;Lipid metabolism	ko01100//Metabolic pathways;ko00071//Fatty acid degradation;ko00590//Arachidonic acid metabolism	K07425;K07425;K07425	-	GO:0005488//binding;GO:0016491//oxidoreductase activity	-
G23150	19.38	16.76	16.99	39.95	38.39	40.61	38.98	36.59	38.4	11.91	10.77	10.61	25.5	29.96	25.07	51.65	53.86	51.55	HSFA4C	PREDICTED: heat stress transcription factor A-4c-like [Ipomoea nil]	-	-	-	-	-	-	-
G23188	3.41	5.21	5.34	3.25	5.6	4.25	10.17	13.36	15.13	2.75	1.12	3.83	5.63	8.15	8.87	14.15	9.2	12.64	UBQ10	polyubiquitin [Glycine max]	-	-	-	-	GO:0043231//intracellular membrane-bounded organelle	GO:0046914//transition metal ion binding	GO:0006605//protein targeting;GO:0006801//superoxide metabolic process;GO:0019941//modification-dependent protein catabolic process
G23196	18.13	20.41	19.38	14.22	16.45	16.07	162.19	179.27	171.4	10.75	9.91	10.82	19.88	22.91	24.77	202.8	212.17	203.47	--	PREDICTED: uncharacterized protein LOC102601474 [Solanum tuberosum]	-	-	-	-	-	-	-
G23210	4.19	2.77	3.31	0.76	0.8	0.78	0.46	0.65	0.88	2.69	4.81	3.09	0.65	0.92	0.67	0.45	0.81	0.67	--	PREDICTED: TMV resistance protein N-like isoform X2 [Ipomoea nil]	-	-	-	-	-	-	-
G23226	3.63	3.76	3.51	2.76	2.19	2.28	1.28	0.5	1.06	10.97	10.14	10.17	2.32	3.97	3.34	3.23	2.82	3.03	EXPB3	PREDICTED: expansin-B3 [Ipomoea nil]	-	-	-	-	-	-	GO:0000003//reproduction
G23256	3.67	7.42	4.03	2.63	2.92	3.89	1.51	1.09	0.68	7.73	9.08	8.19	1.76	2.12	3.06	1.21	0.56	0.63	--	-	-	-	-	-	-	-	-
G23438	11.1	11.41	11.4	4.84	4.36	4.24	2.05	2.46	3.72	1.36	1.6	0.93	3.12	2.54	3.38	0.56	0.95	1.14	CSLB2	PREDICTED: cellulose synthase-like protein H1 [Ipomoea nil]	-	-	-	-	-	-	-
G23443	10.32	7.68	8.1	13.6	9.37	9.66	24.5	24.14	24.67	6.7	7.01	7.69	16.43	15.01	13.56	27.5	26.92	29.05	Ufd1-like	TRAF-like protein [Cynara cardunculus var. scolymus] [Cynara cardunculus]	-	-	-	-	-	-	-
G23464	33.09	38.06	38.14	33.37	32.1	38.87	104.07	96.99	100.63	11.27	12.38	11.05	34.55	35.49	31.4	91.4	84.72	91.11	At4g17280	PREDICTED: cytochrome b561 and DOMON domain-containing protein At5g47530-like [Ipomoea nil]	-	-	-	-	GO:0031224//intrinsic component of membrane	-	GO:0044710//single-organism metabolic process
G23511	39.5	43.13	44.48	32.57	31.98	31.85	97.63	101.57	97.44	13.64	12.29	12.21	32.42	34.27	35.46	87.3	87.4	86.58	At5g35735	PREDICTED: cytochrome b561 and DOMON domain-containing protein At5g47530-like [Ipomoea nil]	-	-	-	-	-	-	-
G23527	10.53	11.54	12.86	4.51	3.74	3.18	81.93	85.34	77.47	16.87	17.3	13.66	6.5	5.6	5.46	79.7	78.7	76.44	--	-	-	-	-	-	-	-	-
G23635	0.32	0.26	0.21	1.69	0.87	1.46	2.31	1.83	1.44	0.57	0.42	0.44	1.33	1.06	1.18	2.8	1.43	2.49	--	PREDICTED: ABC transporter F family member 4-like isoform X1 [Ipomoea nil]	-	-	-	-	-	-	-
G23656	41.72	30.81	33.9	9.59	9.7	10.16	19.08	14.89	18.85	59.25	56.96	55.16	22.07	21.63	18.54	22.79	18.67	16.49	--	PREDICTED: ganglioside-induced differentiation-associated protein 2-like [Nicotiana tabacum]	-	-	-	-	-	-	-
G23763	1.26	1.19	1.31	1.56	2.45	1.65	14.98	19.07	17.54	1.11	1.33	0.77	2.26	2.76	2.15	13.14	10.76	11.36	TIFY10B	PnFL-2 [Ipomoea batatas]	Environmental Information Processing	Signal transduction	ko04075//Plant hormone signal transduction	K13464	-	-	-
G23797	6.37	6.9	6.31	42.11	60.1	55.12	91.43	106.59	79.18	7.32	4.91	10.18	72.29	57.9	77.3	87.12	109.1	104.71	RPS27AA	PREDICTED: polyubiquitin isoform X1 [Lupinus angustifolius]	-	-	-	-	-	-	-
G23827	0.4	0.21	0.41	1.64	2.58	2.67	1.62	1.32	1.16	0.21	0.25	0.38	1.64	2.58	2.1	1.94	2.75	2.66	2022-10-04	PREDICTED: organic cation/carnitine transporter 4-like [Ipomoea nil]	-	-	-	-	-	-	-
G23911	5.75	8.09	10	354.16	375.39	361.32	2437.49	2608.49	2656.5	21.26	27.08	23.28	326.8	315.99	323.09	1925.71	1955.7	1953.05	XTH16	PREDICTED: xyloglucan endotransglucosylase/hydrolase protein 24-like [Ipomoea nil]	-	-	-	-	-	-	-
G23913	0.33	0.99	0.38	17.13	23.66	22.11	21.46	24.15	24.99	1.41	0.13	1.27	17.39	18.37	18.52	17.6	19.64	17.35	XTH16	PREDICTED: xyloglucan endotransglucosylase/hydrolase protein 24-like [Ipomoea nil]	-	-	-	-	-	GO:0003824//catalytic activity	GO:0008152//metabolic process
G23920	6.8	5.66	6.47	20.53	17.82	18.5	215.33	232.67	234.45	7.03	9.24	7.54	44.74	43.19	43.78	192.11	194.21	199.69	XTH15	PREDICTED: xyloglucan endotransglucosylase/hydrolase protein 15-like isoform X1 [Ipomoea nil]	-	-	-	-	GO:0005576//extracellular region;GO:0030312//external encapsulating structure	GO:0016758//transferase activity, transferring hexosyl groups;GO:0016787//hydrolase activity	GO:0044042//glucan metabolic process;GO:0045229//external encapsulating structure organization
G23924	5.05	4.77	3.54	3.88	3.35	3.98	61.87	59.43	62.08	0.83	0.5	1.08	6.56	5.99	6.01	41.59	38.84	40.57	XTH16	PREDICTED: xyloglucan endotransglucosylase/hydrolase protein 22-like [Ipomoea nil]	-	-	-	-	-	-	-
G23926	0.67	0.64	1.3	5.48	5.75	4.35	21.1	16.63	18.54	0.23	0.37	0.15	4.6	5.61	4.69	15.83	14.74	17.14	XTH16	PREDICTED: xyloglucan endotransglucosylase/hydrolase protein 22-like [Ipomoea nil]	-	-	-	-	-	-	-
G23928	2.62	3.6	3.48	58.48	60.6	61.47	836.88	882.19	885.51	3.02	3.93	2.55	49.34	44.31	53.31	580.36	595.2	609.4	XTH16	PREDICTED: xyloglucan endotransglucosylase/hydrolase protein 24-like [Ipomoea nil]	-	-	-	-	-	-	-
G23973	60.29	68.2	72.12	20.61	21.09	23.18	13.83	19.55	15.67	6.81	7.12	4.73	12.94	11.93	18.25	5.57	9.04	12.01	CSLH1	PREDICTED: cellulose synthase-like protein H1 [Ipomoea nil]	-	-	-	-	-	-	-
G24001	30.63	30.72	27.89	17.94	16.8	13.97	13.61	12.08	12.59	50.11	49.2	49.69	19.71	21.05	18.13	14.44	16.05	16.3	XERICO	PREDICTED: probable E3 ubiquitin-protein ligase XERICO [Ipomoea nil]	-	-	-	-	-	-	-
G2402	18.96	19.39	21.53	24.04	21.25	22.32	62.63	57.73	56.81	11.77	11.28	8.87	34.23	29.2	31.09	52.46	51.11	54.49	CBP60A	PREDICTED: calmodulin-binding protein 60 A-like isoform X2 [Ipomoea nil]	-	-	-	-	-	-	-
G24182	11.62	10.93	9.64	9.76	9.02	9.88	177.37	192.34	178.12	17.31	17.58	19.08	7.78	7.41	9.94	115.02	120.1	109.27	TIFY11B	JAZ1, partial [Ipomoea batatas]	Environmental Information Processing	Signal transduction	ko04075//Plant hormone signal transduction	K13464	-	-	-
G24379	0.99	1.43	0.48	3.18	2.7	3.65	19.34	20.59	19.2	1.32	1.21	2.77	5.3	3.66	3.99	20.24	19.02	21	PME1	PREDICTED: pectinesterase 3-like [Ipomoea nil]	Metabolism;Metabolism	Global and overview maps;Carbohydrate metabolism	ko01100//Metabolic pathways;ko00040//Pentose and glucuronate interconversions	K01051;K01051	-	-	-
G24494	29	29.59	30.13	37.73	38.76	35.11	352.64	379.04	378.87	33.34	32.12	34.45	73.27	70.52	77.26	290.06	283.67	276.81	EXLA2	expansin-like 1 protein [Ipomoea batatas]	-	-	-	-	-	-	GO:0000003//reproduction
G24584	11.95	11.14	12.29	8.25	4.03	11.07	79.23	85.3	94.67	2.33	4.42	2.25	12.96	17.07	15.94	81.69	74.03	79.69	TOGT1	PREDICTED: scopoletin glucosyltransferase-like [Ipomoea nil]	-	-	-	-	-	-	-
G24588	1.88	0.89	1.35	1.06	1.24	0.24	247.58	283.32	260.47	0.31	0.82	0.7	2.24	2.39	2.11	198.22	180.46	182.2	--	PREDICTED: elicitor-responsive protein 3-like [Ipomoea nil]	-	-	-	-	-	-	-
G24597	16.46	19.47	18.96	13.08	10.15	12.18	343.77	323.73	346.18	5.51	7.05	6.81	15.07	13.94	14.63	291.39	258.62	266.24	GH3.1	PREDICTED: probable indole-3-acetic acid-amido synthetase GH3.1 [Ipomoea nil]	Environmental Information Processing	Signal transduction	ko04075//Plant hormone signal transduction	K14487	-	GO:0003824//catalytic activity	GO:0009725//response to hormone;GO:0014070//response to organic cyclic compound
G24668	2.59	2.57	1.4	4.55	5.14	2.86	22.64	25.34	26.06	1.8	2.55	2.07	4.24	3.69	4.93	24.08	20.61	21.48	HEMA1	PREDICTED: glutamyl-tRNA reductase 1, chloroplastic-like [Ipomoea nil]	Metabolism;Metabolism;Metabolism	Global and overview maps;Global and overview maps;Metabolism of cofactors and vitamins	ko01100//Metabolic pathways;ko01110//Biosynthesis of secondary metabolites;ko00860//Porphyrin and chlorophyll metabolism	K02492;K02492;K02492	-	-	-
G24682	9.32	8.55	9.54	29.79	28.56	27.38	76.23	72.04	78.11	12.24	12.82	11.48	28.05	26.82	25.17	64.97	61.66	59.89	--	PREDICTED: uncharacterized protein LOC109161384 [Ipomoea nil]	-	-	-	-	-	-	-
G24688	6.75	6.63	6.75	11.03	9.37	11.26	70.18	72.61	75.18	4.94	5.08	6.04	12.62	12.78	12.55	58.08	57.95	59.45	HEMA1	PREDICTED: glutamyl-tRNA reductase 1, chloroplastic-like [Ipomoea nil]	Metabolism;Metabolism;Metabolism	Global and overview maps;Global and overview maps;Metabolism of cofactors and vitamins	ko01100//Metabolic pathways;ko01110//Biosynthesis of secondary metabolites;ko00860//Porphyrin and chlorophyll metabolism	K02492;K02492;K02492	-	-	-
G24743	22.83	24.85	24.62	49.87	49.21	49.89	309.73	316.74	330.28	15.33	16.68	17.91	42.73	39.42	43.48	306.35	324.58	318.99	RIBA1	PREDICTED: bifunctional riboflavin biosynthesis protein RIBA 1, chloroplastic-like [Ipomoea nil]	Metabolism;Metabolism;Metabolism;Metabolism	Global and overview maps;Global and overview maps;Metabolism of cofactors and vitamins;Metabolism of cofactors and vitamins	ko01100//Metabolic pathways;ko01110//Biosynthesis of secondary metabolites;ko00790//Folate biosynthesis;ko00740//Riboflavin metabolism	K14652;K14652;K14652;K14652	GO:0009532//plastid stroma	GO:0003933//GTP cyclohydrolase activity;GO:0016830//carbon-carbon lyase activity;GO:0032550//purine ribonucleoside binding;GO:0043169//cation binding	GO:0006771//riboflavin metabolic process;GO:0048588//developmental cell growth
G24768	3.81	4	3.1	0.89	0.45	1.18	1.11	1.29	0.93	2.31	4.22	3.02	1.2	1.19	1.06	1.26	1.33	1.12	UGT85A23	PREDICTED: 7-deoxyloganetin glucosyltransferase-like [Ipomoea nil]	Metabolism;Metabolism	Global and overview maps;Global and overview maps	ko01100//Metabolic pathways;ko01110//Biosynthesis of secondary metabolites	K21374;K21374	-	GO:0016758//transferase activity, transferring hexosyl groups	-
G24777	20.12	18.08	15.72	49.67	47.41	44.71	333.79	344.5	340.23	33.62	38.01	36.05	89.37	91.21	87.24	282.5	277.53	276.8	At4g33920	PREDICTED: probable protein phosphatase 2C 63 [Ipomoea nil]	-	-	-	-	-	-	-
G24812	0.16	0.26	0.31	7.14	6.07	4.72	198.29	181.45	198.2	0.73	0.57	0.39	6.83	7.32	8.5	134.4	124.95	125.62	ERF109	PREDICTED: ethylene-responsive transcription factor ERF109-like [Ipomoea nil]	-	-	-	-	-	-	-
G25077	3.19	2.63	3.51	1.29	1.34	1.07	40.38	39.74	38.23	2.85	2.59	3.46	0.75	1.62	0.52	20.58	18.09	22.77	TSB	PREDICTED: tryptophan synthase beta chain 1-like [Ipomoea nil]	Metabolism;Metabolism;Metabolism;Metabolism;Metabolism	Global and overview maps;Global and overview maps;Global and overview maps;Amino acid metabolism;Amino acid metabolism	ko01100//Metabolic pathways;ko01110//Biosynthesis of secondary metabolites;ko01230//Biosynthesis of amino acids;ko00260//Glycine, serine and threonine metabolism;ko00400//Phenylalanine, tyrosine and tryptophan biosynthesis	K01696;K01696;K01696;K01696;K01696	-	-	-
G25121	5.63	4.06	3.34	4.78	1.24	5.85	48.91	87.05	82.45	2.4	1.7	1.08	7.11	8.78	6.65	78.29	73.72	47.41	--	unnamed protein product [Coffea canephora]	-	-	-	-	-	-	-
G25158	218.69	236.93	224.35	29.67	31.37	34.92	66.55	73.84	77.18	83.92	86.6	88.16	170.01	172.98	184.38	98.95	93.76	100.78	AMY1.1	alpha-amylase SPAMY [Ipomoea batatas]	Metabolism;Metabolism	Global and overview maps;Carbohydrate metabolism	ko01100//Metabolic pathways;ko00500//Starch and sucrose metabolism	K01176;K01176	-	-	-
G25184	31.74	28.81	32	15.56	11.21	10.78	10.66	7.18	7.53	1.21	1.62	0.53	3.15	2.11	3.15	1.83	1.52	2.24	TAP2	anionic peroxidase swpa6 [Ipomoea batatas]	Metabolism;Metabolism;Metabolism	Global and overview maps;Global and overview maps;Biosynthesis of other secondary metabolites	ko01100//Metabolic pathways;ko01110//Biosynthesis of secondary metabolites;ko00940//Phenylpropanoid biosynthesis	K00430;K00430;K00430	-	-	-
G25258	1.95	1.11	1.98	0.2	0.23	0.32	0.52	0.26	0	0.82	0.65	0.63	2.64	1.37	2.39	0.08	0.24	0	AS1	PREDICTED: polyphenol oxidase, chloroplastic-like [Ipomoea nil]	Metabolism;Metabolism;Metabolism;Metabolism	Global and overview maps;Global and overview maps;Amino acid metabolism;Biosynthesis of other secondary metabolites	ko01100//Metabolic pathways;ko01110//Biosynthesis of secondary metabolites;ko00350//Tyrosine metabolism;ko00950//Isoquinoline alkaloid biosynthesis	K00422;K00422;K00422;K00422	-	GO:0003824//catalytic activity;GO:0043169//cation binding	GO:0042440//pigment metabolic process
G25270	23.81	20.85	16.44	11	12.66	11.29	4.81	5.66	6.03	30.58	32.8	27.54	16.25	11.22	11.08	8.81	9.05	7.63	AIRP2	PREDICTED: E3 ubiquitin-protein ligase RNF8-like [Nicotiana tabacum]	-	-	-	-	-	-	-
G25290	54.28	50.3	48.86	27.67	24.13	23.65	11.91	11.72	14	67.68	68.89	67	31.07	32.04	29.61	15.78	17.09	14.71	AIRP2	PREDICTED: E3 ubiquitin-protein ligase RNF8-like [Nicotiana tabacum]	-	-	-	-	-	-	-
G25327	144.73	161.25	160.89	61.41	64.85	59.14	295.05	330.96	346.08	14.04	13.58	14.74	40.27	39.57	35.44	251.45	240.53	256.04	ACO1	PREDICTED: 1-aminocyclopropane-1-carboxylate oxidase 3 [Ipomoea nil]	Metabolism;Metabolism;Metabolism	Global and overview maps;Global and overview maps;Amino acid metabolism	ko01100//Metabolic pathways;ko01110//Biosynthesis of secondary metabolites;ko00270//Cysteine and methionine metabolism	K05933;K05933;K05933	-	GO:0016705//oxidoreductase activity, acting on paired donors, with incorporation or reduction of molecular oxygen	GO:0044710//single-organism metabolic process
G25634	4.59	3.91	3.19	2.46	2.45	2.79	6.95	9.96	9.81	1.41	1.64	1.29	3.17	3.2	3.29	4.81	5.51	3.39	At5g01750	PREDICTED: protein LURP-one-related 15-like [Ipomoea nil]	-	-	-	-	-	-	-
G25716	14.68	14.4	13.47	44.68	48.62	42.28	314.41	318.8	305.3	27.54	27.28	29.56	67.21	62.77	61.26	284.12	268.21	263.85	NRP1	PREDICTED: nodulin-related protein 1-like [Ipomoea nil]	-	-	-	-	-	-	-
G25747	3.85	2.72	3.85	1.28	0.47	2.41	0.63	1	0.93	4.33	4.26	4.49	2.02	0.82	1.85	1.06	2.57	2.48	At5g07050	PREDICTED: WAT1-related protein At5g07050-like [Citrus sinensis]	-	-	-	-	GO:0031224//intrinsic component of membrane	GO:0005215//transporter activity	GO:0044763//single-organism cellular process
G25803	3.29	1.42	1.04	0.21	0.58	0.46	5.74	5.79	7.47	0.49	0.48	0.22	1.04	1.48	2.74	3.69	3.73	5.25	At5g01750	PREDICTED: protein LURP-one-related 10-like [Ipomoea nil]	-	-	-	-	-	-	-
G25805	16.88	14.67	14.45	6.3	8.09	8.05	32.22	36.19	30.18	7.13	5.05	6.16	15.31	15.41	13.89	15.31	17.52	21.78	At5g01750	PREDICTED: protein LURP-one-related 15-like [Ipomoea nil]	-	-	-	-	-	-	-
G25833	3.81	4.31	3.5	1.43	2.49	2.74	11.59	12.17	9.52	1.42	2.21	1.83	4.5	5.44	6.68	6.07	8.21	6.74	At5g01750	PREDICTED: protein LURP-one-related 15-like [Ipomoea nil]	-	-	-	-	-	-	-
G25967	2.01	2.23	2.13	1.99	2.81	2.99	70.96	67.58	68.52	0.65	1.12	0.39	2.72	2.26	2.81	53.74	49.24	50.52	BETVIII	PREDICTED: calcium-binding allergen Bet v 3-like [Ipomoea nil]	Organismal Systems	Environmental adaptation	ko04626//Plant-pathogen interaction	K13448	-	-	-
G26011	27.86	26.47	25.55	12.32	13.57	12.8	11.79	12.45	11.92	40.55	41.5	40.06	14.21	15.7	16.26	11.77	14.66	12.88	Os03g0326500	PREDICTED: thioredoxin-like 1-2, chloroplastic isoform X1 [Ipomoea nil]	-	-	-	-	-	-	-
G26044	10.01	12.3	10.61	3.2	5.07	4.08	4.18	4.86	4.3	12.69	10.42	12.53	5.5	5.9	5.83	7.5	6.46	7.68	At5g07050	Drug/metabolite transporter, partial [Cynara cardunculus var. scolymus] [Cynara cardunculus]	-	-	-	-	-	-	-
G26075	0.66	0.36	0.86	6.13	6.85	5.18	1.85	2.45	3.58	0.67	0.54	0.56	2.11	1.73	2.64	1.77	2.28	2.28	--	cyclin-dependent kinase inhibitor 1C [Dorcoceras hygrometricum]	-	-	-	-	-	-	-
G26114	5.19	5.66	5.47	2.78	0.99	2.04	2.84	1.98	1.11	7.6	5.04	4.33	1.65	2.57	3.32	2.43	3.08	2.74	At5g07050	PREDICTED: WAT1-related protein At5g07050-like [Citrus sinensis]	-	-	-	-	GO:0031224//intrinsic component of membrane	GO:0005215//transporter activity	GO:0044763//single-organism cellular process
G26178	128.87	152.5	145.54	26.63	24.94	27.39	22.89	25.42	23.31	8.04	5.91	8.13	15.66	16.82	14.57	15.83	14.94	12.87	CYP71D55	PREDICTED: premnaspirodiene oxygenase-like [Ipomoea nil]	-	-	-	-	-	-	-
G2621	5.58	6.18	4.52	0.55	1.03	0.46	1.88	1.64	1.97	10.49	9.7	11.98	4.55	3.59	3.64	1.81	1.89	2.35	UGT78D2	flavonoid 3-O-glucocyltransferase 1 [Ipomoea batatas]	-	-	-	-	-	-	-
G26236	4.18	0.51	5.52	7.36	2.77	5.8	19.55	19.86	22.97	1.45	2.84	2.73	3.87	7.11	18.48	26.39	15.37	22.54	--	PREDICTED: delta(12)-fatty-acid desaturase FAD2-like [Ipomoea nil]	-	-	-	-	-	-	-
G26306	0.31	0.3	1.19	2.47	1.13	1.85	3.28	2.97	2.46	0.56	0.35	0.35	1.79	1.38	1.59	4.66	3.49	3.68	ACR8	PREDICTED: ACT domain-containing protein ACR8-like [Ipomoea nil]	-	-	-	-	-	-	-
G26472	10.3	11.79	11.07	33.77	30.3	31.91	64.06	58.89	53.73	10.49	11.64	12.48	26.78	26.8	28.46	52.62	56.32	54.92	--	PREDICTED: uncharacterized protein LOC109161384 [Ipomoea nil]	-	-	-	-	-	-	-
G26587	58.9	64.46	61.77	100.77	103	87.4	213.07	198.03	198.76	30.47	29.86	30.57	79.25	62.97	73.15	232.39	235.1	232.89	METK3	PREDICTED: S-adenosylmethionine synthase 3 [Ipomoea nil]	Metabolism;Metabolism;Metabolism;Metabolism	Global and overview maps;Global and overview maps;Global and overview maps;Amino acid metabolism	ko01100//Metabolic pathways;ko01110//Biosynthesis of secondary metabolites;ko01230//Biosynthesis of amino acids;ko00270//Cysteine and methionine metabolism	K00789;K00789;K00789;K00789	GO:0044424//intracellular part	GO:0016765//transferase activity, transferring alkyl or aryl (other than methyl) groups;GO:0032550//purine ribonucleoside binding;GO:0043169//cation binding	GO:0009108//coenzyme biosynthetic process
G26592	7.53	7.53	8.46	10.59	12.68	11.43	72.26	75.29	75.64	8.42	5.43	8.53	16.7	17.15	18.19	60.66	63.08	66.97	CXE16	PREDICTED: probable carboxylesterase 16 [Ipomoea nil]	-	-	-	-	-	-	-
G26640	28.78	24.21	25.95	5.08	6.72	6.9	6.05	6.33	7.32	4.98	5.02	6.12	31.43	27.83	26.54	1.18	0.85	1.92	TT10	PREDICTED: laccase-14-like [Ipomoea nil]	-	-	-	-	-	-	-
G26729	29.01	28.32	29.07	13.88	15.24	16.19	11.82	11.15	9.97	39.47	37.55	36.75	18.82	18.27	18.48	8.79	8.96	10.13	U2AF35A	PREDICTED: splicing factor U2af small subunit B-like [Ipomoea nil]	Genetic Information Processing	Transcription	ko03040//Spliceosome	K12836	GO:0043231//intracellular membrane-bounded organelle	GO:0003676//nucleic acid binding;GO:0043169//cation binding	-
G26862	6.48	8.65	8.52	4.38	6.07	5.57	0.77	2.42	1.01	11.72	10.74	15.13	6.25	3.23	8.34	0.88	2	0.8	--	-	-	-	-	-	-	-	-
G26880	14.27	15.37	15.12	18.63	20.82	18.71	53.1	54.55	61.48	11.54	11.25	11.36	29.25	33.79	31.08	49.96	53.58	50.7	OFUT20	PREDICTED: uncharacterized protein At1g04910 [Ipomoea nil]	-	-	-	-	-	-	-
G26998	3358.04	3267.31	3264.4	423.05	380.69	357.68	507.1	479.87	484.79	379.52	365.06	347.79	893.28	850.72	791.86	291.71	268.36	281.17	WIN2	PREDICTED: pathogenesis-related protein PR-4 [Ipomoea nil]	-	-	-	-	-	-	-
G27100	12.37	12.15	9.43	2.43	2.68	2.69	1.77	1.72	0.81	0.6	0.61	0.27	2.18	1.73	2.6	0.53	0.27	0.45	GSVIVT00026920001	PREDICTED: probable polygalacturonase [Ipomoea nil]	-	-	-	-	-	-	-
G2716	147.31	133.55	138.49	185.89	190.73	173.38	436.69	416.34	384.45	88.94	86.32	85.73	208.76	176.09	175.06	327.84	316.11	305.19	--	hypothetical protein POPTR_0016s05270g [Populus trichocarpa]	-	-	-	-	-	-	-
G27283	9.23	4.12	4.75	1.11	1.04	1.18	0.81	1.96	2.99	11.04	7.75	8.03	32.72	28.55	31.63	6.04	7.95	3.06	--	PREDICTED: proteinase inhibitor PSI-1.2-like [Ipomoea nil]	-	-	-	-	-	-	-
G27343	11.16	9.62	13	11.1	11.31	12.13	41.73	43.03	47.59	6.01	6.59	5.86	14.92	13.81	15.72	39.04	38.37	37.12	ALA1	PREDICTED: phospholipid-transporting ATPase 1-like [Ipomoea nil]	-	-	-	-	-	-	-
G27346	8.03	10.34	9.46	7.82	9.84	11.06	35.95	41.99	44.48	5.69	6.07	6.51	11.85	13.17	15.08	32.7	32.54	31.97	ALA1	PREDICTED: phospholipid-transporting ATPase 1-like [Ipomoea nil]	-	-	-	-	GO:0031224//intrinsic component of membrane	GO:0003824//catalytic activity;GO:0005548//phospholipid transporter activity;GO:0008324//cation transmembrane transporter activity;GO:0032550//purine ribonucleoside binding;GO:0046872//metal ion binding	GO:0006605//protein targeting;GO:0006812//cation transport;GO:0009891//positive regulation of biosynthetic process;GO:0015914//phospholipid transport;GO:0043067//regulation of programmed cell death
G27451	2.86	3.6	2.28	2.06	1.44	2.01	1.01	1.35	0.96	5.14	5.55	6.38	2.41	4.06	2	1.04	1.63	0.79	--	-	-	-	-	-	-	-	-
G27474	58.24	53.08	59.16	7.96	9.5	7.81	12.67	11.06	10.39	5.01	5.2	5.14	11.97	10.1	12.63	5.05	4.71	4.58	SGPP	PREDICTED: haloacid dehalogenase-like hydrolase domain-containing protein Sgpp [Ipomoea nil]	-	-	-	-	-	GO:0003824//catalytic activity	-
G27509	11.84	16.2	14.85	97.89	99.17	97.1	657.32	669.73	647.89	9.31	9.86	8.43	79.45	70.58	78.82	545.14	509.53	487.19	At5g41330	PREDICTED: BTB/POZ domain-containing protein At5g41330-like [Ipomoea nil]	-	-	-	-	-	-	-
G27515	5.24	3.91	2.11	27.81	23.87	24.43	170.95	142.75	143.38	2.57	0.96	1.41	16.32	18.9	15.52	122.79	112.96	118.78	At5g41330	PREDICTED: BTB/POZ domain-containing protein At5g41330-like [Ipomoea nil]	-	-	-	-	-	-	-
G27522	24.52	21.68	22.67	169.1	175.72	169.35	1094.34	1127.65	1157.79	13.11	12.84	14.08	120.91	130.2	123.59	866.29	854.73	848.37	At5g41330	PREDICTED: BTB/POZ domain-containing protein At5g41330-like [Ipomoea nil]	-	-	-	-	-	-	-
G27598	43.17	43.56	43.08	27.1	25.58	25.03	125.89	121.45	119.48	4.98	4.61	4.83	18.27	14.55	16.16	67.76	68.39	68.4	CYP75B2	PREDICTED: cytochrome P450 CYP736A12-like [Ipomoea nil]	-	-	-	-	-	-	-
G27600	63.23	62.06	64.33	54.21	50.04	53.87	170.3	175.46	183.21	12.89	11.8	11.25	28.21	28.12	28.61	148.76	156.88	148.51	CYP750A1	PREDICTED: cytochrome P450 CYP736A12-like isoform X1 [Ipomoea nil]	-	-	-	-	-	-	-
G27606	2.25	2.53	1.64	3.17	3.47	3.34	7.47	7.26	6.82	4.8	6.14	6.97	13.09	11.2	11.67	20.4	20.3	18.54	HIPP23	PREDICTED: heavy metal-associated isoprenylated plant protein 23 [Ipomoea nil]	-	-	-	-	-	GO:0043169//cation binding	-
G27616	0.46	0.6	0.37	1.48	1.74	1.95	21.62	22.81	23.4	1.4	0.66	0.83	3.51	2.31	3.15	36.21	37.54	38.95	TPPJ	PREDICTED: probable trehalose-phosphate phosphatase H [Ipomoea nil]	Metabolism;Metabolism	Global and overview maps;Carbohydrate metabolism	ko01100//Metabolic pathways;ko00500//Starch and sucrose metabolism	K01087;K01087	-	GO:0019203//carbohydrate phosphatase activity	GO:0005991//trehalose metabolic process;GO:0006796//phosphate-containing compound metabolic process
G27651	7.67	6.77	9.34	8.12	7.35	6.51	20.23	20.82	23.51	2.6	2.93	2.12	6.57	7.07	6.24	45.8	45.76	44.89	CYP750A1	PREDICTED: cytochrome P450 CYP736A12-like isoform X2 [Ipomoea nil]	-	-	-	-	-	-	-
G27676	3.12	2.88	4.26	4.06	4.32	3.65	188.95	206.52	206.24	1.78	1.47	1.38	3.89	2.6	4.01	92.97	98.29	105.35	WRKY53	PREDICTED: probable WRKY transcription factor 53 [Ipomoea nil]	-	-	-	-	-	-	-
G27678	33.94	36.14	35.39	44.26	41.54	44.37	155.07	155.04	157.5	5.55	7.43	7.53	21.31	22.99	20.55	111.77	116.85	112.46	CYP750A1	PREDICTED: cytochrome P450 CYP736A12-like isoform X2 [Ipomoea nil]	-	-	-	-	-	-	-
G27687	26.14	27.09	30.48	21.86	20.28	18.88	6.08	5.91	4.96	51.76	44.12	43.66	26.58	18.02	18.23	11.05	8.52	8.75	--	hypothetical protein A4A49_09742 [Nicotiana attenuata]	-	-	-	-	-	-	-
G27779	1.73	1.41	2.32	2.03	2.97	2.93	0.4	0.48	0.61	2.84	2.72	3.77	1.57	1.33	1.07	0.26	0.35	0.44	RHA4A	PREDICTED: probable E3 ubiquitin-protein ligase RHA4A [Ipomoea nil]	-	-	-	-	-	-	-
G27788	99.81	92.04	90.49	67.89	70.15	71.78	185.97	183.21	198.86	210.57	206.31	211.54	70.27	66.94	74.6	336.6	344.15	333.72	--	PREDICTED: signal transducer and activator of transcription B-like [Arachis ipaensis]	-	-	-	-	-	-	-
G27791	9	8.12	7.8	8.24	8.15	7.2	4.21	4.09	3.65	22.19	21.03	22.32	9.98	9.16	9.99	6.01	6.31	6.77	PSY1	PREDICTED: phytoene synthase 2, chloroplastic-like [Ipomoea nil]	Metabolism;Metabolism;Metabolism	Global and overview maps;Global and overview maps;Metabolism of terpenoids and polyketides	ko01100//Metabolic pathways;ko01110//Biosynthesis of secondary metabolites;ko00906//Carotenoid biosynthesis	K02291;K02291;K02291	GO:0009536//plastid	GO:0004337//geranyltranstransferase activity	GO:0016109//tetraterpenoid biosynthetic process
G27848	16.26	22.73	20.39	14.75	13.41	14.29	444.6	456.13	474.18	7.55	9.13	8.74	18.77	19	18.34	377.91	357.94	362.29	GH3.1	PREDICTED: probable indole-3-acetic acid-amido synthetase GH3.1 [Ipomoea nil]	Environmental Information Processing	Signal transduction	ko04075//Plant hormone signal transduction	K14487	-	GO:0003824//catalytic activity	GO:0009725//response to hormone;GO:0014070//response to organic cyclic compound
G27892	13.6	14.65	14.51	5.95	4.99	6.2	3.53	3.26	3.58	20.62	22.3	18.76	10.19	9.45	9.85	5.03	5.19	5.27	AAE2	PREDICTED: probable acyl-activating enzyme 1, peroxisomal isoform X1 [Ipomoea nil]	-	-	-	-	-	-	-
G27895	511.7	520.07	549.89	66.36	59.83	68.21	60.26	54.54	56.41	77.15	76	71.03	215.18	235	210.99	53.99	53.7	52.3	CHIT1B	PREDICTED: basic endochitinase-like [Ipomoea nil]	Metabolism;Environmental Information Processing;Metabolism	Global and overview maps;Signal transduction;Carbohydrate metabolism	ko01100//Metabolic pathways;ko04016//MAPK signaling pathway - plant;ko00520//Amino sugar and nucleotide sugar metabolism	K20547;K20547;K20547	-	-	GO:0006026//aminoglycan catabolic process;GO:0044036//cell wall macromolecule metabolic process;GO:0044238//primary metabolic process
G27974	10.98	10.95	11.48	4.44	3.25	2.55	45.55	42.91	46.25	2.91	2.13	3.52	14.5	16.95	14.71	41.45	48.37	48.45	Cht3	PREDICTED: basic endochitinase-like [Ipomoea nil]	Metabolism;Environmental Information Processing;Metabolism	Global and overview maps;Signal transduction;Carbohydrate metabolism	ko01100//Metabolic pathways;ko04016//MAPK signaling pathway - plant;ko00520//Amino sugar and nucleotide sugar metabolism	K20547;K20547;K20547	GO:0043231//intracellular membrane-bounded organelle	GO:0004553//hydrolase activity, hydrolyzing O-glycosyl compounds;GO:0097367//carbohydrate derivative binding	GO:0006026//aminoglycan catabolic process;GO:0006950//response to stress;GO:0044036//cell wall macromolecule metabolic process;GO:0044238//primary metabolic process
G27994	91.5	79.33	86.4	56.74	45.2	45.55	19.1	14.56	18.25	11.5	12.37	14.28	29.15	30.71	27.89	11.73	13.67	11.81	PER72	anionic peroxidase swpb1 [Ipomoea batatas]	Metabolism;Metabolism;Metabolism	Global and overview maps;Global and overview maps;Biosynthesis of other secondary metabolites	ko01100//Metabolic pathways;ko01110//Biosynthesis of secondary metabolites;ko00940//Phenylpropanoid biosynthesis	K00430;K00430;K00430	-	-	-
G28016	0.57	0.7	0.93	1.64	1.54	0.78	70.49	64.61	68.65	0.15	0.38	0.19	1.64	1.26	1.37	50.45	47.25	48.48	Os04g0179200	PREDICTED: secoisolariciresinol dehydrogenase-like [Ipomoea nil]	-	-	-	-	-	-	-
G28170	173.83	180.87	172.75	65.96	66.45	65.91	57.38	57.21	54.68	44.75	45.89	46.54	103.6	110.29	109.32	46.81	49.99	50.6	PER51	PREDICTED: peroxidase 51-like [Ipomoea nil]	Metabolism;Metabolism;Metabolism	Global and overview maps;Global and overview maps;Biosynthesis of other secondary metabolites	ko01100//Metabolic pathways;ko01110//Biosynthesis of secondary metabolites;ko00940//Phenylpropanoid biosynthesis	K00430;K00430;K00430	-	GO:0003824//catalytic activity;GO:0043169//cation binding;GO:0046906//tetrapyrrole binding	GO:0006950//response to stress;GO:0044710//single-organism metabolic process
G28280	0.55	1.05	1.49	1.31	1.82	1.64	7.15	7.61	6.98	0.79	0.2	0.13	1.15	2.27	1.54	4.05	4.87	6.74	VBF	PREDICTED: F-box protein PP2-B13-like isoform X1 [Ipomoea nil]	-	-	-	-	-	-	-
G28298	19.75	18.88	20.09	77.09	84.81	84.47	140.33	137.44	140.46	37.32	38.82	38.85	86.03	87.6	94.39	142.63	141.73	141.71	--	-	-	-	-	-	-	-	-
G28389	0.37	0	0.22	0.26	0.09	0.09	0.85	0.95	0.44	0.9	1.43	0.76	3.22	2.5	2.94	10.44	8.66	9.72	VBF	PREDICTED: F-box protein PP2-B13-like isoform X1 [Ipomoea nil]	-	-	-	-	-	-	-
G28425	5.53	5.64	3.97	2.62	3.56	3.59	3.05	1.85	1.58	1.82	2.52	1.59	3.22	3.67	5.03	1.87	2.25	2.09	At5g49770	PREDICTED: probable leucine-rich repeat receptor-like protein kinase At5g49770 [Ipomoea nil]	-	-	-	-	-	-	-
G28451	0.49	1.1	0.57	1.2	1.04	0.82	57.85	51.79	52.82	0.51	0.29	1.09	2.49	2.39	2.31	53.17	60.84	54.81	CML46	PREDICTED: probable calcium-binding protein CML45 [Ipomoea nil]	Organismal Systems;Environmental Information Processing;Environmental Information Processing	Environmental adaptation;Signal transduction;Signal transduction	ko04626//Plant-pathogen interaction;ko04016//MAPK signaling pathway - plant;ko04070//Phosphatidylinositol signaling system	K02183;K02183;K02183	-	-	-
G28467	2.21	2.45	2.68	1.66	0.73	1.01	27.87	23.83	26.67	0.68	0.83	0.86	1.69	2.56	2.42	22.34	23.05	23.33	ACS1	PREDICTED: 1-aminocyclopropane-1-carboxylate synthase-like [Ipomoea nil]	Metabolism;Metabolism;Environmental Information Processing;Metabolism	Global and overview maps;Global and overview maps;Signal transduction;Amino acid metabolism	ko01100//Metabolic pathways;ko01110//Biosynthesis of secondary metabolites;ko04016//MAPK signaling pathway - plant;ko00270//Cysteine and methionine metabolism	K20772;K20772;K20772;K20772	-	-	-
G28488	6.42	4.32	3.9	2.55	2	1.14	1.17	0.38	0.82	4.04	3.07	2.72	12.74	10.25	9.36	0	0.68	1.31	--	PREDICTED: proteinase inhibitor PSI-1.2-like [Ipomoea nil]	-	-	-	-	-	-	-
G28492	14.15	7.59	10.17	1.99	0.94	0.67	1.6	0.69	0.96	3.75	2.05	1.33	8.21	5.36	5.73	1.83	1.39	2.11	--	PREDICTED: proteinase inhibitor PSI-1.2-like [Ipomoea nil]	-	-	-	-	-	-	-
G2853	2.97	5.06	0.97	17.32	27.23	19.74	40.56	47.47	43.59	3.97	3.94	4.08	26.46	22.27	28.64	33.86	42.59	35.93	--	-	-	-	-	-	-	-	-
G28646	43.38	42.82	42.8	33.16	31.72	32.61	142.28	141.08	143.41	23.59	25.9	20.91	67.01	69.2	73.23	146.95	137.49	142.45	At3g27150	PREDICTED: F-box/kelch-repeat protein At3g27150 [Ipomoea nil]	-	-	-	-	-	-	-
G28818	1.38	1.37	1.11	12.56	14.53	12.54	44.53	41.92	46.31	1.5	0.61	2	16.06	17.47	19.07	44.11	45.16	43.71	ORP3C	PREDICTED: oxysterol-binding protein-related protein 3A-like [Ipomoea nil]	-	-	-	-	-	-	-
G28819	25.11	29.68	29.55	14.22	12.23	12.79	13.84	15.21	12.62	2.02	2.48	2.54	4.44	6.64	5.08	7.56	8.93	7.83	At4g22110	PREDICTED: alcohol dehydrogenase-like 1 [Ipomoea nil]	Metabolism;Metabolism;Metabolism;Metabolism;Metabolism;Metabolism	Global and overview maps;Global and overview maps;Global and overview maps;Carbohydrate metabolism;Lipid metabolism;Amino acid metabolism	ko01100//Metabolic pathways;ko01110//Biosynthesis of secondary metabolites;ko01200//Carbon metabolism;ko00010//Glycolysis / Gluconeogenesis;ko00071//Fatty acid degradation;ko00350//Tyrosine metabolism	K00121;K00121;K00121;K00121;K00121;K00121	-	-	-
G28829	27.8	26.04	28.25	75.38	78.3	79.56	482.96	475.94	504.98	2.74	2.89	4.35	73.46	77.62	72.51	471.96	448.7	477.07	HMGR	PREDICTED: 3-hydroxy-3-methylglutaryl-coenzyme A reductase 1-like [Ipomoea nil]	Metabolism;Metabolism;Metabolism	Global and overview maps;Global and overview maps;Metabolism of terpenoids and polyketides	ko01100//Metabolic pathways;ko01110//Biosynthesis of secondary metabolites;ko00900//Terpenoid backbone biosynthesis	K00021;K00021;K00021	GO:0031090//organelle membrane;GO:0031224//intrinsic component of membrane;GO:0043231//intracellular membrane-bounded organelle	GO:0000166//nucleotide binding;GO:0016614//oxidoreductase activity, acting on CH-OH group of donors;GO:0048037//cofactor binding	GO:0006720//isoprenoid metabolic process;GO:0006732//coenzyme metabolic process
G28835	11.77	15.03	13.27	31.47	34.85	35.66	234.11	225.96	218.69	1.03	2.01	2.28	30.57	32.5	30.73	219.47	223.13	214.98	HMGR	PREDICTED: 3-hydroxy-3-methylglutaryl-coenzyme A reductase 1-like [Ipomoea nil]	Metabolism;Metabolism;Metabolism	Global and overview maps;Global and overview maps;Metabolism of terpenoids and polyketides	ko01100//Metabolic pathways;ko01110//Biosynthesis of secondary metabolites;ko00900//Terpenoid backbone biosynthesis	K00021;K00021;K00021	GO:0031090//organelle membrane;GO:0031224//intrinsic component of membrane;GO:0043231//intracellular membrane-bounded organelle	GO:0000166//nucleotide binding;GO:0016614//oxidoreductase activity, acting on CH-OH group of donors;GO:0048037//cofactor binding	GO:0006720//isoprenoid metabolic process;GO:0006732//coenzyme metabolic process
G28837	3.62	4.41	3.84	10.28	12.39	11.91	66.19	70.19	61.97	0.48	0.14	0.66	11.9	8.58	8.91	53.27	55.72	54.48	HMG2	PREDICTED: 3-hydroxy-3-methylglutaryl-coenzyme A reductase 1-like [Ipomoea nil]	Metabolism;Metabolism;Metabolism	Global and overview maps;Global and overview maps;Metabolism of terpenoids and polyketides	ko01100//Metabolic pathways;ko01110//Biosynthesis of secondary metabolites;ko00900//Terpenoid backbone biosynthesis	K00021;K00021;K00021	GO:0043231//intracellular membrane-bounded organelle;GO:0044425//membrane part	GO:0016491//oxidoreductase activity;GO:0048037//cofactor binding	GO:0044237//cellular metabolic process;GO:0044238//primary metabolic process;GO:0044710//single-organism metabolic process;GO:0044763//single-organism cellular process;GO:0071704//organic substance metabolic process
G28848	1.48	1.89	1.89	4.21	7.19	6.93	26.69	28.34	28.82	0.68	0.64	1.16	15.7	15.6	18.44	73.97	82.03	76.59	HMG1	PREDICTED: 3-hydroxy-3-methylglutaryl-coenzyme A reductase 1-like [Ipomoea nil]	Metabolism;Metabolism;Metabolism	Global and overview maps;Global and overview maps;Metabolism of terpenoids and polyketides	ko01100//Metabolic pathways;ko01110//Biosynthesis of secondary metabolites;ko00900//Terpenoid backbone biosynthesis	K00021;K00021;K00021	GO:0031090//organelle membrane;GO:0031224//intrinsic component of membrane;GO:0043231//intracellular membrane-bounded organelle	GO:0000166//nucleotide binding;GO:0016614//oxidoreductase activity, acting on CH-OH group of donors;GO:0048037//cofactor binding	GO:0006720//isoprenoid metabolic process;GO:0006732//coenzyme metabolic process
G28938	6.72	7.47	6.93	9.35	9.77	8.54	66.94	65.35	64.09	8.25	8.69	7.8	18.87	15.5	17.73	75.29	76.53	76.28	--	PREDICTED: uncharacterized protein LOC109179992 [Ipomoea nil]	-	-	-	-	-	-	-
G2908	11.37	9.62	10.53	4.81	4.83	6.47	5.5	5	3.79	18.99	15.1	18.03	6.45	7.82	8.86	5.02	5.88	5.85	At3g28050	PREDICTED: WAT1-related protein At3g28050-like isoform X2 [Ipomoea nil]	-	-	-	-	-	-	-
G29252	13.33	11.07	12.02	4.84	9.76	6.05	131.17	122.39	133.18	3.18	5.62	2.95	14.91	12.56	13.12	114.97	123.37	113	AAE3	PREDICTED: oxalate--CoA ligase-like [Ipomoea nil]	Metabolism;Metabolism	Global and overview maps;Carbohydrate metabolism	ko01100//Metabolic pathways;ko00630//Glyoxylate and dicarboxylate metabolism	K22133;K22133	-	-	-
G29360	4.73	4.72	4.22	6.09	4.22	3.99	18.78	19.53	18.42	4.78	4.99	4.12	9.88	8.06	10.27	16.34	18.41	18.33	--	PREDICTED: uncharacterized protein LOC109194124 isoform X5 [Ipomoea nil]	-	-	-	-	-	-	-
G29378	0.13	0.37	0	1.76	1.24	2.08	4.81	4.16	5.57	0.58	0.45	1.24	3.19	4.51	1.62	5.05	7	4.77	--	PREDICTED: TOM1-like protein 2 [Ipomoea nil]	-	-	-	-	-	-	-
G29388	0.51	0.32	0	2.47	2.6	2.82	65.18	78.06	65.21	0	0.2	0.2	3.68	1.8	2.42	54.99	55.85	48.06	--	PREDICTED: cysteine-rich and transmembrane domain-containing protein A-like isoform X1 [Glycine max]	-	-	-	-	-	-	-
G29406	3.74	2.7	2.18	1.04	1.27	1.44	18.06	18.72	14.01	2.63	3.69	3.86	1.84	1.34	1.13	36.66	36.28	38.29	BAM1	PREDICTED: beta-amylase 1, chloroplastic-like [Ipomoea nil]	-	-	-	-	GO:0009536//plastid	GO:0016160//amylase activity	GO:0005982//starch metabolic process
G2947	13.25	10.98	11.26	7.41	5.86	4.17	2.15	1.74	1.51	11.82	11.96	14.89	7.41	4.54	6.34	3.38	1.79	3.16	SAP4	PREDICTED: zinc finger A20 and AN1 domain-containing stress-associated protein 6-like [Ipomoea nil]	-	-	-	-	-	-	-
G29470	2.8	3.24	3.67	5.93	5.81	4.1	30.36	22.79	30.97	1.78	2.08	2.04	4.38	4.65	4.04	22.16	16.58	15.62	--	PREDICTED: uncharacterized protein LOC104101767 [Nicotiana tomentosiformis]	-	-	-	-	-	-	-
G2954	0.29	0.07	0.42	1.32	2.64	2.21	0.84	1.33	0.96	0.46	0.34	0.18	3.31	3.28	2.98	2	2.31	1.41	DME	PREDICTED: protein ROS1-like [Ipomoea nil]	-	-	-	-	-	GO:0005488//binding;GO:0016787//hydrolase activity	GO:0006259//DNA metabolic process;GO:0006355//regulation of transcription, DNA-templated;GO:0044710//single-organism metabolic process;GO:0044763//single-organism cellular process
G29552	23.06	23.16	22.53	10.13	9.31	10.57	5.18	5.3	5.69	29.07	30.38	30.38	11.32	12.57	12.03	5.89	5.58	4.72	--	unknown [Nicotiana tabacum]	-	-	-	-	-	-	-
G29556	1.62	1.44	0.88	2.33	3.1	2.92	9.24	9.32	10.5	0.93	0.95	0.74	3.89	3.53	4.06	8.52	7.58	7.79	LYK4	PREDICTED: protein LYK5-like [Ipomoea nil]	-	-	-	-	-	GO:0016772//transferase activity, transferring phosphorus-containing groups	-
G29612	2.87	1.9	2.5	6.15	5.15	5.55	0.71	1.11	0.6	10.17	7.29	8.66	3.38	3.97	2.98	0.41	0.27	0.27	--	-	-	-	-	-	-	-	-
G29629	5.88	5.35	3.04	11.9	7.84	7.08	26.37	25.89	16.09	3.01	4.61	1.59	8.56	6.57	11.25	23.1	20.89	19.68	--	-	-	-	-	-	-	-	-
G29647	0	0	0.11	2.04	3.37	1.77	3.51	3.48	1.84	0	0.13	0.3	1.7	1.87	2.05	2.9	3.51	4.94	SLAH3	PREDICTED: S-type anion channel SLAH2-like [Ipomoea nil]	-	-	-	-	-	-	-
G29683	23.27	24.52	27.87	15.85	15.94	16.62	264.77	282.5	264.38	16.24	14.2	11.86	43.14	41.9	45.07	322.31	342.79	341.62	AAE3	PREDICTED: oxalate--CoA ligase-like [Ipomoea nil]	Metabolism;Metabolism	Global and overview maps;Carbohydrate metabolism	ko01100//Metabolic pathways;ko00630//Glyoxylate and dicarboxylate metabolism	K22133;K22133	-	GO:0003824//catalytic activity	-
G29693	6.17	5.72	6.62	7.46	7.28	8.21	36.38	39.86	41.03	8.05	8.57	7.55	18.54	17.22	18.25	61.66	61.66	63.16	TUBB2	PREDICTED: oxalate--CoA ligase-like [Ipomoea nil]	Metabolism;Metabolism	Global and overview maps;Carbohydrate metabolism	ko01100//Metabolic pathways;ko00630//Glyoxylate and dicarboxylate metabolism	K22133;K22133	GO:0015630//microtubule cytoskeleton;GO:0043231//intracellular membrane-bounded organelle;GO:0043234//protein complex	GO:0005198//structural molecule activity;GO:0017111//nucleoside-triphosphatase activity;GO:0032550//purine ribonucleoside binding	GO:0006006//glucose metabolic process;GO:0006996//organelle organization;GO:0043623//cellular protein complex assembly;GO:0044763//single-organism cellular process;GO:0051603//proteolysis involved in cellular protein catabolic process
G29734	54.37	53.21	52.54	32.64	30.47	37.8	10.31	7.84	8.09	25.06	33.66	29.4	69.95	85.76	71.04	16.92	15.49	17.33	--	PREDICTED: 21 kDa protein-like [Ipomoea nil]	-	-	-	-	-	-	-
G29740	3.53	4.12	4.16	2.39	3.73	3.63	1.19	1.78	2.11	7.4	9.84	10.82	3.78	5.14	4.48	3.03	3.18	3.3	WAK1	PREDICTED: wall-associated receptor kinase 2-like [Ipomoea nil]	-	-	-	-	-	-	-
G29806	14.79	15.17	12.19	91.3	91.94	86.9	185.03	173.91	167.31	28.53	25.37	29.95	138.12	129.64	132.66	270.79	262.11	249.19	ERF5	PREDICTED: ethylene-responsive transcription factor 5-like [Ipomoea nil]	-	-	-	-	-	-	-
G29834	58.31	66.62	66.52	37.78	38.72	36.35	26.14	27.98	22	95.37	95.1	101.67	42.68	39.43	37.37	42.02	39.69	38.33	ERF106	PREDICTED: ethylene-responsive transcription factor ERF107-like [Ipomoea nil]	-	-	-	-	-	-	-
G29836	2.21	2.44	2.49	1.92	1.8	1.56	0.37	0.53	0.57	9.67	9.18	11.1	3.24	4.86	5.44	1.12	1.84	1.03	At4g34500	PREDICTED: probable receptor-like serine/threonine-protein kinase At4g34500 isoform X2 [Ipomoea nil]	-	-	-	-	-	GO:0004672//protein kinase activity;GO:0032550//purine ribonucleoside binding	GO:0006464//cellular protein modification process;GO:0006796//phosphate-containing compound metabolic process
G29886	25.58	24.55	24.58	26.49	27.27	31.12	7.84	7.28	8.39	44.42	46.39	47.88	22.94	22.33	23.93	9.66	10.8	12.14	CYP86A22	PREDICTED: cytochrome P450 86A22-like [Ipomoea nil]	Metabolism;Metabolism	Global and overview maps;Lipid metabolism	ko01100//Metabolic pathways;ko00073//Cutin, suberine and wax biosynthesis	K15398;K15398	-	GO:0016713//oxidoreductase activity, acting on paired donors, with incorporation or reduction of molecular oxygen, reduced iron-sulfur protein as one donor, and incorporation of one atom of oxygen;GO:0046906//tetrapyrrole binding;GO:0046914//transition metal ion binding	GO:0032787//monocarboxylic acid metabolic process
G29919	1.08	0.66	1.4	0.59	0.61	1.1	4.79	4.01	4.22	0.83	0.94	0.76	2.16	1.51	2.02	8.5	8.45	7.82	WRKY27	PREDICTED: WRKY transcription factor 22-like isoform X1 [Ipomoea nil]	Organismal Systems;Environmental Information Processing	Environmental adaptation;Signal transduction	ko04626//Plant-pathogen interaction;ko04016//MAPK signaling pathway - plant	K13425;K13425	-	-	-
G29943	486.96	564.68	600.53	197.51	199.75	229.91	229.58	231.27	219.1	97.46	102.62	97.83	181.91	202.07	222.44	173.49	166.58	179.56	TAP2	anionic peroxidase [Ipomoea batatas]	Metabolism;Metabolism;Metabolism	Global and overview maps;Global and overview maps;Biosynthesis of other secondary metabolites	ko01100//Metabolic pathways;ko01110//Biosynthesis of secondary metabolites;ko00940//Phenylpropanoid biosynthesis	K00430;K00430;K00430	-	-	-
G29966	37.74	30.76	33.97	16.7	16.43	14.68	8.3	9.32	8.57	56.77	50.28	47.61	26.18	26.46	22.23	13.37	14.42	16.5	PYL3	PREDICTED: abscisic acid receptor PYL8-like [Ipomoea nil]	Environmental Information Processing;Environmental Information Processing	Signal transduction;Signal transduction	ko04075//Plant hormone signal transduction;ko04016//MAPK signaling pathway - plant	K14496;K14496	-	-	-
G29975	2.63	1.95	1.57	36.53	43.03	42.66	202.42	207.72	205.68	0.3	1.39	2.26	36.2	32.56	31.9	216.29	233.82	220.3	--	hypothetical protein [Nicotiana benthamiana]	-	-	-	-	-	-	-
G30020	3.28	4.21	3.94	15.11	14.2	12.14	201.52	204.32	204.87	4.25	5.12	6.76	28.41	28.18	28.13	272.79	275.98	280.38	DREB2A	PREDICTED: dehydration-responsive element-binding protein 2C-like [Ipomoea nil]	-	-	-	-	-	-	-
G30024	16.81	16.75	15.97	249.91	296.81	270.59	662.77	683.28	677.91	31.97	30.86	29.88	448.02	444.3	425.8	887.23	958.61	918.64	At3g55980	PREDICTED: zinc finger CCCH domain-containing protein 47 [Ipomoea nil]	-	-	-	-	-	-	-
G30029	1.74	1.18	1.28	9.87	6.76	7.62	81.2	99.36	97.87	0.87	1.68	2.18	12.71	13.97	14.16	93.1	98.41	89.35	DREB2C	PREDICTED: dehydration-responsive element-binding protein 2C-like [Ipomoea nil]	-	-	-	-	-	-	-
G30032	2.74	0.19	1.03	6.66	9.6	10.62	103.67	78	78.57	2.45	1.05	0.86	14.24	12.98	10.28	131.77	117.43	108.95	--	PREDICTED: dehydration-responsive element-binding protein 2C-like [Ipomoea nil]	-	-	-	-	-	-	-
G30064	9.88	9.22	8.77	174.27	165.21	146.55	317.58	318.81	311.84	10.03	15.22	13.51	158.58	170.17	152.52	344.67	313.9	350.02	At2g40140	PREDICTED: zinc finger CCCH domain-containing protein 47 [Ipomoea nil]	-	-	-	-	-	-	-
G30127	1.98	0.61	3.18	2.07	4.42	2.2	7.58	7.92	8.29	1.61	1.88	1.78	4.92	4.78	5.19	8.28	9.69	10.27	Rab1A	GTP-binding protein YPTM2, partial [Anthurium amnicola]	-	-	-	-	-	-	-
G30131	60.38	68.27	69.38	1217.82	1208.38	1291.62	2554.3	2551.57	2648.55	88.03	91.14	89.27	1369.62	1445.75	1432.35	2759.54	2712.9	2775.85	At2g40140	PREDICTED: zinc finger CCCH domain-containing protein 47 [Ipomoea nil]	-	-	-	-	-	-	-
G3019	18.8	20.79	20.59	19.86	15.69	15.07	166.33	163.83	145.94	6.6	8.95	7.73	25.34	21.35	24.93	126.31	114.44	117.15	SYP121	PREDICTED: syntaxin-121-like [Ipomoea nil]	Genetic Information Processing	Folding, sorting and degradation	ko04130//SNARE interactions in vesicular transport	K08486	-	-	-
G30388	1.07	1.5	1.36	1.52	0.28	0.81	6.3	6.43	6.07	0.59	0.67	0.38	0.99	0.95	1.98	5.14	5.91	4.78	--	PREDICTED: disease resistance protein TAO1-like [Ipomoea nil]	-	-	-	-	-	-	-
G30400	0.99	0.84	1.28	0.83	0.76	0.52	10.05	9.18	8.78	0.21	0.55	0.19	0.9	1.39	0.78	5.8	6.01	6.44	RIPK	PREDICTED: serine/threonine-protein kinase At5g01020-like isoform X3 [Ipomoea nil]	-	-	-	-	-	-	-
G30481	1.17	1.57	0.27	3.96	3.98	2.27	4.44	2.61	3.82	1.54	1.27	1.99	4.06	4.63	3.25	2.03	4.23	3.72	DNAJ1	PREDICTED: dnaJ protein homolog [Gossypium raimondii]	Genetic Information Processing	Folding, sorting and degradation	ko04141//Protein processing in endoplasmic reticulum	K09503	-	-	-
G30541	16.1	15.62	15.33	2.27	2.5	1.97	4.48	5.11	4.33	16.42	17.42	18.38	5.13	3.3	3.9	4.84	6.91	6.72	ATL52	PREDICTED: RING-H2 finger protein ATL52-like [Ipomoea nil]	-	-	-	-	-	-	-
G30565	61.21	61.77	57.93	22.55	22.34	20.99	18.23	18.04	16.37	75.06	73.29	73.65	36.39	35.58	36.61	23.92	23.04	23.2	PERK13	PREDICTED: receptor-like cytosolic serine/threonine-protein kinase RBK2 isoform X2 [Ipomoea nil]	-	-	-	-	-	GO:0016772//transferase activity, transferring phosphorus-containing groups	-
G306	19.66	20.23	19.77	33.2	31.84	37.84	82.86	96.98	93.38	11.17	11.48	11	34.72	33.96	39.77	67.85	71.24	69.08	--	1,4-dihydroxy-2-naphthoate polyprenyltransferase [Catalpa bungei]	-	-	-	-	-	-	-
G30785	4.94	4.34	4.31	5.11	5.2	5.81	1.71	2.16	2.1	11.94	11.75	13.94	5.82	5.94	6.12	2.36	2.01	2.63	--	PREDICTED: L-type lectin-domain containing receptor kinase IX.1-like isoform X2 [Ipomoea nil]	-	-	-	-	-	-	-
G30832	120.38	123.06	131.62	24.58	18.19	18.9	21.54	22.86	22.83	1.71	1.62	1.49	3.74	3.95	5.05	2.87	2.76	2.63	PNC2	PREDICTED: cationic peroxidase 2-like [Ipomoea nil]	Metabolism;Metabolism;Metabolism	Global and overview maps;Global and overview maps;Biosynthesis of other secondary metabolites	ko01100//Metabolic pathways;ko01110//Biosynthesis of secondary metabolites;ko00940//Phenylpropanoid biosynthesis	K00430;K00430;K00430	-	GO:0003824//catalytic activity;GO:0043169//cation binding;GO:0046906//tetrapyrrole binding	GO:0006950//response to stress;GO:0044710//single-organism metabolic process
G30866	1.69	2.75	2.58	5.36	4.97	6.13	4.74	5.85	5.3	2.79	2.51	2.42	5.49	5.52	4.91	4.94	5.68	5.87	R1A	PREDICTED: putative late blight resistance protein homolog R1B-14 [Ipomoea nil]	-	-	-	-	-	-	-
G30922	1.72	1.34	1.66	3.19	2.88	3.61	27.46	29.75	27.15	1.3	1.08	1.09	3.97	3.2	4.92	29.05	27.55	26.1	LECRK91	PREDICTED: L-type lectin-domain containing receptor kinase IX.1-like [Ipomoea nil]	-	-	-	-	-	GO:0004672//protein kinase activity;GO:0005488//binding	GO:0006796//phosphate-containing compound metabolic process
G30977	9.85	11.47	10.41	5.97	4.83	5.12	2.74	2.17	3.64	18.56	14.62	17.43	8.56	9.06	7.07	3.13	2.5	3.11	DLO2	PREDICTED: protein DMR6-LIKE OXYGENASE 2-like isoform X1 [Ipomoea nil]	-	-	-	-	-	-	-
G31179	320.38	332.82	338.25	119.13	116.8	124.65	135.84	138.28	143.28	61.45	63.11	62.31	120.92	130.31	131.22	114.26	108.6	118.33	TAP2	anionic peroxidase [Ipomoea batatas]	Metabolism;Metabolism;Metabolism	Global and overview maps;Global and overview maps;Biosynthesis of other secondary metabolites	ko01100//Metabolic pathways;ko01110//Biosynthesis of secondary metabolites;ko00940//Phenylpropanoid biosynthesis	K00430;K00430;K00430	-	-	-
G31186	386.89	374.25	373.24	66.4	59.6	55.11	54.2	52.29	52.71	15.37	15.05	18.89	69.68	86.71	82.4	28.36	30.61	32.28	TAP2	anionic peroxidase [Ipomoea batatas]	Metabolism;Metabolism;Metabolism	Global and overview maps;Global and overview maps;Biosynthesis of other secondary metabolites	ko01100//Metabolic pathways;ko01110//Biosynthesis of secondary metabolites;ko00940//Phenylpropanoid biosynthesis	K00430;K00430;K00430	-	-	-
G31188	1.02	0.49	1.03	2.58	5.39	3.84	8.44	11.03	8.61	2.16	1.04	2.76	5.74	5.32	4.74	9.49	10.78	8.09	--	PREDICTED: calmodulin-binding protein 60 B-like isoform X1 [Ipomoea nil]	-	-	-	-	-	-	-
G31190	198.78	188.93	195.83	33.97	36.25	31.73	31.49	23.11	22.76	37.04	37.4	32.71	96.01	83.37	89.07	35.25	25.03	30.1	TAP2	anionic peroxidase swpa2 [Ipomoea batatas]	Metabolism;Metabolism;Metabolism	Global and overview maps;Global and overview maps;Biosynthesis of other secondary metabolites	ko01100//Metabolic pathways;ko01110//Biosynthesis of secondary metabolites;ko00940//Phenylpropanoid biosynthesis	K00430;K00430;K00430	-	-	-
G31271	0.97	1.11	1.34	2.9	2.41	2.92	54.52	59.3	59.83	0.53	0.56	0.7	2.04	1.78	1.49	26.7	27.28	25.51	At1g61340	PREDICTED: F-box protein At1g61340-like [Ipomoea nil]	-	-	-	-	-	-	-
G31272	40.1	47.79	45.69	27.32	26.23	26.61	289.76	307.5	307.9	13.16	14.8	12.52	31.39	34.23	36.22	241.29	235.68	242.68	WRKY6	PREDICTED: probable WRKY transcription factor 31 isoform X1 [Ipomoea nil]	-	-	-	-	-	-	-
G31283	23.67	27.51	22.03	13.55	10.56	13.99	84.21	68.22	68.79	20.5	20.32	15.29	9.85	5.84	10.48	50.92	49.59	48.87	--	unnamed protein product [Coffea canephora]	-	-	-	-	-	-	-
G31286	0.4	0.26	0.24	0.15	0	0	0	0	0	3.48	4.01	3.14	0.54	0.86	0.61	0	0	0	PPO	PREDICTED: catechol oxidase B, chloroplastic-like [Ipomoea nil]	Metabolism;Metabolism;Metabolism;Metabolism	Global and overview maps;Global and overview maps;Amino acid metabolism;Biosynthesis of other secondary metabolites	ko01100//Metabolic pathways;ko01110//Biosynthesis of secondary metabolites;ko00350//Tyrosine metabolism;ko00950//Isoquinoline alkaloid biosynthesis	K00422;K00422;K00422;K00422	-	-	-
G31287	326.26	312.28	300.14	68.64	53.2	56.44	50.25	46.19	48.42	24	21.47	26.21	69.16	71.53	67	33.15	29.92	32.12	TAP2	anionic peroxidase [Ipomoea batatas]	Metabolism;Metabolism;Metabolism	Global and overview maps;Global and overview maps;Biosynthesis of other secondary metabolites	ko01100//Metabolic pathways;ko01110//Biosynthesis of secondary metabolites;ko00940//Phenylpropanoid biosynthesis	K00430;K00430;K00430	-	-	-
G31290	8.12	7.21	4.44	16	15.46	15.75	113.49	115.94	122.39	5.41	9.01	7.05	21.11	16.27	17.89	81.89	90.18	90.99	AHL	PREDICTED: PAP-specific phosphatase HAL2-like [Ipomoea nil]	Metabolism;Metabolism	Global and overview maps;Energy metabolism	ko01100//Metabolic pathways;ko00920//Sulfur metabolism	K01082;K01082	-	-	-
G31291	226.22	213	227.64	55.02	53.05	55.99	42.64	27.64	30.23	67.09	70.47	70.42	163.63	150.64	152.24	53.28	48	52.95	TAP2	anionic peroxidase swpa2 [Ipomoea batatas]	Metabolism;Metabolism;Metabolism	Global and overview maps;Global and overview maps;Biosynthesis of other secondary metabolites	ko01100//Metabolic pathways;ko01110//Biosynthesis of secondary metabolites;ko00940//Phenylpropanoid biosynthesis	K00430;K00430;K00430	-	-	-
G31300	42.26	49.62	56.34	34.08	28.99	37.81	282.53	301.44	319.4	12.84	13.03	17.05	34.94	40.34	40.39	241.4	237.93	248.46	WRKY42	PREDICTED: probable WRKY transcription factor 31 isoform X2 [Ipomoea nil]	-	-	-	-	-	-	-
G31349	5.24	4.8	4.24	6.28	4.36	5.38	47.43	49.47	47.69	1.7	1.06	3.81	5.26	5.45	6.81	49.81	47.12	42.52	--	PREDICTED: ethylene-responsive transcription factor 4-like [Ipomoea nil]	-	-	-	-	-	-	-
G31353	8.82	10.93	10.67	15.2	12.63	13.04	109.32	107.18	105.72	2.91	3.09	3.95	8.37	8.83	8.94	73.79	64.37	58.73	ERF4	PREDICTED: ethylene-responsive transcription factor 4-like [Ipomoea nil]	-	-	-	-	-	-	-
G31363	0.35	0	0.57	1.07	2.5	1.1	7.06	5.79	5.23	0.1	0	0	3.14	2.67	1.49	5.92	5.67	4.57	--	PREDICTED: probable WRKY transcription factor 31 isoform X1 [Ipomoea nil]	-	-	-	-	-	-	-
G31368	25.3	30.81	30.33	24.17	19.21	18.24	193.24	220.12	207.55	6.67	6.67	6.02	23.85	26.6	28.13	135.92	122.66	124.84	WRKY42	PREDICTED: probable WRKY transcription factor 31 isoform X2 [Ipomoea nil]	-	-	-	-	-	-	-
G31384	96.39	87.71	87.63	34.42	44.2	37.82	28.68	26.57	35.26	271.75	276.9	253.32	50.14	49.01	53.73	34.47	32.26	38.62	--	PREDICTED: uncharacterized protein LOC109164618 [Ipomoea nil]	-	-	-	-	-	-	-
G31401	0.85	1.17	0.66	1.03	1.54	0.84	4.23	3.16	3.26	0.68	0.63	0.88	1.91	1.59	3.03	1.25	3.25	3.6	--	-	-	-	-	-	-	-	-
G31455	27.29	22.29	21.87	12.33	7.69	11.29	9.01	7.24	8.04	77.31	70.43	71.74	15.16	15.51	10.33	13.43	13.54	9.72	--	PREDICTED: uncharacterized protein LOC109164618 [Ipomoea nil]	-	-	-	-	-	-	-
G31461	24.52	26.57	31.51	7.99	6.83	6.56	4.14	6.9	5.12	3.64	3.35	3.95	6.72	7.37	8.74	1.85	2.67	2.46	SAG12	PREDICTED: zingipain-2-like [Ipomoea nil]	-	-	-	-	-	GO:0008233//peptidase activity	-
G31466	79.64	80.96	82.31	34.45	33.7	28.31	30.88	31.09	23.91	228.5	233.54	239.65	40.03	44.67	43.06	38.73	37.57	32.33	--	PREDICTED: uncharacterized protein LOC109164618 [Ipomoea nil]	-	-	-	-	-	-	-
G31559	3.89	2.88	2.62	4.44	3.58	3.62	1.32	1.21	0.95	5.26	4.29	4.82	2.49	2.93	1.57	1.12	0.96	1.51	PDL2	PREDICTED: probable methyltransferase PMT4 [Erythranthe guttata]	-	-	-	-	-	-	-
G31585	3.41	3.51	3.22	2.15	2.02	2.46	18.69	15.7	16.92	3.47	3.24	3.44	1.53	1.59	1.61	17.97	17.91	16.18	PID	PREDICTED: protein kinase PINOID-like [Ipomoea nil]	-	-	-	-	-	-	-
G3160	7.62	4.68	5.03	6.56	5.28	6.8	103.2	104.18	95.77	1.9	2.15	1.37	4	8.08	6.41	103.79	91.51	99.36	--	PREDICTED: corepressor interacting with RBPJ 1-like [Nicotiana attenuata]	-	-	-	-	-	-	-
G31617	1.38	1.05	1.29	7.59	6.86	7.61	212.73	230.79	226.46	1.82	2.09	2.6	9.81	10.42	13.74	100.95	98.6	108.75	TIFY5A	PREDICTED: protein TIFY 5A-like isoform X2 [Ipomoea nil]	-	-	-	-	-	-	-
G3163	1.12	0.89	1.29	13.51	10.47	10.47	112.03	112.45	113.3	1.16	0.65	0.68	10.05	10.32	5.66	81.39	99.21	87.75	--	PREDICTED: corepressor interacting with RBPJ 1-like [Nicotiana attenuata]	-	-	-	-	-	-	-
G31690	2.12	1.75	1.22	15.81	16.05	14.47	350.29	364.63	331.37	2.23	3.64	4.7	20.32	18.47	22.04	195.61	189.76	186.26	TIFY5A	PREDICTED: protein TIFY 5A-like isoform X2 [Ipomoea nil]	-	-	-	-	-	-	-
G31856	1.24	1.88	1.18	1.35	2.47	1.82	103.87	109.84	111.12	1.06	1.26	1.17	2.67	3.61	3.45	76.5	75.11	79.5	WRKY53	PREDICTED: probable WRKY transcription factor 53 [Ipomoea nil]	-	-	-	-	-	-	-
G3203	8.83	6.21	5.07	2.05	1.78	2.18	1.27	1.49	0.69	2.3	2.17	3.43	7.72	5.45	5.96	0.94	0.66	0.6	AS1	PREDICTED: polyphenol oxidase, chloroplastic-like [Ipomoea nil]	Metabolism;Metabolism;Metabolism;Metabolism	Global and overview maps;Global and overview maps;Amino acid metabolism;Biosynthesis of other secondary metabolites	ko01100//Metabolic pathways;ko01110//Biosynthesis of secondary metabolites;ko00350//Tyrosine metabolism;ko00950//Isoquinoline alkaloid biosynthesis	K00422;K00422;K00422;K00422	-	-	-
G3206	18.66	18.68	21.26	4.89	5.9	6.23	9.76	9.73	6.89	1.99	0.72	0.89	4.19	3.37	4.51	2.2	2.34	2.7	ACO1	PREDICTED: 1-aminocyclopropane-1-carboxylate oxidase 3 [Ipomoea nil]	Metabolism;Metabolism;Metabolism	Global and overview maps;Global and overview maps;Amino acid metabolism	ko01100//Metabolic pathways;ko01110//Biosynthesis of secondary metabolites;ko00270//Cysteine and methionine metabolism	K05933;K05933;K05933	-	GO:0016705//oxidoreductase activity, acting on paired donors, with incorporation or reduction of molecular oxygen	GO:0044710//single-organism metabolic process
G3208	27.77	30.79	31.49	12.13	10.69	8.53	8.18	9.14	9.46	78.85	77.98	75.87	16.5	13.53	19.99	24.5	27.72	29.92	--	PREDICTED: GATA zinc finger domain-containing protein 8 isoform X1 [Theobroma cacao]	-	-	-	-	-	-	-
G32091	0.46	0.5	0.53	2.57	2.21	2.1	11.02	9.46	8.89	1.4	1.29	1.73	2.79	2.91	3.24	14.83	13.11	10.28	BOI	PREDICTED: E3 ubiquitin-protein ligase BOI-like [Ipomoea nil]	-	-	-	-	-	-	-
G321	13.32	12.79	12.71	13.99	11.58	14.25	29.51	32.65	34.27	10.65	9.28	9.25	22.65	18.37	22.46	31.25	28.41	27.54	--	Core-2/I-branching beta-1,6-N-acetylglucosaminyltransferase family protein [Theobroma cacao]	-	-	-	-	-	GO:0008194//UDP-glycosyltransferase activity	-
G32199	4.51	3.98	3.82	4.12	3.4	3.84	1.34	1.64	1.23	5.58	4.97	4.33	1.65	2.24	2.16	0.53	0.66	0.64	Os05g0239150	PREDICTED: zinc finger BED domain-containing protein RICESLEEPER 1-like [Ipomoea nil]	-	-	-	-	-	-	-
G32244	5.23	7.4	6.44	1.83	1.72	0.36	0	0.18	0.59	3.22	2.3	5.42	6.5	10.68	8.34	0.43	0	0.16	At1g28600	PREDICTED: GDSL esterase/lipase At1g28600-like [Ipomoea nil]	Metabolism;Metabolism	Global and overview maps;Biosynthesis of other secondary metabolites	ko01110//Biosynthesis of secondary metabolites;ko00901//Indole alkaloid biosynthesis	K21026;K21026	-	-	-
G32275	2.83	2.88	3.39	3.68	4.12	2.72	1.65	0.88	0.87	4.83	4.26	5.08	1.88	2.42	2.78	0.57	1.15	1.71	BBX21	PREDICTED: B-box zinc finger protein 21-like [Ipomoea nil]	-	-	-	-	-	-	-
G32366	8.08	6.99	6.5	23.12	23.91	23.55	108.92	104.69	106.05	5.11	3.73	3.76	18.52	14.5	16.3	64.84	57.47	58.84	At1g06800	PREDICTED: phospholipase A1-Igamma1, chloroplastic-like [Ipomoea nil]	-	-	-	-	-	-	-
G32517	0	0.11	0.78	0	0	0	5.42	7.11	4.19	4.04	2.1	8.08	0	0	0	5.93	12.74	10.8	--	-	-	-	-	-	-	-	-
G32636	5.5	3.97	4.95	9.93	9.26	9.79	112.47	107.35	107.68	3.82	4.18	4.75	10.31	11.74	10.83	72.1	74.11	70.82	--	PREDICTED: uncharacterized protein LOC109174047 [Ipomoea nil]	-	-	-	-	-	-	-
G32774	16.91	15.61	14.21	24.17	22.85	27.16	152.19	152.7	145.01	5.78	4.69	5.66	16.16	18.61	16.02	112.29	103.8	98.29	PP2B15	PREDICTED: F-box protein VBF-like [Ipomoea nil]	-	-	-	-	-	-	-
G32844	4.11	3.49	2.59	5.64	6.59	6.83	10.31	11.89	7.49	3.21	3.21	2.86	9.11	10.41	8.83	9.11	8.44	8.66	TOPP9	PREDICTED: serine/threonine-protein phosphatase PP1 [Ipomoea nil]	Genetic Information Processing	Translation	ko03015//mRNA surveillance pathway	K06269	-	-	-
G32874	2.31	3.26	2.2	3.96	2.76	3.83	0.83	0.61	0.44	1.88	1.63	2.9	4.64	4.97	4.08	0.83	0.81	0.52	--	-	-	-	-	-	-	-	-
G32900	25.75	29.07	27.98	7.09	7.14	7.22	8.12	7.98	7.96	34.78	36.78	31.71	15.2	14.65	16.6	6.82	11.44	7.94	SOT17	PREDICTED: cytosolic sulfotransferase 15-like [Ipomoea nil]	-	-	-	-	-	-	-
G33157	1.74	1.57	2.01	6.91	5.7	4.19	20.59	18.63	17.11	2.87	2.22	2.99	6.78	5.4	6.72	15.61	13.42	13.91	rlmH	PREDICTED: putative RNA methyltransferase At5g10620 [Ipomoea nil]	-	-	-	-	-	-	-
G33188	0.27	0.39	0.31	0.61	0.29	0.41	1.27	1.1	1.94	0.36	0	0.49	1.23	2	2.01	1.96	1.12	0.84	BSK1	PREDICTED: probable serine/threonine-protein kinase At4g35230 [Ipomoea nil]	Environmental Information Processing	Signal transduction	ko04075//Plant hormone signal transduction	K14500	-	GO:0016772//transferase activity, transferring phosphorus-containing groups;GO:0032550//purine ribonucleoside binding	GO:0006464//cellular protein modification process;GO:0006796//phosphate-containing compound metabolic process
G33482	79.88	76.24	80.73	41.25	43.69	38.02	35.66	34.95	33.98	13.18	17.31	12.22	36.19	39.76	31.56	21.77	26.12	22.9	CRRSP55	PREDICTED: cysteine-rich repeat secretory protein 55-like [Ipomoea nil]	-	-	-	-	-	-	-
G33544	1.77	2.56	1.85	1.11	0.38	0.98	0.42	0.66	0.96	1.93	2.83	1.53	0.18	0.68	0.66	1.37	0.88	0.64	EXPA4	PREDICTED: expansin-A4-like [Ipomoea nil]	-	-	-	-	GO:0030312//external encapsulating structure	-	GO:0071555//cell wall organization
G33556	76.3	75.64	73.25	23.09	21.51	20.58	10.17	9.23	8.83	86.78	81.02	87.83	26.39	26.24	26.41	9.82	10.35	10.76	AIRP2	RING/U-box superfamily protein isoform 2 [Theobroma cacao]	-	-	-	-	-	GO:0003824//catalytic activity;GO:0046914//transition metal ion binding	-
G33567	39.2	46.09	42.17	66.7	58.47	61.28	122.43	128.18	119.15	25.6	24.54	27.57	59.21	57.81	60.86	151.12	142.26	149.49	SCL14	PREDICTED: scarecrow-like protein 11 [Ipomoea nil]	-	-	-	-	-	-	-
G33665	5.96	5.4	5.08	3.89	3.86	4.05	1.39	1.01	0.94	3.64	4.57	5.25	1.95	2.28	2.33	1.36	1.25	0.54	--	PREDICTED: uncharacterized protein LOC109189493 [Ipomoea nil]	-	-	-	-	-	-	-
G33703	13.49	12.42	13.54	10.16	11.52	11.07	4.33	6.13	6.69	14.29	15.19	17.73	7.25	7.04	7.19	4.5	4.78	4.93	GAUT4	PREDICTED: probable galacturonosyltransferase 4 [Ipomoea nil]	Metabolism	Carbohydrate metabolism	ko00520//Amino sugar and nucleotide sugar metabolism	K13648	-	-	-
G33855	7.2	5.27	5.33	4.86	4.27	3.97	3.45	2.25	2.51	10.72	11.04	9.29	4.74	5.55	5.22	3.58	2.01	3.22	BASS3	PREDICTED: probable sodium/metabolite cotransporter BASS3, chloroplastic [Ipomoea nil]	-	-	-	-	-	-	-
G33871	5.87	6.54	5.22	5.45	5.42	5.18	3.1	2.31	2.58	9.08	12	11.05	4.2	4.76	5.93	3.4	3.3	3.31	BASS3	PREDICTED: probable sodium/metabolite cotransporter BASS3, chloroplastic [Ipomoea nil]	-	-	-	-	-	-	-
G33898	4.04	4.36	6.93	2.41	2.07	1.29	0.83	0.99	1.1	7.26	7.2	6.63	1.99	2.38	1.79	0.73	1.25	1.66	AIRP2	PREDICTED: E3 ubiquitin-protein ligase RNF8-B [Prunus mume]	-	-	-	-	-	GO:0043169//cation binding	-
G33917	13.81	17.8	20.54	5.04	7.66	7.2	2.05	4.37	1.52	24.66	20.87	21.92	7.35	6.74	5.77	2.18	3.44	2.29	AIRP2	RING/U-box superfamily protein isoform 2 [Theobroma cacao]	-	-	-	-	-	GO:0043169//cation binding	-
G33918	8.69	8.69	10.44	5.93	6.85	5.85	3.49	2.56	2.85	28.08	27.31	26.42	14.31	12.75	12.97	7.64	10.13	8.89	--	Tetratricopeptide repeat-like superfamily protein [Theobroma cacao]	-	-	-	-	-	-	-
G34001	35.52	40.62	42.11	306	312.76	294.3	1914.12	2035.56	2063.67	90.29	89.4	91.52	443.08	456.03	449.16	2208.41	2192.09	2254.68	MPK3	mitogen-activated protein kinase [Ipomoea batatas]	Organismal Systems;Environmental Information Processing	Environmental adaptation;Signal transduction	ko04626//Plant-pathogen interaction;ko04016//MAPK signaling pathway - plant	K20536;K20536	GO:0043231//intracellular membrane-bounded organelle	GO:0004702//receptor signaling protein serine/threonine kinase activity;GO:0032550//purine ribonucleoside binding	GO:0000187//activation of MAPK activity;GO:0006091//generation of precursor metabolites and energy;GO:0006605//protein targeting;GO:0009411//response to UV;GO:0009617//response to bacterium;GO:0009620//response to fungus;GO:0009696//salicylic acid metabolic process;GO:0009700//indole phytoalexin biosynthetic process;GO:0009755//hormone-mediated signaling pathway;GO:0009863//salicylic acid mediate…
G34007	0.46	0.74	1.07	72.11	77.33	75.64	50.25	52.53	54.62	0.42	0.23	0.79	113.05	114.82	112.95	56.38	61.95	60.62	MPK3	mitogen-activated protein kinase [Ipomoea batatas]	Organismal Systems;Environmental Information Processing	Environmental adaptation;Signal transduction	ko04626//Plant-pathogen interaction;ko04016//MAPK signaling pathway - plant	K20536;K20536	GO:0043231//intracellular membrane-bounded organelle	GO:0004702//receptor signaling protein serine/threonine kinase activity;GO:0032550//purine ribonucleoside binding	GO:0000187//activation of MAPK activity;GO:0006091//generation of precursor metabolites and energy;GO:0006605//protein targeting;GO:0009411//response to UV;GO:0009617//response to bacterium;GO:0009620//response to fungus;GO:0009696//salicylic acid metabolic process;GO:0009700//indole phytoalexin biosynthetic process;GO:0009755//hormone-mediated signaling pathway;GO:0009863//salicylic acid mediate…
G34008	0.35	0.51	0	38.23	36.53	36.4	60.71	65.95	60.03	0.15	0.2	0.6	40.94	39.59	47.44	56.43	48.83	56.59	MPK1	mitogen-activated protein kinase [Ipomoea batatas]	Organismal Systems;Environmental Information Processing	Environmental adaptation;Signal transduction	ko04626//Plant-pathogen interaction;ko04016//MAPK signaling pathway - plant	K20536;K20536	GO:0043231//intracellular membrane-bounded organelle	GO:0004702//receptor signaling protein serine/threonine kinase activity;GO:0032550//purine ribonucleoside binding	GO:0000187//activation of MAPK activity;GO:0006091//generation of precursor metabolites and energy;GO:0006605//protein targeting;GO:0009411//response to UV;GO:0009617//response to bacterium;GO:0009620//response to fungus;GO:0009696//salicylic acid metabolic process;GO:0009700//indole phytoalexin biosynthetic process;GO:0009755//hormone-mediated signaling pathway;GO:0009863//salicylic acid mediate…
G34016	1068.3	1018.06	1052.59	33.59	34.94	32.7	68.25	71.61	78.21	128.71	120.95	120.92	418.86	427.2	402.24	115.28	108.59	111.25	TPM-1	PREDICTED: osmotin-like protein OSML81 [Ipomoea nil]	-	-	-	-	-	-	-
G34036	16.74	17.82	23.42	7.96	7.61	7.21	2.4	4.17	3.05	20.66	20.83	15.97	54.57	45.17	44.57	4.47	4.61	4.24	TPM-1	osmotin-like protein OSML13 precursor [Capsicum annuum]	-	-	-	-	-	-	-
G34086	1.24	3.12	2.28	1.14	2.8	2.4	0.73	0.57	0.49	1.81	3.3	3.25	4.79	6.25	6.26	4	4.63	4.21	SBT5.6	PREDICTED: subtilisin-like protease SBT5.6 [Ipomoea nil]	-	-	-	-	-	-	-
G3409	18.14	18.22	18.6	11.73	14.06	12.45	57.36	58.58	60.34	10.38	11.17	10.94	23.08	28.42	24.92	44.46	46.53	45.5	--	PREDICTED: EGF domain-specific O-linked N-acetylglucosamine transferase-like [Solanum tuberosum]	Metabolism	Glycan biosynthesis and metabolism	ko00514//Other types of O-glycan biosynthesis	K18134	-	-	-
G34206	27.97	24.04	22.97	11.86	10.36	8.46	9.6	11.4	12.97	0.22	0	0.49	1.88	2.19	2.92	1.78	3.2	1.25	F6'H1	oxidoreductase [Ipomoea batatas]	Metabolism;Metabolism	Global and overview maps;Biosynthesis of other secondary metabolites	ko01110//Biosynthesis of secondary metabolites;ko00940//Phenylpropanoid biosynthesis	K06892;K06892	-	-	-
G343	0	0.41	0	4.98	3.81	3.01	15.64	19.25	13.61	0.69	0	2.49	5.99	2.89	5.96	11.48	19.78	11.44	IQM5	PREDICTED: IQ domain-containing protein IQM1-like [Ipomoea nil]	-	-	-	-	-	-	-
G34339	3.14	2.53	2.02	3.58	3.08	2.97	6.97	5.21	5.42	1.61	1.46	1.75	3.06	4.24	3.61	4.25	5.59	5.12	ZOX1	PREDICTED: zeatin O-glucosyltransferase-like [Ipomoea nil]	Metabolism	Metabolism of terpenoids and polyketides	ko00908//Zeatin biosynthesis	K13495	-	-	-
G3434	4.57	4.16	4.04	3.2	2.28	2.31	0.93	1.72	2.09	1.36	0.67	0.88	2.04	3.61	2.81	0.95	1.56	0.92	At5g49770	PREDICTED: probable leucine-rich repeat receptor-like protein kinase At5g49770 [Ipomoea nil]	-	-	-	-	-	-	-
G3439	0.69	1.91	0.52	4.3	0.35	2.43	6.05	9.16	10.02	2.14	2.17	2.19	3.13	4.05	6.74	7.88	5.86	9.79	CML50	PREDICTED: probable calcium-binding protein CML49 [Ipomoea nil]	Organismal Systems	Environmental adaptation	ko04626//Plant-pathogen interaction	K13448	-	-	-
G34474	12.96	12.94	9.21	4.04	4.09	4.01	0.76	1.49	0.91	26.26	26.23	25.84	9.82	12.94	11.87	0.59	0.68	1.38	JMJ30	PREDICTED: lysine-specific demethylase JMJ30-like [Ipomoea nil]	-	-	-	-	-	-	-
G3458	5.27	6.45	7.52	2.45	0.73	0.92	1.3	1.38	0.75	27.71	29.01	29.48	5.29	4.67	5.04	2.3	3.3	2.49	--	PREDICTED: serine carboxypeptidase-like 18 isoform X1 [Ipomoea nil]	-	-	-	-	-	-	-
G34677	13.45	15.2	14.19	23.55	26.93	27.25	82.24	76.18	84.43	14.79	15.55	14.34	39.35	44.15	44.88	86.65	88.48	87.02	--	PREDICTED: beta-1,4-mannosyl-glycoprotein 4-beta-N-acetylglucosaminyltransferase-like isoform X1 [Daucus carota subsp. sativus] [Daucus carota]	Metabolism;Metabolism	Global and overview maps;Glycan biosynthesis and metabolism	ko01100//Metabolic pathways;ko00510//N-Glycan biosynthesis	K00737;K00737	-	-	-
G34726	2.84	2.54	3.47	1.9	1.22	1.51	0.18	0.36	0.77	4.11	4.32	5.33	1.6	2.24	2.1	0.1	0.56	0.23	--	-	-	-	-	-	-	-	-
G34785	0	1.13	3.49	8.65	17.68	6.39	7.48	10	9.58	18.22	17.94	25.43	3.92	3.22	3.01	6.39	9.2	5.58	--	PREDICTED: uncharacterized protein LOC109161108 [Ipomoea nil]	-	-	-	-	-	-	-
G3486	4.54	3.97	2.81	3.48	3.4	2.35	1.85	1.48	1.09	5.13	7.17	6.6	2.85	2.09	2.55	2.36	1.77	1.79	At2g26850	PREDICTED: F-box protein At2g26850-like [Ipomoea nil]	-	-	-	-	-	-	-
G34879	6.1	6.46	6.86	9.15	8.88	11.28	2.8	2.45	1.77	11.97	8.34	10.42	4.88	4.34	5.65	3.84	4.02	2.36	--	BnaA08g19160D [Brassica napus]	-	-	-	-	-	-	-
G35069	154.42	144.96	137.78	447.29	465.03	408.73	316.5	297.44	313.16	528.28	516.88	560.15	260.18	237.43	225.53	308.83	315.39	290.85	--	-	-	-	-	-	-	-	-
G35086	1.11	1.06	0.42	8.18	7.29	8.77	15.42	14.61	15.15	1.54	1	2.37	7.76	6.69	6.66	7.71	9.97	10.49	--	-	-	-	-	-	-	-	-
G35125	2.45	2.26	2.63	3.13	2.76	3.42	99.32	94.95	87.05	1.53	2.48	1.4	5.47	5.58	6.19	69.65	69.53	68.61	--	PREDICTED: uncharacterized protein LOC109160832 [Ipomoea nil]	-	-	-	-	-	-	-
G35226	8.61	3.59	5.78	2.22	2.65	2.34	2.71	2.16	1.56	12.48	11.63	12.07	4.24	3.3	4.44	0.85	2.42	2.34	--	PREDICTED: uncharacterized protein LOC109166840 [Ipomoea nil]	-	-	-	-	-	-	-
G35240	0.29	0.14	0.17	59.92	69.63	66.1	39.74	47.14	45.99	1.48	1.76	0.78	72.31	76.81	87.62	31.55	35.47	36.04	--	-	-	-	-	-	-	-	-
G35269	2.82	3.02	2.53	150.48	151.03	155.07	116.17	124.46	105.64	8.13	4.81	3.67	158.07	162.32	159.15	73.44	84.08	79.74	--	PREDICTED: sarcoplasmic reticulum histidine-rich calcium-binding protein [Ipomoea nil]	-	-	-	-	-	-	-
G35285	13.36	13.86	12.25	151.43	143.38	145.66	293.14	294.51	313.4	16.01	17.44	15.02	134.84	126.03	132.48	225.26	223.94	208.24	--	PREDICTED: sarcoplasmic reticulum histidine-rich calcium-binding protein [Ipomoea nil]	-	-	-	-	-	-	-
G35296	0	0.12	0.14	8.28	7.65	7.26	15.99	13.19	14.28	2.08	1.85	2.36	7.45	6.42	7.74	11.45	11.58	10.23	--	-	-	-	-	-	-	-	-
G35319	9.86	9.29	8.99	8.49	8.21	8.03	2.76	2.94	2.87	8.22	6.57	7.7	2.9	3.97	3.29	1.63	1.02	0.72	At3g47200	PREDICTED: UPF0481 protein At3g47200-like [Ipomoea nil]	-	-	-	-	-	-	-
G35364	6.06	6.23	5.17	5.81	4.94	4.92	2.35	2.68	1.74	4.98	4.58	3.95	3.05	1.65	1.63	1.27	0.73	1.11	At3g47200	PREDICTED: UPF0481 protein At3g47200-like [Nicotiana tabacum]	-	-	-	-	-	-	-
G35369	5.05	3.61	4.11	4.62	4.31	3.78	0.73	0.42	1.35	1.4	3.59	3.88	1.49	0.64	1.46	1.12	0.93	1.01	At3g47200	PREDICTED: UPF0481 protein At3g47200-like [Ipomoea nil]	-	-	-	-	-	-	-
G35373	34.93	34.57	32.59	170.32	154.54	156.63	656.5	641.17	688.86	43.49	46.64	45.93	156.65	144.41	146.14	529.95	510.48	492.93	--	PREDICTED: sarcoplasmic reticulum histidine-rich calcium-binding protein [Ipomoea nil]	-	-	-	-	-	-	-
G35374	26.41	26.97	29.92	259.63	245.37	263.62	541.12	555.59	565.54	37.13	37.52	40.42	261.59	252.54	251.67	432	419.22	423.83	--	PREDICTED: sarcoplasmic reticulum histidine-rich calcium-binding protein [Ipomoea nil]	-	-	-	-	-	-	-
G35439	2.35	0.31	2.18	4.34	4.86	5.77	83.24	79.77	74.06	6.81	7.17	5.07	21.02	13.79	17.23	56.3	54.96	54	--	PREDICTED: DNA ligase 1-like isoform X2 [Ipomoea nil]	-	-	-	-	-	-	-
G355	9.93	9.63	10.23	16.44	15.68	17.57	135.64	140.62	140.26	10.52	10.31	10.78	25.28	26.45	23.76	152.72	150.85	148.68	IQM4	PREDICTED: IQ domain-containing protein IQM1-like [Ipomoea nil]	-	-	-	-	-	-	-
G35814	33.78	44.05	38.11	19.11	16.16	22.04	10.38	12.73	13.5	33.52	37.46	38.26	100.99	81.99	86.76	6.86	7.76	7.82	KTI2	PREDICTED: kunitz trypsin inhibitor 2-like [Ipomoea nil]	-	-	-	-	-	-	-
G36036	0.51	0.62	0.24	2.83	3.37	3.71	26.08	26.21	30.68	0.27	0.13	0.41	5.28	5.92	4.88	21.48	23.38	22.23	CXE16	PREDICTED: probable carboxylesterase 16 [Ipomoea nil]	-	-	-	-	-	-	-
G36096	81.36	90.55	85.45	9.26	8.92	10.5	5.07	6.86	4.55	103.58	95.6	99.44	31.43	29.47	34.14	10.85	11.33	10.63	--	Octicosapeptide/Phox/Bem1p family protein isoform 1 [Theobroma cacao]	-	-	-	-	-	-	-
G36102	3.56	5.08	4.62	0.25	0.9	0.41	0.96	0.73	0.78	8.99	6.71	10.39	0.77	1.21	2.09	2.55	1.76	2.03	--	Octicosapeptide/Phox/Bem1p family protein isoform 1 [Theobroma cacao]	-	-	-	-	-	-	-
G36131	23.07	28.47	25.07	3.89	2.82	3.55	3.36	3.3	1.9	39.88	38.82	34.89	12.25	10.03	12	6.95	6.14	7.28	--	Octicosapeptide/Phox/Bem1p family protein isoform 1 [Theobroma cacao]	-	-	-	-	-	-	-
G3624	5.09	4.91	4.85	2.08	1.85	2.07	0	1.24	0.67	4.31	6.29	5.02	1.62	1.03	1.98	0.24	0.19	0.78	--	DIS3-exonuclease-like protein [Medicago truncatula]	-	-	-	-	-	GO:0004518//nuclease activity	GO:0046474//glycerophospholipid biosynthetic process;GO:0090304//nucleic acid metabolic process
G3630	3.42	2.03	1.68	0.72	0.18	0.64	0.5	0	0.17	2.31	3.73	2.52	0.54	0.31	0.38	0	0.29	0.17	--	DIS3-exonuclease-like protein [Medicago truncatula]	-	-	-	-	-	GO:0004518//nuclease activity	GO:0046474//glycerophospholipid biosynthetic process;GO:0090304//nucleic acid metabolic process
G36336	26.3	24.37	22.62	5.97	7.44	8.25	1.25	1.44	0.78	26.93	28.44	25.72	12.86	12.5	10.34	2.91	2.06	2.22	dnajb6	PREDICTED: chaperone protein DnaJ-like [Nicotiana tabacum]	-	-	-	-	-	-	-
G36340	9	7.6	7.81	1.57	1.96	2.92	0.4	0.72	0.53	12.21	9.32	9.49	4.9	5.75	4.36	1.44	0.41	0.87	dnajb6	PREDICTED: chaperone protein DnaJ-like [Nicotiana tabacum]	-	-	-	-	-	-	-
G36346	25.78	22.28	22.7	13	13.7	9.34	3.26	2.35	1.62	28.07	28.67	28.04	13.08	14.95	12.5	1.57	1.99	2.04	dnajb6	PREDICTED: chaperone protein DnaJ-like [Nicotiana tabacum]	-	-	-	-	-	-	-
G36365	0.45	1.51	2.34	5.09	4.79	1.13	8.9	8.87	7.64	0.61	0.26	1.36	6.11	4.17	5.86	6.69	4.68	4.92	--	-	-	-	-	-	-	-	-
G36416	0.77	0	1.05	1.74	1.56	1.6	1.84	2.15	1.74	0	0	0.42	2.16	1.25	2.19	3.54	3.06	2.86	At1g68400	PREDICTED: probable leucine-rich repeat receptor-like protein kinase At1g68400 [Ipomoea nil]	-	-	-	-	GO:0031224//intrinsic component of membrane	GO:0004672//protein kinase activity;GO:0032550//purine ribonucleoside binding	GO:0006464//cellular protein modification process;GO:0006796//phosphate-containing compound metabolic process
G36436	31.09	31.1	30.21	7.42	9.84	8.5	15.6	12.67	9.74	41.08	41.42	37.79	16.96	17.47	17.65	14.75	10.7	12.59	MYB62	PREDICTED: transcription factor MYB24-like [Ipomoea nil]	Organismal Systems	Environmental adaptation	ko04626//Plant-pathogen interaction	K09422	-	GO:0005488//binding	-
G36473	23.17	22.09	19.37	19.87	23.2	22.33	9.25	11.84	9.64	27.5	26.71	25.88	13.21	9.51	7.4	7.64	8.1	8.3	HIPP20	PREDICTED: heavy metal-associated isoprenylated plant protein 20-like [Ipomoea nil]	-	-	-	-	-	GO:0043169//cation binding	-
G36480	33.73	26.79	26.12	30	30.48	28.03	12.51	13.19	12.4	34.78	38.85	35.54	17.81	14.2	16.64	12.07	12.26	11.56	HIPP20	PREDICTED: heavy metal-associated isoprenylated plant protein 20-like [Ipomoea nil]	-	-	-	-	-	GO:0043169//cation binding	-
G36514	8.99	10.64	12.83	5.2	4.72	4.56	0.98	0.86	1.12	16.55	18.39	19.07	3.81	5.56	4.16	0.41	1.08	1.12	GDU3	PREDICTED: protein GLUTAMINE DUMPER 3-like [Ipomoea nil]	-	-	-	-	-	-	-
G36598	4	5.12	4.81	1.78	1.98	1.36	0.54	0.63	1.02	5.84	6.88	5.3	3.5	2.97	2.36	1.56	1.39	1.27	--	PREDICTED: uncharacterized protein LOC109182515 isoform X2 [Ipomoea nil]	-	-	-	-	-	-	-
G36602	2.54	3.94	2.74	0.94	0.78	0.96	1.13	0.43	1.03	5.07	4.54	5.5	1.15	2	3.18	1.35	0.68	0.63	--	PREDICTED: uncharacterized protein LOC109182515 isoform X1 [Ipomoea nil]	-	-	-	-	-	-	-
G36645	9.35	9.95	8.16	5.1	5.85	6.45	4.71	3.84	4.52	3.02	2.63	1.68	5.8	4.57	4.83	1.89	1.26	1.55	TIV1	PREDICTED: acid beta-fructofuranosidase-like [Ipomoea nil]	Metabolism;Metabolism;Metabolism	Global and overview maps;Carbohydrate metabolism;Carbohydrate metabolism	ko01100//Metabolic pathways;ko00500//Starch and sucrose metabolism;ko00052//Galactose metabolism	K01193;K01193;K01193	-	GO:0004564//beta-fructofuranosidase activity	GO:0044238//primary metabolic process
G36717	4.47	4.37	3.42	1.95	2.49	2.61	0.64	0.37	0.68	7.74	5.9	6.26	2.79	1.92	1.12	0.29	0	0.11	--	Trigger factor [Cajanus cajan]	-	-	-	-	GO:0009532//plastid stroma	-	GO:0006090//pyruvate metabolic process;GO:0006605//protein targeting;GO:0008652//cellular amino acid biosynthetic process;GO:0009657//plastid organization;GO:0034660//ncRNA metabolic process;GO:0043623//cellular protein complex assembly;GO:0044267//cellular protein metabolic process
G3677	7.47	6.3	5.81	2.13	3.2	2.73	2.75	2.41	3.36	11.74	11.35	8.14	4.46	4.73	4.57	2.84	3.94	3.76	At1g28570	PREDICTED: GDSL esterase/lipase At1g28590-like [Ipomoea nil]	Metabolism;Metabolism	Global and overview maps;Biosynthesis of other secondary metabolites	ko01110//Biosynthesis of secondary metabolites;ko00901//Indole alkaloid biosynthesis	K21026;K21026	-	-	-
G36840	2.3	4.76	1.42	3.27	1.52	2.88	0.8	0.26	0.37	0.8	1.63	2.71	0.24	0.41	0.48	1.15	1.22	1.2	--	PREDICTED: calmodulin-like protein 2 isoform X2 [Ipomoea nil]	Organismal Systems;Environmental Information Processing;Environmental Information Processing	Environmental adaptation;Signal transduction;Signal transduction	ko04626//Plant-pathogen interaction;ko04016//MAPK signaling pathway - plant;ko04070//Phosphatidylinositol signaling system	K02183;K02183;K02183	-	-	-
G3687	0.5	0.08	0.3	0.33	0	0.84	38.66	41.64	42.2	0.29	0.27	0.25	1.55	1.96	0.95	25.58	25.23	27.58	--	PREDICTED: uncharacterized protein LOC109169600 [Ipomoea nil]	-	-	-	-	-	-	-
G3690	0.98	0.55	1	1.16	1.12	0.66	72.69	69.65	75.26	0.64	0.51	0.61	1.87	2.32	3.91	43.68	44.08	46.53	--	EEIG1/EHBP1 N-terminal domain-containing protein [Cynara cardunculus var. scolymus] [Cynara cardunculus]	-	-	-	-	-	-	-
G36908	1.2	1.52	1.72	0.39	0.16	0.47	0.56	0.67	0.42	1.85	2.8	2.71	0.92	0.63	0.48	0.39	0.35	0.32	--	PREDICTED: replication protein A 70 kDa DNA-binding subunit B-like [Ipomoea nil]	Genetic Information Processing;Genetic Information Processing;Genetic Information Processing;Genetic Information Processing	Replication and repair;Replication and repair;Replication and repair;Replication and repair	ko03420//Nucleotide excision repair;ko03440//Homologous recombination;ko03030//DNA replication;ko03430//Mismatch repair	K07466;K07466;K07466;K07466	-	-	-
G36916	0.25	0.35	0.17	5.12	3.33	3.66	42.14	41.02	40.98	0.14	0.38	0.26	3.47	2.99	3.35	39.03	32.95	34.33	--	PREDICTED: heavy metal-associated isoprenylated plant protein 3-like [Ipomoea nil]	-	-	-	-	-	-	-
G37077	5.2	5.11	5.53	15.88	17.25	17.03	204.96	205.83	208.25	2.79	4.08	4.75	34.89	34.76	34.95	126.99	122.44	119.55	At2g30020	PREDICTED: probable protein phosphatase 2C 25 [Ipomoea nil]	-	-	-	-	-	-	-
G37260	12.59	12	9.79	21.55	15.47	15.12	56.69	55.55	47.77	8.86	9.06	9.48	24.74	16.51	18.48	43.17	39.57	35.38	--	-	-	-	-	-	-	-	-
G37320	39.14	39.73	42.52	8.78	9.59	7.37	6.28	7.92	5.96	8.69	8.35	9.01	20.08	18.54	18.5	8.06	6.14	5.87	SCPL47	PREDICTED: serine carboxypeptidase-like [Ipomoea nil]	-	-	-	-	-	-	-
G37324	2.89	1.38	2.24	1.2	1.24	1.85	0.16	0.38	0.21	4.33	4.92	5.62	2.23	1.8	2.2	0.72	1.05	0.74	PRCP	PREDICTED: lysosomal Pro-X carboxypeptidase-like [Ipomoea nil]	-	-	-	-	-	-	-
G37389	40.43	35.47	39.56	11.84	13.05	12.94	10.93	11.8	11.93	152.34	151.35	148.73	28.9	31.46	28.31	26.27	26.79	28.48	RZPF34	PREDICTED: E3 ubiquitin-protein ligase MIEL1-like isoform X2 [Ipomoea nil]	Genetic Information Processing	Folding, sorting and degradation	ko04120//Ubiquitin mediated proteolysis	K10144	-	GO:0043169//cation binding	-
G37392	9.31	10.35	11.39	3.66	3.28	3.95	3.19	3.02	3.52	10.01	9.92	9.31	2.57	1.27	2.03	2.19	2.05	1.76	RZPF34	PREDICTED: E3 ubiquitin-protein ligase MIEL1-like isoform X1 [Ipomoea nil]	Genetic Information Processing	Folding, sorting and degradation	ko04120//Ubiquitin mediated proteolysis	K10144	-	GO:0043169//cation binding	-
G37446	13.39	12.42	13.17	20.38	18.38	19.54	50.47	51.84	50.68	4.77	6.47	5.47	17.11	14.07	15.99	28.84	25.8	28.33	ALA10	PREDICTED: putative phospholipid-transporting ATPase 9 [Ipomoea nil]	-	-	-	-	-	-	-
G37471	20.46	17.42	21.34	7.14	6.78	8.36	2	2.65	3.21	6.55	9.05	9.09	3.98	3.37	3.65	2.67	1.47	3.34	CYP82C2	PREDICTED: cytochrome P450 CYP82D47-like [Ipomoea nil]	Metabolism	Global and overview maps	ko01100//Metabolic pathways	K00512	-	-	-
G37569	1.1	1.89	1.46	1.99	3.17	2.53	8.91	8.27	8.76	1.02	0.88	0.78	3.44	3.55	3.06	7.46	8.56	7.89	--	PREDICTED: TMV resistance protein N-like [Ipomoea nil]	-	-	-	-	-	-	-
G376	4.36	5.16	4.18	10.85	10.36	8.28	67.83	64.03	67.68	4.61	5.38	6.56	13.06	13.3	13.41	80.56	74.74	81.43	IQM4	PREDICTED: IQ domain-containing protein IQM1-like [Ipomoea nil]	-	-	-	-	-	-	-
G3761	0.3	0.26	0.19	1.44	1.24	1.56	39.5	34.62	37.47	0.32	0.41	0	2.53	2.55	2.7	26.56	25.7	27.44	BETVIII	PREDICTED: calcium-binding protein CML42-like [Ipomoea nil]	Organismal Systems	Environmental adaptation	ko04626//Plant-pathogen interaction	K13448	-	GO:0046872//metal ion binding	GO:0000904//cell morphogenesis involved in differentiation
G37619	36.31	30.26	35.49	74.94	77.2	72.74	71.5	73.42	74.7	15.96	18.52	16.63	42.78	35.28	34.66	70.8	65.91	58.59	--	PREDICTED: zinc finger CCHC domain-containing protein 9-like isoform X3 [Gossypium hirsutum]	-	-	-	-	-	-	-
G37623	0.66	0.15	1.36	0	1.49	1.39	3.6	4.2	4.84	0	0	0	2.56	2.53	2.02	2.41	3.82	3.72	PBL3	PREDICTED: protein kinase 2B, chloroplastic-like isoform X1 [Ipomoea nil]	-	-	-	-	-	GO:0004713//protein tyrosine kinase activity;GO:0032550//purine ribonucleoside binding	GO:0006468//protein phosphorylation;GO:0010646//regulation of cell communication
G3763	9.72	12.03	10.51	0.52	0.47	0.2	0.67	1.09	0.5	1.63	0.88	1.35	4.66	1.99	4.26	0.51	0.12	0.29	PR2	PREDICTED: glucan endo-1,3-beta-glucosidase, acidic-like [Ipomoea nil]	-	-	-	-	-	-	-
G37702	4.18	3.42	3.62	1.16	2.81	1.8	2	0.9	0.99	8.2	5.55	8.41	3.49	2.81	1.93	3	2.44	3.11	--	endoglucanase 12 [Catalpa bungei]	-	-	-	-	-	-	-
G37746	0.66	0.63	0.83	23.64	25.53	21.89	95.53	85.87	90.02	1.21	1.93	1.13	32.75	27.75	26.86	53.62	54.61	48.52	TET8	PREDICTED: tetraspanin-8-like isoform X2 [Ipomoea nil]	-	-	-	-	-	-	-
G37747	13.52	7.37	11.13	31.98	32.27	40.55	203.88	211.91	226.19	8.07	8.66	17.07	36.93	29.82	36.12	85.92	96.02	86.3	TET8	PREDICTED: tetraspanin-8-like isoform X2 [Ipomoea nil]	-	-	-	-	-	-	-
G37803	5.09	5.83	6.09	8.94	6.11	6.55	32.86	32.63	31.02	4.03	3.43	2.93	8.96	8.17	8.09	20.75	21.98	21.23	PBL3	PREDICTED: protein kinase 2B, chloroplastic-like isoform X1 [Ipomoea nil]	-	-	-	-	-	GO:0004713//protein tyrosine kinase activity;GO:0032550//purine ribonucleoside binding	GO:0006468//protein phosphorylation;GO:0010646//regulation of cell communication
G3781	64.62	81.09	79.66	21.56	24.3	25.11	10.64	13.16	12.26	18.14	18.66	19.09	6.06	7.61	5.9	2.87	2.77	2.27	LTP1	PREDICTED: non-specific lipid-transfer protein 1-like [Ipomoea nil]	-	-	-	-	-	-	-
G37814	10.49	10.14	11.88	16.9	15.65	15.98	5.22	5.28	4.08	20.76	17.31	16.97	8.13	6.11	8.04	2.67	3.31	2.49	Os02g0794700	PREDICTED: leucine aminopeptidase 2, chloroplastic-like isoform X2 [Ipomoea nil]	Metabolism;Metabolism	Global and overview maps;Metabolism of other amino acids	ko01100//Metabolic pathways;ko00480//Glutathione metabolism	K01255;K01255	GO:0044424//intracellular part	GO:0008237//metallopeptidase activity;GO:0046914//transition metal ion binding	GO:0019538//protein metabolic process
G37856	10.7	8.78	12.27	5.91	4.48	8.22	3.31	2.84	3.83	11.28	14.52	14.05	3.9	5	5.01	1.74	0.45	0	--	-	-	-	-	-	-	-	-
G37939	0.33	1.5	0	0	1.11	0	2.66	3.91	1.7	6.62	5.48	6.19	1.56	1.14	3.1	2.59	5.38	3.24	GASA3	PREDICTED: gibberellin-regulated protein 3-like [Ipomoea nil]	-	-	-	-	-	-	-
G37984	2.49	2.34	2.18	4.34	4.95	4.8	5.67	6.6	6.48	5.97	6.83	6.97	2.37	2.29	3.39	4.78	4.89	4.79	At4g22990	PREDICTED: SPX domain-containing membrane protein At4g22990-like isoform X2 [Ipomoea nil]	-	-	-	-	-	-	-
G38086	2.18	2.96	2	3	2.59	3.49	54.18	53.43	49.84	2.14	2.97	2.36	6.06	4.33	5.46	46.58	43.39	43.96	--	PREDICTED: uncharacterized protein LOC104213716 [Nicotiana sylvestris]	-	-	-	-	-	-	GO:0050896//response to stimulus
G38134	11.26	10.89	11.88	18.17	17.08	16.55	235.81	234.24	224.55	6.39	6.39	6.8	17.5	16.82	16.24	140.02	142.93	125.63	--	PREDICTED: protein BPS1, chloroplastic-like [Juglans regia]	-	-	-	-	-	-	-
G3815	10.28	17.01	14.63	22.4	21.74	24.74	31.79	33.58	34.06	3.76	3.69	4.35	11.94	11.62	9.46	9.94	11.56	11.91	CIPK18	PREDICTED: CBL-interacting protein kinase 18-like [Ipomoea nil]	-	-	-	-	-	GO:0004672//protein kinase activity;GO:0032550//purine ribonucleoside binding	GO:0006464//cellular protein modification process;GO:0006796//phosphate-containing compound metabolic process;GO:0009787//regulation of abscisic acid-activated signaling pathway
G38186	1.81	1.76	1.67	5.15	7.01	6.2	6.96	6.16	7.2	6.39	6.75	7.28	2.39	3.97	3.45	15.78	14.96	16.57	RR4	PREDICTED: translation initiation factor eIF-2B subunit beta isoform X2 [Ipomoea nil]	Genetic Information Processing	Translation	ko03013//RNA transport	K03754	-	-	-
G38191	0.57	1.56	1.29	6.37	8.48	5.46	11.25	9.11	11.41	2.76	2.7	1.63	8.08	6.74	5.54	7.47	10.08	9.41	CNR8	PREDICTED: cell number regulator 8 [Beta vulgaris subsp. vulgaris] [Beta vulgaris]	-	-	-	-	-	-	-
G38229	2.94	0.75	0.21	8.19	8.46	5.74	7.9	5.84	5.7	11.39	8.67	8.37	3.89	3.97	3.07	21.67	24.83	19.93	RR4	PREDICTED: translation initiation factor eIF-2B subunit beta isoform X2 [Ipomoea nil]	Genetic Information Processing	Translation	ko03013//RNA transport	K03754	-	-	-
G38257	1.45	1.89	1.21	1.65	2.79	1.32	116.13	126.67	108.44	0.71	2.59	0.51	5.2	3.42	3.66	103.11	92.92	90.79	HIPP46	PREDICTED: heavy metal-associated isoprenylated plant protein 16-like [Vitis vinifera]	-	-	-	-	-	-	-
G3829	40.46	47.05	43.54	186.8	199.53	190.53	552.12	583.48	578.6	29.77	31.51	33.25	193.85	192.8	196.53	579.64	594.54	600.95	WRKY33	PREDICTED: probable WRKY transcription factor 26 [Ipomoea nil]	Organismal Systems;Environmental Information Processing	Environmental adaptation;Signal transduction	ko04626//Plant-pathogen interaction;ko04016//MAPK signaling pathway - plant	K13424;K13424	-	-	-
G38310	2.01	1.81	1.67	5.54	4.32	4.5	5.71	4.41	4.9	6.36	4.9	5.24	2.97	2.76	2.18	15.27	9.93	10.92	RR4	PREDICTED: translation initiation factor eIF-2B subunit beta isoform X2 [Ipomoea nil]	Genetic Information Processing	Translation	ko03013//RNA transport	K03754	-	-	-
G38350	2.05	2.97	2.19	5.94	5.66	5.09	7.09	6.15	7.08	8.61	7.56	6.92	3.82	3.44	3.41	18.24	16.39	17.99	RR4	PREDICTED: translation initiation factor eIF-2B subunit beta isoform X2 [Ipomoea nil]	Genetic Information Processing	Translation	ko03013//RNA transport	K03754	-	-	-
G38354	2.81	4.42	5.17	1.71	1.62	2.82	14.22	9.75	8.04	7	6.53	7.46	2.66	1.96	1.17	10.6	9.03	9.95	--	wound-responsive family protein [Medicago truncatula]	-	-	-	-	-	-	-
G38458	3.64	3.09	4.79	10.37	9.97	7.89	30.6	33.16	28.52	6.39	6.3	5.06	16.95	13.13	15.28	24.18	24.29	28.5	GATA8	PREDICTED: GATA transcription factor 8-like [Ipomoea nil]	-	-	-	-	-	-	-
G38604	1.5	0.91	1.56	0.54	0.27	0.61	9.7	12.68	14.86	4.42	3.96	4.93	1.57	2.32	2.01	29.98	26.99	29.66	NCED1	PREDICTED: 9-cis-epoxycarotenoid dioxygenase NCED3, chloroplastic-like [Ipomoea nil]	Metabolism;Metabolism;Metabolism	Global and overview maps;Global and overview maps;Metabolism of terpenoids and polyketides	ko01100//Metabolic pathways;ko01110//Biosynthesis of secondary metabolites;ko00906//Carotenoid biosynthesis	K09840;K09840;K09840	-	-	GO:0044710//single-organism metabolic process
G38612	0.34	0.54	0.13	3.68	1.32	4.09	155.19	140.58	145.62	1.31	1.33	1.74	6.24	6.28	5.4	149.35	133.71	138.25	HIPP46	PREDICTED: heavy metal-associated isoprenylated plant protein 16-like [Vitis vinifera]	-	-	-	-	-	-	-
G38767	56.58	51.45	50.09	24.85	27.6	23.5	20.38	24.34	21.17	106.24	92.88	119.86	32.28	27.74	29.12	41.13	42.15	36.18	--	PREDICTED: MYB-like transcription factor ETC1 isoform X2 [Ipomoea nil]	-	-	-	-	-	-	-
G38845	0	0	0.38	0.62	0.61	0.83	1.19	0.96	1.33	0.29	0	0	2.11	1.72	1.71	1.35	0.32	0.93	RBOHC	PREDICTED: respiratory burst oxidase homolog protein C-like [Ipomoea nil]	Organismal Systems;Environmental Information Processing	Environmental adaptation;Signal transduction	ko04626//Plant-pathogen interaction;ko04016//MAPK signaling pathway - plant	K13447;K13447	GO:0031224//intrinsic component of membrane	GO:0046872//metal ion binding;GO:0050664//oxidoreductase activity, acting on NAD(P)H, oxygen as acceptor	GO:0044710//single-organism metabolic process
G38855	21.63	22.59	20.31	30.89	33.3	31.93	144.37	148.46	139.74	11.54	10.59	12.42	37.58	36.48	36.51	117.18	125.08	113.44	RBOHC	PREDICTED: respiratory burst oxidase homolog protein C-like [Ipomoea nil]	Organismal Systems;Environmental Information Processing	Environmental adaptation;Signal transduction	ko04626//Plant-pathogen interaction;ko04016//MAPK signaling pathway - plant	K13447;K13447	GO:0031224//intrinsic component of membrane	GO:0016651//oxidoreductase activity, acting on NAD(P)H;GO:0046872//metal ion binding	GO:0044710//single-organism metabolic process
G38884	0.97	1.84	0.93	6.7	8.85	6.3	107.43	102.47	90.6	1.72	2.24	1.35	6.34	8.27	6.17	82.76	79.66	86.34	WRKY40	PREDICTED: probable WRKY transcription factor 40 [Ipomoea nil]	-	-	-	-	-	-	-
G38907	33.54	37.78	26.92	25.89	35.25	27	151.79	178.22	158.76	17	18.23	18.2	37.82	36.9	33.67	115.99	121.2	127.65	RBOHD	PREDICTED: respiratory burst oxidase homolog protein C-like [Ipomoea nil]	Organismal Systems;Environmental Information Processing	Environmental adaptation;Signal transduction	ko04626//Plant-pathogen interaction;ko04016//MAPK signaling pathway - plant	K13447;K13447	-	-	-
G3905	2.68	3.03	2.85	1.95	1.31	1.34	9.09	10.13	8.32	3.45	2.08	2.56	6.81	7.51	5.82	10.5	9.06	9.76	GT-3A	PREDICTED: trihelix transcription factor GT-3b-like [Ipomoea nil]	-	-	-	-	-	-	-
G39141	16.87	19.48	18.46	195.74	202.29	199.18	1184.9	1203.12	1191.5	22.93	24.13	21.83	254.97	234.77	239.76	832.15	811.91	803.14	NUDT4	PREDICTED: nudix hydrolase 17, mitochondrial-like [Ipomoea nil]	-	-	-	-	-	-	-
G39145	3.89	2.72	4.72	27.31	48.4	41.79	137.11	154.76	128.61	1.86	6.13	4.38	49.07	29.09	42.78	93.89	105.2	89.6	--	PREDICTED: nudix hydrolase 17, mitochondrial-like [Ipomoea nil]	-	-	-	-	-	-	-
G39146	16.63	17.62	16.56	25.15	23.17	24.67	5.93	6.66	7.15	24.22	25.29	25.21	10.3	11.55	12.5	10.59	7.49	6.67	PIN1A	PREDICTED: probable auxin efflux carrier component 1c [Ipomoea nil]	-	-	-	-	GO:0005618//cell wall;GO:0005911//cell-cell junction;GO:0031224//intrinsic component of membrane;GO:0044424//intracellular part	-	GO:0009117//nucleotide metabolic process;GO:0009606//tropism;GO:0009639//response to red or far red light;GO:0009755//hormone-mediated signaling pathway;GO:0009793//embryo development ending in seed dormancy;GO:0009799//specification of symmetry;GO:0009933//meristem structural organization;GO:0009943//adaxial/abaxial axis specification;GO:0009965//leaf morphogenesis;GO:0010087//phloem or xylem hi…
G39305	17.23	17.84	14.13	11.59	8.07	6.77	4.6	4.91	3.09	30.53	29.47	31.6	14.4	13.07	13.5	5.1	4.81	4.45	HSP17.4B	PREDICTED: 17.4 kDa class III heat shock protein [Ipomoea nil]	Genetic Information Processing	Folding, sorting and degradation	ko04141//Protein processing in endoplasmic reticulum	K13993	-	-	-
G39315	31.56	25.15	27.82	91.98	86.37	84.49	107	93.26	99.83	21.19	18.42	19.59	68.04	61.32	58.6	93.38	93.28	87.75	179B	PREDICTED: 40S ribosomal protein SA-like [Ipomoea nil]	Genetic Information Processing	Translation	ko03010//Ribosome	K02998	-	-	-
G39399	3.54	2.97	4.05	3.09	3.49	3.66	0.57	0.68	0.2	0.49	0.43	0.29	1.85	1.78	1.9	0.07	0	0.37	--	PREDICTED: uncharacterized protein LOC109184754 [Ipomoea nil]	-	-	-	-	-	-	-
G39489	0.29	0.4	0.45	0.21	0.81	0.76	9.52	10.65	13.07	0.13	0.31	0	1.1	1.3	1.5	15.81	12.47	11.52	RIPK	auxin-regulated dual specificity cytosolic kinase [Solanum lycopersicum]	-	-	-	-	-	GO:0016301//kinase activity	GO:0006796//phosphate-containing compound metabolic process
G3954	99.75	109.8	102.15	64.42	68.61	56.8	52.39	47.45	44.94	144.93	150.8	151.26	57.31	54.11	61.59	61.88	61.34	62.41	At2g19810	PREDICTED: zinc finger CCCH domain-containing protein 20-like [Ipomoea nil]	-	-	-	-	-	-	-
G39560	5.79	5.29	4.95	3.09	3.81	2.19	21.39	18.47	19.94	12.4	9.48	10	5.29	4.71	3.57	26.13	26.64	26.01	--	PREDICTED: suppressor protein SRP40-like isoform X1 [Ipomoea nil]	-	-	-	-	-	-	-
G39838	0.17	0.17	0.21	2.72	1.42	1.59	5.89	5.33	4.82	0	0.4	0	2.39	3.24	1.79	3.82	3.51	3.06	RBOHC	PREDICTED: respiratory burst oxidase homolog protein C-like [Ipomoea nil]	Organismal Systems;Environmental Information Processing	Environmental adaptation;Signal transduction	ko04626//Plant-pathogen interaction;ko04016//MAPK signaling pathway - plant	K13447;K13447	-	-	-
G39841	0	0.08	0.2	4.48	5.92	4.63	3.52	5.26	3.88	0.08	0	0	6.76	8.57	9.31	3.09	3.37	3.63	RBOHC	respiratory burst oxidase-like protein, partial [Calotropis procera]	Organismal Systems;Environmental Information Processing	Environmental adaptation;Signal transduction	ko04626//Plant-pathogen interaction;ko04016//MAPK signaling pathway - plant	K13447;K13447	-	-	-
G39844	0	0.32	0.25	1.28	2.28	1.47	2.7	6.85	5.22	0.31	0.25	0	2.6	3.31	1.55	3.85	5.72	2.78	RBOHC	PREDICTED: respiratory burst oxidase homolog protein C-like [Ipomoea nil]	Organismal Systems;Environmental Information Processing	Environmental adaptation;Signal transduction	ko04626//Plant-pathogen interaction;ko04016//MAPK signaling pathway - plant	K13447;K13447	GO:0031224//intrinsic component of membrane	GO:0046872//metal ion binding;GO:0050664//oxidoreductase activity, acting on NAD(P)H, oxygen as acceptor	GO:0044710//single-organism metabolic process
G39866	5.79	5.29	5.67	44.83	51.09	50.7	228.22	248.34	233.2	6.54	7.29	5.86	56.39	56.27	57.61	164.82	155.82	150.71	NUDT18	PREDICTED: nudix hydrolase 17, mitochondrial-like [Ipomoea nil]	-	-	-	-	-	-	-
G39903	2.86	2.49	3.46	19.53	22.25	21.57	41.12	42.53	44.6	2.37	1.89	1.95	25.2	26.41	33.16	30.33	36.75	34.33	RBOHC	RbohD1, partial [Ipomoea batatas]	Organismal Systems;Environmental Information Processing	Environmental adaptation;Signal transduction	ko04626//Plant-pathogen interaction;ko04016//MAPK signaling pathway - plant	K13447;K13447	GO:0016020//membrane	GO:0016491//oxidoreductase activity	-
G39927	12.03	14.62	15.11	12.41	13.38	14.47	49.43	51.64	52.57	1.24	1.97	2.36	5.57	4.62	4.64	23.7	24.15	23.97	CYP71D55	PREDICTED: premnaspirodiene oxygenase-like [Ipomoea nil]	-	-	-	-	-	-	-
G39930	4.49	4.37	4.53	7.35	5.2	7.66	22.73	17.77	20.95	0.8	0.27	0.13	2.75	1.29	2.49	11.8	14.16	13.51	CYP71D55	PREDICTED: premnaspirodiene oxygenase-like [Ipomoea nil]	-	-	-	-	-	-	-
G40020	3.08	4.13	3.55	2.06	1.87	3.01	0.9	0.79	1.09	2.84	3.77	4.16	1.41	1.62	1.08	0.1	0.38	0.22	SOT12	PREDICTED: flavonol sulfotransferase-like [Ipomoea nil]	-	-	-	-	-	-	-
G40065	10.78	10.11	8.78	11.67	12.87	16.26	43.87	45.96	44.91	7.23	8.64	7.99	14.99	17.62	17.17	32.35	33.88	31.34	XXT5	PREDICTED: probable xyloglucan 6-xylosyltransferase 5 [Ipomoea nil]	-	-	-	-	-	-	-
G4039	1.26	0.75	2.03	1.75	1.26	0.83	11.61	10.41	9.78	0.42	0.32	0.22	2.97	2.09	1.52	9.39	10.49	10.35	GSTU7	PREDICTED: probable glutathione S-transferase [Ipomoea nil]	Metabolism	Metabolism of other amino acids	ko00480//Glutathione metabolism	K00799	-	GO:0003824//catalytic activity	-
G40523	64.69	55.97	66.02	21.3	21.73	20.81	26.39	21.38	28.1	167.67	142.17	161.79	36.34	29.94	35.01	36.96	33.88	38.36	JAL19	PREDICTED: mannose/glucose-specific lectin-like [Ipomoea nil]	-	-	-	-	-	-	-
G40538	0.48	0.51	0.62	0.59	0.45	0.47	64.94	64.92	60.98	0.53	0.43	0.71	3.32	2.99	2.11	52.36	48.07	50.01	EXO70H1	PREDICTED: exocyst complex component EXO70B1-like isoform X2 [Ipomoea nil]	-	-	-	-	-	-	-
G40551	6.77	7.04	8.11	3.32	3.71	3.28	1	0.45	1.3	10.25	9.41	11.48	5.12	5.04	4.08	1.06	0.67	0.78	dnajb6	PREDICTED: chaperone protein DnaJ-like [Nicotiana tabacum]	-	-	-	-	-	-	-
G40649	7.39	7.69	8.34	12.16	11.67	11.22	213.2	222.98	225.79	1.95	1.89	2.51	6.35	6.3	5.97	202.86	198.47	193.67	surE	PREDICTED: 5'-nucleotidase SurE [Prunus mume]	Metabolism;Metabolism;Metabolism;Metabolism;Metabolism	Global and overview maps;Global and overview maps;Nucleotide metabolism;Nucleotide metabolism;Metabolism of cofactors and vitamins	ko01100//Metabolic pathways;ko01110//Biosynthesis of secondary metabolites;ko00230//Purine metabolism;ko00240//Pyrimidine metabolism;ko00760//Nicotinate and nicotinamide metabolism	K03787;K03787;K03787;K03787;K03787	-	-	-
G40736	13.54	11.55	11.7	16.91	15.12	16.11	42.15	45.26	43.47	2.24	1.75	2.41	7.58	5.2	6.46	37.43	35.27	37.39	CCOAOMT	PREDICTED: caffeoyl-CoA O-methyltransferase-like [Ipomoea nil]	Metabolism;Metabolism;Metabolism;Metabolism;Metabolism;Metabolism	Global and overview maps;Global and overview maps;Biosynthesis of other secondary metabolites;Amino acid metabolism;Biosynthesis of other secondary metabolites;Biosynthesis of other secondary metabolites	ko01100//Metabolic pathways;ko01110//Biosynthesis of secondary metabolites;ko00940//Phenylpropanoid biosynthesis;ko00360//Phenylalanine metabolism;ko00941//Flavonoid biosynthesis;ko00945//Stilbenoid, diarylheptanoid and gingerol biosynthesis	K00588;K00588;K00588;K00588;K00588;K00588	-	-	-
G40801	24.85	28.18	32.3	6.24	7.8	8.28	4.44	5.08	6.29	1.91	3.04	3.02	6.71	5.73	4.26	1.77	1.4	1.7	CSLA9	PREDICTED: glucomannan 4-beta-mannosyltransferase 9-like [Ipomoea nil]	-	-	-	-	-	-	-
G40897	0.88	0.92	0.6	3.55	2.41	2.46	6.52	6.87	5.72	0.94	0.61	0.53	2.07	3.06	2.76	9.11	9.77	9.21	--	PREDICTED: uncharacterized protein LOC109184133 isoform X1 [Ipomoea nil]	-	-	-	-	-	-	-
G40932	4.62	3.54	4.97	3.07	3.5	2.86	1.7	2.02	1.68	1.89	1.51	1.07	3.78	3.75	3.51	2.65	1.77	1.92	CYP82A3	PREDICTED: cytochrome P450 CYP82D47-like [Ipomoea nil]	Metabolism	Global and overview maps	ko01100//Metabolic pathways	K00512	-	-	-
G40941	0.12	0	0	2.08	1.53	1.79	5.04	4.21	4.85	0	0	0.15	2.59	1.04	2.28	5.53	5.83	5.97	WRKY30	PREDICTED: probable WRKY transcription factor 46 [Ipomoea nil]	-	-	-	-	-	-	-
G40947	4.04	4.51	4.61	13.98	13.21	17.08	242.07	242.93	240.83	6.84	6.83	6.54	26.12	27.46	27.34	233.65	235.67	238.58	WRKY53	PREDICTED: probable WRKY transcription factor 46 [Ipomoea nil]	-	-	-	-	-	-	-
G41029	47.02	60.27	63.89	20.83	25	25.12	20.35	25.94	26.37	56.21	67.86	73.08	22.02	23.53	24.76	17.58	21.84	21.4	--	polyprotein, partial [Ananas comosus]	-	-	-	-	-	-	-
G41042	46.2	45.96	47.14	7.21	6.48	5.14	8.14	10.67	7.07	3.43	3.82	4.62	13.07	12.68	12.06	3.89	3.87	2.86	CRSP	PREDICTED: CO(2)-response secreted protease-like [Ipomoea nil]	-	-	-	-	-	-	-
G41055	6.68	6.31	6.09	2.7	3.45	2.89	0.89	1.42	1.93	7.23	10.56	8.77	1.71	3	2.56	1.02	1.16	1.4	ULP1C	PREDICTED: ubiquitin-like-specific protease 1D isoform X2 [Ipomoea nil]	-	-	-	-	-	-	-
G41336	6.63	6.58	5.56	8.92	6.32	4.4	1.91	2.02	2.26	9.2	8.18	10.78	5.63	2.63	3.48	3.51	2.8	2.75	--	-	-	-	-	-	-	-	-
G41376	2.35	2	1.84	0.39	0.12	0.29	0.12	0.29	0.27	2.3	2.32	2.65	0.36	0.59	0.26	0.22	0.23	0.33	NFS2	PREDICTED: cysteine desulfurase 1, chloroplastic [Ipomoea nil]	Metabolism;Metabolism	Global and overview maps;Metabolism of other amino acids	ko01100//Metabolic pathways;ko00450//Selenocompound metabolism	K11717;K11717	-	-	-
G41411	0.21	0.25	0.6	3.66	4.53	3.43	26.01	25.09	27.28	0.95	0.74	1.01	4.55	4.52	4.99	18.5	24.1	21.35	--	PREDICTED: uncharacterized protein LOC105166783 [Sesamum indicum]	-	-	-	-	-	-	-
G41439	7.23	6.61	5.71	0.79	0.77	1.18	0.58	0.23	0.26	0.94	0.33	0.88	2.95	2.16	2.07	0.53	0.5	0.1	SAG12	PREDICTED: senescence-specific cysteine protease SAG39-like [Ipomoea nil]	-	-	-	-	-	-	-
G41486	4.3	4.1	3.45	9.34	8.04	7.57	27.65	25.73	29.23	5.08	6.04	5.33	10.8	12.38	11.73	38.25	38.48	34.18	--	-	-	-	-	-	-	-	-
G41492	11.89	9.22	9.02	8	6.68	6.38	4.92	3.94	3.69	14.61	11.58	12.1	6.7	6.85	5.24	4.36	2.99	2.95	--	Plasma membrane isoform 1 [Theobroma cacao]	-	-	-	-	GO:0016020//membrane	-	-
G41514	5.07	5.89	7.81	4.35	4.18	2.76	1.92	2.89	1.89	12.69	12.83	16.64	4.84	5.54	8.05	1.9	4.11	3.56	--	IaaM [Ipomoea batatas]	-	-	-	-	-	-	-
G41650	0.17	0.22	0.46	0.71	0.79	0.92	5.05	4.91	4.45	0.46	0	0.55	1.23	1.56	1.37	7.61	6	6.35	RBL3	PREDICTED: uncharacterized protein LOC109152641 isoform X1 [Ipomoea nil]	-	-	-	-	-	-	-
G4168	11.68	9.43	14.1	6.26	5.02	6.07	4.9	4.32	3.92	6.95	5.45	4.22	13.65	13.68	12.69	9.2	7.15	8.17	CYP82A3	PREDICTED: cytochrome P450 CYP82D47-like [Ipomoea nil]	Metabolism	Global and overview maps	ko01100//Metabolic pathways	K00512	-	-	-
G41713	1.24	0.87	1.25	1.26	1.7	1.68	16.03	18.46	17.62	0.07	0.1	0.2	1.13	1.16	1.01	21.59	16.98	15.8	surE	PREDICTED: 5'-nucleotidase SurE-like isoform X1 [Nicotiana tabacum]	Metabolism;Metabolism;Metabolism;Metabolism;Metabolism	Global and overview maps;Global and overview maps;Nucleotide metabolism;Nucleotide metabolism;Metabolism of cofactors and vitamins	ko01100//Metabolic pathways;ko01110//Biosynthesis of secondary metabolites;ko00230//Purine metabolism;ko00240//Pyrimidine metabolism;ko00760//Nicotinate and nicotinamide metabolism	K03787;K03787;K03787;K03787;K03787	-	-	-
G41718	177.94	185.48	185.99	370.48	369.01	390.49	1071.82	1009.68	1062.85	160.98	169.91	166.15	364.16	343.21	357.33	752.46	719.12	755.63	SAMS2	S-adenosyl-L-methionine synthetase [Ipomoea batatas]	Metabolism;Metabolism;Metabolism;Metabolism	Global and overview maps;Global and overview maps;Global and overview maps;Amino acid metabolism	ko01100//Metabolic pathways;ko01110//Biosynthesis of secondary metabolites;ko01230//Biosynthesis of amino acids;ko00270//Cysteine and methionine metabolism	K00789;K00789;K00789;K00789	-	-	-
G4193	13.06	10.44	12.49	4.96	5.1	8.49	2.19	1.49	1.71	11.76	14.21	11.8	4.21	4.46	5.21	1.24	2.06	1.22	--	-	-	-	-	-	-	-	-
G41941	49.26	43.05	46.94	28.59	22.6	24.72	105.64	104.62	108.26	1.32	1.3	2.17	4.64	5.57	5.95	76.55	76.07	78.74	CYP75B2	PREDICTED: cytochrome P450 CYP736A12-like [Ipomoea nil]	-	-	-	-	-	-	-
G41964	202.33	227.39	218.8	65.17	74.67	59.66	35.26	31.72	34.32	13.24	14.49	16.44	33.66	35.45	32	18.36	20.94	17.4	IN2-2	PREDICTED: auxin-induced protein PCNT115-like [Ipomoea nil]	-	-	-	-	-	-	-
G42181	7.77	7.99	9.43	1.15	1.52	0.96	3.59	3.1	2.2	1.11	1.58	1.41	5.94	6.89	6.62	2.48	2.67	3.03	NPF7.2	PREDICTED: protein NRT1/ PTR FAMILY 7.2-like [Ipomoea nil]	-	-	-	-	-	-	-
G42266	1.11	1.5	1.05	2.22	2.61	2.57	0.31	0.19	0.27	3.74	2.83	3.01	0.94	0.91	0.71	0.37	0.39	0.1	RHA4A	PREDICTED: probable E3 ubiquitin-protein ligase RHA4A [Ipomoea nil]	-	-	-	-	-	-	-
G42274	3.53	3.19	2.55	1	0.94	0.99	1.07	1.27	0.99	5.24	5.24	5.06	0.86	1.07	0.93	2.21	2.47	1.86	EIF4G	PREDICTED: phosphatidylinositol 4-phosphate 5-kinase 4-like [Ipomoea nil]	Genetic Information Processing	Translation	ko03013//RNA transport	K03260	-	GO:0003824//catalytic activity	GO:0008152//metabolic process
G4233	6	6.4	6.51	3.44	3.8	4.29	0.67	0.87	0.92	8.23	6.52	7.38	3.39	2.09	2.35	0.7	1.1	0.74	--	-	-	-	-	-	-	-	-
G42351	1566.95	1654.71	1688.84	62.03	70.55	59.25	137.22	140.2	152	192.6	180.54	181.22	582.05	501.78	542.72	159.52	141.91	149.51	TPM-1	PREDICTED: osmotin-like protein OSML81 [Ipomoea nil]	-	-	-	-	-	-	-
G42356	181.99	200.5	214.1	6.34	4.34	9.44	13.16	14.46	15.44	18.24	20.32	23.4	70.91	80.28	85.88	24.87	18.65	20.99	TPM-1	PREDICTED: osmotin-like protein OSML81 [Ipomoea nil]	-	-	-	-	-	-	-
G42363	2541.45	2961.73	3076.52	154.05	149.05	166.65	280.75	328.72	331.45	155.68	156.14	175.12	771.65	844.53	917.19	124.86	119.98	122.04	TPM-1	PREDICTED: osmotin-like protein TPM-1 [Ipomoea nil]	-	-	-	-	-	-	-
G42381	5.53	5.5	5.52	32.46	31.24	32.62	228.71	233.47	226.93	9.3	8.25	8.78	57.92	54.95	59.46	201.15	181.35	193.02	ERF3	PREDICTED: ethylene-responsive transcription factor 3-like [Ipomoea nil]	-	-	-	-	-	-	-
G42456	11.4	9.96	8.12	5.72	6.77	8.03	2.63	3.41	2.97	42.92	39.68	40.17	6.04	7.21	5.3	6.23	6.02	4.5	GSPO-B1	PREDICTED: sporamin B-like [Ipomoea nil]	-	-	-	-	-	-	-
G42503	3.19	2.89	2.42	1.95	2.01	2.49	12.16	14.82	13.84	6.33	6.82	8.52	1.9	1.75	2.04	9.29	7.96	9.37	--	PREDICTED: uncharacterized protein LOC107843550 [Capsicum annuum]	-	-	-	-	-	-	-
G42509	0.4	1.18	0.62	0.49	0.59	0.3	2.91	3.26	0.99	1.58	1.45	2.02	0.17	0.15	0.26	2.15	1.2	3.08	--	conserved hypothetical protein [Ricinus communis]	-	-	-	-	-	-	-
G42611	8.85	8.39	5.73	0.92	1.2	0.92	0.07	0.43	0.67	1.27	0.82	1.02	2.33	2.15	2.41	0.42	0.19	0.43	SAG12	PREDICTED: senescence-specific cysteine protease SAG39-like [Ipomoea nil]	-	-	-	-	-	-	-
G42716	2.59	2.68	2.78	2.01	2.69	1.93	167.05	167.21	173.75	1.48	1.87	1.34	3.77	5.29	4.68	145.05	137.82	135.21	--	Avr9/Cf-9 rapidly elicited protein 137 [Nicotiana tabacum]	-	-	-	-	-	-	-
G42726	26.14	22.45	24.94	29.92	31.32	27.83	7.02	7.8	6.8	73.21	78.49	76.01	34.54	32.96	30.35	20.56	18.14	17.6	COL16	PREDICTED: zinc finger protein CONSTANS-LIKE 16-like [Ipomoea nil]	-	-	-	-	-	-	-
G42729	0.09	0.18	0.32	0.42	0.4	0.47	45.1	49.04	42.12	0.25	0.28	0.27	1.12	1.19	1.29	30.85	30.89	30.43	--	EEIG1/EHBP1 N-terminal domain-containing protein [Cynara cardunculus var. scolymus] [Cynara cardunculus]	-	-	-	-	-	-	-
G42746	0.78	0.86	1.04	1.6	2.19	2.07	2.67	2.34	2.39	0.35	0.9	0.16	2.76	1.75	2.04	1.83	3.26	3.26	--	PREDICTED: uncharacterized protein LOC109187493 [Ipomoea nil]	-	-	-	-	-	-	-
G42804	1.48	3.22	3.15	1.9	3.57	4.42	62.12	84.51	66.73	0.56	0.73	0.51	3.04	2.99	4.93	53.24	57.77	54.38	AGP16	Arabinogalactan peptide, AGP [Cynara cardunculus var. scolymus] [Cynara cardunculus]	-	-	-	-	-	-	-
G4284	1.73	1.85	2.77	2.6	0.74	0.83	16.89	14.73	14.15	6.37	5.97	7.41	2.28	1.82	2.88	26.47	28.11	24.52	GAPB	PREDICTED: glyceraldehyde-3-phosphate dehydrogenase B, chloroplastic [Ipomoea nil]	Metabolism;Metabolism;Metabolism	Global and overview maps;Global and overview maps;Energy metabolism	ko01100//Metabolic pathways;ko01200//Carbon metabolism;ko00710//Carbon fixation in photosynthetic organisms	K05298;K05298;K05298	GO:0009536//plastid	GO:0000166//nucleotide binding;GO:0016491//oxidoreductase activity	-
G42895	37.09	33.11	31.34	18.04	21.58	22.92	12.89	10.32	11.16	48.97	48.09	58.31	24.82	25.52	23.2	9.12	11.66	13.09	SR45A	PREDICTED: serine/arginine-rich splicing factor SR45a [Ipomoea nil]	-	-	-	-	-	-	-
G42940	3.01	3.14	3.7	2.11	3.12	1.69	0.77	1.28	1.21	5.93	4.99	4.16	1.59	2.14	2.1	0.99	1.41	1.36	--	-	-	-	-	-	-	-	-
G4300	3.83	4.6	4.25	2.49	2.43	2.46	20.1	20.28	21.45	9.57	8.52	7.8	3.79	3.63	4.81	33.08	33.7	31.43	GAPB	PREDICTED: glyceraldehyde-3-phosphate dehydrogenase B, chloroplastic [Ipomoea nil]	Metabolism;Metabolism;Metabolism	Global and overview maps;Global and overview maps;Energy metabolism	ko01100//Metabolic pathways;ko01200//Carbon metabolism;ko00710//Carbon fixation in photosynthetic organisms	K05298;K05298;K05298	-	-	-
G43302	76.55	80.53	79.28	30.57	32.73	32.3	8.81	9.41	9.89	0.89	0.79	0.73	3.22	3.62	4.74	1.36	1.82	2.11	CYP703A2	PREDICTED: cytochrome P450 CYP736A12-like [Ipomoea nil]	-	-	-	-	-	GO:0005488//binding;GO:0016491//oxidoreductase activity	-
G43381	6.53	5.94	5.61	13.37	13.78	13.84	48.33	47.85	50.26	8.54	8.32	7.58	24.42	24.72	21.85	54.41	54.55	55.16	--	PREDICTED: beta-1,4-mannosyl-glycoprotein 4-beta-N-acetylglucosaminyltransferase-like isoform X1 [Daucus carota subsp. sativus] [Daucus carota]	Metabolism;Metabolism	Global and overview maps;Glycan biosynthesis and metabolism	ko01100//Metabolic pathways;ko00510//N-Glycan biosynthesis	K00737;K00737	-	-	-
G43450	119.66	123.84	120.04	63.71	61.64	64.75	21.53	19.39	21.15	156.13	153.44	159.96	67.15	71.36	79.11	23.33	25.19	21.81	dlc-1	PREDICTED: dynein light chain LC6, flagellar outer arm [Ipomoea nil]	-	-	-	-	-	-	GO:0044763//single-organism cellular process
G43508	11.52	9.91	12.25	8.85	8.99	7.85	3.04	3.02	3.45	2.48	5.55	3.72	9.09	8.25	8.96	5.47	4.74	3.51	CYP82A3	PREDICTED: cytochrome P450 CYP82D47-like [Ipomoea nil]	Metabolism	Global and overview maps	ko01100//Metabolic pathways	K00512	-	-	-
G43569	0.8	1.4	1.92	9.36	11.93	8.63	11.64	14.53	16.49	2.18	2.77	0.72	13.65	9.53	14.45	24.57	19.72	12.01	KCS11	PREDICTED: 3-ketoacyl-CoA synthase 20-like [Ipomoea nil]	Metabolism;Metabolism;Organismal Systems;Metabolism	Global and overview maps;Global and overview maps;Environmental adaptation;Lipid metabolism	ko01100//Metabolic pathways;ko01110//Biosynthesis of secondary metabolites;ko04626//Plant-pathogen interaction;ko00062//Fatty acid elongation	K15397;K15397;K15397;K15397	-	-	-
G43579	89.2	86.42	86.02	11.92	17.61	19.19	11.33	13.64	12.24	0	0.11	0.45	0.94	1.26	1.47	1.54	1.84	1.21	P2	PREDICTED: 2-alkenal reductase (NADP(+)-dependent)-like [Ipomoea nil]	-	-	-	-	-	-	-
G4374	2.49	1.47	1.31	2.42	5.61	2.83	21.89	18.84	22.45	0.3	0.39	0.48	5.52	7.62	5.52	20.96	19.22	18.57	--	PREDICTED: sigma factor binding protein 2, chloroplastic-like [Solanum tuberosum]	-	-	-	-	-	-	-
G43748	33.08	34.12	38.17	12.23	9.29	8.41	7.32	7.46	9.78	3.5	2.92	3.35	6.71	7.82	7.1	2.35	3.17	2.74	CSLA9	PREDICTED: glucomannan 4-beta-mannosyltransferase 9-like [Ipomoea nil]	-	-	-	-	-	-	-
G43749	5.15	5.24	3.16	13.66	15.25	14.58	51.18	52.96	47.61	2.25	1.59	3.03	13.14	10.99	14.7	39.38	39.35	36.73	--	-	-	-	-	-	-	-	-
G43802	0.74	0.47	1.42	2.96	3.16	2.38	82.78	89.61	81.05	0.9	0.73	0.44	3.05	3.86	3.76	47.85	59.34	54.04	--	PREDICTED: uncharacterized protein LOC109164031 [Ipomoea nil]	-	-	-	-	-	-	-
G43824	3.86	5.23	4.78	3.31	2.59	3.8	1.8	3.01	1.94	6.44	5.84	7.32	2.53	3.07	3.57	3.11	1.69	3.2	WOX4	PREDICTED: WUSCHEL-related homeobox 4-like [Ipomoea nil]	-	-	-	-	-	-	-
G43860	12.76	13.37	10.46	2.59	4.02	3.97	5.06	4.2	6.75	12.94	10.82	12.08	4.35	5.67	4.03	5.25	6.34	6.36	--	endoglucanase 12 [Catalpa bungei]	-	-	-	-	-	-	-
G43905	7.79	6.27	6.62	5.08	2.96	4.37	2.46	3.42	2.45	1.92	2.4	2.05	4.3	4.24	5.1	2.98	2.94	3.18	At5g49770	PREDICTED: probable leucine-rich repeat receptor-like protein kinase At5g49770 [Ipomoea nil]	-	-	-	-	-	-	-
G43917	2.95	2.05	2.82	8.27	14.6	7.59	51.15	53.04	42.7	2.62	2.56	2.12	18.1	13.66	13.03	44.42	45.9	50.2	IQM5	PREDICTED: IQ domain-containing protein IQM1-like [Ipomoea nil]	-	-	-	-	-	-	-
G43924	10.35	10.86	9.7	24.22	21.52	22.44	155.96	157.02	157.66	12.78	12.5	14.73	30.03	31.14	32.9	179.89	173.64	171.83	IQM4	PREDICTED: IQ domain-containing protein IQM1-like [Ipomoea nil]	-	-	-	-	-	-	-
G44062	8.23	7.54	6.15	4.09	4.97	3.72	4.06	2.12	4.19	10.59	9.92	8.22	3.85	4.23	5.9	3.03	2.88	2.79	POT2	PREDICTED: potassium transporter 2-like isoform X3 [Ipomoea nil]	-	-	-	-	-	-	-
G44114	4.29	3.23	1.56	1.02	0.48	0.23	16.58	16.8	18.43	4.43	5.24	3.8	1.02	0.22	0	7.2	6.7	12.75	SAUR50	PREDICTED: auxin-responsive protein SAUR50-like [Ipomoea nil]	Environmental Information Processing	Signal transduction	ko04075//Plant hormone signal transduction	K14488	-	-	-
G44323	1.49	1.83	1.8	1.3	1.15	0.94	4.24	4.2	2.69	2.77	3.52	2.62	0.91	0.66	0.55	1.56	2.03	1.48	TIFY7	PREDICTED: protein TIFY 10A-like [Ipomoea nil]	Environmental Information Processing	Signal transduction	ko04075//Plant hormone signal transduction	K13464	-	-	-
G44349	65.74	72.92	69.82	3.31	2.84	3.71	4.49	4.75	5.56	20.27	19.71	22.4	45.17	49.9	50.2	5.28	8.39	7.55	SCPL13	PREDICTED: serine carboxypeptidase-like 12 isoform X4 [Ipomoea nil]	-	-	-	-	-	-	-
G44436	5.11	5.6	5.61	2.89	4.59	4.59	1.74	1.92	2.07	6.27	7.56	8.32	4.15	3.32	3.54	1.56	1.26	1.37	--	-	-	-	-	-	-	-	-
G44461	40	35.5	37.62	4.66	7.71	4.26	4	4.36	3.17	43.09	45.14	50.71	19.54	15.9	13.36	6.9	8.24	8.49	PAE8	PREDICTED: pectin acetylesterase 8-like [Ipomoea nil]	-	-	-	-	-	-	-
G44489	1.57	1.83	0.39	2.08	2.72	2.68	13.01	16.35	13.25	0.36	0.91	1.35	2.03	2.28	3.58	5.63	8.64	8.1	--	PREDICTED: TMV resistance protein N-like isoform X1 [Ipomoea nil]	-	-	-	-	-	-	-
G44551	1.94	2.6	1.89	1.13	2.04	1.97	0.17	0.9	0.49	3.62	4.53	3.96	1.9	1.76	1.42	0.59	0.47	0.4	--	unnamed protein product [Coffea canephora]	-	-	-	-	-	-	-
G44556	2.18	3.89	1.92	2.19	3.16	1.68	0.89	0.98	0.65	3.78	2.3	3.64	1.6	1.27	1.18	0.19	0.33	0.56	--	unnamed protein product [Coffea canephora]	-	-	-	-	-	-	-
G44600	6.87	9.23	7.97	3.36	3.28	3.58	1.61	1.89	1.86	11.75	14.18	16.03	3.41	6.25	7.09	1.83	1.94	1.48	AAE2	PREDICTED: probable acyl-activating enzyme 1, peroxisomal isoform X1 [Ipomoea nil]	-	-	-	-	-	-	-
G44671	13.32	12.29	12.71	11.79	13.91	10.89	3.52	3.01	2.49	6.94	7.72	8.89	20.56	17.62	15.15	2.83	1.89	1.54	ZSD1	short-chain alcohol dehydrogenase [Ipomoea trifida]	-	-	-	-	-	-	-
G44702	7.8	10.26	9.53	8.31	8.29	6.66	3.67	4.47	3.47	9.7	9.95	17.51	3.1	7.86	6.31	1.06	3.44	2.96	--	-	-	-	-	-	-	-	-
G44816	3.98	6.55	8.58	9.04	10.58	7.66	2.11	2.73	2.12	6.16	3.79	7.76	2.29	1.15	1.72	0.6	2.29	0.44	SBT4.10	PREDICTED: subtilisin-like protease SBT5.6 [Ipomoea nil]	-	-	-	-	-	-	-
G44926	12.8	13.88	13.22	15.92	13.7	13.36	3.26	4.04	3	45.64	53.67	50.56	25.33	26.44	21.58	6.74	6.96	6.91	NDF5	PREDICTED: protein NDH-DEPENDENT CYCLIC ELECTRON FLOW 5 [Ipomoea nil]	-	-	-	-	-	-	-
G44971	17.02	15.78	19.85	42.31	39.1	40.16	333.39	321.63	332.25	5.18	5.23	5.65	44.52	44.53	48.43	273.8	260.12	253.02	PFK3	PREDICTED: ATP-dependent 6-phosphofructokinase 6-like [Ipomoea nil]	Metabolism;Metabolism;Metabolism;Metabolism;Metabolism;Genetic Information Processing;Metabolism;Metabolism;Metabolism	Global and overview maps;Global and overview maps;Global and overview maps;Global and overview maps;Carbohydrate metabolism;Folding, sorting and degradation;Carbohydrate metabolism;Carbohydrate metabolism;Carbohydrate metabolism	ko01100//Metabolic pathways;ko01110//Biosynthesis of secondary metabolites;ko01200//Carbon metabolism;ko01230//Biosynthesis of amino acids;ko00010//Glycolysis / Gluconeogenesis;ko03018//RNA degradation;ko00051//Fructose and mannose metabolism;ko00052//Galactose metabolism;ko00030//Pentose phosphate pathway	K00850;K00850;K00850;K00850;K00850;K00850;K00850;K00850;K00850	-	-	-
G45068	5.07	5.89	5.01	2.51	1.36	1.25	1.53	0.78	0.45	5.28	6.24	7.65	3.21	2	2.71	1.15	0.67	0.99	--	PREDICTED: probable methyltransferase PMT11 [Vitis vinifera]	-	-	-	-	-	-	-
G45280	2.24	2.76	3.4	6.26	5.06	5.5	32.9	29.05	29.87	1.39	1.77	1.7	5.11	5.56	5.53	30.83	30.18	32.14	RIBA1	PREDICTED: bifunctional riboflavin biosynthesis protein RIBA 1, chloroplastic-like [Ipomoea nil]	Metabolism;Metabolism;Metabolism;Metabolism	Global and overview maps;Global and overview maps;Metabolism of cofactors and vitamins;Metabolism of cofactors and vitamins	ko01100//Metabolic pathways;ko01110//Biosynthesis of secondary metabolites;ko00790//Folate biosynthesis;ko00740//Riboflavin metabolism	K14652;K14652;K14652;K14652	GO:0009532//plastid stroma	GO:0003933//GTP cyclohydrolase activity;GO:0016830//carbon-carbon lyase activity;GO:0032550//purine ribonucleoside binding;GO:0043169//cation binding	GO:0006771//riboflavin metabolic process;GO:0048588//developmental cell growth
G4540	3.02	2.66	2.99	6.63	9.86	7.16	33.42	37.3	26.72	2.88	3.96	2.88	6.75	5.72	7.22	36.04	39.03	37.83	ALDH10A9	PREDICTED: scarecrow-like protein 30 [Ipomoea nil]	-	-	-	-	-	-	-
G45675	5.34	5.4	8.31	2.13	2.57	2.44	1.33	1.7	2.5	6.11	6.58	7.38	2.13	2.68	5.17	1.67	2.43	1.58	--	-	-	-	-	-	-	-	-
G45693	68.12	68.33	69.84	47.75	54.29	56.29	21.84	22.17	23.25	110.25	113.87	121.53	52.44	57.05	54.1	22.53	27.9	22.37	--	-	-	-	-	-	-	-	-
G45716	5.91	6.44	6.15	6.13	7.15	8.07	374.56	406.61	397.35	2.85	5.56	3.61	9.61	7.19	8.75	234.5	250.35	257.86	WRKY53	PREDICTED: probable WRKY transcription factor 53 [Ipomoea nil]	-	-	-	-	-	-	-
G45936	11.43	11.29	9.64	3.29	2.34	2.71	5.46	5.33	4.62	19.22	19.6	21.27	4.07	4.23	4.74	9.61	6.81	9.07	ATJ8	PREDICTED: chaperone protein dnaJ 8, chloroplastic isoform X1 [Ipomoea nil]	-	-	-	-	-	-	-
G45948	13.74	12.2	11.89	4.45	7.48	7.46	70.65	72.59	62.07	4.5	5.09	4.4	9.28	10.9	8.42	63.11	57.48	67.09	WRKY6	PREDICTED: probable WRKY transcription factor 31 isoform X1 [Ipomoea nil]	-	-	-	-	-	-	-
G46010	3.28	3.74	4.3	10.73	11.33	10.9	213.33	216.65	215.1	5.14	4.12	6	13.22	12.72	11.64	114.06	111.29	117.41	CIGR1	PREDICTED: scarecrow-like protein 21 [Ipomoea nil]	-	-	-	-	-	-	GO:0010468//regulation of gene expression
G46062	168.18	180.24	185.38	64.88	58.29	49.01	39.97	36.24	37.31	36.57	36.68	34.44	80.95	76.45	85.02	41.5	41.86	46.45	--	-	-	-	-	-	-	-	-
G46205	1.06	1.68	2.03	0.22	0.41	1.41	0.2	0.2	0	7.69	7.49	9.49	0.88	0.8	0.88	0	0.18	0	At1g31550	PREDICTED: GDSL esterase/lipase At1g28600-like [Ipomoea nil]	Metabolism;Metabolism	Global and overview maps;Biosynthesis of other secondary metabolites	ko01110//Biosynthesis of secondary metabolites;ko00901//Indole alkaloid biosynthesis	K21026;K21026	-	-	-
G46248	0.45	2.04	1.69	4.21	4.07	4.22	8.41	7.6	9.22	1.74	0.49	2.09	8.12	6.78	7.38	9.53	8.62	10.34	--	PREDICTED: BRASSINOSTEROID INSENSITIVE 1-associated receptor kinase 1-like [Ipomoea nil]	-	-	-	-	-	-	GO:0006796//phosphate-containing compound metabolic process
G46323	6.41	6.32	6.12	1.72	2.8	3.53	0.91	0.79	1.19	19.82	21.1	28.95	3.05	3.91	5.38	0.97	1.17	1.31	At1g31550	PREDICTED: GDSL esterase/lipase At1g28600-like isoform X1 [Ipomoea nil]	Metabolism;Metabolism	Global and overview maps;Biosynthesis of other secondary metabolites	ko01110//Biosynthesis of secondary metabolites;ko00901//Indole alkaloid biosynthesis	K21026;K21026	-	-	-
G46395	1.37	1.97	1.75	1.27	0.95	1.39	13.3	13.26	11.3	0.5	0.14	0.24	1.99	1.02	1.01	14.34	10.67	11.67	ACS1	PREDICTED: 1-aminocyclopropane-1-carboxylate synthase-like [Ipomoea nil]	Metabolism;Metabolism;Environmental Information Processing;Metabolism	Global and overview maps;Global and overview maps;Signal transduction;Amino acid metabolism	ko01100//Metabolic pathways;ko01110//Biosynthesis of secondary metabolites;ko04016//MAPK signaling pathway - plant;ko00270//Cysteine and methionine metabolism	K20772;K20772;K20772;K20772	-	-	-
G46438	4.96	6.05	7.84	8.21	6.81	5.59	35.92	35.29	33.93	4.47	2.57	4.54	6.15	7.69	12.11	29.88	23.59	22.76	At2g02240	PREDICTED: F-box protein VBF-like [Ipomoea nil]	-	-	-	-	-	-	-
G46473	19.84	20.04	17.8	156.64	166.16	167.2	682.17	723.27	718.15	20.05	22.63	20.51	180.28	191.34	196.48	590.99	581.57	582.28	NHL3	PREDICTED: NDR1/HIN1-Like protein 3-like [Ipomoea nil]	-	-	-	-	-	-	-
G46554	1.56	1.7	1.03	5.03	4.02	1.12	2.54	4.49	3.4	1	0.78	1.34	5.28	2.6	4.28	5.03	4.42	4.48	--	-	-	-	-	-	-	-	-
G46555	8.29	8.32	10.03	19.63	20.12	22.52	177.07	187.47	184.44	31.45	28.75	26.83	54.22	58.57	66	180.15	190.97	183.22	At4g27220	PREDICTED: probable disease resistance protein At1g12290 isoform X1 [Ipomoea nil]	Organismal Systems	Environmental adaptation	ko04626//Plant-pathogen interaction	K13459	-	-	-
G46603	251.54	246.57	245.31	80.82	70.16	71.32	40.47	37.65	41.69	15.32	15.7	15.87	34.17	31.13	33.35	28.25	27.53	28.33	Os04g0338000	PREDICTED: auxin-induced protein PCNT115-like [Ipomoea nil]	-	-	-	-	-	-	-
G4662	0.26	0	0.59	3.73	2.7	2.3	8.18	12.56	9.99	0.91	0.3	1.53	3.44	5.44	3.73	5.73	8.03	8.42	--	-	-	-	-	-	-	-	-
G4667	2.95	4.63	3.48	13.62	14.48	15.57	45.46	44.35	46.88	2.27	2.59	3.92	14.78	14.2	18.83	30.2	32.51	32.38	DSC2	PREDICTED: TMV resistance protein N-like isoform X1 [Ipomoea nil]	-	-	-	-	-	-	-
G46684	13.41	12.95	14.21	5.26	2.93	3.71	30.93	30.53	29.86	40.99	43.5	52.15	17.51	16.1	17.97	49.59	60.26	56.53	STR15	PREDICTED: thiosulfate sulfurtransferase 16, chloroplastic-like [Ipomoea nil]	-	-	-	-	-	-	-
G4670	2.4	3.57	2.4	5.22	3.86	3.67	20.02	19.36	17.5	1.9	1.69	2.5	4.21	4.65	5.94	11.26	12.49	12.12	--	PREDICTED: TMV resistance protein N-like isoform X1 [Ipomoea nil]	-	-	-	-	-	-	-
G46801	9.35	14.06	12.96	5.02	1.54	2.49	1.23	2.88	2.17	2.37	1.77	1.52	4.54	4.36	3.23	1.2	1.42	1.65	SAG12	PREDICTED: zingipain-2-like [Ipomoea nil]	-	-	-	-	-	-	-
G46869	5.74	7.33	4.08	4.04	4.55	5.44	1.94	1.26	0.96	10.84	11.86	15.43	8.69	5.65	4.66	1.47	2.3	2.43	--	-	-	-	-	-	-	-	-
G46971	4.96	5.06	6.12	9.65	7.31	6.79	50.46	52.97	48.32	4.7	4.73	3.16	9.72	9.39	12.12	42.79	41.66	41.33	CXE16	PREDICTED: probable carboxylesterase 16 [Ipomoea nil]	-	-	-	-	-	-	-
G47028	6.25	7.56	8.22	3.15	4.56	4.39	2.62	3.07	3.14	8.48	9.33	10.65	3.93	3.75	4.62	1.97	2.9	2.41	--	-	-	-	-	-	-	-	-
G4703	33.44	31.87	28.64	235.4	242.41	224.45	620.97	559.03	551.31	27.42	27.88	27.46	289.68	254.07	249.87	558.93	543.41	523.41	--	BnaA03g51870D [Brassica napus]	-	-	-	-	-	-	-
G47050	4.38	8.63	12.5	7.13	8.45	7.41	46.05	57.95	41.55	1.75	1.58	1.81	7.3	5.85	5.44	45.29	59.04	48.92	MYB15	PREDICTED: myb-related protein Myb4-like [Ipomoea nil]	Organismal Systems	Environmental adaptation	ko04626//Plant-pathogen interaction	K09422	-	GO:0005488//binding	-
G47168	81.74	96.08	90.59	40.25	37.92	39.26	33.58	43.11	41.29	101.35	106.28	113.61	30.57	39.43	42.48	33.36	38.19	36.13	--	polyprotein, partial [Ananas comosus]	-	-	-	-	-	-	-
G47172	3.79	5.68	3.46	7.26	4.98	2.42	0.78	2	1.95	7.27	8.53	9.12	4.22	3.04	3	2.38	1.47	1	At3g26430	PREDICTED: GDSL esterase/lipase At3g26430-like isoform X2 [Ipomoea nil]	-	-	-	-	-	GO:0016787//hydrolase activity	-
G47215	3.45	3.7	3.35	2.59	3.19	2.54	0.94	0.57	0.88	0.99	0.7	0.86	2.37	2.98	3.67	0.22	0.16	0.5	XA21	PREDICTED: probable LRR receptor-like serine/threonine-protein kinase At3g47570 [Ipomoea nil]	-	-	-	-	-	GO:0016301//kinase activity	GO:0008152//metabolic process
G47222	23.77	19.52	18.49	3.78	5.74	3.8	2.77	1.95	2.47	6.79	5.12	5.38	17.56	21.33	21.94	2.94	3.56	4.78	PECS-2.1	PREDICTED: pectinesterase 2-like [Ipomoea nil]	Metabolism;Metabolism	Global and overview maps;Carbohydrate metabolism	ko01100//Metabolic pathways;ko00040//Pentose and glucuronate interconversions	K01051;K01051	-	-	-
G47247	8.25	8.79	8.32	5.19	6.62	6.57	4.24	4.42	3.18	11.54	11	10.47	5.76	4.92	5.62	2.5	3.54	3.42	--	-	-	-	-	-	-	-	-
G47317	28.22	17.7	18.89	5.06	12.6	8.34	2.68	0.8	0	17.15	23.92	16.71	8.48	7.07	5.34	2.62	1.55	1.4	--	PREDICTED: homeobox-leucine zipper protein ATHB-12-like [Ipomoea nil]	-	-	-	-	-	-	-
G47382	1.32	0.25	1.32	1	1.34	0.87	15.52	15.21	16.11	5.89	5.29	2.48	0.75	1.1	0.84	19.41	19.46	18.89	SRG1	PREDICTED: protein SRG1-like [Ipomoea nil]	-	-	-	-	-	-	-
G47392	0.3	0.4	0.3	0.41	0.17	0.61	1.25	1.25	1.15	1.71	2.57	1.52	0.41	0.82	0.5	3.2	3.31	3.87	HSFA2B	PREDICTED: heat stress transcription factor A-7a-like [Ipomoea nil]	-	-	-	-	-	-	-
G47455	426.5	466.61	457.56	56.58	50.94	53.42	41.02	42.7	38.3	71.75	68.11	66.96	216.55	226.03	217.76	47.54	42.56	41.72	CHIT1B	PREDICTED: basic endochitinase-like [Ipomoea nil]	Metabolism;Environmental Information Processing;Metabolism	Global and overview maps;Signal transduction;Carbohydrate metabolism	ko01100//Metabolic pathways;ko04016//MAPK signaling pathway - plant;ko00520//Amino sugar and nucleotide sugar metabolism	K20547;K20547;K20547	-	-	GO:0006026//aminoglycan catabolic process;GO:0044036//cell wall macromolecule metabolic process;GO:0044238//primary metabolic process
G47519	11.01	12.37	13.06	7.17	6.37	7.9	3.96	1.51	3.28	24.29	24.75	23.53	9.39	10.9	12.4	4.38	6.57	5.84	SRM1	PREDICTED: transcription factor DIVARICATA [Ipomoea nil]	-	-	-	-	GO:0043231//intracellular membrane-bounded organelle	GO:0001071//nucleic acid binding transcription factor activity;GO:0005488//binding	GO:0009451//RNA modification;GO:0010468//regulation of gene expression
G47605	0.98	1.1	0.83	14.96	12.77	13.34	89.04	85.36	76.85	0.13	1.34	0.69	15.74	14.69	16.86	98.19	98.92	93.69	--	PREDICTED: corepressor interacting with RBPJ 1-like [Nicotiana attenuata]	-	-	-	-	-	-	-
G47633	1.39	1.61	1.17	0.78	0.96	1.23	0.58	0.27	0.12	0.93	1.46	1.19	0.66	0.41	0.45	0.38	0.78	0.86	Prep	PREDICTED: prolyl endopeptidase-like isoform X2 [Ipomoea nil]	-	-	-	-	-	-	-
G47681	3.95	3.64	2.84	2.71	2.98	3.26	43.51	53.62	45.72	0.88	0.41	1.19	1.65	2.86	3.19	40.85	45.83	39.77	surE	5'-nucleotidase surE [Morus notabilis]	Metabolism;Metabolism;Metabolism;Metabolism;Metabolism	Global and overview maps;Global and overview maps;Nucleotide metabolism;Nucleotide metabolism;Metabolism of cofactors and vitamins	ko01100//Metabolic pathways;ko01110//Biosynthesis of secondary metabolites;ko00230//Purine metabolism;ko00240//Pyrimidine metabolism;ko00760//Nicotinate and nicotinamide metabolism	K03787;K03787;K03787;K03787;K03787	-	GO:0016787//hydrolase activity	-
G48052	6.31	7.62	8.39	4.89	4.9	4.76	1.68	3.26	3.34	2.07	2.42	2.64	4.95	6.06	5.74	3.08	4.22	2.82	RLP14	PREDICTED: receptor-like protein 12 isoform X1 [Ipomoea nil]	-	-	-	-	-	-	-
G48091	0.47	1.06	0.84	0.61	0.35	0.6	52.28	55.8	51.12	0.35	0.68	0.16	1.78	2.44	1.71	40.08	36.35	37.45	MYB15	PREDICTED: myb-related protein Myb4-like [Ipomoea nil]	Organismal Systems	Environmental adaptation	ko04626//Plant-pathogen interaction	K09422	-	-	-
G48174	272.9	386.89	370.04	72.03	89.61	96.64	112.65	138.82	133.43	67.15	83.01	85.41	196.37	214.35	238.04	110.99	124.78	129.59	--	PREDICTED: extensin-2-like isoform X2 [Ipomoea nil]	-	-	-	-	-	-	-
G48176	714.58	748.87	701.81	181.48	180.73	174.5	274.55	278.26	260.02	177.16	153.91	172.25	471.23	411.11	409.02	250.98	269.76	250.35	--	-	-	-	-	-	-	-	-
G48255	9.6	7.69	9.64	3.77	4.17	2.3	2.42	2.35	3.44	17.8	15.92	15.34	5.47	4.6	5.53	2.77	2.11	2.28	--	-	-	-	-	-	-	-	-
G48321	0.71	0.85	0.88	4.05	2.79	2.53	27.78	28.43	29.39	0.25	0.59	0.2	1.8	1.47	2.27	26.68	22.37	23.61	GSTU7	PREDICTED: probable glutathione S-transferase isoform X1 [Ipomoea nil]	Metabolism	Metabolism of other amino acids	ko00480//Glutathione metabolism	K00799	-	-	-
G48422	7.58	10.91	9.19	6.26	7.22	5.97	4.77	4.07	4.5	7.68	11.65	10.94	4.2	5.47	4.3	2.25	3.72	2.76	--	PREDICTED: squamosa promoter-binding-like protein 6 [Ipomoea nil]	-	-	-	-	-	-	-
G48476	9.17	9.61	9.72	1.62	2.71	2.09	0.17	0.48	0.35	5.8	6.32	4.23	12.29	13.51	16.23	2.65	3.02	2.37	--	PREDICTED: proteinase inhibitor PSI-1.2-like [Ipomoea nil]	-	-	-	-	-	-	-
G48575	2.23	1.96	2.67	0.49	0.83	1.14	0.72	0.62	0.71	3.67	2.79	3.63	1.62	1.65	1.38	0.83	1.14	1.1	--	-	-	-	-	-	-	-	-
G48700	9.64	12.12	13.61	6.91	5.33	6.04	2.27	2.42	2.03	44.27	38.53	39.76	13.44	14.98	17.53	6.73	7.39	8.57	GSPO-B1	PREDICTED: sporamin B-like isoform X1 [Ipomoea nil]	-	-	-	-	-	-	-
G4880	7.04	6.27	5.07	9.66	13.5	10.49	1.05	0.56	1.4	7.54	6.64	7.58	2.82	2.43	2.38	0.87	0.95	0.88	--	PREDICTED: carotenoid 9,10(9',10')-cleavage dioxygenase 1-like isoform X2 [Ipomoea nil]	-	-	-	-	-	-	-
G4882	11.77	9.78	11.53	14.86	21.07	16.41	2.68	2.91	2.98	12.94	15.49	18.82	8.11	9.44	3.11	1.27	3.74	3.78	CCD1	PREDICTED: carotenoid 9,10(9',10')-cleavage dioxygenase 1-like isoform X2 [Ipomoea nil]	-	-	-	-	-	-	-
G48829	4.93	2.85	2.5	1.37	2.31	0.57	1.62	0.61	0	4.41	5.56	7.44	1.96	1.88	2.57	1.59	1.34	2.59	--	-	-	-	-	-	-	-	-
G48885	32.47	29.02	36.01	16.7	18.89	12.43	19.24	8.93	14.11	5.8	7.01	7.91	8.6	23.79	14.91	4.59	14.56	9.74	AATL1	PREDICTED: lysine histidine transporter-like 8 [Ipomoea nil]	-	-	-	-	GO:0031224//intrinsic component of membrane	-	-
G49012	1.24	1.35	1.54	7.32	3.7	4.23	0.05	0.31	0.17	2.7	2.05	2.5	5.45	4.74	4.33	1.3	2.69	2.62	HIPP32	PREDICTED: heavy metal-associated isoprenylated plant protein 32-like [Ipomoea nil]	-	-	-	-	GO:0030312//external encapsulating structure	-	-
G4904	2.22	1.75	4.5	0.32	0.3	0.42	0.45	0.7	0.91	3.17	5.19	4.34	0.63	0.68	0.63	1.16	0.88	0.61	--	PREDICTED: protein SUPPRESSOR OF npr1-1, CONSTITUTIVE 1-like [Ipomoea nil]	-	-	-	-	-	-	-
G49042	13.24	11.26	14.11	5.59	4.11	3.15	7.27	4.74	5.29	17.83	17.79	22.33	8.42	9.06	8.68	9.54	7.39	9.49	PNSL2	PREDICTED: photosynthetic NDH subunit of lumenal location 2, chloroplastic [Ipomoea nil]	Metabolism;Metabolism	Global and overview maps;Energy metabolism	ko01100//Metabolic pathways;ko00195//Photosynthesis	K08901;K08901	-	-	-
G4920	71.9	79.67	77.05	49.69	58.13	55.82	11.38	14.63	14.55	78.77	74.61	76.63	36.74	39.7	38.49	10.8	8.22	9.26	--	-	-	-	-	-	-	-	-
G5039	24.79	30.1	28.85	11.46	15.13	8.43	5.95	7.12	8.19	3.16	1.99	2.3	6.47	5.29	4.15	3.14	3.19	4.49	--	PREDICTED: putative lipid-transfer protein DIR1 [Ipomoea nil]	-	-	-	-	-	-	-
G5161	18.19	15.84	14.6	17.11	13.28	10.26	2.34	2.66	3.39	2.23	1.82	3.96	9.43	4.84	6.11	1.69	3.1	2.68	--	PREDICTED: plant cysteine oxidase 2-like [Ipomoea nil]	Metabolism;Metabolism	Global and overview maps;Metabolism of other amino acids	ko01100//Metabolic pathways;ko00430//Taurine and hypotaurine metabolism	K10712;K10712	-	-	-
G5179	7.88	12.47	5.14	7.53	9.26	5.42	2.46	3.24	2.77	2.34	2.4	1.35	7.2	3.45	4.84	1.18	1.02	2.71	PCO1	PREDICTED: plant cysteine oxidase 2-like [Ipomoea nil]	Metabolism;Metabolism	Global and overview maps;Metabolism of other amino acids	ko01100//Metabolic pathways;ko00430//Taurine and hypotaurine metabolism	K10712;K10712	-	-	-
G5191	9.69	10.91	9.54	9.43	7.51	9.05	2.76	2.89	1.72	1.89	1.67	1.91	3.92	3.68	4.89	1.21	1.36	1.71	PCO1	PREDICTED: plant cysteine oxidase 2-like [Ipomoea nil]	Metabolism;Metabolism	Global and overview maps;Metabolism of other amino acids	ko01100//Metabolic pathways;ko00430//Taurine and hypotaurine metabolism	K10712;K10712	-	-	-
G5226	6.48	8.59	9.68	14.43	16.35	14.66	97.74	116.3	109.29	6.39	5.86	5.57	18.65	19.76	24	92.84	97.69	99.62	CSLC4	PREDICTED: xyloglucan glycosyltransferase 4 [Ipomoea nil]	-	-	-	-	-	GO:0016759//cellulose synthase activity	-
G5346	3.04	3.8	3.89	1.83	1.57	3.36	78.27	70.52	69.83	2.41	4.94	4.25	0.75	1.02	0.92	41.39	39.55	34.49	TSB	PREDICTED: tryptophan synthase beta chain 1-like [Ipomoea nil]	Metabolism;Metabolism;Metabolism;Metabolism;Metabolism	Global and overview maps;Global and overview maps;Global and overview maps;Amino acid metabolism;Amino acid metabolism	ko01100//Metabolic pathways;ko01110//Biosynthesis of secondary metabolites;ko01230//Biosynthesis of amino acids;ko00260//Glycine, serine and threonine metabolism;ko00400//Phenylalanine, tyrosine and tryptophan biosynthesis	K01696;K01696;K01696;K01696;K01696	-	GO:0016628//oxidoreductase activity, acting on the CH-CH group of donors, NAD or NADP as acceptor;GO:0016836//hydro-lyase activity	GO:0006586//indolalkylamine metabolic process;GO:0044710//single-organism metabolic process
G5397	4.19	7.07	5.63	9.15	7.86	7.6	372.27	406.33	394.65	5.11	5.32	5.02	19.69	22.71	23.64	442.04	461.9	463.38	NAC081	PREDICTED: NAC transcription factor 32-like [Ipomoea nil]	-	-	-	-	-	-	GO:0010467//gene expression;GO:0034645//cellular macromolecule biosynthetic process
G5438	6.91	8.82	8.79	16.88	18.12	18.21	126.14	129.79	137.91	7.01	5.32	7.47	24.38	27.56	23.36	119.74	121.61	121.96	CSLC4	PREDICTED: xyloglucan glycosyltransferase 4 [Ipomoea nil]	-	-	-	-	-	GO:0016759//cellulose synthase activity	-
G5482	1.58	1.55	0.74	1.48	1.41	0.94	4.12	3.49	4.06	2.57	1.75	1.44	3.67	4.2	4.08	5.32	5.67	4.97	CO3	PREDICTED: zinc finger protein CONSTANS-LIKE 4-like [Ipomoea nil]	-	-	-	-	-	-	-
G5555	162.38	151.25	149.82	59.2	54.54	54.97	56.58	52.3	55.39	256.42	235.71	229.25	101.58	93.78	86.45	64.08	62.66	57.71	--	PREDICTED: ganglioside-induced differentiation-associated protein 2-like [Nicotiana attenuata]	-	-	-	-	-	-	-
G5578	2.72	1.78	3.52	1.72	1.08	0.85	35.5	40.82	29.4	6.97	6.7	7.76	4.01	2.14	3.06	59.61	53.63	49.01	--	PREDICTED: stem-specific protein TSJT1-like [Ipomoea nil]	-	-	-	-	-	-	-
G5619	45.93	42.37	41.45	48.27	45.78	41.7	20.57	17.08	17.43	9.9	6.95	6.98	22.21	20.21	17.93	9.98	11.14	10.88	--	PREDICTED: uncharacterized protein LOC109189085 isoform X1 [Ipomoea nil]	-	-	-	-	-	-	-
G5656	16.11	15.42	14.69	14.26	15.68	12.92	5.32	6.77	5.22	3.06	3	3.39	7.35	7.59	6.03	3.32	3.53	4.34	--	PREDICTED: uncharacterized protein LOC109189085 isoform X1 [Ipomoea nil]	-	-	-	-	-	-	-
G5739	7.77	5.38	5.54	4.06	1.26	1.56	1.6	3.12	1.13	9.72	6.89	6.48	1.57	3.96	3.48	1.62	2.03	0.59	Os03g0326500	PREDICTED: thioredoxin-like 1-2, chloroplastic isoform X1 [Ipomoea nil]	-	-	-	-	-	-	-
G5741	3.2	4.22	3.82	2.63	4.94	4.32	8.02	13.85	11.78	7.57	12.85	8.13	3.74	4.41	5.13	11.63	12.94	12.51	--	-	-	-	-	-	-	-	-
G5777	0.39	0.18	0.83	0.91	0.57	0.4	59.68	63.26	63.18	0.38	0.26	0.52	2.45	1.55	2.31	42.79	43.59	44.46	--	PREDICTED: uncharacterized protein LOC109169600 [Ipomoea nil]	-	-	-	-	-	-	-
G5858	8.61	12.18	9.45	27.15	27.26	32.43	341.41	348.69	310.84	5.23	6.21	6.89	65.3	56.73	54.79	340.84	319.31	307.15	CML46	PREDICTED: probable calcium-binding protein CML45 [Ipomoea nil]	Organismal Systems;Environmental Information Processing;Environmental Information Processing	Environmental adaptation;Signal transduction;Signal transduction	ko04626//Plant-pathogen interaction;ko04016//MAPK signaling pathway - plant;ko04070//Phosphatidylinositol signaling system	K02183;K02183;K02183	-	-	-
G5919	9.1	11.12	11.56	15.79	16.15	15.83	153.99	154.22	157.36	8.87	10.02	6.6	18.98	19.21	17.94	109.7	112.65	113.63	ARB_01444	PREDICTED: probable endo-1,3(4)-beta-glucanase ARB_01444 [Ipomoea nil]	-	-	-	-	-	-	-
G6040	2.08	2.86	3.77	4.35	3.5	4.13	162.24	181.18	181.25	1.08	0.68	1.94	7.86	9.55	7.98	203.5	179.64	189.81	NAC081	PREDICTED: NAC transcription factor 32-like [Ipomoea nil]	-	-	-	-	-	-	-
G6046	10.68	7.55	10	2.05	2.71	2.47	0.33	0.74	0.23	2.12	1.86	3.41	5.94	4.31	6	1.52	1.48	1.56	GLP6	PREDICTED: germin-like protein subfamily 1 member 13 [Ipomoea nil]	-	-	-	-	-	-	-
G6050	8.16	5.79	8.68	1.04	1.29	1.13	0.24	0	0.12	1.41	2.38	0.68	4.39	3.61	3.56	0.77	0.21	1.1	GLP6	PREDICTED: germin-like protein subfamily 1 member 13 [Ipomoea nil]	-	-	-	-	-	-	-
G6051	3.12	4.6	4.44	1.53	1.5	3.04	0.57	0.36	0.38	0.76	1.22	1.23	3.4	4.99	4.46	0.66	0.35	0.85	GLP6	PREDICTED: germin-like protein subfamily 1 member 13 [Ipomoea nil]	-	-	-	-	-	-	-
G6123	0.9	1.71	1.04	9.85	10.85	7.91	211.49	191.46	182.09	5.6	4.87	6.17	22.64	20.57	18.75	161.51	165.28	148.72	--	PREDICTED: uncharacterized protein LOC105166783 [Sesamum indicum]	-	-	-	-	-	-	-
G6127	6.95	5.61	5.68	1.76	2.23	1.86	23.99	24.29	26.75	1.5	1.09	1.16	2.8	2.11	2.96	14.58	14.48	15.76	LRK10	PREDICTED: rust resistance kinase Lr10-like [Ipomoea nil]	-	-	-	-	-	GO:0004672//protein kinase activity	GO:0006468//protein phosphorylation
G6131	3.85	2.17	8.81	1.01	1.93	1.82	19.95	23.5	15.92	0.53	0.86	0.66	1.76	1.71	2.1	12.6	10.81	21.36	--	PREDICTED: LEAF RUST 10 DISEASE-RESISTANCE LOCUS RECEPTOR-LIKE PROTEIN KINASE-like 2.1 [Ipomoea nil]	-	-	-	-	-	-	-
G6227	19.06	18.61	17.38	10.46	11.3	10.95	3.25	2.57	2.15	18.76	13.89	22.06	9.15	8.9	9.29	2.61	1.67	2.02	--	PREDICTED: uncharacterized protein PAM68-like [Ipomoea nil]	-	-	-	-	-	-	-
G6304	40.51	35.61	36.99	35.01	36.52	33.5	10.5	10.52	10.01	7.4	5.61	7.7	18.02	15.21	15.58	7.2	6.94	5.76	--	PREDICTED: uncharacterized protein LOC109189085 isoform X1 [Ipomoea nil]	-	-	-	-	-	-	-
G6408	6.85	8.41	10.68	7.96	9.8	9.26	58.77	60.21	60.12	5.61	4.1	2.76	11.71	11.44	15.07	46.53	48.24	41.89	SAMDC	S-adenosylmethionine decarboxylase [Ipomoea batatas]	Metabolism;Metabolism;Metabolism	Global and overview maps;Amino acid metabolism;Amino acid metabolism	ko01100//Metabolic pathways;ko00270//Cysteine and methionine metabolism;ko00330//Arginine and proline metabolism	K01611;K01611;K01611	-	GO:0016830//carbon-carbon lyase activity	GO:0006596//polyamine biosynthetic process;GO:0044272//sulfur compound biosynthetic process
G6453	0.94	0.53	0.95	1.74	1.05	1.93	90.88	82.45	86.33	0.94	0.13	0.53	1.06	2.68	1.92	64.2	59.15	58.2	MAPKKK18	PREDICTED: mitogen-activated protein kinase kinase kinase NPK1-like isoform X3 [Ipomoea nil]	-	-	-	-	-	-	-
G6458	3.42	5.22	3.73	5.42	5.32	6.19	39.74	36.42	36.09	2.34	3.25	2.95	6.95	8.37	8.78	39.44	39.75	41	UGD1	uridine diphosphate glucose dehydrogenase [Ipomoea batatas]	Metabolism;Metabolism;Metabolism;Metabolism	Global and overview maps;Carbohydrate metabolism;Carbohydrate metabolism;Carbohydrate metabolism	ko01100//Metabolic pathways;ko00520//Amino sugar and nucleotide sugar metabolism;ko00040//Pentose and glucuronate interconversions;ko00053//Ascorbate and aldarate metabolism	K00012;K00012;K00012;K00012	-	GO:0000166//nucleotide binding;GO:0016614//oxidoreductase activity, acting on CH-OH group of donors	GO:0044710//single-organism metabolic process
G6679	13.93	14.17	14.15	4.96	3.8	4.19	0.84	0.23	0.38	13.67	15.08	14.78	4.7	7.31	7.19	0.55	1.57	0.5	--	PREDICTED: uncharacterized protein LOC109151076 [Ipomoea nil]	-	-	-	-	-	-	-
G6760	1.67	2.12	3.69	1.64	1.63	2.19	41.7	42.82	43.11	0.23	0.2	0.57	1.16	1.16	1.59	27.4	27.48	26.24	At1g11050	PREDICTED: probable receptor-like protein kinase At1g11050 [Ipomoea nil]	-	-	-	-	-	-	-
G6783	1.09	2.1	0.88	3.12	5.88	2.65	56.7	64.19	62.15	1.56	0.92	1.38	6.53	4.62	5.21	28.43	31.75	35.51	N	PREDICTED: TMV resistance protein N-like isoform X3 [Ipomoea nil]	-	-	-	-	-	-	-
G681	51.22	61.74	60.29	8.7	8.14	6.95	8.5	7.08	8.64	41.29	45.92	42.97	17.81	19.69	19.68	9.23	8.76	8.58	NAC021	PREDICTED: NAC domain-containing protein 21/22 [Ipomoea nil]	-	-	-	-	-	-	-
G6884	37.58	38.41	43.75	20.07	16.71	16.52	16.11	16.11	17.2	2.11	4.06	2.71	7.87	6.24	8.64	9.34	8.83	9.22	At1g22430	PREDICTED: alcohol dehydrogenase-like 1 [Ipomoea nil]	Metabolism;Metabolism;Metabolism;Metabolism;Metabolism;Metabolism	Global and overview maps;Global and overview maps;Global and overview maps;Carbohydrate metabolism;Lipid metabolism;Amino acid metabolism	ko01100//Metabolic pathways;ko01110//Biosynthesis of secondary metabolites;ko01200//Carbon metabolism;ko00010//Glycolysis / Gluconeogenesis;ko00071//Fatty acid degradation;ko00350//Tyrosine metabolism	K00121;K00121;K00121;K00121;K00121;K00121	-	-	-
G6894	17.78	17.41	13.57	8.18	8.03	12.8	5.35	3.9	3.34	19.75	29.63	18.25	8.73	10.65	11.65	6.87	5.52	5.48	--	-	-	-	-	-	-	-	-
G6918	8.69	7.93	7.56	2.77	3.71	2.49	4.42	2.64	3.76	11.63	9.99	10.07	3.7	3.47	2.78	2.85	3.42	3.29	--	-	-	-	-	-	-	-	-
G7005	11	8.07	10.97	5.22	4.81	4.91	102.64	104.01	110.79	0.75	0.9	0.35	2.15	2.5	2.63	41.65	38.49	42.18	BGLU12	PREDICTED: furcatin hydrolase-like [Ipomoea nil]	Metabolism;Metabolism;Metabolism;Metabolism;Metabolism	Global and overview maps;Global and overview maps;Biosynthesis of other secondary metabolites;Carbohydrate metabolism;Metabolism of other amino acids	ko01100//Metabolic pathways;ko01110//Biosynthesis of secondary metabolites;ko00940//Phenylpropanoid biosynthesis;ko00500//Starch and sucrose metabolism;ko00460//Cyanoamino acid metabolism	K01188;K01188;K01188;K01188;K01188	-	-	-
G7315	0	0	0	0.25	0.24	0.68	1.16	0.11	0.49	5.01	3.52	2.7	0.76	0.55	1.14	1.46	1.52	1.27	--	-	-	-	-	-	-	-	-
G7325	4.53	3.84	4.71	13.21	12.2	13.33	1.34	1.92	1.8	9.41	11.8	11.47	3.77	3.98	3.09	4.69	3.96	5.53	EXPA2	PREDICTED: expansin-A2-like [Ipomoea nil]	-	-	-	-	-	-	-
G7361	90.22	68.51	68.37	12.51	9.09	7.84	13.2	8.06	7.65	19.95	12.69	14.13	71.08	52.94	48.88	10.38	7.64	9.79	--	PREDICTED: proteinase inhibitor PSI-1.2-like [Ipomoea nil]	-	-	-	-	-	-	-
G7365	12.81	16.18	8.58	4.4	5.74	2.31	2.8	1.87	2.39	11.52	7.58	7.95	32.47	22.24	23.17	1.2	0.91	1.49	--	PREDICTED: proteinase inhibitor PSI-1.2-like [Ipomoea nil]	-	-	-	-	-	-	-
G739	1.11	1.71	0.56	2.37	2.23	1.38	85.59	70.25	73.19	0.58	1.13	0.58	4.9	2.88	3.24	64.23	72	49.48	--	PREDICTED: cysteine-rich and transmembrane domain-containing protein A-like isoform X1 [Glycine max]	-	-	-	-	-	-	-
G7416	12.07	9.25	9.55	13.84	12.03	11.17	2.95	2.43	2.61	7.67	9.89	11.88	3.36	2.25	3.48	6.33	5.48	6.29	EXPA10	PREDICTED: expansin-A2-like [Ipomoea nil]	-	-	-	-	GO:0030312//external encapsulating structure	-	GO:0071555//cell wall organization
G7421	1.6	1.1	1.73	1.5	2.25	2.13	0.28	0.27	0.58	1.58	2.26	3.09	0.6	0.95	0.8	0.73	0.4	0.31	--	PREDICTED: uncharacterized protein LOC109179309 [Ipomoea nil]	-	-	-	-	-	-	-
G7466	1.81	1.5	1.5	2.32	1.41	3.34	17.71	19	21.15	0.54	0.72	0.99	4.41	4.39	3.49	17.49	15.62	15.52	PP2C5	PREDICTED: probable protein phosphatase 2C 2 [Capsicum annuum]	-	-	-	-	-	GO:0004721//phosphoprotein phosphatase activity;GO:0043169//cation binding	GO:0006464//cellular protein modification process
G7597	5.53	4.73	3.76	12.65	16.11	14.28	1.34	1.29	2.17	9.65	11.14	11.58	4.16	5.33	2.55	4.98	5.57	5.6	EXPA2	PREDICTED: expansin-A2-like [Ipomoea nil]	-	-	-	-	-	-	-
G7603	2.68	3.25	2.45	1.73	1.08	1.44	11.67	13.19	14.37	1.24	0.85	1.22	2.51	2.08	2.99	8.56	9.17	10.25	CHIT3	PREDICTED: acidic endochitinase-like [Ipomoea nil]	Metabolism;Metabolism	Global and overview maps;Carbohydrate metabolism	ko01100//Metabolic pathways;ko00520//Amino sugar and nucleotide sugar metabolism	K01183;K01183	-	-	-
G7604	12.95	12.19	15.13	14.44	14.66	13.18	4.09	3.44	4.07	13.3	14.11	14.29	4.8	4.31	4.73	7.82	5.99	5.12	EXPA2	PREDICTED: expansin-A2-like [Ipomoea nil]	-	-	-	-	-	-	-
G7609	10.01	8.45	8.94	12.51	9.24	14.09	3.03	2.53	2.06	11.93	10.3	11.35	5.86	5.3	5.44	7.92	7.11	8.88	EXPA2	PREDICTED: expansin-A2-like [Ipomoea nil]	-	-	-	-	GO:0030312//external encapsulating structure	-	GO:0071555//cell wall organization
G7665	1.62	2.74	2.96	6.04	6.24	6.46	70.42	79.25	78.01	2.74	4.02	3.53	11.03	12.55	12.94	83.4	78.51	86.36	WRKY53	PREDICTED: probable WRKY transcription factor 46 [Ipomoea nil]	-	-	-	-	-	-	-
G7798	38.56	32.76	39.57	3.02	3.74	4.37	6.78	5.9	6.87	7.49	6.67	5.69	21.99	24.47	24.54	4.42	5.3	6.34	PECS-2.1	PREDICTED: pectinesterase 2-like [Ipomoea nil]	Metabolism;Metabolism	Global and overview maps;Carbohydrate metabolism	ko01100//Metabolic pathways;ko00040//Pentose and glucuronate interconversions	K01051;K01051	-	-	-
G7804	5.94	5.05	4.24	3.2	3.7	3.93	33.76	34.65	32.23	2.26	1.92	1.55	3.5	4.95	5.35	28.14	28.42	28.57	ACS1	PREDICTED: 1-aminocyclopropane-1-carboxylate synthase-like [Ipomoea nil]	Metabolism;Metabolism;Environmental Information Processing;Metabolism	Global and overview maps;Global and overview maps;Signal transduction;Amino acid metabolism	ko01100//Metabolic pathways;ko01110//Biosynthesis of secondary metabolites;ko04016//MAPK signaling pathway - plant;ko00270//Cysteine and methionine metabolism	K20772;K20772;K20772;K20772	-	-	-
G803	204.09	199.92	205.31	14.7	10.91	11.24	21.21	17.77	22.76	16.34	12.84	14.41	31.73	36.22	31.92	4.36	3.22	4.17	CHI2	PREDICTED: chitinase 3-like [Ipomoea nil]	Metabolism;Environmental Information Processing;Metabolism	Global and overview maps;Signal transduction;Carbohydrate metabolism	ko01100//Metabolic pathways;ko04016//MAPK signaling pathway - plant;ko00520//Amino sugar and nucleotide sugar metabolism	K20547;K20547;K20547	-	-	-
G8088	8.57	9.05	8.3	6.03	5.69	5.24	41.08	43.63	43.98	3.49	2.85	4	10.04	10.14	9.44	29.19	30.59	30.65	NPF7.2	PREDICTED: protein NRT1/ PTR FAMILY 7.2-like [Ipomoea nil]	-	-	-	-	-	-	-
G8209	3.34	4.19	4.09	2.68	3.96	2.66	14.57	17.87	17.2	1.46	0.67	1.65	4.61	5.41	4.46	10.51	10.47	11.83	NPF7.3	PREDICTED: protein NRT1/ PTR FAMILY 7.2-like [Ipomoea nil]	-	-	-	-	-	-	GO:0051234//establishment of localization
G8213	5.71	8.79	8.03	2.86	4.53	3.98	35.19	37.31	37.09	2.26	3.87	2.29	6.43	7.54	8.3	19.71	20.84	21.37	NPF7.2	PREDICTED: protein NRT1/ PTR FAMILY 7.2-like [Ipomoea nil]	-	-	-	-	-	-	-
G8245	20.17	30.19	29.96	9.75	10.49	9.74	12.76	12.9	11.98	36.38	37.34	45.53	8.06	11.5	11.28	11.94	14.45	12.54	--	polyprotein, partial [Ananas comosus]	-	-	-	-	-	-	-
G8261	14.46	16.19	16.44	8.23	7.55	6.73	5.18	5.58	5.95	31.55	31.66	30.2	9.57	9.56	11.14	7.73	7.55	6.67	--	PREDICTED: uncharacterized protein LOC109193142 [Ipomoea nil]	-	-	-	-	-	-	-
G8265	19.39	25.72	26.7	8.3	10.68	8.64	6.97	7.14	8.31	40.23	41.63	45.62	13.13	16.7	13.63	11.52	12.62	11.2	--	PREDICTED: uncharacterized protein LOC109193142 [Ipomoea nil]	-	-	-	-	-	-	-
G8319	2.53	2.68	1.99	2.62	1.4	1.27	8.41	8.23	9.32	0.63	0.48	0.91	3.18	3.17	3.08	10.01	8.72	9.71	HSP26-A	PREDICTED: probable glutathione S-transferase [Ipomoea nil]	Metabolism	Metabolism of other amino acids	ko00480//Glutathione metabolism	K00799	-	-	-
G833	2.35	2.15	3.47	2.05	2.58	4.03	9.2	9.29	9.74	1.4	1.29	0.73	4.07	2.86	2.26	8.28	9.05	9.14	UBQ10	PREDICTED: polyubiquitin 4-like [Camelina sativa]	-	-	-	-	-	-	-
G8412	33.99	40.66	45.1	21.2	24.18	23.63	13.95	20.25	17.95	31.15	23.77	33.03	10.05	12.73	13.97	9.13	11.09	7.49	--	polyprotein, partial [Ananas comosus]	-	-	-	-	-	-	-
G8421	231.75	271.47	281.99	117.7	121.5	136.3	115.42	133.44	131.97	245.8	267.78	275.68	114.3	129.04	147.1	99.2	114.95	114.48	--	polyprotein, partial [Ananas comosus]	-	-	-	-	-	-	-
G8559	2.01	1.77	0.33	1.49	2.04	2.23	62.35	54.66	58.03	0.95	0.8	0.23	2.39	3.08	3.04	42.06	43.91	40.19	MYB15	PREDICTED: myb-related protein Myb4-like [Ipomoea nil]	Organismal Systems	Environmental adaptation	ko04626//Plant-pathogen interaction	K09422	-	-	-
G8580	16.9	17.51	17.07	53.18	57.43	59.52	181.71	180.59	178.63	18.27	18.19	18.78	53	58.15	56.53	203.04	194.82	196.46	KCS20	PREDICTED: 3-ketoacyl-CoA synthase 20-like [Ipomoea nil]	Metabolism;Metabolism;Organismal Systems;Metabolism	Global and overview maps;Global and overview maps;Environmental adaptation;Lipid metabolism	ko01100//Metabolic pathways;ko01110//Biosynthesis of secondary metabolites;ko04626//Plant-pathogen interaction;ko00062//Fatty acid elongation	K15397;K15397;K15397;K15397	-	-	-
G8815	37.77	42.99	46.53	22.42	20.63	23.1	10.41	10.4	10.26	70	73.7	73.71	32.42	33.1	34.87	21.36	21.99	20.86	ATJ20	PREDICTED: chaperone protein dnaJ 20, chloroplastic-like [Ipomoea nil]	-	-	-	-	GO:0009536//plastid	-	-
G8849	0	0	0.27	1.85	3.22	3.76	2.67	3.53	2.81	0	0.27	0	4.48	6.36	8.71	0.28	2.95	0.81	--	-	-	-	-	-	-	-	-
G8851	3.46	3.38	6.56	1.3	2.64	3.26	1.34	1.05	1.54	7.96	5.59	7.59	2.4	3.3	1.84	1.7	1.81	2.2	ATJ20	PREDICTED: chaperone protein dnaJ 20, chloroplastic-like [Ipomoea nil]	-	-	-	-	GO:0009536//plastid	-	-
G8863	2.34	3.97	2.83	0.69	1.26	0.84	0.32	0	0.26	5.77	5.18	6.06	2.07	1.99	1.87	0.24	0.67	1.32	--	-	-	-	-	-	-	-	-
G8868	14.39	13.62	13.09	5.91	6.16	5.04	1.07	0.88	0.26	24.93	26.07	23.86	8.43	7.14	6.47	1.35	1.83	0.94	--	-	-	-	-	-	-	-	-
G8924	1.96	1.69	2.57	1.35	0.59	0.93	0.31	0.35	0.23	3.06	1.71	2.35	0.31	0.24	0.4	1.24	1.35	1.3	PR2	PREDICTED: glucan endo-1,3-beta-glucosidase, acidic-like isoform X1 [Ipomoea nil]	-	-	-	-	-	-	-
G8934	81.28	92.12	113.95	4.06	2.32	2.73	7.5	5.53	7.91	6.67	6.15	6.53	21.6	31.22	24.26	2	2.64	4.27	PR2	PREDICTED: glucan endo-1,3-beta-glucosidase, acidic-like [Ipomoea nil]	-	-	-	-	-	-	-
G8941	37.45	44.39	46.43	7.06	7.86	10.67	6.77	7.03	6.69	5.23	4.16	7.16	14.54	15.69	14.68	4.19	5.45	5	PR2	PREDICTED: glucan endo-1,3-beta-glucosidase, acidic-like [Ipomoea nil]	-	-	-	-	-	-	-
G8949	25.24	25.25	26.44	10.69	12.42	6.26	6.72	11.56	9.79	4.68	1.45	4.8	17.15	14.05	8.72	6.2	3.37	4.78	GGL4	PREDICTED: glucan endo-1,3-beta-glucosidase, acidic-like [Ipomoea nil]	-	-	-	-	-	-	-
G896	506.69	488.67	509.54	31.04	31.14	29.64	42.01	43.39	41.73	24.43	19.3	27.56	48.56	53.47	54.69	7.38	6.14	6.78	CHI2	PREDICTED: chitinase 3-like [Ipomoea nil]	Metabolism;Environmental Information Processing;Metabolism	Global and overview maps;Signal transduction;Carbohydrate metabolism	ko01100//Metabolic pathways;ko04016//MAPK signaling pathway - plant;ko00520//Amino sugar and nucleotide sugar metabolism	K20547;K20547;K20547	-	-	-
G8964	6.58	4.84	4.21	2.43	3.44	2.47	2.34	1.91	2.2	1.46	1.61	1.92	3.52	3.91	3.88	1.73	1.92	1.17	RIC4	PREDICTED: CRIB domain-containing protein RIC4-like [Ipomoea nil]	-	-	-	-	-	-	GO:0016043//cellular component organization;GO:0044763//single-organism cellular process;GO:0044767//single-organism developmental process;GO:0050789//regulation of biological process
G8972	1483.63	1668.76	1683.41	64.26	64.04	70.14	110.1	125.19	124.33	128.96	134.39	132.55	395.59	442.18	446.8	54.95	48.94	46.23	PR2	PREDICTED: glucan endo-1,3-beta-glucosidase, acidic-like [Ipomoea nil]	-	-	-	-	-	-	-
G9004	1322.7	1398.21	1402.45	59.39	59.19	60.56	128.2	138.51	148.01	112.57	108.27	114.49	343.49	378.82	381.85	46.9	43.65	42.28	PR2	PREDICTED: glucan endo-1,3-beta-glucosidase, acidic-like [Ipomoea nil]	-	-	-	-	-	-	-
G9020	21.78	26.73	26.83	5.4	5.07	4.86	3.75	3.92	4.81	3.55	4.62	3.84	9.59	10.05	10.38	2.75	3.04	3.52	PR2	PREDICTED: glucan endo-1,3-beta-glucosidase, acidic-like [Ipomoea nil]	-	-	-	-	-	-	-
G9070	391.62	409.81	415.76	121.88	108.1	113.74	67.67	61.68	64.47	25	23.69	22.79	48.15	57.44	50.32	37.66	37.06	36.8	Os04g0338000	PREDICTED: auxin-induced protein PCNT115-like [Ipomoea nil]	-	-	-	-	-	-	-
G9094	9.99	10.37	9.61	24.5	22.37	21.4	106.28	89.61	92.52	9.43	10.53	9.38	29.44	32.21	33.92	86.9	78.16	77.26	RHA2A	PREDICTED: E3 ubiquitin-protein ligase RHA2A [Ipomoea nil]	-	-	-	-	-	-	-
G9184	0.81	0.76	0.39	4.33	3.73	1.02	10.55	7.29	10.38	1.19	1.04	0.79	3.61	4.22	4.48	10.07	7.45	8.21	RHA2A	PREDICTED: E3 ubiquitin-protein ligase RHA2A [Ipomoea nil]	-	-	-	-	-	-	-
G9218	5.12	6.4	4.78	0.95	1.46	1.92	0.7	0.45	0.46	9.67	9.15	8.91	2.88	2.21	4.48	0.48	0.66	0.37	--	PREDICTED: replication protein A 70 kDa DNA-binding subunit B-like [Ipomoea nil]	Genetic Information Processing;Genetic Information Processing;Genetic Information Processing;Genetic Information Processing	Replication and repair;Replication and repair;Replication and repair;Replication and repair	ko03420//Nucleotide excision repair;ko03440//Homologous recombination;ko03030//DNA replication;ko03430//Mismatch repair	K07466;K07466;K07466;K07466	-	-	-
G9250	21.68	20.46	20.96	18.87	19.43	16.41	2.58	2.78	3.4	10.52	13.32	14.15	4.78	4.34	8.95	3.88	2.49	4.12	CNR10	PREDICTED: protein PLANT CADMIUM RESISTANCE 2-like [Ipomoea nil]	-	-	-	-	-	-	-
G9252	5.33	5.5	5.61	5.63	6.33	6.69	23.52	26.38	25.31	2.51	2.94	1.86	6.28	6.84	7.83	19.54	22.74	24.08	RLK902	PREDICTED: probable inactive receptor kinase RLK902 [Ipomoea nil]	-	-	-	-	-	-	-
G9257	4.41	4.32	4.01	4.44	5.23	6.28	17.21	19.92	17.37	3.34	3.7	3.31	8.93	8.84	9.95	17.43	16.86	18.21	OFUT20	PREDICTED: uncharacterized protein At1g04910 [Ipomoea nil]	-	-	-	-	-	-	-
G9310	1.49	1.61	1.82	1.76	2.15	2.31	8.66	7.95	7.81	1.1	0.62	0.94	2.12	2.62	3.36	7.32	8.78	8.31	RLK902	PREDICTED: probable inactive receptor kinase RLK902 [Ipomoea nil]	-	-	-	-	-	-	-
G9338	4.76	6.31	3.57	3.96	5.47	1.87	0.86	1.66	1.8	9.41	7.44	8.7	3.96	3.41	3.49	0.49	1.12	0.9	--	PREDICTED: uncharacterized protein LOC109148877 isoform X1 [Ipomoea nil]	-	-	-	-	-	-	-
G9491	6.93	6.23	8.04	5.81	6.15	5.48	25.43	24.79	23.71	2.34	3.67	2.99	7.13	8.19	7.33	21.88	24.91	23.48	--	PREDICTED: MDIS1-interacting receptor like kinase 2-like [Ipomoea nil]	-	-	-	-	-	-	-
G9646	3.31	3.47	3.25	1.86	0.91	2.42	34.76	39.3	38.28	0.85	0.16	1.43	5.37	3.69	3.36	25.11	23.63	25.63	XTH16	PREDICTED: xyloglucan endotransglucosylase/hydrolase protein 22-like [Ipomoea nil]	-	-	-	-	-	-	-
G9649	8.58	10.6	8.72	55.13	54.98	53.46	578.6	561.08	539.96	11.81	9.19	10.85	98.91	89.26	88.71	484.42	496.78	479.83	XTH20	PREDICTED: xyloglucan endotransglucosylase/hydrolase protein 15-like isoform X1 [Ipomoea nil]	-	-	-	-	GO:0005576//extracellular region;GO:0030312//external encapsulating structure	GO:0016758//transferase activity, transferring hexosyl groups;GO:0016787//hydrolase activity	GO:0044042//glucan metabolic process;GO:0045229//external encapsulating structure organization
G9653	0	0.16	1.3	9.17	11.52	10.19	12.93	11.83	9.79	0.94	0.16	0.24	12.96	13.61	13.82	12.88	12.4	13.61	XTH16	PREDICTED: xyloglucan endotransglucosylase/hydrolase protein 15-like isoform X1 [Ipomoea nil]	-	-	-	-	GO:0005576//extracellular region;GO:0030312//external encapsulating structure	GO:0016758//transferase activity, transferring hexosyl groups;GO:0016787//hydrolase activity	GO:0044042//glucan metabolic process;GO:0045229//external encapsulating structure organization
G9691	0.13	0	0.15	1.01	0.47	0.13	1.06	1.29	1.25	4.56	3.71	4.18	1.58	1.49	0.62	1.51	1.11	0.89	RL5	PREDICTED: protein RADIALIS-like 4 [Ipomoea nil]	-	-	-	-	-	-	-
G971	6.44	8.3	7.08	2.05	1.83	2.7	82.8	87.3	81.66	0.48	1.07	0.41	2.1	2.04	1.04	39.11	36.17	42	TIFY10A	PREDICTED: protein TIFY 10a-like [Ipomoea nil]	Environmental Information Processing	Signal transduction	ko04075//Plant hormone signal transduction	K13464	-	-	-
G9840	3.53	4.09	2.89	4.69	4.73	5.91	50.6	54.52	59.23	3.14	3.44	2.97	5.65	7.7	8.6	35.93	33.25	39.19	MPK3	PREDICTED: mitogen-activated protein kinase 3-like [Ipomoea nil]	Organismal Systems;Environmental Information Processing	Environmental adaptation;Signal transduction	ko04626//Plant-pathogen interaction;ko04016//MAPK signaling pathway - plant	K20536;K20536	-	-	-
G9869	1.54	1.88	1.97	27.73	30.73	29.51	124.28	119.72	122.31	3.79	2.76	2.55	37.51	36.34	36.22	90.27	90.24	89.69	NHL13	PREDICTED: NDR1/HIN1-Like protein 3-like [Ipomoea nil]	-	-	-	-	-	-	-
G9894	46.66	46.32	43.75	4.28	3.84	3.13	11.57	10.22	10.07	27.54	25.37	28.1	4.92	3.41	4.54	10.06	7.76	8.88	--	uncharacterized LOC102585328 [Solanum tuberosum]	-	-	-	-	-	-	-
G9905	1.03	1.21	2	18.33	14.68	15.41	59.41	58.86	55.93	1.85	1.6	1.62	21.65	19.21	18.27	48.34	44.4	42.77	NHL13	PREDICTED: NDR1/HIN1-Like protein 3-like [Ipomoea nil]	-	-	-	-	-	-	-
G9929	47.07	59.85	59.37	27.15	29.69	32.6	17.41	17.55	17.61	90.96	92.84	92.64	37.68	37.12	42.64	24.49	25.94	26.42	--	PREDICTED: uncharacterized protein LOC109193142 [Ipomoea nil]	-	-	-	-	-	-	-
G9945	1.89	1.6	0.73	7.83	8.44	9.88	31.56	28.68	23.97	0.94	0.47	0.93	14.34	12.36	9.46	20.76	27.74	23.97	--	PREDICTED: uncharacterized protein LOC109192743 [Ipomoea nil]	-	-	-	-	-	-	-
G9947	1.89	1.82	1.74	2.09	3.36	3.38	51.29	49.55	48.59	1.44	2.44	1.67	6.68	4.92	5.11	36.47	37.42	37.23	EXO70H1	PREDICTED: exocyst complex component EXO70A1-like [Ipomoea nil]	-	-	-	-	-	-	-
MSTRG.10215	3.19	3.06	2.92	2.79	2.78	3.22	11.27	10.77	10.72	11.29	9.59	11.22	3.06	3.97	3.74	5.39	9.49	5.54	SAUR71	auxin-responsive protein SAUR71-like [Ipomoea triloba]	Environmental Information Processing	Signal transduction	ko04075//Plant hormone signal transduction	K14488	-	-	-
MSTRG.11253	1.07	0.08	0.19	5.64	5.65	5.11	1.19	1.65	1.88	0.44	0.76	0.79	5.09	4.94	6.48	3.2	4.07	2.93	--	-	-	-	-	-	-	-	-
MSTRG.11621	23.23	19.33	18.62	2.28	3.11	2.42	2.81	3	2.72	4.04	4.08	3.69	15.57	12.81	13.73	3.26	3.19	3.33	PECS-2.1	pectinesterase 2-like [Ipomoea triloba]	Metabolism;Metabolism	Global and overview maps;Carbohydrate metabolism	ko01100//Metabolic pathways;ko00040//Pentose and glucuronate interconversions	K01051;K01051	GO:0030312//external encapsulating structure	GO:0030234//enzyme regulator activity;GO:0052689//carboxylic ester hydrolase activity	GO:0000272//polysaccharide catabolic process;GO:0009892//negative regulation of metabolic process;GO:0071555//cell wall organization
MSTRG.12085	0.69	0.73	0.44	1.29	1.37	1.69	4.9	3.54	3	4.29	2.63	3.87	1.46	1.19	1.38	5.96	6.05	5.05	--	DUF506 family protein [Medicago truncatula]	-	-	-	-	-	-	-
MSTRG.12460	1.05	1	0.94	1.47	1.24	1.47	26.41	27.71	25.44	0.85	0.46	0.82	1.32	1.55	1.91	19.39	21.91	22.24	EXO70B1	exocyst complex component EXO70A1-like [Ipomoea triloba]	-	-	-	-	GO:0044444//cytoplasmic part	-	-
MSTRG.12810	8.52	6.53	7.23	4.85	2.97	2.19	35.37	30.12	30.09	10.61	8.12	7.65	4.79	4.56	3.62	81.48	77.37	78.29	BAM1	beta-amylase 1, chloroplastic-like [Ipomoea triloba]	-	-	-	-	GO:0009532//plastid stroma;GO:0016020//membrane	GO:0004672//protein kinase activity;GO:0005102//receptor binding;GO:0016160//amylase activity;GO:0032550//purine ribonucleoside binding	GO:0000023//maltose metabolic process;GO:0000226//microtubule cytoskeleton organization;GO:0003006//developmental process involved in reproduction;GO:0005982//starch metabolic process;GO:0006464//cellular protein modification process;GO:0006950//response to stress;GO:0007167//enzyme linked receptor protein signaling pathway;GO:0009826//unidimensional cell growth;GO:0009933//meristem structural or…
MSTRG.13797	10.44	9.51	13.42	0.35	0.49	1.08	0.64	0.31	0.67	1.1	1.43	2.03	7.26	3.72	6.23	0.36	1.11	0	At1g30700	berberine bridge enzyme-like 15 [Ipomoea triloba]	Metabolism;Metabolism;Metabolism	Global and overview maps;Global and overview maps;Biosynthesis of other secondary metabolites	ko01100//Metabolic pathways;ko01110//Biosynthesis of secondary metabolites;ko00940//Phenylpropanoid biosynthesis	K22395;K22395;K22395	-	GO:0016491//oxidoreductase activity	-
MSTRG.13887	0.77	1.34	1.02	0.59	0.69	0.39	0.14	0.14	0.08	0.75	1.4	1	0.21	0.55	0.49	0.18	0.27	0.27	--	PREDICTED: pentatricopeptide repeat-containing protein At1g52640, mitochondrial-like [Nicotiana tomentosiformis]	-	-	-	-	-	-	-
MSTRG.1415	0.11	0.28	0.08	3.95	3.6	3.63	3.33	3.82	3.1	0	0	0	2.63	2.06	2.84	2.38	2.73	2.89	--	-	-	-	-	-	-	-	-
MSTRG.14251	0.35	0.45	0.38	2.64	3.57	2.58	78.35	78.96	83	0.59	0.97	0.57	5.64	7.56	5.3	63.61	67.28	65.11	CCR4	serine/threonine-protein kinase-like protein CCR4 [Ipomoea triloba]	-	-	-	-	GO:0016020//membrane	GO:0004672//protein kinase activity;GO:0046983//protein dimerization activity	GO:0006464//cellular protein modification process;GO:0006796//phosphate-containing compound metabolic process;GO:0009692//ethylene metabolic process;GO:0010243//response to organonitrogen compound
MSTRG.14252	0.57	0.33	0.65	6.01	6.52	5.28	123.12	119.17	112.85	1.32	1.38	2.24	12.04	9.88	11.79	97.51	96.26	100.65	CCR4	serine/threonine-protein kinase-like protein CCR4 [Ipomoea triloba]	-	-	-	-	GO:0016020//membrane	GO:0004672//protein kinase activity;GO:0046983//protein dimerization activity	GO:0006796//phosphate-containing compound metabolic process;GO:0009692//ethylene metabolic process;GO:0010243//response to organonitrogen compound
MSTRG.16144	9.36	10.07	10.26	2.45	0.82	0.19	0.96	0.37	0.66	0	0.22	0.22	2.81	2.05	2.43	0.88	0.84	0	--	PREDICTED: salicylate carboxymethyltransferase-like [Ipomoea nil]	-	-	-	-	-	-	-
MSTRG.16145	76.23	64.55	63.59	6.63	6.76	6.78	1.87	1.6	2.41	4.25	2.69	4.18	13.5	12.63	13.5	3.34	3.07	2.75	SAMT	PREDICTED: salicylate carboxymethyltransferase-like [Ipomoea nil]	-	-	-	-	-	GO:0016740//transferase activity	-
MSTRG.16341	7.36	6.53	5.32	3.47	3.08	2.4	1.77	0.86	1.3	2.44	3.78	3.7	6.94	6.97	8.87	1.21	1.69	0.89	INV3	beta-fructofuranosidase, insoluble isoenzyme 1-like [Ipomoea triloba]	Metabolism;Metabolism;Metabolism	Global and overview maps;Carbohydrate metabolism;Carbohydrate metabolism	ko01100//Metabolic pathways;ko00500//Starch and sucrose metabolism;ko00052//Galactose metabolism	K01193;K01193;K01193	GO:0005576//extracellular region;GO:0030312//external encapsulating structure	GO:0004564//beta-fructofuranosidase activity	GO:0005985//sucrose metabolic process;GO:0006073//cellular glucan metabolic process;GO:0046903//secretion
MSTRG.16396	3.12	2.87	3.46	0	0.47	0.78	0.58	0.9	0.73	0.2	0.39	0.27	1.63	2.16	1.88	0	0.2	0.1	--	uncharacterized histidine-rich protein DDB_G0274557-like isoform X2 [Ipomoea triloba]	-	-	-	-	-	-	-
MSTRG.16676	2.94	2.09	1.86	0.66	1.68	0.47	0.98	0.73	0.84	3.89	3.61	3.45	1.49	1.53	1.75	1.48	0.99	1.54	AIRP2	E3 ubiquitin-protein ligase AIRP2-like [Ipomoea triloba]	-	-	-	-	-	GO:0003824//catalytic activity;GO:0046914//transition metal ion binding	GO:0006787//porphyrin-containing compound catabolic process
MSTRG.16811	0.74	0.53	0.93	1.78	1	1.03	29.76	26.12	25.39	0.05	0.14	0.14	0.65	1.49	0.51	12.14	13.37	12.31	At2g30550	phospholipase A1-Igamma2, chloroplastic-like [Ipomoea triloba]	-	-	-	-	GO:0009536//plastid	GO:0004620//phospholipase activity	GO:0044238//primary metabolic process
MSTRG.17396	0	0	0.11	0.69	0.31	0.28	1.51	1.28	1.77	0	0.07	0.07	0.43	0.6	0.77	2.16	2.48	1.6	PER40	peroxidase 40 [Ipomoea triloba]	Metabolism;Metabolism;Metabolism	Global and overview maps;Global and overview maps;Biosynthesis of other secondary metabolites	ko01100//Metabolic pathways;ko01110//Biosynthesis of secondary metabolites;ko00940//Phenylpropanoid biosynthesis	K00430;K00430;K00430	GO:0030312//external encapsulating structure	GO:0003824//catalytic activity;GO:0005488//binding	GO:0043207//response to external biotic stimulus;GO:0044710//single-organism metabolic process
MSTRG.17675	7.81	7.05	7.05	3.5	3.02	4.29	1.44	1.54	2.21	0.17	0.3	0.38	1.01	1.35	0.86	1.76	1.5	1.75	SAMT	salicylate carboxymethyltransferase-like [Ipomoea triloba]	-	-	-	-	-	GO:0016740//transferase activity	-
MSTRG.17768	0.63	0.7	0.84	1.88	1.87	3.76	7.66	9.96	7.72	1.21	1.21	0.5	13.03	10.42	11.86	21.44	19.14	22.39	ERF012	ethylene-responsive transcription factor ERF014-like [Ipomoea triloba]	-	-	-	-	GO:0043231//intracellular membrane-bounded organelle	GO:0001071//nucleic acid binding transcription factor activity;GO:0003676//nucleic acid binding	GO:0006950//response to stress;GO:0009625//response to insect;GO:0009725//response to hormone;GO:0010468//regulation of gene expression;GO:0010675//regulation of cellular carbohydrate metabolic process;GO:0034645//cellular macromolecule biosynthetic process;GO:0044763//single-organism cellular process;GO:0048731//system development
MSTRG.18091	16.46	17.28	14.54	75.57	67.51	67.23	333.64	311.16	295.84	17.9	19.95	16.94	86.69	79.89	78.61	312.22	274.56	285.55	ERF4	ethylene-responsive transcription factor 4-like [Ipomoea triloba]	-	-	-	-	GO:0044451//nucleoplasm part	GO:0001071//nucleic acid binding transcription factor activity;GO:0003676//nucleic acid binding	GO:0001101//response to acid chemical;GO:0002218//activation of innate immune response;GO:0002252//immune effector process;GO:0006355//regulation of transcription, DNA-templated;GO:0010104//regulation of ethylene-activated signaling pathway;GO:0010243//response to organonitrogen compound
MSTRG.20591	21.22	20.5	19.98	10.64	14.95	14.67	3.47	3.24	3.91	28.59	28.15	28.47	13.97	14.56	13.04	4.57	5.05	5.52	LE	gibberellin 3-beta-dioxygenase 1-like [Ipomoea triloba]	Metabolism;Metabolism	Global and overview maps;Metabolism of terpenoids and polyketides	ko01110//Biosynthesis of secondary metabolites;ko00904//Diterpenoid biosynthesis	K04124;K04124	-	GO:0051213//dioxygenase activity	-
MSTRG.20702	7.06	9.35	8.99	0.69	1.01	0.48	1.13	1.1	2.09	1.16	3.18	3.79	1.23	1	0.85	0.24	0.37	0.18	--	BMP-binding endothelial regulator protein [Actinidia chinensis var. chinensis] [Actinidia chinensis]	-	-	-	-	-	-	GO:0030001//metal ion transport
MSTRG.210	12.06	11.66	12.73	9.83	8.06	7.15	5.27	4.91	4.53	12.25	16.56	13.78	4.26	5.08	6.65	5.16	6.67	5.5	DOF1	dof zinc finger protein 2-like [Ipomoea triloba]	-	-	-	-	-	-	-
MSTRG.21005	2.1	2.27	2.63	1.13	1.45	0.73	0.57	0.64	0.8	0.16	0.21	0.22	1.34	1.15	1.75	0	0.16	0	ZSD1	PREDICTED: secoisolariciresinol dehydrogenase-like [Ipomoea nil]	-	-	-	-	-	-	GO:0008152//metabolic process
MSTRG.21527	2.43	1.68	3.25	0.34	1.36	1.56	0.33	0.38	0.89	2.99	2.92	2.17	0.99	1.2	1.35	0.36	1.35	0.78	--	-	-	-	-	-	-	-	-
MSTRG.22249	14.85	15.43	13.97	183.21	177.13	177.76	740.97	699.33	699.67	19.61	22.65	21.19	236.81	240.54	239.17	534.84	505.51	526.25	GAE1	UDP-glucuronate 4-epimerase 1 [Ipomoea triloba]	Metabolism;Metabolism	Global and overview maps;Carbohydrate metabolism	ko01100//Metabolic pathways;ko00520//Amino sugar and nucleotide sugar metabolism	K08679;K08679	GO:0000139//Golgi membrane;GO:0031224//intrinsic component of membrane;GO:0031984//organelle subcompartment	GO:0016857//racemase and epimerase activity, acting on carbohydrates and derivatives;GO:0048037//cofactor binding	GO:0044238//primary metabolic process
MSTRG.233	2.11	2.24	3.36	5.69	4.64	4.12	24.17	25.77	21.14	0.49	0.28	0.22	2.25	1.6	1.34	13.12	14.3	11.94	EP1	epidermis-specific secreted glycoprotein EP1-like [Ipomoea triloba]	-	-	-	-	GO:0005576//extracellular region;GO:0005618//cell wall;GO:0031090//organelle membrane;GO:0043231//intracellular membrane-bounded organelle;GO:0044444//cytoplasmic part	-	GO:0044699//single-organism process
MSTRG.23316	30.91	29.41	29	7.75	8.25	7.92	7.83	7.13	10.06	6.29	6.99	6.18	43.25	37.1	34.28	1.09	1.85	1.7	LAC9	PREDICTED: laccase-14-like [Ipomoea nil]	-	-	-	-	GO:0005576//extracellular region	GO:0016682//oxidoreductase activity, acting on diphenols and related substances as donors, oxygen as acceptor;GO:0043169//cation binding	GO:0009699//phenylpropanoid biosynthetic process;GO:0009808//lignin metabolic process
MSTRG.23383	0.06	0.48	0.07	1.13	1.22	1.34	4.43	6.33	4.03	0.11	0.07	0.08	2.27	2.74	2.73	5.66	4.58	7	--	-	-	-	-	-	-	-	-
MSTRG.238	0.38	0.85	0	0	0.81	1.4	1.84	2.17	1.38	0.11	0	0.46	2.29	0.98	1.57	3	3.43	2.87	CNGC15B	protein CNGC15b-like [Ipomoea triloba]	Organismal Systems	Environmental adaptation	ko04626//Plant-pathogen interaction	K05391	-	-	-
MSTRG.24068	1.47	1.73	1.79	2.14	2.55	2.08	57.04	58.21	63.67	3	2.2	3.73	6.6	6.78	11.08	48.12	54.33	51.75	JGB	protein JINGUBANG-like [Ipomoea triloba]	-	-	-	-	GO:0005737//cytoplasm;GO:0043231//intracellular membrane-bounded organelle;GO:0043234//protein complex	-	GO:0061024//membrane organization
MSTRG.24313	0.86	1.52	0.81	0.76	0.78	0.71	0.24	0.47	0.42	1.66	2.26	1.84	0.56	0.51	0.76	0.63	0.4	0.33	PSD2	phosphatidylserine decarboxylase proenzyme 3-like [Ipomoea triloba]	Metabolism;Metabolism;Metabolism	Global and overview maps;Global and overview maps;Lipid metabolism	ko01100//Metabolic pathways;ko01110//Biosynthesis of secondary metabolites;ko00564//Glycerophospholipid metabolism	K01613;K01613;K01613	GO:0019866//organelle inner membrane;GO:0043231//intracellular membrane-bounded organelle	GO:0016831//carboxy-lyase activity;GO:0046872//metal ion binding	GO:0046337//phosphatidylethanolamine metabolic process
MSTRG.24920	8.19	7.46	7.73	4.57	3.64	7.3	2	1.07	1.16	6.89	10.41	8.59	2.83	3.84	5.77	0.8	1.39	0.67	SCPL28	PREDICTED: serine carboxypeptidase II-3-like [Ipomoea nil]	-	-	-	-	-	GO:0004180//carboxypeptidase activity	GO:0019538//protein metabolic process
MSTRG.25251	2.72	3.84	2.37	1.37	1.98	1.22	0.82	0.66	0.61	6.18	6.97	6.98	3.16	1.09	3.27	1.44	1.77	1.79	--	Choline-phosphate cytidylyltransferase [Actinidia chinensis var. chinensis] [Actinidia chinensis]	-	-	-	-	GO:0009536//plastid	-	-
MSTRG.26620	3.48	3.23	5.4	4.39	3.03	2.42	0.99	1.14	1.04	4.89	4.95	4.28	1.27	3.37	1.37	1.34	0.78	0.53	NAKR2	heavy metal-associated isoprenylated plant protein 35-like [Ipomoea triloba]	-	-	-	-	-	GO:0043169//cation binding	GO:0000041//transition metal ion transport;GO:0009891//positive regulation of biosynthetic process;GO:0043067//regulation of programmed cell death
MSTRG.27678	2.67	3.64	3	2.27	2.18	2.03	1.35	1.32	1.43	3.65	3.7	3.73	1.75	1.34	1.93	0.85	1.74	1.38	PPRD2	polyprenol reductase 2-like [Ipomoea triloba]	-	-	-	-	GO:0016020//membrane;GO:0043231//intracellular membrane-bounded organelle	-	GO:0044710//single-organism metabolic process
MSTRG.28140	0.24	0.67	2.07	2.89	1.36	1.06	36.77	43.08	45.44	0.52	0.68	2.27	4.87	4	4.79	32.83	28.44	34.05	--	ENTH/VHS/GAT family protein [Gossypium australe]	-	-	-	-	-	-	-
MSTRG.29268	5.02	4.41	5.25	11.8	12.51	12.45	68.81	61.51	63.22	9.01	7.17	8.58	18.82	16.34	18.26	66.66	66.03	61.17	CML18	probable calcium-binding protein CML18 [Ipomoea triloba]	Organismal Systems	Environmental adaptation	ko04626//Plant-pathogen interaction	K13448	GO:0016020//membrane;GO:0043231//intracellular membrane-bounded organelle	GO:0046872//metal ion binding	GO:0048580//regulation of post-embryonic development;GO:0051171//regulation of nitrogen compound metabolic process
MSTRG.30303	0.82	1.09	2.35	0.55	0.69	0.57	0.08	0.33	0.18	1.16	1.14	1.57	0.09	0.16	0.28	0.1	0.59	0.28	IDL2	PREDICTED: protein IDA-LIKE 2 [Theobroma cacao]	-	-	-	-	-	-	GO:0003006//developmental process involved in reproduction
MSTRG.30311	1.63	3.12	1.04	2.45	1.15	1.46	0	0	0	0.16	0.63	0.65	2.45	2.11	2.45	0	0.33	0.32	--	uncharacterized protein LOC116019238 isoform X2 [Ipomoea triloba]	-	-	-	-	-	-	-
MSTRG.30618	13.93	11.92	13.33	3.22	3.17	2.35	2.69	4.58	4.11	5.11	2.42	3.6	13.48	11.11	10.71	2.77	3.87	3.28	--	bark storage protein A [Ipomoea triloba]	-	-	-	-	-	-	GO:0055086//nucleobase-containing small molecule metabolic process
MSTRG.30693	3.15	3	1.98	1.45	1.41	1.91	1.28	1.01	1.14	3.66	3.88	2.75	1.56	1.2	1.24	0.85	1.25	0.87	--	-	-	-	-	-	-	-	-
MSTRG.31084	0.73	1.12	0.77	0.86	0.81	1.15	1.55	1.54	2.18	0.97	0.33	0.84	1.97	1.88	1.61	2.03	2.18	2.57	RE1	Retrovirus-related Pol polyprotein from transposon TNT 1-94 [Cajanus cajan]	-	-	-	-	-	-	-
MSTRG.3134	52.09	45.6	48.53	30.59	29.8	26.98	18.8	19.17	17.96	72.83	69.59	87.53	33.05	25.34	27.87	25.26	26.42	24.65	--	PREDICTED: uncharacterized protein LOC104223091 [Nicotiana sylvestris]	-	-	-	-	-	-	-
MSTRG.31794	2.91	2.52	2.09	1.23	1.16	1.42	1.22	0.96	1.04	2.97	2.69	3.67	1.64	1.1	1.38	0.38	1.06	0.99	--	PREDICTED: transcription termination factor MTEF1, chloroplastic [Nicotiana tomentosiformis]	-	-	-	-	GO:0043231//intracellular membrane-bounded organelle	GO:0016772//transferase activity, transferring phosphorus-containing groups	GO:0006796//phosphate-containing compound metabolic process;GO:0044238//primary metabolic process;GO:0044260//cellular macromolecule metabolic process
MSTRG.32791	2.41	2.41	1.96	1.12	0.68	0.82	0.49	0.77	0.38	2.41	3.27	3.46	1.45	1.42	1.19	0.21	0.48	0.31	--	PHD finger protein ALFIN-LIKE 5 [Hibiscus syriacus]	-	-	-	-	-	-	-
MSTRG.3344	0.29	0.27	0.33	1.54	1.6	1.01	2.16	3.84	3.6	0	0.17	0	1.62	0.77	1.05	3.66	3.82	4.19	MYOB5	probable myosin-binding protein 5 [Ipomoea triloba]	-	-	-	-	GO:0044424//intracellular part	GO:0005227//calcium activated cation channel activity	GO:0034220//ion transmembrane transport
MSTRG.34277	3.36	4.72	3.37	2.88	3.83	4.11	1.43	1.34	1.74	4.18	5.5	5.25	1.92	1.91	2.76	1.07	0.96	1.16	PUX8	plant UBX domain-containing protein 8 [Ipomoea triloba]	-	-	-	-	-	-	-
MSTRG.34281	4.94	5.88	5.14	0.26	0.39	1.29	1.36	1.59	2.06	5.59	7.95	10.1	2.33	4.6	2.13	1.23	1.64	2.19	--	-	-	-	-	-	-	-	-
MSTRG.35680	0	0	0	0.76	0	0.55	0.65	0.93	0.84	0	0	0.08	0.68	0.2	0.45	1.4	0.62	0.86	--	PREDICTED: uncharacterized protein LOC109187631 [Ipomoea nil]	-	-	-	-	-	-	-
MSTRG.35823	0.87	2.01	0.96	1.5	0.7	0.63	5.13	5.3	5.53	1.03	0.48	1.67	0.39	0	0.19	2.36	2.25	2.78	HSR201	benzyl alcohol O-benzoyltransferase-like [Ipomoea triloba]	-	-	-	-	-	GO:0016413//O-acetyltransferase activity	-
MSTRG.3740	2.5	2.5	2.46	3.21	4.34	3.46	0.06	0.3	0.26	6.1	5.94	7.15	3.15	2.88	2.14	0.98	1.18	1.19	PAE8	PREDICTED: pectin acetylesterase 8-like [Ipomoea nil]	-	-	-	-	-	-	-
MSTRG.38684	16.26	14.53	12.16	66.2	62.66	60.22	197.61	172.21	174.73	14.93	18.26	14.36	72.08	72.84	67.27	189.27	178.9	176.36	--	Cyclin-dependent kinase [Handroanthus impetiginosus]	-	-	-	-	-	-	GO:0006950//response to stress;GO:0009628//response to abiotic stimulus;GO:0009719//response to endogenous stimulus;GO:0010033//response to organic substance;GO:0035556//intracellular signal transduction
MSTRG.38685	4.44	2.82	2.41	8.92	8.65	6.75	26.21	21.43	24.04	3	2.59	2.77	12.67	7.77	8.19	32.4	23.51	26.5	--	Cyclin-dependent kinase [Handroanthus impetiginosus]	-	-	-	-	-	-	GO:0006950//response to stress;GO:0009628//response to abiotic stimulus;GO:0009719//response to endogenous stimulus;GO:0010033//response to organic substance;GO:0035556//intracellular signal transduction
MSTRG.40212	0.91	0.67	1.05	2.16	2.42	2.63	2.72	2.68	2.78	1.43	1.23	1.01	3.42	3.79	4.13	5.48	5.78	5.04	RPP13	PREDICTED: disease resistance protein RPP13-like isoform X1 [Ipomoea nil]	-	-	-	-	-	-	-
MSTRG.40526	0.99	0.94	0.54	1.27	0.96	1.37	5.57	5.8	5.84	0.29	0.58	0.44	0.85	0.84	1.61	4.95	4.26	5.53	RLK902	probable inactive receptor kinase RLK902 [Ipomoea triloba]	-	-	-	-	-	-	-
MSTRG.40696	12.8	11.18	11.84	1.2	0.57	0.87	0.17	0.41	0.37	0.97	0.28	0.2	3.13	1.81	2.94	0.58	0.51	0.45	SAMT	PREDICTED: salicylate carboxymethyltransferase-like [Ipomoea nil]	-	-	-	-	-	GO:0016740//transferase activity	-
MSTRG.40747	2.34	2.16	2.44	4.99	6.06	6.19	45.06	44.23	46.41	3.22	3.02	2.58	9.4	9.05	9.01	40.25	38.75	40.62	At3g58590	pentatricopeptide repeat-containing protein At3g58590 [Ipomoea triloba]	-	-	-	-	-	-	-
MSTRG.40897	0.85	0.63	0.71	4	4.31	3.28	8.97	8.91	8.31	1.27	1.93	1.25	4.05	5.01	5.55	8.91	10.19	7.91	SAUR20	auxin-responsive protein SAUR21-like [Ipomoea triloba]	Environmental Information Processing	Signal transduction	ko04075//Plant hormone signal transduction	K14488	-	-	-
MSTRG.41404	6.59	5.22	5.52	1.32	0.78	0.62	0.83	1.05	0.54	1.81	1	1.48	3.33	3.22	3.4	3.2	2.88	3.48	--	ankyrin repeat-containing protein ITN1-like isoform X2 [Ipomoea triloba]	-	-	-	-	-	-	-
MSTRG.436	2.86	2.76	2.91	6.47	4.86	6.55	50.32	45.71	52.38	0.67	0.7	0.64	1.38	2.27	2.31	29.95	33.99	36.51	EP1	epidermis-specific secreted glycoprotein EP1-like [Ipomoea triloba]	-	-	-	-	GO:0005576//extracellular region;GO:0005618//cell wall;GO:0005911//cell-cell junction;GO:0031090//organelle membrane;GO:0043231//intracellular membrane-bounded organelle;GO:0044444//cytoplasmic part	-	GO:0009725//response to hormone;GO:0044699//single-organism process
MSTRG.43814	14.76	16.21	16.84	19.68	18.1	18.63	4.57	4.81	5.19	60.11	55.47	54.38	24.58	28.1	23.44	9.22	6.64	9.52	PMEI11	21 kDa protein-like [Ipomoea triloba]	-	-	-	-	-	-	GO:0008152//metabolic process
MSTRG.44428	1.45	1.21	0.79	5.06	4.13	2.62	0.1	0	0	1.57	2.05	1.05	6.12	3.59	2.74	1.75	0.71	0.34	--	probable transcription factor KAN4 [Ipomoea triloba]	-	-	-	-	-	-	-
MSTRG.44919	18.45	17.09	14.76	4.13	3.53	4.83	1.36	0.7	1.05	2.26	4.11	3.87	6.93	7.48	7.54	0.42	0.55	0.6	TT10	laccase-15-like [Ipomoea triloba]	-	-	-	-	GO:0005576//extracellular region	GO:0016491//oxidoreductase activity	GO:0009699//phenylpropanoid biosynthetic process;GO:0009808//lignin metabolic process
MSTRG.45127	2.39	1.88	2.03	1.4	2.2	1.56	0.11	0.21	0.11	2.13	2.05	2.88	0.7	1.01	0.47	0.37	0.09	0	RPL38A	Ribosomal L38e protein family [Prunus dulcis]	Genetic Information Processing	Translation	ko03010//Ribosome	K02923	GO:0015934//large ribosomal subunit	-	GO:0010467//gene expression;GO:0022613//ribonucleoprotein complex biogenesis
MSTRG.45815	0.1	0.2	0.3	4.02	2.35	4.62	3.43	2.81	2.76	0.32	0.3	0.06	3.78	3.41	2.91	4.1	3.26	4.05	PKSB	type III polyketide synthase B [Ipomoea triloba]	-	-	-	-	GO:0043231//intracellular membrane-bounded organelle	GO:0016747//transferase activity, transferring acyl groups other than amino-acyl groups	GO:0009698//phenylpropanoid metabolic process;GO:0010208//pollen wall assembly;GO:0019438//aromatic compound biosynthetic process;GO:0030638//polyketide metabolic process
MSTRG.47453	3.99	3.76	2.39	1.71	3.11	1.84	1.39	1.54	0.96	4.08	4.45	3.83	2.44	1.45	1.66	0.42	1.23	0.7	ORC1A	PREDICTED: origin of replication complex subunit 1A-like isoform X4 [Ipomoea nil]	-	-	-	-	GO:0043231//intracellular membrane-bounded organelle	GO:0032550//purine ribonucleoside binding;GO:0046914//transition metal ion binding	GO:0010467//gene expression
MSTRG.48575	8.4	10.5	9.25	4.86	4.56	4	4.32	4.27	4.54	1.42	0.71	1.3	3.05	2.91	2.54	2.88	1.86	2.49	IOS1	probable LRR receptor-like serine/threonine-protein kinase At1g05700 [Ipomoea triloba]	-	-	-	-	-	GO:0004672//protein kinase activity	GO:0006464//cellular protein modification process;GO:0016310//phosphorylation
MSTRG.49079	19.57	16.82	18.54	12.67	10.28	9.88	5.03	4.24	4.59	49.16	39.04	38.42	18.13	15	14.41	6.2	7.71	6.34	SOT12	cytosolic sulfotransferase 17-like [Ipomoea triloba]	-	-	-	-	-	GO:0008146//sulfotransferase activity	GO:0000097//sulfur amino acid biosynthetic process;GO:0006568//tryptophan metabolic process;GO:0006950//response to stress;GO:0007165//signal transduction;GO:0009617//response to bacterium;GO:0009628//response to abiotic stimulus;GO:0009683//indoleacetic acid metabolic process;GO:0009753//response to jasmonic acid;GO:0019758//glycosinolate biosynthetic process
MSTRG.49790	0.63	1.2	0.29	1.27	2.79	1.51	3.9	3.29	5.33	0.56	0.44	0.6	1.56	3.41	2.83	4.31	4.52	4.26	--	-	-	-	-	-	-	-	-
MSTRG.50605	1.05	1.75	2.16	0.74	0.78	0.61	10.46	11.09	10.01	1.36	1.82	1.68	0.54	0.3	0.49	7.88	8.75	7.5	--	PREDICTED: protein FAF-like, chloroplastic [Ipomoea nil]	-	-	-	-	-	-	-
MSTRG.50683	5.76	3.66	3.62	1.99	2.35	3.31	1.11	1.54	1.42	0.48	0.45	0.46	1.64	2.23	2.59	1.81	2.35	2.54	--	Late embryogenesis abundant (LEA) protein-related [Theobroma cacao]	-	-	-	-	GO:0044424//intracellular part	-	GO:0030001//metal ion transport
MSTRG.52523	2.02	3.12	2.12	1.34	0.82	1.31	1.17	0.78	0.52	4.35	2.9	3.43	0.6	0.92	0.4	0.28	0.7	0.57	RECA	DNA repair protein recA homolog 1, chloroplastic isoform X1 [Ipomoea triloba]	Genetic Information Processing	Replication and repair	ko03440//Homologous recombination	K03553	GO:0009532//plastid stroma	GO:0019829//cation-transporting ATPase activity;GO:0032550//purine ribonucleoside binding;GO:0043566//structure-specific DNA binding	GO:0006259//DNA metabolic process;GO:0006816//calcium ion transport;GO:0009690//cytokinin metabolic process;GO:0022402//cell cycle process;GO:0033554//cellular response to stress
MSTRG.52707	0	0.22	0.35	3.95	4.2	5.05	55.07	58.98	59.69	0.2	0.35	0.18	4.21	3.26	3.1	43.32	43.08	38.57	CML19	regulator of gene silencing [Nicotiana benthamiana]	Organismal Systems	Environmental adaptation	ko04626//Plant-pathogen interaction	K13448	GO:0016020//membrane	GO:0046872//metal ion binding	GO:0000160//phosphorelay signal transduction system;GO:0002376//immune system process;GO:0009694//jasmonic acid metabolic process;GO:0009755//hormone-mediated signaling pathway;GO:0010243//response to organonitrogen compound;GO:0031347//regulation of defense response;GO:0051707//response to other organism;GO:0071229//cellular response to acid chemical;GO:1901701//cellular response to oxygen-conta…
MSTRG.53351	0.9	0.86	0.98	5.8	6.42	5.84	7.96	7.55	5.71	1.06	1.22	1.01	3.87	4.32	5.06	5.36	5.05	4.04	At3g30340	WAT1-related protein At3g30340-like [Ipomoea triloba]	-	-	-	-	-	-	-
MSTRG.53650	2.04	2.93	2.62	2.11	3.39	4.04	0.7	1.14	0.61	1.59	3.36	2.58	1.3	1.14	0.89	0.43	0.2	0.19	--	PREDICTED: replication protein A 70 kDa DNA-binding subunit D-like [Ipomoea nil]	-	-	-	-	-	-	-
MSTRG.54615	1.58	1.36	2.47	0.57	0.84	0.68	0	0.2	0	2.72	3.18	2.45	0.65	0.57	0.67	0.28	0.43	0.34	--	-	-	-	-	-	-	-	-
MSTRG.55104	0.2	1.36	1.75	2.98	2.9	2.35	120.27	123.64	123	1.09	1.18	0.61	8.81	8.48	8.02	121.51	108.88	100.69	ZAT11	zinc finger protein ZAT8-like [Ipomoea triloba]	-	-	-	-	-	-	-
MSTRG.55292	2.91	1.17	2.52	1.55	0.81	0.76	9.75	5.14	5.81	5.36	4.48	7.26	1.34	2.26	2.21	3.96	4.53	4.92	SAUR71	auxin-responsive protein SAUR71-like [Ipomoea triloba]	Environmental Information Processing	Signal transduction	ko04075//Plant hormone signal transduction	K14488	-	-	-
MSTRG.56354	37.74	35.12	33.65	89.43	91.19	80.69	715.76	707.68	669.26	27.96	29.43	30.35	105.37	105.12	92.21	579.69	571.28	543.02	--	Transcription termination factor like [Actinidia chinensis var. chinensis] [Actinidia chinensis]	-	-	-	-	GO:0043231//intracellular membrane-bounded organelle	-	GO:0000160//phosphorelay signal transduction system;GO:0002252//immune effector process;GO:0009404//toxin metabolic process;GO:0009692//ethylene metabolic process;GO:0009755//hormone-mediated signaling pathway;GO:0010243//response to organonitrogen compound;GO:0014070//response to organic cyclic compound;GO:0045333//cellular respiration
MSTRG.57285	1.17	0.6	1.8	3.78	2.39	3.29	2.58	2.67	1.95	6.54	7.43	6.75	1.58	1.89	0.88	4.24	3.65	4.48	ZFP5	zinc finger protein GIS3-like [Ipomoea triloba]	-	-	-	-	-	GO:0005488//binding	GO:0006281//DNA repair;GO:0048731//system development;GO:0050789//regulation of biological process
MSTRG.57975	0.27	0.68	1.03	1.72	0.95	1.44	6.87	6.49	7.42	0.4	0.21	0.54	1.82	2.43	1.62	9.43	8.47	7.17	SAUR76	auxin-responsive protein SAUR76-like [Ipomoea triloba]	-	-	-	-	-	-	-
MSTRG.58152	18.46	21.57	21.05	3	3.56	3.7	6.24	7.33	7.2	39.68	41.58	41.5	6.72	7.66	8.03	13.81	12.68	14.37	SOT17	flavonol sulfotransferase-like [Ipomoea triloba]	-	-	-	-	-	-	-
MSTRG.58263	3.48	3.41	3.9	2.18	2.18	2.91	1.13	1.16	1.05	6.83	6.65	6.02	2.73	3.48	2.93	0.74	0.73	1.68	SRS2	ATP-dependent DNA helicase SRS2-like protein At4g25120 isoform X1 [Ipomoea triloba]	-	-	-	-	-	GO:0003678//DNA helicase activity;GO:0032550//purine ribonucleoside binding	GO:0000280//nuclear division;GO:0000723//telomere maintenance;GO:0003006//developmental process involved in reproduction;GO:0007059//chromosome segregation;GO:0010212//response to ionizing radiation;GO:0022402//cell cycle process;GO:0032392//DNA geometric change;GO:0032844//regulation of homeostatic process;GO:0033043//regulation of organelle organization
MSTRG.5946	12.74	11.86	15.91	11.15	13.04	15.96	26.57	32.36	31.1	5.6	4.35	4.34	9.82	10.95	9.62	15.8	18.36	19.92	PIP2-1	1,4-dihydroxy-2-naphthoate polyprenyltransferase [Catalpa bungei]	-	-	-	-	GO:0031224//intrinsic component of membrane	-	GO:0051234//establishment of localization
MSTRG.60042	9.38	11.33	10.31	0.96	1.34	1.69	0.57	0.9	0.96	12.95	15.4	13.41	4.66	3.66	3.7	0.91	0.44	0.78	--	-	-	-	-	-	-	-	-
MSTRG.60502	244.79	238.86	232.98	71.72	70.63	68.82	29.04	24.68	26.52	333.64	316.11	325.15	78.84	78.71	78.29	45.11	44.06	44.53	At1g15670	F-box/kelch-repeat protein At1g15670-like [Ipomoea triloba]	-	-	-	-	-	-	-
MSTRG.60744	6.37	6.14	7.68	9.86	8.7	7.45	101.53	101.93	103.72	6.63	6.78	5.57	15.53	15.75	16.42	83.75	77.09	78.66	--	ENTH/VHS/GAT family protein [Gossypium australe]	-	-	-	-	GO:0044464//cell part	-	-
MSTRG.61258	9.42	8.94	9.45	3.18	4.53	2.79	4.1	3.18	3.82	2.8	2.5	4.21	6.98	6.24	6.39	3.92	4.5	3.45	TPS31	vetispiradiene synthase 3-like, partial [Ipomoea triloba]	-	-	-	-	GO:0044444//cytoplasmic part	GO:0010334//sesquiterpene synthase activity;GO:0046872//metal ion binding	GO:0006644//phospholipid metabolic process;GO:0006721//terpenoid metabolic process;GO:0046246//terpene biosynthetic process
MSTRG.62020	2.61	2.76	2.76	3.75	4.01	4.38	8.85	10.65	12.42	2.26	2.53	2.41	4.99	5.07	5.64	8.29	12.81	10.7	--	-	-	-	-	-	-	-	-
MSTRG.62597	10.46	10.11	12.72	1.67	1.83	1.29	2.87	5.02	3.48	3.48	2.49	1.59	7.67	9.94	7.25	4.92	3.37	3.8	TPS32	vetispiradiene synthase 3-like, partial [Ipomoea triloba]	-	-	-	-	GO:0044424//intracellular part	GO:0010334//sesquiterpene synthase activity;GO:0046872//metal ion binding	GO:0006644//phospholipid metabolic process;GO:0006721//terpenoid metabolic process;GO:0046246//terpene biosynthetic process
MSTRG.6269	2.55	2.55	2.09	1.27	1.15	1.22	0.17	0.37	0.26	3.21	3.19	2.38	1.09	0.98	1	0.38	0.22	0.35	--	-	-	-	-	-	-	-	-
MSTRG.63401	0	0.43	0.24	0.54	0.59	0.12	0.55	0.78	1.65	0.29	0.19	0.19	0.72	1.16	1.44	1.32	0.61	1.29	--	PREDICTED: RING-H2 finger protein ATL54-like [Ipomoea nil]	-	-	-	-	-	-	-
MSTRG.63959	19.19	15.97	21.29	15.53	11.71	13.49	6.57	5.92	5.83	21.82	21.36	25.47	9.05	10.46	10.49	3.71	5.93	5.46	--	-	-	-	-	-	-	-	-
MSTRG.64222	1.37	1.17	1.15	6.18	5.66	5.29	45.72	40.11	47.25	2.98	2.09	4.06	7.73	8.16	6.36	52.34	51.56	50.02	--	ATP-dependent RNA helicase [Actinidia chinensis var. chinensis] [Actinidia chinensis]	-	-	-	-	-	-	-
MSTRG.6475	0	0.07	0.57	0.71	1.04	0.42	0.44	1.06	1.22	0.06	0.41	0.17	1.66	1.43	1.5	1	0.7	1.1	--	-	-	-	-	-	-	-	-
MSTRG.66025	0.39	0.45	0.19	0.48	0.28	0.64	1.22	2.58	2.08	0.06	0.45	0.58	1.46	1.32	0.92	1.67	3.13	1.74	R1B-12	late blight resistance protein R1-A-like isoform X1 [Ipomoea triloba]	-	-	-	-	-	-	-
MSTRG.66033	0	0.05	0	3.27	4.48	3.48	1.42	2.77	2.17	0.05	0	0	5.22	4.3	5.11	3.68	4.31	4.3	VAMP724	PREDICTED: vesicle-associated membrane protein 724-like [Ipomoea nil]	-	-	-	-	GO:0005911//cell-cell junction;GO:0012505//endomembrane system;GO:0031090//organelle membrane;GO:0043231//intracellular membrane-bounded organelle;GO:0044444//cytoplasmic part	GO:0005488//binding	GO:0000919//cell plate assembly;GO:0006405//RNA export from nucleus;GO:0006612//protein targeting to membrane;GO:0009725//response to hormone;GO:0009908//flower development;GO:0043170//macromolecule metabolic process;GO:0048513//animal organ development;GO:0050793//regulation of developmental process
MSTRG.67982	4.7	2.2	2.21	0	0.53	1.16	0.32	0.23	0.08	3.56	5.98	5.55	10.96	10.8	9.62	1.54	2.9	2.27	SBT5.6	subtilisin-like protease SBT5.6 [Ipomoea triloba]	-	-	-	-	-	GO:0016491//oxidoreductase activity;GO:0016787//hydrolase activity	GO:0008152//metabolic process
MSTRG.68452	3.85	3.19	2.6	1.29	1.44	1.22	0.83	1.21	1	6.91	6.05	5.53	2.84	2.02	2.59	1.02	1.81	1.55	At5g44950	PREDICTED: F-box/FBD/LRR-repeat protein At1g13570-like [Ipomoea nil]	-	-	-	-	-	-	-
MSTRG.68895	1.31	1.21	1.12	1.95	2.01	1.52	2.31	2.84	2.44	10.39	10.96	11.06	4.94	5.3	5.85	7.78	9.99	9.76	WRI1	ethylene-responsive transcription factor WRI1-like [Ipomoea triloba]	-	-	-	-	GO:0043231//intracellular membrane-bounded organelle	GO:0001071//nucleic acid binding transcription factor activity;GO:0003676//nucleic acid binding	GO:0006641//triglyceride metabolic process;GO:0009118//regulation of nucleoside metabolic process;GO:0010468//regulation of gene expression;GO:0010557//positive regulation of macromolecule biosynthetic process;GO:0034285//response to disaccharide;GO:0034645//cellular macromolecule biosynthetic process
MSTRG.69120	4.29	5.29	4.26	9.09	9.93	11.05	56.51	63.31	62.44	0.1	0.19	0.33	2.81	2.83	2.44	24.85	19.9	22.06	RE2	transposable element gene [Prunus dulcis]	-	-	-	-	GO:0043231//intracellular membrane-bounded organelle	-	-
MSTRG.69389	7.49	5.78	8.82	8.83	10.37	7.87	1.29	1.08	2.91	0	0.41	0	3.61	4.32	4.02	0.42	0.16	0.31	--	uncharacterized protein LOC116018773 [Ipomoea triloba]	-	-	-	-	-	-	-
MSTRG.69427	9.88	9.27	7.93	2.76	2.63	1.71	2.44	2.57	2.93	2.15	1.58	2.38	5.81	4.45	8.43	1.16	0.34	0.41	PVS1	vetispiradiene synthase 3-like [Ipomoea triloba]	Metabolism;Metabolism	Global and overview maps;Metabolism of terpenoids and polyketides	ko01110//Biosynthesis of secondary metabolites;ko00909//Sesquiterpenoid and triterpenoid biosynthesis	K14182;K14182	GO:0005737//cytoplasm	GO:0010334//sesquiterpene synthase activity;GO:0046872//metal ion binding	GO:0006644//phospholipid metabolic process;GO:0006721//terpenoid metabolic process;GO:0006950//response to stress;GO:0046246//terpene biosynthetic process
MSTRG.70624	3.8	5.89	5.6	0.82	0.79	0.7	2.25	1.3	1.4	0.66	0.66	1.06	2.25	2.4	2.28	0.54	0.62	0.85	--	Acetyl-coenzyme A synthetase [Actinidia chinensis var. chinensis] [Actinidia chinensis]	-	-	-	-	GO:0043231//intracellular membrane-bounded organelle	-	-
MSTRG.70973	1.43	1.69	1.64	0.69	1.15	0.41	0.21	0.14	0.59	1.64	1.34	0.82	0.31	0.2	0.31	0.24	0.49	0.12	LBD4	LOB domain-containing protein 4-like [Ipomoea triloba]	-	-	-	-	-	-	GO:0009799//specification of symmetry;GO:0009887//organ morphogenesis;GO:0009933//meristem structural organization;GO:0009943//adaxial/abaxial axis specification;GO:0010087//phloem or xylem histogenesis;GO:0044260//cellular macromolecule metabolic process;GO:0048509//regulation of meristem development
MSTRG.71863	7.06	4.87	6.1	21.47	19.91	24.03	112.85	113.85	115.11	6.17	7.4	6.52	31.14	32.55	33.75	102.35	109.52	105.48	CAM-1	Calmodulin [Apostasia shenzhenica]	Organismal Systems;Environmental Information Processing;Environmental Information Processing	Environmental adaptation;Signal transduction;Signal transduction	ko04626//Plant-pathogen interaction;ko04016//MAPK signaling pathway - plant;ko04070//Phosphatidylinositol signaling system	K02183;K02183;K02183	-	-	-
MSTRG.7211	2.58	3.04	2.68	2.21	2.73	2.59	0.38	0.12	0.53	7.78	7.55	7.53	2.9	1.19	2.07	0.87	1.1	0.21	--	PREDICTED: arginine biosynthesis bifunctional protein ArgJ, chloroplastic isoform X3 [Ipomoea nil]	-	-	-	-	-	-	-
MSTRG.72150	16.61	18.55	16.01	5.13	5.59	5.63	1.01	1.47	0.89	27.74	25.98	26.51	13.47	10.81	10.82	2.89	1.54	2.76	ATL78	RING-H2 finger protein ATL33-like [Ipomoea triloba]	-	-	-	-	-	-	-
MSTRG.72620	1.24	2.12	1.8	9.38	12.38	11.83	154.82	165.9	171.5	0.96	1.15	1.19	15.78	23.28	22.77	139.89	123.12	139.68	IKU1	protein HAIKU1-like [Ipomoea triloba]	-	-	-	-	-	-	-
MSTRG.73013	0.16	0.11	0.2	1.45	1.65	1.3	4.03	4.63	4.61	0.47	0.39	0.37	1.42	1.87	2.87	3.97	4.38	4.89	--	PREDICTED: non-specific lipid-transfer protein-like protein At2g13820 isoform X1 [Ipomoea nil]	-	-	-	-	GO:0031224//intrinsic component of membrane	-	GO:0044699//single-organism process
MSTRG.73370	19.89	22.34	20.4	28.5	28.67	30.48	126.31	128.16	122.39	20.7	22.28	20.67	43.01	45.35	44.36	79.48	79.71	82.75	SCL13	scarecrow-like protein 13 [Ipomoea triloba]	-	-	-	-	GO:0005737//cytoplasm	-	GO:0010468//regulation of gene expression;GO:0034645//cellular macromolecule biosynthetic process
MSTRG.73841	0.15	0.49	0.34	0.5	0.63	0.81	2.67	4.74	5.62	0.53	0.34	0.27	1.41	1.5	2.15	3.66	4.71	3.58	ACA1	PREDICTED: calcium-transporting ATPase 2, plasma membrane-type-like [Ipomoea nil]	-	-	-	-	GO:0009528//plastid inner membrane;GO:0009532//plastid stroma;GO:0031224//intrinsic component of membrane	GO:0005261//cation channel activity;GO:0005515//protein binding;GO:0016836//hydro-lyase activity;GO:0019829//cation-transporting ATPase activity;GO:0032550//purine ribonucleoside binding;GO:0046873//metal ion transmembrane transporter activity;GO:0046914//transition metal ion binding	GO:0006605//protein targeting;GO:0006816//calcium ion transport;GO:0006865//amino acid transport;GO:0007165//signal transduction;GO:0009620//response to fungus;GO:0009696//salicylic acid metabolic process;GO:0009725//response to hormone;GO:0009814//defense response, incompatible interaction;GO:0010243//response to organonitrogen compound;GO:0015672//monovalent inorganic cation transport;GO:001574…
MSTRG.74537	0.27	0.51	0.46	1.81	2.42	2.29	1.25	1.48	1.75	0.24	0.62	0	3.92	3.12	4.08	0.95	1.93	2.21	BPM2	BTB/POZ and MATH domain-containing protein 2-like [Ipomoea triloba]	-	-	-	-	GO:0043231//intracellular membrane-bounded organelle;GO:0044444//cytoplasmic part	GO:0005515//protein binding	GO:0006402//mRNA catabolic process;GO:0009414//response to water deprivation;GO:0009651//response to salt stress;GO:0032446//protein modification by small protein conjugation;GO:1903320//regulation of protein modification by small protein conjugation or removal
MSTRG.74824	0.75	0.61	0.62	0.54	0.51	0.59	0.06	0	0.12	1.48	1.43	1.8	0.78	0.62	0.3	0.32	0.05	0.56	Os03g0733400	zinc finger BED domain-containing protein RICESLEEPER 2-like [Ipomoea triloba]	-	-	-	-	-	GO:0005515//protein binding	-
MSTRG.75092	0.27	0.3	0.16	1.12	1.05	0.86	0.56	1.64	1.53	1.21	1.42	0.71	2.95	2.06	1.89	3.1	2.97	2.87	--	Zinc finger, PMZ-type [Corchorus capsularis]	-	-	-	-	-	-	-
MSTRG.75104	17.37	21.5	22.81	5.11	4.52	4.16	2.01	1.95	1.69	3.24	2.41	4.36	6.56	7.42	7.3	2.3	1.52	1.46	GSVIVT00023967001	peroxidase 4-like [Ipomoea triloba]	Metabolism;Metabolism;Metabolism	Global and overview maps;Global and overview maps;Biosynthesis of other secondary metabolites	ko01100//Metabolic pathways;ko01110//Biosynthesis of secondary metabolites;ko00940//Phenylpropanoid biosynthesis	K00430;K00430;K00430	-	GO:0003824//catalytic activity;GO:0043169//cation binding;GO:0046906//tetrapyrrole binding	GO:0006950//response to stress;GO:0044710//single-organism metabolic process
MSTRG.75293	1.57	1.87	1.91	0.94	0.91	0.7	0.48	0.61	0.5	1.58	2.35	2.08	0.53	0.77	0.98	1.1	0.55	0.86	fmdA	PREDICTED: formamidase-like [Theobroma cacao]	Metabolism;Metabolism;Metabolism;Metabolism	Global and overview maps;Carbohydrate metabolism;Metabolism of other amino acids;Energy metabolism	ko01200//Carbon metabolism;ko00630//Glyoxylate and dicarboxylate metabolism;ko00460//Cyanoamino acid metabolism;ko00910//Nitrogen metabolism	K01455;K01455;K01455;K01455	GO:0043231//intracellular membrane-bounded organelle	GO:0016772//transferase activity, transferring phosphorus-containing groups;GO:0016810//hydrolase activity, acting on carbon-nitrogen (but not peptide) bonds	GO:0008152//metabolic process;GO:0009814//defense response, incompatible interaction
MSTRG.76082	5.79	5.33	7.33	12.7	11.43	10.55	20.66	22.61	20.58	29.26	30.68	30.14	14.55	13	13.8	18.24	18.66	16.19	SDI1	PREDICTED: protein SULFUR DEFICIENCY-INDUCED 1-like isoform X2 [Ipomoea nil]	-	-	-	-	-	-	-
MSTRG.76694	0.33	0.25	0.08	10.08	11.86	10.85	12.22	16.95	17.91	0.06	0.62	0.64	11.5	12.48	13.83	21.17	18.38	17.47	--	-	-	-	-	-	-	-	-
MSTRG.78368	0.17	0	0	2.62	3.33	2.22	0.96	1	0.82	0	0.07	0	0.66	1.02	1.64	1.45	1.42	1.11	--	2S sulfur-rich seed storage protein 2-like [Ipomoea triloba]	-	-	-	-	-	-	-
MSTRG.8470	5.17	6.7	5.74	1.2	0.69	0.76	1.19	0.38	1.06	1.63	1.79	2.38	3.65	6.76	4.03	1.58	2.64	3.7	TPS32	vetispiradiene synthase 3-like, partial [Ipomoea triloba]	Metabolism;Metabolism	Global and overview maps;Metabolism of terpenoids and polyketides	ko01110//Biosynthesis of secondary metabolites;ko00909//Sesquiterpenoid and triterpenoid biosynthesis	K14182;K14182	GO:0005737//cytoplasm	GO:0010334//sesquiterpene synthase activity;GO:0046872//metal ion binding	GO:0006644//phospholipid metabolic process;GO:0006721//terpenoid metabolic process;GO:0046246//terpene biosynthetic process
MSTRG.923	0.32	0.39	0.07	3.74	2.65	4.99	40.85	37.76	39.59	0.17	0.08	0.4	5.07	6.41	6.41	32.8	28.61	31.27	--	protein ALP1-like [Ipomoea triloba]	-	-	-	-	GO:0009536//plastid;GO:0031090//organelle membrane	-	GO:0006812//cation transport
MSTRG.9858	0.6	0.51	0.98	0.64	0.86	0.78	0.04	0.14	0	0.95	1.35	1.15	0.68	0.41	0.2	0.17	0.06	0.25	--	Cation/H(+) antiporter 14 [Vitis vinifera]	-	-	-	-	-	-	-
MSTRG.9866	1.58	0.63	1.06	26.73	23.95	23.81	173.92	169.41	152.29	0.71	1.99	0.79	21.54	22.14	27.8	175.61	191.17	184.66	--	Methyl-coenzyme M reductase II subunit gamma like [Actinidia chinensis var. chinensis] [Actinidia chinensis]	-	-	-	-	-	-	-

## Sheet: Table 14
Table S14. Classification of DEGs expressed more rapidly in M3 than in WT plants under low temperature stress treatment.
id	WT CK -1 FPKM	WT CK-2 FPKM	WT CK-3 FPKM	WT 2 h-1 FPKM	WT 2 h-2 FPKM	WT 2 h-3 FPKM	WT 12 h-1 FPKM	WT 12 h-2 FPKM	WT 12 h-3 FPKM	M3 CK-1 FPKM	M3 CK-2 FPKM	M3 CK-3 FPKM	M3 2 h-1 FPKM	M3 2 h-2 FPKM	M3 2 h-3 FPKM	M3 12 h-1 FPKM	M3 12 h-2 FPKM	M3 12 h-3 FPKM		Symbol	Description	KEGG_A_class	KEGG_B_class	Pathway	K_ID	GO Component	GO Function	GO Process
hormone-related genes	ABF2	G17738	36.5567	17.2267	15.2967	66.3167	31.7667	22.6233	PREDICTED: ABSCISIC ACID-INSENSITIVE 5-like protein 5 isoform X1 [Ipomoea nil]	Environmental Information Processing	Signal transduction	ko04075//Plant hormone signal transduction	K14432	-	-	GO:0006970//response to osmotic stress;GO:0009755//hormone-mediated signaling pathway
	PYL4	G21871	11.17	13.99	26.8767	5.57667	14.7433	46.3867	PREDICTED: abscisic acid receptor PYL4-like [Ipomoea nil]	Environmental Information Processing;Environmental Information Processing	Signal transduction;Signal transduction	ko04075//Plant hormone signal transduction;ko04016//MAPK signaling pathway - plant	K14496;K14496	GO:0044424//intracellular part	GO:0005488//binding	-
	PYL3	G29966	34.1567	15.9367	8.73	51.5533	24.9567	14.7633	PREDICTED: abscisic acid receptor PYL8-like [Ipomoea nil]	Environmental Information Processing;Environmental Information Processing	Signal transduction;Signal transduction	ko04075//Plant hormone signal transduction;ko04016//MAPK signaling pathway - plant	K14496;K14496	-	-	-
	CIPK18	G3815	13.9733	22.96	33.1433	3.93333	11.0067	11.1367	PREDICTED: CBL-interacting protein kinase 18-like [Ipomoea nil]	-	-	-	-	-	GO:0004672//protein kinase activity;GO:0032550//purine ribonucleoside binding	GO:0006464//cellular protein modification process;GO:0006796//phosphate-containing compound metabolic process;GO:0009787//regulation of abscisic acid-activated signaling pathway
	ERF017	G1260	1.00667	23.4533	642.22	3.17333	19.68	286.16	PREDICTED: ethylene-responsive transcription factor ERF017-like [Ipomoea nil]	-	-	-	-	-	-	-
	RAP2-4	G15963	15.3833	107.317	328.19	21.5033	122.92	295.177	PREDICTED: ethylene-responsive transcription factor RAP2-13-like [Ipomoea nil]	-	-	-	-	GO:0043231//intracellular membrane-bounded organelle	GO:0001071//nucleic acid binding transcription factor activity	GO:0010468//regulation of gene expression;GO:0034645//cellular macromolecule biosynthetic process
	ERF109	G24812	0.243333	5.97667	192.647	0.563333	7.55	128.323	PREDICTED: ethylene-responsive transcription factor ERF109-like [Ipomoea nil]	-	-	-	-	-	-	-
	ERF5	G29806	14.05	90.0467	175.417	27.95	133.473	260.697	PREDICTED: ethylene-responsive transcription factor 5-like [Ipomoea nil]	-	-	-	-	-	-	-
	ERF106	G29834	63.8167	37.6167	25.3733	97.38	39.8267	40.0133	PREDICTED: ethylene-responsive transcription factor ERF107-like [Ipomoea nil]	-	-	-	-	-	-	-
	ERF4	G31353	10.14	13.6233	107.407	3.31667	8.71333	65.63	PREDICTED: ethylene-responsive transcription factor 4-like [Ipomoea nil]	-	-	-	-	-	-	-
	ERF3	G42381	5.51667	32.1067	229.703	8.77667	57.4433	191.84	PREDICTED: ethylene-responsive transcription factor 3-like [Ipomoea nil]	-	-	-	-	-	-	-
	SOT12	MSTRG.49079	18.31	10.9433	4.62	42.2067	15.8467	6.75	cytosolic sulfotransferase 17-like [Ipomoea triloba]	-	-	-	-	-	GO:0008146//sulfotransferase activity	GO:0000097//sulfur amino acid biosynthetic process;GO:0006568//tryptophan metabolic process;GO:0006950//response to stress;GO:0007165//signal transduction;GO:0009617//response to bacterium;GO:0009628//response to abiotic stimulus;GO:0009683//indoleacetic acid metabolic process;GO:0009753//response to jasmonic acid;GO:0019758//glycosinolate biosynthetic process
	CML19	MSTRG.52707	0.19	4.4	57.9133	0.243333	3.52333	41.6567	regulator of gene silencing [Nicotiana benthamiana]	Organismal Systems	Environmental adaptation	ko04626//Plant-pathogen interaction	K13448	GO:0016020//membrane	GO:0046872//metal ion binding	GO:0000160//phosphorelay signal transduction system;GO:0002376//immune system process;GO:0009694//jasmonic acid metabolic process;GO:0009755//hormone-mediated signaling pathway;GO:0010243//response to organonitrogen compound;GO:0031347//regulation of defense response;GO:0051707//response to other organism;GO:0071229//cellular response to acid chemical;GO:1901701//cellular response to oxygen-conta…
	MPK3	G10189	23.6733	49.0567	406.74	18.6667	61.8567	316	PREDICTED: mitogen-activated protein kinase 3-like [Ipomoea nil]	Organismal Systems;Environmental Information Processing	Environmental adaptation;Signal transduction	ko04626//Plant-pathogen interaction;ko04016//MAPK signaling pathway - plant	K20536;K20536	GO:0043231//intracellular membrane-bounded organelle	GO:0004702//receptor signaling protein serine/threonine kinase activity;GO:0032550//purine ribonucleoside binding	GO:0000187//activation of MAPK activity;GO:0006091//generation of precursor metabolites and energy;GO:0006605//protein targeting;GO:0009411//response to UV;GO:0009617//response to bacterium;GO:0009620//response to fungus;GO:0009696//salicylic acid metabolic process;GO:0009700//indole phytoalexin biosynthetic process;GO:0009755//hormone-mediated signaling pathway;GO:0009863//salicylic acid mediate…
	MPK1	G34008	0.286667	37.0533	62.23	0.316667	42.6567	53.95	mitogen-activated protein kinase [Ipomoea batatas]	Organismal Systems;Environmental Information Processing	Environmental adaptation;Signal transduction	ko04626//Plant-pathogen interaction;ko04016//MAPK signaling pathway - plant	K20536;K20536	GO:0043231//intracellular membrane-bounded organelle	GO:0004702//receptor signaling protein serine/threonine kinase activity;GO:0032550//purine ribonucleoside binding	GO:0000187//activation of MAPK activity;GO:0006091//generation of precursor metabolites and energy;GO:0006605//protein targeting;GO:0009411//response to UV;GO:0009617//response to bacterium;GO:0009620//response to fungus;GO:0009696//salicylic acid metabolic process;GO:0009700//indole phytoalexin biosynthetic process;GO:0009755//hormone-mediated signaling pathway;GO:0009863//salicylic acid mediate…
	ACA1	MSTRG.73841	0.326667	0.646667	4.34333	0.38	1.68667	3.98333	PREDICTED: calcium-transporting ATPase 2, plasma membrane-type-like [Ipomoea nil]	-	-	-	-	GO:0009528//plastid inner membrane;GO:0009532//plastid stroma;GO:0031224//intrinsic component of membrane	GO:0005261//cation channel activity;GO:0005515//protein binding;GO:0016836//hydro-lyase activity;GO:0019829//cation-transporting ATPase activity;GO:0032550//purine ribonucleoside binding;GO:0046873//metal ion transmembrane transporter activity;GO:0046914//transition metal ion binding	GO:0006605//protein targeting;GO:0006816//calcium ion transport;GO:0006865//amino acid transport;GO:0007165//signal transduction;GO:0009620//response to fungus;GO:0009696//salicylic acid metabolic process;GO:0009725//response to hormone;GO:0009814//defense response, incompatible interaction;GO:0010243//response to organonitrogen compound;GO:0015672//monovalent inorganic cation transport;GO:001574…
	TIFY10A	G1057	8.60667	3.42667	95.5833	1.31333	4.24667	47.2133	PREDICTED: protein TIFY 10a-like [Ipomoea nil]	Environmental Information Processing	Signal transduction	ko04075//Plant hormone signal transduction	K13464	-	-	-
	AUX22D	G10810	9.80333	5.10667	39.6933	11.4233	4.2	96.84	PREDICTED: auxin-induced protein 22D-like [Ipomoea nil]	Environmental Information Processing	Signal transduction	ko04075//Plant hormone signal transduction	K14484	-	-	GO:0010467//gene expression;GO:0034645//cellular macromolecule biosynthetic process;GO:0050794//regulation of cellular process
	GATL9	G19078	11.7633	26.9533	474.073	12.11	24.4733	277.907	PREDICTED: probable galacturonosyltransferase-like 6 [Ipomoea nil]	-	-	-	-	GO:0031224//intrinsic component of membrane;GO:0043231//intracellular membrane-bounded organelle	GO:0008194//UDP-glycosyltransferase activity	GO:0000271//polysaccharide biosynthetic process;GO:0009755//hormone-mediated signaling pathway
	TIFY10B	G23763	1.25333	1.88667	17.1967	1.07	2.39	11.7533	PnFL-2 [Ipomoea batatas]	Environmental Information Processing	Signal transduction	ko04075//Plant hormone signal transduction	K13464	-	-	-
	TIFY11B	G24182	10.73	9.55333	182.61	17.99	8.37667	114.797	JAZ1, partial [Ipomoea batatas]	Environmental Information Processing	Signal transduction	ko04075//Plant hormone signal transduction	K13464	-	-	-
	GH3.1	G24597	18.2967	11.8033	337.893	6.45667	14.5467	272.083	PREDICTED: probable indole-3-acetic acid-amido synthetase GH3.1 [Ipomoea nil]	Environmental Information Processing	Signal transduction	ko04075//Plant hormone signal transduction	K14487	-	GO:0003824//catalytic activity	GO:0009725//response to hormone;GO:0014070//response to organic cyclic compound
	BSK1	G33188	0.323333	0.436667	1.43667	0.283333	1.74667	1.30667	PREDICTED: probable serine/threonine-protein kinase At4g35230 [Ipomoea nil]	Environmental Information Processing	Signal transduction	ko04075//Plant hormone signal transduction	K14500	-	GO:0016772//transferase activity, transferring phosphorus-containing groups;GO:0032550//purine ribonucleoside binding	GO:0006464//cellular protein modification process;GO:0006796//phosphate-containing compound metabolic process
	PIN1A	G39146	16.9367	24.33	6.58	24.9067	11.45	8.25	PREDICTED: probable auxin efflux carrier component 1c [Ipomoea nil]	-	-	-	-	GO:0005618//cell wall;GO:0005911//cell-cell junction;GO:0031224//intrinsic component of membrane;GO:0044424//intracellular part	-	GO:0009117//nucleotide metabolic process;GO:0009606//tropism;GO:0009639//response to red or far red light;GO:0009755//hormone-mediated signaling pathway;GO:0009793//embryo development ending in seed dormancy;GO:0009799//specification of symmetry;GO:0009933//meristem structural organization;GO:0009943//adaxial/abaxial axis specification;GO:0009965//leaf morphogenesis;GO:0010087//phloem or xylem hi…
	SAUR50	G44114	3.02667	0.576667	17.27	4.49	0.413333	8.88333	PREDICTED: auxin-responsive protein SAUR50-like [Ipomoea nil]	Environmental Information Processing	Signal transduction	ko04075//Plant hormone signal transduction	K14488	-	-	-
	TIFY7	G44323	1.70667	1.13	3.71	2.97	0.706667	1.69	PREDICTED: protein TIFY 10A-like [Ipomoea nil]	Environmental Information Processing	Signal transduction	ko04075//Plant hormone signal transduction	K13464	-	-	-
	SAUR71	MSTRG.10215	3.05667	2.93	10.92	10.7	3.59	6.80667	auxin-responsive protein SAUR71-like [Ipomoea triloba]	Environmental Information Processing	Signal transduction	ko04075//Plant hormone signal transduction	K14488	-	-	-
	ERF012	MSTRG.17768	0.723333	2.50333	8.44667	0.973333	11.77	20.99	ethylene-responsive transcription factor ERF014-like [Ipomoea triloba]	-	-	-	-	GO:0043231//intracellular membrane-bounded organelle	GO:0001071//nucleic acid binding transcription factor activity;GO:0003676//nucleic acid binding	GO:0006950//response to stress;GO:0009625//response to insect;GO:0009725//response to hormone;GO:0010468//regulation of gene expression;GO:0010675//regulation of cellular carbohydrate metabolic process;GO:0034645//cellular macromolecule biosynthetic process;GO:0044763//single-organism cellular process;GO:0048731//system development
	SAUR20	MSTRG.40897	0.73	3.86333	8.73	1.48333	4.87	9.00333	auxin-responsive protein SAUR21-like [Ipomoea triloba]	Environmental Information Processing	Signal transduction	ko04075//Plant hormone signal transduction	K14488	-	-	-
	EP1	MSTRG.436	2.84333	5.96	49.47	0.67	1.98667	33.4833	epidermis-specific secreted glycoprotein EP1-like [Ipomoea triloba]	-	-	-	-	GO:0005576//extracellular region;GO:0005618//cell wall;GO:0005911//cell-cell junction;GO:0031090//organelle membrane;GO:0043231//intracellular membrane-bounded organelle;GO:0044444//cytoplasmic part	-	GO:0009725//response to hormone;GO:0044699//single-organism process
	VAMP724	MSTRG.66033	0.0166667	3.74333	2.12	0.0166667	4.87667	4.09667	PREDICTED: vesicle-associated membrane protein 724-like [Ipomoea nil]	-	-	-	-	GO:0005911//cell-cell junction;GO:0012505//endomembrane system;GO:0031090//organelle membrane;GO:0043231//intracellular membrane-bounded organelle;GO:0044444//cytoplasmic part	GO:0005488//binding	GO:0000919//cell plate assembly;GO:0006405//RNA export from nucleus;GO:0006612//protein targeting to membrane;GO:0009725//response to hormone;GO:0009908//flower development;GO:0043170//macromolecule metabolic process;GO:0048513//animal organ development;GO:0050793//regulation of developmental process
Ca2+/protein kinase	MPK3	G10189	23.6733	49.0567	406.74	18.6667	61.8567	316	PREDICTED: mitogen-activated protein kinase 3-like [Ipomoea nil]	Organismal Systems;Environmental Information Processing	Environmental adaptation;Signal transduction	ko04626//Plant-pathogen interaction;ko04016//MAPK signaling pathway - plant	K20536;K20536	GO:0043231//intracellular membrane-bounded organelle	GO:0004702//receptor signaling protein serine/threonine kinase activity;GO:0032550//purine ribonucleoside binding	GO:0000187//activation of MAPK activity;GO:0006091//generation of precursor metabolites and energy;GO:0006605//protein targeting;GO:0009411//response to UV;GO:0009617//response to bacterium;GO:0009620//response to fungus;GO:0009696//salicylic acid metabolic process;GO:0009700//indole phytoalexin biosynthetic process;GO:0009755//hormone-mediated signaling pathway;GO:0009863//salicylic acid mediate…
	MKS1	G16636	9.25333	8.85667	49.7967	8.61	17.6767	61.94	PREDICTED: protein MKS1-like [Ipomoea nil]	Environmental Information Processing	Signal transduction	ko04016//MAPK signaling pathway - plant	K20725	-	-	-
	CHI2	G19540	225.82	13.9033	19.6533	14.6967	36.0667	3.47333	PREDICTED: chitinase 3-like [Ipomoea nil]	Metabolism;Environmental Information Processing;Metabolism	Global and overview maps;Signal transduction;Carbohydrate metabolism	ko01100//Metabolic pathways;ko04016//MAPK signaling pathway - plant;ko00520//Amino sugar and nucleotide sugar metabolism	K20547;K20547;K20547	-	-	-
	PYL4	G21871	11.17	13.99	26.8767	5.57667	14.7433	46.3867	PREDICTED: abscisic acid receptor PYL4-like [Ipomoea nil]	Environmental Information Processing;Environmental Information Processing	Signal transduction;Signal transduction	ko04075//Plant hormone signal transduction;ko04016//MAPK signaling pathway - plant	K14496;K14496	GO:0044424//intracellular part	GO:0005488//binding	-
	CHIT1B	G27895	527.22	64.8	57.07	74.7267	220.39	53.33	PREDICTED: basic endochitinase-like [Ipomoea nil]	Metabolism;Environmental Information Processing;Metabolism	Global and overview maps;Signal transduction;Carbohydrate metabolism	ko01100//Metabolic pathways;ko04016//MAPK signaling pathway - plant;ko00520//Amino sugar and nucleotide sugar metabolism	K20547;K20547;K20547	-	-	GO:0006026//aminoglycan catabolic process;GO:0044036//cell wall macromolecule metabolic process;GO:0044238//primary metabolic process
	Cht3	G27974	11.1367	3.41333	44.9033	2.85333	15.3867	46.09	PREDICTED: basic endochitinase-like [Ipomoea nil]	Metabolism;Environmental Information Processing;Metabolism	Global and overview maps;Signal transduction;Carbohydrate metabolism	ko01100//Metabolic pathways;ko04016//MAPK signaling pathway - plant;ko00520//Amino sugar and nucleotide sugar metabolism	K20547;K20547;K20547	GO:0043231//intracellular membrane-bounded organelle	GO:0004553//hydrolase activity, hydrolyzing O-glycosyl compounds;GO:0097367//carbohydrate derivative binding	GO:0006026//aminoglycan catabolic process;GO:0006950//response to stress;GO:0044036//cell wall macromolecule metabolic process;GO:0044238//primary metabolic process
	CML46	G28451	0.72	1.02	54.1533	0.63	2.39667	56.2733	PREDICTED: probable calcium-binding protein CML45 [Ipomoea nil]	Organismal Systems;Environmental Information Processing;Environmental Information Processing	Environmental adaptation;Signal transduction;Signal transduction	ko04626//Plant-pathogen interaction;ko04016//MAPK signaling pathway - plant;ko04070//Phosphatidylinositol signaling system	K02183;K02183;K02183	-	-	-
	ACS1	G28467	2.44667	1.13333	26.1233	0.79	2.22333	22.9067	PREDICTED: 1-aminocyclopropane-1-carboxylate synthase-like [Ipomoea nil]	Metabolism;Metabolism;Environmental Information Processing;Metabolism	Global and overview maps;Global and overview maps;Signal transduction;Amino acid metabolism	ko01100//Metabolic pathways;ko01110//Biosynthesis of secondary metabolites;ko04016//MAPK signaling pathway - plant;ko00270//Cysteine and methionine metabolism	K20772;K20772;K20772;K20772	-	-	-
	WRKY27	G29919	1.04667	0.766667	4.34	0.843333	1.89667	8.25667	PREDICTED: WRKY transcription factor 22-like isoform X1 [Ipomoea nil]	Organismal Systems;Environmental Information Processing	Environmental adaptation;Signal transduction	ko04626//Plant-pathogen interaction;ko04016//MAPK signaling pathway - plant	K13425;K13425	-	-	-
	PYL3	G29966	34.1567	15.9367	8.73	51.5533	24.9567	14.7633	PREDICTED: abscisic acid receptor PYL8-like [Ipomoea nil]	Environmental Information Processing;Environmental Information Processing	Signal transduction;Signal transduction	ko04075//Plant hormone signal transduction;ko04016//MAPK signaling pathway - plant	K14496;K14496	-	-	-
	MPK3	G34001	39.4167	304.353	2004.45	90.4033	449.423	2218.39	mitogen-activated protein kinase [Ipomoea batatas]	Organismal Systems;Environmental Information Processing	Environmental adaptation;Signal transduction	ko04626//Plant-pathogen interaction;ko04016//MAPK signaling pathway - plant	K20536;K20536	GO:0043231//intracellular membrane-bounded organelle	GO:0004702//receptor signaling protein serine/threonine kinase activity;GO:0032550//purine ribonucleoside binding	GO:0000187//activation of MAPK activity;GO:0006091//generation of precursor metabolites and energy;GO:0006605//protein targeting;GO:0009411//response to UV;GO:0009617//response to bacterium;GO:0009620//response to fungus;GO:0009696//salicylic acid metabolic process;GO:0009700//indole phytoalexin biosynthetic process;GO:0009755//hormone-mediated signaling pathway;GO:0009863//salicylic acid mediate…
	MPK1	G34008	0.286667	37.0533	62.23	0.316667	42.6567	53.95	mitogen-activated protein kinase [Ipomoea batatas]	Organismal Systems;Environmental Information Processing	Environmental adaptation;Signal transduction	ko04626//Plant-pathogen interaction;ko04016//MAPK signaling pathway - plant	K20536;K20536	GO:0043231//intracellular membrane-bounded organelle	GO:0004702//receptor signaling protein serine/threonine kinase activity;GO:0032550//purine ribonucleoside binding	GO:0000187//activation of MAPK activity;GO:0006091//generation of precursor metabolites and energy;GO:0006605//protein targeting;GO:0009411//response to UV;GO:0009617//response to bacterium;GO:0009620//response to fungus;GO:0009696//salicylic acid metabolic process;GO:0009700//indole phytoalexin biosynthetic process;GO:0009755//hormone-mediated signaling pathway;GO:0009863//salicylic acid mediate…
	WRKY33	G3829	43.6833	192.287	571.4	31.51	194.393	591.71	PREDICTED: probable WRKY transcription factor 26 [Ipomoea nil]	Organismal Systems;Environmental Information Processing	Environmental adaptation;Signal transduction	ko04626//Plant-pathogen interaction;ko04016//MAPK signaling pathway - plant	K13424;K13424	-	-	-
	RBOHC	G38845	0.126667	0.686667	1.16	0.0966667	1.84667	0.866667	PREDICTED: respiratory burst oxidase homolog protein C-like [Ipomoea nil]	Organismal Systems;Environmental Information Processing	Environmental adaptation;Signal transduction	ko04626//Plant-pathogen interaction;ko04016//MAPK signaling pathway - plant	K13447;K13447	GO:0031224//intrinsic component of membrane	GO:0046872//metal ion binding;GO:0050664//oxidoreductase activity, acting on NAD(P)H, oxygen as acceptor	GO:0044710//single-organism metabolic process
	RBOHD	G38907	32.7467	29.38	162.923	17.81	36.13	121.613	PREDICTED: respiratory burst oxidase homolog protein C-like [Ipomoea nil]	Organismal Systems;Environmental Information Processing	Environmental adaptation;Signal transduction	ko04626//Plant-pathogen interaction;ko04016//MAPK signaling pathway - plant	K13447;K13447	-	-	-
	MAPKKK18	G6453	0.806667	1.57333	86.5533	0.533333	1.88667	60.5167	PREDICTED: mitogen-activated protein kinase kinase kinase NPK1-like isoform X3 [Ipomoea nil]	-	-	-	-	-	-	-
	CAM-1	MSTRG.71863	6.01	21.8033	113.937	6.69667	32.48	105.783	Calmodulin [Apostasia shenzhenica]	Organismal Systems;Environmental Information Processing;Environmental Information Processing	Environmental adaptation;Signal transduction;Signal transduction	ko04626//Plant-pathogen interaction;ko04016//MAPK signaling pathway - plant;ko04070//Phosphatidylinositol signaling system	K02183;K02183;K02183	-	-	-
	CRK10	G14022	0.38	3.96333	5.37	0.313333	9.38	6.01667	PREDICTED: cysteine-rich receptor-like protein kinase 25 [Ipomoea nil]	-	-	-	-	-	-	-
	tag	G18228	10.6367	12.94	21.5367	17.8733	8.33	38.0933	PREDICTED: dual specificity protein kinase splA-like [Nicotiana tomentosiformis]	Genetic Information Processing	Replication and repair	ko03410//Base excision repair	K01246	-	GO:0003824//catalytic activity	GO:0006281//DNA repair
	EIX1	G19922	0.813333	0.613333	1.77	0.683333	1.44667	2.60667	PREDICTED: probable leucine-rich repeat receptor-like protein kinase At1g35710 [Ipomoea nil]	-	-	-	-	-	-	-
	LRK10	G20099	0.17	0.476667	4.08333	0.306667	0.946667	6.18667	PREDICTED: rust resistance kinase Lr10-like [Ipomoea nil]	-	-	-	-	-	-	-
	PFK3	G20646	14.07	12.09	252.6	5.56667	13.28	190.847	PREDICTED: ATP-dependent 6-phosphofructokinase 6-like [Ipomoea nil]	Metabolism;Metabolism;Metabolism;Metabolism;Metabolism;Genetic Information Processing;Metabolism;Metabolism;Metabolism	Global and overview maps;Global and overview maps;Global and overview maps;Global and overview maps;Carbohydrate metabolism;Folding, sorting and degradation;Carbohydrate metabolism;Carbohydrate metabolism;Carbohydrate metabolism	ko01100//Metabolic pathways;ko01110//Biosynthesis of secondary metabolites;ko01200//Carbon metabolism;ko01230//Biosynthesis of amino acids;ko00010//Glycolysis / Gluconeogenesis;ko03018//RNA degradation;ko00051//Fructose and mannose metabolism;ko00052//Galactose metabolism;ko00030//Pentose phosphate pathway	K00850;K00850;K00850;K00850;K00850;K00850;K00850;K00850;K00850	-	GO:0016772//transferase activity, transferring phosphorus-containing groups;GO:0032550//purine ribonucleoside binding	GO:0006090//pyruvate metabolic process;GO:0016310//phosphorylation
	PFK1	G21493	5.49	20.54	120.3	1.67333	21.4133	83.2533	PREDICTED: ATP-dependent 6-phosphofructokinase 6-like [Ipomoea nil]	Metabolism;Metabolism;Metabolism;Metabolism;Metabolism;Genetic Information Processing;Metabolism;Metabolism;Metabolism	Global and overview maps;Global and overview maps;Global and overview maps;Global and overview maps;Carbohydrate metabolism;Folding, sorting and degradation;Carbohydrate metabolism;Carbohydrate metabolism;Carbohydrate metabolism	ko01100//Metabolic pathways;ko01110//Biosynthesis of secondary metabolites;ko01200//Carbon metabolism;ko01230//Biosynthesis of amino acids;ko00010//Glycolysis / Gluconeogenesis;ko03018//RNA degradation;ko00051//Fructose and mannose metabolism;ko00052//Galactose metabolism;ko00030//Pentose phosphate pathway	K00850;K00850;K00850;K00850;K00850;K00850;K00850;K00850;K00850	-	-	-
	WAK1	G29740	3.93667	3.25	1.69333	9.35333	4.46667	3.17	PREDICTED: wall-associated receptor kinase 2-like [Ipomoea nil]	-	-	-	-	-	-	-
	RIPK	G30400	1.03667	0.703333	9.33667	0.316667	1.02333	6.08333	PREDICTED: serine/threonine-protein kinase At5g01020-like isoform X3 [Ipomoea nil]	-	-	-	-	-	-	-
	PERK13	G30565	60.3033	21.96	17.5467	74	36.1933	23.3867	PREDICTED: receptor-like cytosolic serine/threonine-protein kinase RBK2 isoform X2 [Ipomoea nil]	-	-	-	-	-	GO:0016772//transferase activity, transferring phosphorus-containing groups	-
	LECRK91	G30922	1.57333	3.22667	28.12	1.15667	4.03	27.5667	PREDICTED: L-type lectin-domain containing receptor kinase IX.1-like [Ipomoea nil]	-	-	-	-	-	GO:0004672//protein kinase activity;GO:0005488//binding	GO:0006796//phosphate-containing compound metabolic process
	PID	G31585	3.38	2.21	17.1033	3.38333	1.57667	17.3533	PREDICTED: protein kinase PINOID-like [Ipomoea nil]	-	-	-	-	-	-	-
	BSK1	G33188	0.323333	0.436667	1.43667	0.283333	1.74667	1.30667	PREDICTED: probable serine/threonine-protein kinase At4g35230 [Ipomoea nil]	Environmental Information Processing	Signal transduction	ko04075//Plant hormone signal transduction	K14500	-	GO:0016772//transferase activity, transferring phosphorus-containing groups;GO:0032550//purine ribonucleoside binding	GO:0006464//cellular protein modification process;GO:0006796//phosphate-containing compound metabolic process
	PBL3	G37623	0.723333	0.96	4.21333	0	2.37	3.31667	PREDICTED: protein kinase 2B, chloroplastic-like isoform X1 [Ipomoea nil]	-	-	-	-	-	GO:0004713//protein tyrosine kinase activity;GO:0032550//purine ribonucleoside binding	GO:0006468//protein phosphorylation;GO:0010646//regulation of cell communication
	CIPK18	G3815	13.9733	22.96	33.1433	3.93333	11.0067	11.1367	PREDICTED: CBL-interacting protein kinase 18-like [Ipomoea nil]	-	-	-	-	-	GO:0004672//protein kinase activity;GO:0032550//purine ribonucleoside binding	GO:0006464//cellular protein modification process;GO:0006796//phosphate-containing compound metabolic process;GO:0009787//regulation of abscisic acid-activated signaling pathway
	EIF4G	G42274	3.09	0.976667	1.11	5.18	0.953333	2.18	PREDICTED: phosphatidylinositol 4-phosphate 5-kinase 4-like [Ipomoea nil]	Genetic Information Processing	Translation	ko03013//RNA transport	K03260	-	GO:0003824//catalytic activity	GO:0008152//metabolic process
	XA21	G47215	3.5	2.77333	0.796667	0.85	3.00667	0.293333	PREDICTED: probable LRR receptor-like serine/threonine-protein kinase At3g47570 [Ipomoea nil]	-	-	-	-	-	GO:0016301//kinase activity	GO:0008152//metabolic process
	RLK902	G9252	5.48	6.21667	25.07	2.43667	6.98333	22.12	PREDICTED: probable inactive receptor kinase RLK902 [Ipomoea nil]	-	-	-	-	-	-	-
	BAM1	MSTRG.12810	7.42667	3.33667	31.86	8.79333	4.32333	79.0467	beta-amylase 1, chloroplastic-like [Ipomoea triloba]	-	-	-	-	GO:0009532//plastid stroma;GO:0016020//membrane	GO:0004672//protein kinase activity;GO:0005102//receptor binding;GO:0016160//amylase activity;GO:0032550//purine ribonucleoside binding	GO:0000023//maltose metabolic process;GO:0000226//microtubule cytoskeleton organization;GO:0003006//developmental process involved in reproduction;GO:0005982//starch metabolic process;GO:0006464//cellular protein modification process;GO:0006950//response to stress;GO:0007167//enzyme linked receptor protein signaling pathway;GO:0009826//unidimensional cell growth;GO:0009933//meristem structural or…
	CCR4	MSTRG.14251	0.393333	2.93	80.1033	0.71	6.16667	65.3333	serine/threonine-protein kinase-like protein CCR4 [Ipomoea triloba]	-	-	-	-	GO:0016020//membrane	GO:0004672//protein kinase activity;GO:0046983//protein dimerization activity	GO:0006464//cellular protein modification process;GO:0006796//phosphate-containing compound metabolic process;GO:0009692//ethylene metabolic process;GO:0010243//response to organonitrogen compound
	IOS1	MSTRG.48575	9.38333	4.47333	4.37667	1.14333	2.83333	2.41	probable LRR receptor-like serine/threonine-protein kinase At1g05700 [Ipomoea triloba]	-	-	-	-	-	GO:0004672//protein kinase activity	GO:0006464//cellular protein modification process;GO:0016310//phosphorylation
	KRP1	G22719	12.51	121.267	770.07	20.84	173.013	654.173	PREDICTED: calcium-binding protein PBP1-like [Ipomoea nil]	Genetic Information Processing	Replication and repair	ko03420//Nucleotide excision repair	K10840	-	-	-
	BETVIII	G25967	2.12333	2.59667	69.02	0.72	2.59667	51.1667	PREDICTED: calcium-binding allergen Bet v 3-like [Ipomoea nil]	Organismal Systems	Environmental adaptation	ko04626//Plant-pathogen interaction	K13448	-	-	-
	CML50	G3439	1.04	2.36	8.41	2.16667	4.64	7.84333	PREDICTED: probable calcium-binding protein CML49 [Ipomoea nil]	Organismal Systems	Environmental adaptation	ko04626//Plant-pathogen interaction	K13448	-	-	-
	CML18	MSTRG.29268	4.89333	12.2533	64.5133	8.25333	17.8067	64.62	probable calcium-binding protein CML18 [Ipomoea triloba]	Organismal Systems	Environmental adaptation	ko04626//Plant-pathogen interaction	K13448	GO:0016020//membrane;GO:0043231//intracellular membrane-bounded organelle	GO:0046872//metal ion binding	GO:0048580//regulation of post-embryonic development;GO:0051171//regulation of nitrogen compound metabolic process
	MYOB5	MSTRG.3344	0.296667	1.38333	3.2	0.0566667	1.14667	3.89	probable myosin-binding protein 5 [Ipomoea triloba]	-	-	-	-	GO:0044424//intracellular part	GO:0005227//calcium activated cation channel activity	GO:0034220//ion transmembrane transport
stress-related genes	EXPA4	G10274	9.82	9.21333	4.26	19.3733	7.54333	7.01333	PREDICTED: expansin-A4-like [Ipomoea nil]	-	-	-	-	GO:0005618//cell wall	-	GO:0000226//microtubule cytoskeleton organization;GO:0006970//response to osmotic stress;GO:0070838//divalent metal ion transport;GO:0071555//cell wall organization
	BZIP44	G12918	58.3167	55.91	138.167	15.8133	41.0067	101.77	PREDICTED: bZIP transcription factor 44-like [Ipomoea nil]	-	-	-	-	-	GO:0005488//binding	GO:0017148//negative regulation of translation;GO:0033554//cellular response to stress;GO:0042221//response to chemical
	SAP7	G17111	2.43	5.92667	14.9267	1.06667	6.15	14.2967	PREDICTED: zinc finger A20 and AN1 domain-containing stress-associated protein 7-like [Ipomoea nil]	-	-	-	-	-	-	-
	ABF2	G17738	36.5567	17.2267	15.2967	66.3167	31.7667	22.6233	PREDICTED: ABSCISIC ACID-INSENSITIVE 5-like protein 5 isoform X1 [Ipomoea nil]	Environmental Information Processing	Signal transduction	ko04075//Plant hormone signal transduction	K14432	-	-	GO:0006970//response to osmotic stress;GO:0009755//hormone-mediated signaling pathway
	HSFA4D	G18195	3.02667	7.99333	9.75667	2.08333	6.06	11.28	PREDICTED: heat stress transcription factor A-4c-like [Ipomoea nil]	-	-	-	-	GO:0043231//intracellular membrane-bounded organelle	GO:0001071//nucleic acid binding transcription factor activity;GO:0003677//DNA binding	GO:0006950//response to stress;GO:0010468//regulation of gene expression
	HSFA4C	G23058	14.3667	35.0733	33.7633	7.71333	29.4767	48.9367	PREDICTED: heat stress transcription factor A-4c-like [Ipomoea nil]	-	-	-	-	-	-	-
	Cht3	G27974	11.1367	3.41333	44.9033	2.85333	15.3867	46.09	PREDICTED: basic endochitinase-like [Ipomoea nil]	Metabolism;Environmental Information Processing;Metabolism	Global and overview maps;Signal transduction;Carbohydrate metabolism	ko01100//Metabolic pathways;ko04016//MAPK signaling pathway - plant;ko00520//Amino sugar and nucleotide sugar metabolism	K20547;K20547;K20547	GO:0043231//intracellular membrane-bounded organelle	GO:0004553//hydrolase activity, hydrolyzing O-glycosyl compounds;GO:0097367//carbohydrate derivative binding	GO:0006026//aminoglycan catabolic process;GO:0006950//response to stress;GO:0044036//cell wall macromolecule metabolic process;GO:0044238//primary metabolic process
	PER51	G28170	175.817	66.1067	56.4233	45.7267	107.737	49.1333	PREDICTED: peroxidase 51-like [Ipomoea nil]	Metabolism;Metabolism;Metabolism	Global and overview maps;Global and overview maps;Biosynthesis of other secondary metabolites	ko01100//Metabolic pathways;ko01110//Biosynthesis of secondary metabolites;ko00940//Phenylpropanoid biosynthesis	K00430;K00430;K00430	-	GO:0003824//catalytic activity;GO:0043169//cation binding;GO:0046906//tetrapyrrole binding	GO:0006950//response to stress;GO:0044710//single-organism metabolic process
	SAP4	G2947	11.83	5.81333	1.8	12.89	6.09667	2.77667	PREDICTED: zinc finger A20 and AN1 domain-containing stress-associated protein 6-like [Ipomoea nil]	-	-	-	-	-	-	-
	PNC2	G30832	125.02	20.5567	22.41	1.60667	4.24667	2.75333	PREDICTED: cationic peroxidase 2-like [Ipomoea nil]	Metabolism;Metabolism;Metabolism	Global and overview maps;Global and overview maps;Biosynthesis of other secondary metabolites	ko01100//Metabolic pathways;ko01110//Biosynthesis of secondary metabolites;ko00940//Phenylpropanoid biosynthesis	K00430;K00430;K00430	-	GO:0003824//catalytic activity;GO:0043169//cation binding;GO:0046906//tetrapyrrole binding	GO:0006950//response to stress;GO:0044710//single-organism metabolic process
	MPK1	G34008	0.286667	37.0533	62.23	0.316667	42.6567	53.95	mitogen-activated protein kinase [Ipomoea batatas]	Organismal Systems;Environmental Information Processing	Environmental adaptation;Signal transduction	ko04626//Plant-pathogen interaction;ko04016//MAPK signaling pathway - plant	K20536;K20536	GO:0043231//intracellular membrane-bounded organelle	GO:0004702//receptor signaling protein serine/threonine kinase activity;GO:0032550//purine ribonucleoside binding	GO:0000187//activation of MAPK activity;GO:0006091//generation of precursor metabolites and energy;GO:0006605//protein targeting;GO:0009411//response to UV;GO:0009617//response to bacterium;GO:0009620//response to fungus;GO:0009696//salicylic acid metabolic process;GO:0009700//indole phytoalexin biosynthetic process;GO:0009755//hormone-mediated signaling pathway;GO:0009863//salicylic acid mediate…
	HSFA2B	G47392	0.333333	0.396667	1.21667	1.93333	0.576667	3.46	PREDICTED: heat stress transcription factor A-7a-like [Ipomoea nil]	-	-	-	-	-	-	-
	BAM1	MSTRG.12810	7.42667	3.33667	31.86	8.79333	4.32333	79.0467	beta-amylase 1, chloroplastic-like [Ipomoea triloba]	-	-	-	-	GO:0009532//plastid stroma;GO:0016020//membrane	GO:0004672//protein kinase activity;GO:0005102//receptor binding;GO:0016160//amylase activity;GO:0032550//purine ribonucleoside binding	GO:0000023//maltose metabolic process;GO:0000226//microtubule cytoskeleton organization;GO:0003006//developmental process involved in reproduction;GO:0005982//starch metabolic process;GO:0006464//cellular protein modification process;GO:0006950//response to stress;GO:0007167//enzyme linked receptor protein signaling pathway;GO:0009826//unidimensional cell growth;GO:0009933//meristem structural or…
	ERF012	MSTRG.17768	0.723333	2.50333	8.44667	0.973333	11.77	20.99	ethylene-responsive transcription factor ERF014-like [Ipomoea triloba]	-	-	-	-	GO:0043231//intracellular membrane-bounded organelle	GO:0001071//nucleic acid binding transcription factor activity;GO:0003676//nucleic acid binding	GO:0006950//response to stress;GO:0009625//response to insect;GO:0009725//response to hormone;GO:0010468//regulation of gene expression;GO:0010675//regulation of cellular carbohydrate metabolic process;GO:0034645//cellular macromolecule biosynthetic process;GO:0044763//single-organism cellular process;GO:0048731//system development
	SOT12	MSTRG.49079	18.31	10.9433	4.62	42.2067	15.8467	6.75	cytosolic sulfotransferase 17-like [Ipomoea triloba]	-	-	-	-	-	GO:0008146//sulfotransferase activity	GO:0000097//sulfur amino acid biosynthetic process;GO:0006568//tryptophan metabolic process;GO:0006950//response to stress;GO:0007165//signal transduction;GO:0009617//response to bacterium;GO:0009628//response to abiotic stimulus;GO:0009683//indoleacetic acid metabolic process;GO:0009753//response to jasmonic acid;GO:0019758//glycosinolate biosynthetic process
	RECA	MSTRG.52523	2.42	1.15667	0.823333	3.56	0.64	0.516667	DNA repair protein recA homolog 1, chloroplastic isoform X1 [Ipomoea triloba]	Genetic Information Processing	Replication and repair	ko03440//Homologous recombination	K03553	GO:0009532//plastid stroma	GO:0019829//cation-transporting ATPase activity;GO:0032550//purine ribonucleoside binding;GO:0043566//structure-specific DNA binding	GO:0006259//DNA metabolic process;GO:0006816//calcium ion transport;GO:0009690//cytokinin metabolic process;GO:0022402//cell cycle process;GO:0033554//cellular response to stress
	PVS1	MSTRG.69427	9.02667	2.36667	2.64667	2.03667	6.23	0.636667	vetispiradiene synthase 3-like [Ipomoea triloba]	Metabolism;Metabolism	Global and overview maps;Metabolism of terpenoids and polyketides	ko01110//Biosynthesis of secondary metabolites;ko00909//Sesquiterpenoid and triterpenoid biosynthesis	K14182;K14182	GO:0005737//cytoplasm	GO:0010334//sesquiterpene synthase activity;GO:0046872//metal ion binding	GO:0006644//phospholipid metabolic process;GO:0006721//terpenoid metabolic process;GO:0006950//response to stress;GO:0046246//terpene biosynthetic process
	BPM2	MSTRG.74537	0.413333	2.17333	1.49333	0.286667	3.70667	1.69667	BTB/POZ and MATH domain-containing protein 2-like [Ipomoea triloba]	-	-	-	-	GO:0043231//intracellular membrane-bounded organelle;GO:0044444//cytoplasmic part	GO:0005515//protein binding	GO:0006402//mRNA catabolic process;GO:0009414//response to water deprivation;GO:0009651//response to salt stress;GO:0032446//protein modification by small protein conjugation;GO:1903320//regulation of protein modification by small protein conjugation or removal
TF	ERF017	G1260	1.00667	23.4533	642.22	3.17333	19.68	286.16	PREDICTED: ethylene-responsive transcription factor ERF017-like [Ipomoea nil]	-	-	-	-	-	-	-
	BZIP44	G12918	58.3167	55.91	138.167	15.8133	41.0067	101.77	PREDICTED: bZIP transcription factor 44-like [Ipomoea nil]	-	-	-	-	-	GO:0005488//binding	GO:0017148//negative regulation of translation;GO:0033554//cellular response to stress;GO:0042221//response to chemical
	GTE12	G15047	1.77	3.77333	3.86667	1.45667	7.25333	4.22667	PREDICTED: transcription factor GTE12-like [Ipomoea nil]	-	-	-	-	-	-	-
	ETC1	G15181	325.34	146.793	47.9867	570.927	189.92	67.8	PREDICTED: MYB-like transcription factor ETC1 isoform X2 [Ipomoea nil]	-	-	-	-	-	-	-
	RAP2-4	G15963	15.3833	107.317	328.19	21.5033	122.92	295.177	PREDICTED: ethylene-responsive transcription factor RAP2-13-like [Ipomoea nil]	-	-	-	-	GO:0043231//intracellular membrane-bounded organelle	GO:0001071//nucleic acid binding transcription factor activity	GO:0010468//regulation of gene expression;GO:0034645//cellular macromolecule biosynthetic process
	HSFA4D	G18195	3.02667	7.99333	9.75667	2.08333	6.06	11.28	PREDICTED: heat stress transcription factor A-4c-like [Ipomoea nil]	-	-	-	-	GO:0043231//intracellular membrane-bounded organelle	GO:0001071//nucleic acid binding transcription factor activity;GO:0003677//DNA binding	GO:0006950//response to stress;GO:0010468//regulation of gene expression
	KUA1	G20886	1.08667	0.546667	2.24667	4.90333	2.31	3.21667	PREDICTED: transcription factor MYB1R1-like [Ipomoea nil]	-	-	-	-	-	GO:0005488//binding	-
	GATA21	G20939	5.44667	4.95333	1.27333	15.6967	7.58	2.42	PREDICTED: GATA transcription factor 21-like [Ipomoea nil]	-	-	-	-	-	-	-
	BHLH25	G21240	2.74667	0.966667	6.13	4.73333	1.28667	6.50333	PREDICTED: transcription factor bHLH25-like [Ipomoea nil]	-	-	-	-	-	-	-
	BEE1	G22930	24.5767	9.7	7.05	31.3433	11.88	7.61	PREDICTED: transcription factor BEE 1-like isoform X1 [Ipomoea nil]	-	-	-	-	-	-	-
	HSFA4C	G23058	14.3667	35.0733	33.7633	7.71333	29.4767	48.9367	PREDICTED: heat stress transcription factor A-4c-like [Ipomoea nil]	-	-	-	-	-	-	-
	ERF109	G24812	0.243333	5.97667	192.647	0.563333	7.55	128.323	PREDICTED: ethylene-responsive transcription factor ERF109-like [Ipomoea nil]	-	-	-	-	-	-	-
	WRKY53	G27676	3.42	4.01	200.57	1.54333	3.5	98.87	PREDICTED: probable WRKY transcription factor 53 [Ipomoea nil]	-	-	-	-	-	-	-
	ERF5	G29806	14.05	90.0467	175.417	27.95	133.473	260.697	PREDICTED: ethylene-responsive transcription factor 5-like [Ipomoea nil]	-	-	-	-	-	-	-
	ERF106	G29834	63.8167	37.6167	25.3733	97.38	39.8267	40.0133	PREDICTED: ethylene-responsive transcription factor ERF107-like [Ipomoea nil]	-	-	-	-	-	-	-
	WRKY27	G29919	1.04667	0.766667	4.34	0.843333	1.89667	8.25667	PREDICTED: WRKY transcription factor 22-like isoform X1 [Ipomoea nil]	Organismal Systems;Environmental Information Processing	Environmental adaptation;Signal transduction	ko04626//Plant-pathogen interaction;ko04016//MAPK signaling pathway - plant	K13425;K13425	-	-	-
	WRKY6	G31272	44.5267	26.72	301.72	13.4933	33.9467	239.883	PREDICTED: probable WRKY transcription factor 31 isoform X1 [Ipomoea nil]	-	-	-	-	-	-	-
	WRKY42	G31300	49.4067	33.6267	301.123	14.3067	38.5567	242.597	PREDICTED: probable WRKY transcription factor 31 isoform X2 [Ipomoea nil]	-	-	-	-	-	-	-
	ERF4	G31353	10.14	13.6233	107.407	3.31667	8.71333	65.63	PREDICTED: ethylene-responsive transcription factor 4-like [Ipomoea nil]	-	-	-	-	-	-	-
	MYB62	G36436	30.8	8.58667	12.67	40.0967	17.36	12.68	PREDICTED: transcription factor MYB24-like [Ipomoea nil]	Organismal Systems	Environmental adaptation	ko04626//Plant-pathogen interaction	K09422	-	GO:0005488//binding	-
	WRKY33	G3829	43.6833	192.287	571.4	31.51	194.393	591.71	PREDICTED: probable WRKY transcription factor 26 [Ipomoea nil]	Organismal Systems;Environmental Information Processing	Environmental adaptation;Signal transduction	ko04626//Plant-pathogen interaction;ko04016//MAPK signaling pathway - plant	K13424;K13424	-	-	-
	GATA8	G38458	3.84	9.41	30.76	5.91667	15.12	25.6567	PREDICTED: GATA transcription factor 8-like [Ipomoea nil]	-	-	-	-	-	-	-
	WRKY40	G38884	1.24667	7.28333	100.167	1.77	6.92667	82.92	PREDICTED: probable WRKY transcription factor 40 [Ipomoea nil]	-	-	-	-	-	-	-
	GT-3A	G3905	2.85333	1.53333	9.18	2.69667	6.71333	9.77333	PREDICTED: trihelix transcription factor GT-3b-like [Ipomoea nil]	-	-	-	-	-	-	-
	WRKY30	G40941	0.04	1.8	4.7	0.05	1.97	5.77667	PREDICTED: probable WRKY transcription factor 46 [Ipomoea nil]	-	-	-	-	-	-	-
	ERF3	G42381	5.51667	32.1067	229.703	8.77667	57.4433	191.84	PREDICTED: ethylene-responsive transcription factor 3-like [Ipomoea nil]	-	-	-	-	-	-	-
	HSFA2B	G47392	0.333333	0.396667	1.21667	1.93333	0.576667	3.46	PREDICTED: heat stress transcription factor A-7a-like [Ipomoea nil]	-	-	-	-	-	-	-
	SRM1	G47519	12.1467	7.14667	2.91667	24.19	10.8967	5.59667	PREDICTED: transcription factor DIVARICATA [Ipomoea nil]	-	-	-	-	GO:0043231//intracellular membrane-bounded organelle	GO:0001071//nucleic acid binding transcription factor activity;GO:0005488//binding	GO:0009451//RNA modification;GO:0010468//regulation of gene expression
	NAC081	G5397	5.63	8.20333	391.083	5.15	22.0133	455.773	PREDICTED: NAC transcription factor 32-like [Ipomoea nil]	-	-	-	-	-	-	GO:0010467//gene expression;GO:0034645//cellular macromolecule biosynthetic process
	ERF012	MSTRG.17768	0.723333	2.50333	8.44667	0.973333	11.77	20.99	ethylene-responsive transcription factor ERF014-like [Ipomoea triloba]	-	-	-	-	GO:0043231//intracellular membrane-bounded organelle	GO:0001071//nucleic acid binding transcription factor activity;GO:0003676//nucleic acid binding	GO:0006950//response to stress;GO:0009625//response to insect;GO:0009725//response to hormone;GO:0010468//regulation of gene expression;GO:0010675//regulation of cellular carbohydrate metabolic process;GO:0034645//cellular macromolecule biosynthetic process;GO:0044763//single-organism cellular process;GO:0048731//system development
	WRI1	MSTRG.68895	1.21333	1.82667	2.53	10.8033	5.36333	9.17667	ethylene-responsive transcription factor WRI1-like [Ipomoea triloba]	-	-	-	-	GO:0043231//intracellular membrane-bounded organelle	GO:0001071//nucleic acid binding transcription factor activity;GO:0003676//nucleic acid binding	GO:0006641//triglyceride metabolic process;GO:0009118//regulation of nucleoside metabolic process;GO:0010468//regulation of gene expression;GO:0010557//positive regulation of macromolecule biosynthetic process;GO:0034285//response to disaccharide;GO:0034645//cellular macromolecule biosynthetic process
