# Supplementary material for: Comparative Transcriptome and Interaction Protein Analysis Reveals the Mechanism of IbMPK3-Overexpressing Transgenic Sweet Potato Response to Low-Temperature Stress
Source: Genes (Basel). 2022 Jul 14;13(7):1247. doi: 10.3390/genes13071247 (PMC9317282; doi:10.3390/genes13071247)
Supplement: Supplementary file 1 [file genes-13-01247-s001.zip › genes-1758757-supplementary/(M2) genes-1758757-supplementary/Table S15-S16.xlsx]

## Sheet: Table S 15
Table S15. DEGs invoved in MAPK pathway during short-term (0 h vs 2 h)low temperatrues stress.
Gene Name	ID	WT CK	WT 2 h	Gene Name	ID	M3 CK	M3 2 h
MPK3/6	G10189	23.6733	49.0567	MPK3/6	G9840	3.18333	7.31667
	G34001	39.4167	304.353		G10189	18.6667	61.8567
	G34007	0.756667	75.0267		G34001	90.4033	449.423
	G34008	0.286667	37.0533		G34007	0.48	113.607
WRKY33	G10528	3.74333	0.47		G34008	0.316667	42.6567
	G10386	8.95667	2.01667	WRKY33	G3829	31.51	194.393
	G39547	4.20333	1.14667	ACS6	G28467	0.79	2.22333
	G10443	1.88667	0.683333		G7804	1.91	4.6
	G3829	43.6833	192.287		G46395	0.293333	1.34
ACS6	G29912	1.57333	0		G1723	0	2.57
	G28467	2.44667	1.13333	CHIB	G19540	14.6967	36.0667
	G29916	3.55	7.41		G803	14.53	33.29
CHIB	G19537	143.34	6.14667		G896	23.7633	52.24
	G19540	225.82	13.9033		G47455	68.94	220.113
	G803	203.107	12.2833		G27895	74.7267	220.39
	G896	501.633	30.6067		G27974	2.85333	15.3867
	G47455	450.223	53.6467	CAT1	G29727	1.14	2.86667
	G27895	527.22	64.8	CaM4	G5858	6.11	58.94
	G27931	423.663	52.0233		G36840	1.71333	0.376667
	G27974	11.1367	3.41333		G28451	0.63	2.39667
	G27925	239.417	93.9633		G39020	0.646667	3.87333
CAT1	G33025	4.63	15.5267		MSTRG.71863	6.69667	32.48
	G29727	0.87	2.96667	MKS1	G16636	8.61	17.6767
CaM4	G5858	10.08	28.9467	WRKY22/29	G29919	0.843333	1.89667
	MSTRG.71863	6.01	21.8033	RbohD	G38907	17.81	36.13
RbohD	G39844	0.19	1.67667		g38855	11.5167	36.8567
	G39903	2.93667	21.1167		g39844	0.186667	2.48667
	G39838	0.183333	1.91		G39903	2.07	28.2567
	G38845	0.126667	0.686667		G39838	0.133333	2.47333
	G39841	0.0933333	5.01		G38845	0.0966667	1.84667
					G39841	0.0266667	8.21333

## Sheet: Table S 16
Table S16. DEGs invoved in ABA-independent pathway during long-term (0 h vs 12 h) low temperatrues stress.
Gene Name	ID	WT CK	WT 2 h	Gene Name	ID	M3 CK	M3 2 h
PYR/PYL	G29966	34.1567	15.9367	PYR/PYL	G29966	51.5533	24.9567
	MSTRG.44309	4.61	2.92333		MSTRG.44309	10.9467	7.46
	G21871	11.17	13.99		G21871	5.57667	14.7433
	G3894	11.19	17.8467		G3894	8.93333	14.28
PP2C	G20746	26.3667	20.7667		G7511	44.3867	31.0167
	G7244	14.31	14.4533		G7643	38.6033	30.1033
	G47713	19.8567	6.16333	PP2C	G20746	30.34	27.8967
	G10337	2.49	1.05667		G7244	19.3767	16.7833
	G45084	12.1967	5.29333		G47713	25.6733	18.3733
SnKR2	G6358	94.6067	97.23		G10337	3.55333	2.67667
	G16668	3.33	3.22333		G45084	17.1733	15.1433
	G19530	1.00667	2.55		G37415	23.1667	16.22
	G46025	0.876667	2.78333		G20723	46.4533	43.18
					G37452	33.2467	25.86
				SnKR2	G6358	107.717	105.453
					G16668	3.61	3.15333
					G19530	1.06667	1.29667
					G46025	1.83333	2.04333
					G45688	30.9567	22.06
					G44743	41.1833	44.5967
					G19498	1.24333	2.07667
					G29160	0.313333	0.316667
					G29139	0.233333	0.773333
