# Supplementary material for: Comparative Transcriptome and Interaction Protein Analysis Reveals the Mechanism of IbMPK3-Overexpressing Transgenic Sweet Potato Response to Low-Temperature Stress
Source: Genes (Basel). 2022 Jul 14;13(7):1247. doi: 10.3390/genes13071247 (PMC9317282; doi:10.3390/genes13071247)
Supplement: Supplementary file 1 [file genes-13-01247-s001.zip › genes-1758757-supplementary/(M2) genes-1758757-supplementary/Table S17.xlsx]

## Sheet: Table S17
Table S17. Secondary metabolic pathway duirng long-term (CK vs 12 h)low temperature stress condition.
	pathway	pathway ID	K_id	DEGs	description
WT CK vs WT 12 h	Fatty acid biosynthesis	ko00061	K01897	G4495	ACSL, fadD; long-chain acyl-CoA synthetase [EC:6.2.1.3]
			K01897	MSTRG.37957	ACSL, fadD; long-chain acyl-CoA synthetase [EC:6.2.1.3]
			K01897	MSTRG.58422	ACSL, fadD; long-chain acyl-CoA synthetase [EC:6.2.1.3]
			K01897	MSTRG.70342	ACSL, fadD; long-chain acyl-CoA synthetase [EC:6.2.1.3]
			K02160	G23620	accB, bccP; acetyl-CoA carboxylase biotin carboxyl carrier protein
			K02160	G2348	accB, bccP; acetyl-CoA carboxylase biotin carboxyl carrier protein
			K09458	G39159	fabF; 3-oxoacyl-[acyl-carrier-protein] synthase II [EC:2.3.1.179]
			K10782	G33716	FATA; fatty acyl-ACP thioesterase A [EC:3.1.2.14]
	Fatty acid elongation	ko00062	K01076	G13378	ABHD17; abhydrolase domain-containing protein 17 [EC:3.1.2.22]
			K01076	G13389	ABHD17; abhydrolase domain-containing protein 17 [EC:3.1.2.22]
			K01076	G13395	ABHD17; abhydrolase domain-containing protein 17 [EC:3.1.2.22]
			K01076	G19742	ABHD17; abhydrolase domain-containing protein 17 [EC:3.1.2.22]
			K01076	G19785	ABHD17; abhydrolase domain-containing protein 17 [EC:3.1.2.22]
			K10258	G7071	TER, TSC13, CER10; very-long-chain enoyl-CoA reductase [EC:1.3.1.93]
			K15397	G8580	KCS; 3-ketoacyl-CoA synthase [EC:2.3.1.199]
			K15397	G43569	KCS; 3-ketoacyl-CoA synthase [EC:2.3.1.199]
			K15397	MSTRG.16817	KCS; 3-ketoacyl-CoA synthase [EC:2.3.1.199]
			K15397	MSTRG.16858	KCS; 3-ketoacyl-CoA synthase [EC:2.3.1.199]
			K15397	MSTRG.31241	KCS; 3-ketoacyl-CoA synthase [EC:2.3.1.199]
			K15397	MSTRG.43590	KCS; 3-ketoacyl-CoA synthase [EC:2.3.1.199]
	Glutathione metabolism	ko00480	K00036	G7443	G6PD, zwf; glucose-6-phosphate 1-dehydrogenase [EC:1.1.1.49 1.1.1.363]
			K00036	G18972	G6PD, zwf; glucose-6-phosphate 1-dehydrogenase [EC:1.1.1.49 1.1.1.363]
			K00036	G28601	G6PD, zwf; glucose-6-phosphate 1-dehydrogenase [EC:1.1.1.49 1.1.1.363]
			K00036	G28616	G6PD, zwf; glucose-6-phosphate 1-dehydrogenase [EC:1.1.1.49 1.1.1.363]
			K00036	G28620	G6PD, zwf; glucose-6-phosphate 1-dehydrogenase [EC:1.1.1.49 1.1.1.363]
			K00036	G42231	G6PD, zwf; glucose-6-phosphate 1-dehydrogenase [EC:1.1.1.49 1.1.1.363]
			K00432	G9025	gpx; glutathione peroxidase [EC:1.11.1.9]
			K00432	G9028	gpx; glutathione peroxidase [EC:1.11.1.9]
			K00432	G9037	gpx; glutathione peroxidase [EC:1.11.1.9]
			K00799	G7922	GST, gst; glutathione S-transferase [EC:2.5.1.18]
			K00799	G7964	GST, gst; glutathione S-transferase [EC:2.5.1.18]
			K00799	G7966	GST, gst; glutathione S-transferase [EC:2.5.1.18]
			K00799	G7987	GST, gst; glutathione S-transferase [EC:2.5.1.18]
			K00799	G8041	GST, gst; glutathione S-transferase [EC:2.5.1.18]
			K00799	G8303	GST, gst; glutathione S-transferase [EC:2.5.1.18]
			K00799	G8306	GST, gst; glutathione S-transferase [EC:2.5.1.18]
			K00799	G8309	GST, gst; glutathione S-transferase [EC:2.5.1.18]
			K00799	G8311	GST, gst; glutathione S-transferase [EC:2.5.1.18]
			K00799	G8319	GST, gst; glutathione S-transferase [EC:2.5.1.18]
			K00799	G11007	GST, gst; glutathione S-transferase [EC:2.5.1.18]
			K00799	G11318	GST, gst; glutathione S-transferase [EC:2.5.1.18]
			K00799	G11446	GST, gst; glutathione S-transferase [EC:2.5.1.18]
			K00799	G12938	GST, gst; glutathione S-transferase [EC:2.5.1.18]
			K00799	G12941	GST, gst; glutathione S-transferase [EC:2.5.1.18]
			K00799	G13025	GST, gst; glutathione S-transferase [EC:2.5.1.18]
			K00799	G13129	GST, gst; glutathione S-transferase [EC:2.5.1.18]
			K00799	G13237	GST, gst; glutathione S-transferase [EC:2.5.1.18]
			K00799	G14544	GST, gst; glutathione S-transferase [EC:2.5.1.18]
			K00799	G14580	GST, gst; glutathione S-transferase [EC:2.5.1.18]
			K00799	G14582	GST, gst; glutathione S-transferase [EC:2.5.1.18]
			K00799	G16157	GST, gst; glutathione S-transferase [EC:2.5.1.18]
			K00799	G16158	GST, gst; glutathione S-transferase [EC:2.5.1.18]
			K00799	G16161	GST, gst; glutathione S-transferase [EC:2.5.1.18]
			K00799	G16181	GST, gst; glutathione S-transferase [EC:2.5.1.18]
			K00799	G16190	GST, gst; glutathione S-transferase [EC:2.5.1.18]
			K00799	G16205	GST, gst; glutathione S-transferase [EC:2.5.1.18]
			K00799	G16206	GST, gst; glutathione S-transferase [EC:2.5.1.18]
			K00799	G1610	GST, gst; glutathione S-transferase [EC:2.5.1.18]
			K00799	G1614	GST, gst; glutathione S-transferase [EC:2.5.1.18]
			K00799	G18701	GST, gst; glutathione S-transferase [EC:2.5.1.18]
			K00799	G18714	GST, gst; glutathione S-transferase [EC:2.5.1.18]
			K00799	G27186	GST, gst; glutathione S-transferase [EC:2.5.1.18]
			K00799	G28918	GST, gst; glutathione S-transferase [EC:2.5.1.18]
			K00799	G31323	GST, gst; glutathione S-transferase [EC:2.5.1.18]
			K00799	G33409	GST, gst; glutathione S-transferase [EC:2.5.1.18]
			K00799	G38170	GST, gst; glutathione S-transferase [EC:2.5.1.18]
			K00799	G4011	GST, gst; glutathione S-transferase [EC:2.5.1.18]
			K00799	G4026	GST, gst; glutathione S-transferase [EC:2.5.1.18]
			K00799	G4029	GST, gst; glutathione S-transferase [EC:2.5.1.18]
			K00799	G4039	GST, gst; glutathione S-transferase [EC:2.5.1.18]
			K00799	G4043	GST, gst; glutathione S-transferase [EC:2.5.1.18]
			K00799	G40688	GST, gst; glutathione S-transferase [EC:2.5.1.18]
			K00799	G43500	GST, gst; glutathione S-transferase [EC:2.5.1.18]
			K00799	G47486	GST, gst; glutathione S-transferase [EC:2.5.1.18]
			K00799	G48321	GST, gst; glutathione S-transferase [EC:2.5.1.18]
			K00799	G48322	GST, gst; glutathione S-transferase [EC:2.5.1.18]
			K00799	MSTRG.10254	GST, gst; glutathione S-transferase [EC:2.5.1.18]
			K00799	MSTRG.41626	GST, gst; glutathione S-transferase [EC:2.5.1.18]
			K00799	MSTRG.49486	GST, gst; glutathione S-transferase [EC:2.5.1.18]
			K00799	MSTRG.5922	GST, gst; glutathione S-transferase [EC:2.5.1.18]
			K01255	G37814	CARP, pepA; leucyl aminopeptidase [EC:3.4.11.1]
			K01255	G39407	CARP, pepA; leucyl aminopeptidase [EC:3.4.11.1]
			K01919	G27335	gshA; glutamate--cysteine ligase [EC:6.3.2.2]
			K01919	G27403	gshA; glutamate--cysteine ligase [EC:6.3.2.2]
			K10807	MSTRG.67133	RRM1; ribonucleoside-diphosphate reductase subunit M1 [EC:1.17.4.1]
			K18592	G29162	GGT1_5, CD224; gamma-glutamyltranspeptidase / glutathione hydrolase / leukotriene-C4 hydrolase [EC:2.3.2.2 3.4.19.13 3.4.19.14]
			K22596	G33184	GGCT; gamma-glutamylcyclotransferase, plant [EC:4.3.2.9]
			K22596	G33213	GGCT; gamma-glutamylcyclotransferase, plant [EC:4.3.2.9]
	Flavonoid biosynthesis	ko00941	K00487	G10519	CYP73A; trans-cinnamate 4-monooxygenase [EC:1.14.14.91]
			K00588	G6443	E2.1.1.104; caffeoyl-CoA O-methyltransferase [EC:2.1.1.104]
			K00588	G6582	E2.1.1.104; caffeoyl-CoA O-methyltransferase [EC:2.1.1.104]
			K00588	G12779	E2.1.1.104; caffeoyl-CoA O-methyltransferase [EC:2.1.1.104]
			K00588	G16235	E2.1.1.104; caffeoyl-CoA O-methyltransferase [EC:2.1.1.104]
			K00588	G28197	E2.1.1.104; caffeoyl-CoA O-methyltransferase [EC:2.1.1.104]
			K00588	G28215	E2.1.1.104; caffeoyl-CoA O-methyltransferase [EC:2.1.1.104]
			K00588	G28234	E2.1.1.104; caffeoyl-CoA O-methyltransferase [EC:2.1.1.104]
			K00588	G40731	E2.1.1.104; caffeoyl-CoA O-methyltransferase [EC:2.1.1.104]
			K00588	G40736	E2.1.1.104; caffeoyl-CoA O-methyltransferase [EC:2.1.1.104]
			K00588	G5778	E2.1.1.104; caffeoyl-CoA O-methyltransferase [EC:2.1.1.104]
			K00588	G5895	E2.1.1.104; caffeoyl-CoA O-methyltransferase [EC:2.1.1.104]
			K00660	MSTRG.8369	CHS; chalcone synthase [EC:2.3.1.74]
			K13065	G13248	E2.3.1.133, HCT; shikimate O-hydroxycinnamoyltransferase [EC:2.3.1.133]
			K13065	G20181	E2.3.1.133, HCT; shikimate O-hydroxycinnamoyltransferase [EC:2.3.1.133]
			K13065	G21025	E2.3.1.133, HCT; shikimate O-hydroxycinnamoyltransferase [EC:2.3.1.133]
			K13065	G21032	E2.3.1.133, HCT; shikimate O-hydroxycinnamoyltransferase [EC:2.3.1.133]
			K13065	G21281	E2.3.1.133, HCT; shikimate O-hydroxycinnamoyltransferase [EC:2.3.1.133]
			K13065	G22014	E2.3.1.133, HCT; shikimate O-hydroxycinnamoyltransferase [EC:2.3.1.133]
			K13065	G22027	E2.3.1.133, HCT; shikimate O-hydroxycinnamoyltransferase [EC:2.3.1.133]
			K13065	G41938	E2.3.1.133, HCT; shikimate O-hydroxycinnamoyltransferase [EC:2.3.1.133]
			K13065	G42857	E2.3.1.133, HCT; shikimate O-hydroxycinnamoyltransferase [EC:2.3.1.133]
			K13065	MSTRG.4013	E2.3.1.133, HCT; shikimate O-hydroxycinnamoyltransferase [EC:2.3.1.133]
			K13065	MSTRG.59371	E2.3.1.133, HCT; shikimate O-hydroxycinnamoyltransferase [EC:2.3.1.133]
			K13065	MSTRG.59615	E2.3.1.133, HCT; shikimate O-hydroxycinnamoyltransferase [EC:2.3.1.133]
			K13065	MSTRG.59616	E2.3.1.133, HCT; shikimate O-hydroxycinnamoyltransferase [EC:2.3.1.133]
			K13065	MSTRG.61753	E2.3.1.133, HCT; shikimate O-hydroxycinnamoyltransferase [EC:2.3.1.133]
			K13065	MSTRG.6332	E2.3.1.133, HCT; shikimate O-hydroxycinnamoyltransferase [EC:2.3.1.133]
	Carotenoid biosynthesis	ko00906	K02291	G27791	crtB; 15-cis-phytoene synthase [EC:2.5.1.32]
			K09839	G38957	VDE, NPQ1; violaxanthin de-epoxidase [EC:1.23.5.1]
			K09840	G14545	NCED; 9-cis-epoxycarotenoid dioxygenase [EC:1.13.11.51]
			K09840	G23052	NCED; 9-cis-epoxycarotenoid dioxygenase [EC:1.13.11.51]
			K09840	G23076	NCED; 9-cis-epoxycarotenoid dioxygenase [EC:1.13.11.51]
			K09840	G38600	NCED; 9-cis-epoxycarotenoid dioxygenase [EC:1.13.11.51]
			K09840	G38604	NCED; 9-cis-epoxycarotenoid dioxygenase [EC:1.13.11.51]
			K09841	G38282	ABA2; xanthoxin dehydrogenase [EC:1.1.1.288]
			K09843	G10070	CYP707A; (+)-abscisic acid 8'-hydroxylase [EC:1.14.14.137]
			K09843	G10288	CYP707A; (+)-abscisic acid 8'-hydroxylase [EC:1.14.14.137]
			K09843	G12504	CYP707A; (+)-abscisic acid 8'-hydroxylase [EC:1.14.14.137]
			K09843	G17300	CYP707A; (+)-abscisic acid 8'-hydroxylase [EC:1.14.14.137]
			K09843	G17500	CYP707A; (+)-abscisic acid 8'-hydroxylase [EC:1.14.14.137]
			K09843	G17501	CYP707A; (+)-abscisic acid 8'-hydroxylase [EC:1.14.14.137]
			K09843	G17530	CYP707A; (+)-abscisic acid 8'-hydroxylase [EC:1.14.14.137]
			K09843	G17855	CYP707A; (+)-abscisic acid 8'-hydroxylase [EC:1.14.14.137]
			K09843	G17863	CYP707A; (+)-abscisic acid 8'-hydroxylase [EC:1.14.14.137]
			K09843	G17868	CYP707A; (+)-abscisic acid 8'-hydroxylase [EC:1.14.14.137]
			K09843	G41746	CYP707A; (+)-abscisic acid 8'-hydroxylase [EC:1.14.14.137]
			K15746	G6207	crtZ; beta-carotene 3-hydroxylase [EC:1.14.15.24]
			K15746	G6226	crtZ; beta-carotene 3-hydroxylase [EC:1.14.15.24]
			K15746	G5516	crtZ; beta-carotene 3-hydroxylase [EC:1.14.15.24]
	Zeatin biosynthesis	ko00908	K00279	G22292	CKX; cytokinin dehydrogenase [EC:1.5.99.12]
			K00279	MSTRG.76254	CKX; cytokinin dehydrogenase [EC:1.5.99.12]
			K10717	G28086	CYP735A; cytokinin trans-hydroxylase
			K13495	G3348	CISZOG; cis-zeatin O-glucosyltransferase [EC:2.4.1.215]
			K13495	G3407	CISZOG; cis-zeatin O-glucosyltransferase [EC:2.4.1.215]
			K13495	G34339	CISZOG; cis-zeatin O-glucosyltransferase [EC:2.4.1.215]
			K13495	G47717	CISZOG; cis-zeatin O-glucosyltransferase [EC:2.4.1.215]
M3 CK vs 12 h	Fatty acid biosynthesis	ko00061	K01897	G7348	ACSL, fadD; long-chain acyl-CoA synthetase [EC:6.2.1.3]
			K01897	G7712	ACSL, fadD; long-chain acyl-CoA synthetase [EC:6.2.1.3]
			K01897	G30679	ACSL, fadD; long-chain acyl-CoA synthetase [EC:6.2.1.3]
			K01897	G46382	ACSL, fadD; long-chain acyl-CoA synthetase [EC:6.2.1.3]
			K01897	MSTRG.37957	ACSL, fadD; long-chain acyl-CoA synthetase [EC:6.2.1.3]
			K01897	MSTRG.70342	ACSL, fadD; long-chain acyl-CoA synthetase [EC:6.2.1.3]
			K02160	G2318	accB, bccP; acetyl-CoA carboxylase biotin carboxyl carrier protein
			K02160	G23620	accB, bccP; acetyl-CoA carboxylase biotin carboxyl carrier protein
			K02160	G43803	accB, bccP; acetyl-CoA carboxylase biotin carboxyl carrier protein
			K09458	G39206	fabF; 3-oxoacyl-[acyl-carrier-protein] synthase II [EC:2.3.1.179]
			K10781	G29426	FATB; fatty acyl-ACP thioesterase B [EC:3.1.2.14 3.1.2.21]
	Fatty acid elongation	ko00062	K01076	G12581	ABHD17; abhydrolase domain-containing protein 17 [EC:3.1.2.22]
			K01076	G12589	ABHD17; abhydrolase domain-containing protein 17 [EC:3.1.2.22]
			K01076	G19742	ABHD17; abhydrolase domain-containing protein 17 [EC:3.1.2.22]
			K01076	G19785	ABHD17; abhydrolase domain-containing protein 17 [EC:3.1.2.22]
			K10258	G7071	TER, TSC13, CER10; very-long-chain enoyl-CoA reductase [EC:1.3.1.93]
			K10703	G9856	HACD, PHS1, PAS2; very-long-chain (3R)-3-hydroxyacyl-CoA dehydratase [EC:4.2.1.134]
			K15397	G8580	KCS; 3-ketoacyl-CoA synthase [EC:2.3.1.199]
			K15397	G43569	KCS; 3-ketoacyl-CoA synthase [EC:2.3.1.199]
			K15397	MSTRG.31241	KCS; 3-ketoacyl-CoA synthase [EC:2.3.1.199]
			K15397	MSTRG.43590	KCS; 3-ketoacyl-CoA synthase [EC:2.3.1.199]
			K15397	MSTRG.66807	KCS; 3-ketoacyl-CoA synthase [EC:2.3.1.199]
			K15397	MSTRG.69918	KCS; 3-ketoacyl-CoA synthase [EC:2.3.1.199]
	Glutathione metabolism	ko00480	K00033	G34999	PGD, gnd, gntZ; 6-phosphogluconate dehydrogenase [EC:1.1.1.44 1.1.1.343]
			K00033	G38326	PGD, gnd, gntZ; 6-phosphogluconate dehydrogenase [EC:1.1.1.44 1.1.1.343]
			K00797	MSTRG.43706	speE, SRM; spermidine synthase [EC:2.5.1.16]
			K00797	MSTRG.74977	speE, SRM; spermidine synthase [EC:2.5.1.16]
			K00797	MSTRG.75687	speE, SRM; spermidine synthase [EC:2.5.1.16]
			K00799	G8306	GST, gst; glutathione S-transferase [EC:2.5.1.18]
			K00799	G8309	GST, gst; glutathione S-transferase [EC:2.5.1.18]
			K00799	G8311	GST, gst; glutathione S-transferase [EC:2.5.1.18]
			K00799	G8319	GST, gst; glutathione S-transferase [EC:2.5.1.18]
			K00799	G11318	GST, gst; glutathione S-transferase [EC:2.5.1.18]
			K00799	G11443	GST, gst; glutathione S-transferase [EC:2.5.1.18]
			K00799	G11446	GST, gst; glutathione S-transferase [EC:2.5.1.18]
			K00799	G12938	GST, gst; glutathione S-transferase [EC:2.5.1.18]
			K00799	G12941	GST, gst; glutathione S-transferase [EC:2.5.1.18]
			K00799	G13025	GST, gst; glutathione S-transferase [EC:2.5.1.18]
			K00799	G13129	GST, gst; glutathione S-transferase [EC:2.5.1.18]
			K00799	G13237	GST, gst; glutathione S-transferase [EC:2.5.1.18]
			K00799	G14582	GST, gst; glutathione S-transferase [EC:2.5.1.18]
			K00799	G16158	GST, gst; glutathione S-transferase [EC:2.5.1.18]
			K00799	G16161	GST, gst; glutathione S-transferase [EC:2.5.1.18]
			K00799	G16181	GST, gst; glutathione S-transferase [EC:2.5.1.18]
			K00799	G16190	GST, gst; glutathione S-transferase [EC:2.5.1.18]
			K00799	G16205	GST, gst; glutathione S-transferase [EC:2.5.1.18]
			K00799	G1610	GST, gst; glutathione S-transferase [EC:2.5.1.18]
			K00799	G18004	GST, gst; glutathione S-transferase [EC:2.5.1.18]
			K00799	G18714	GST, gst; glutathione S-transferase [EC:2.5.1.18]
			K00799	G19139	GST, gst; glutathione S-transferase [EC:2.5.1.18]
			K00799	G31323	GST, gst; glutathione S-transferase [EC:2.5.1.18]
			K00799	G33409	GST, gst; glutathione S-transferase [EC:2.5.1.18]
			K00799	G34460	GST, gst; glutathione S-transferase [EC:2.5.1.18]
			K00799	G34478	GST, gst; glutathione S-transferase [EC:2.5.1.18]
			K00799	G4026	GST, gst; glutathione S-transferase [EC:2.5.1.18]
			K00799	G4029	GST, gst; glutathione S-transferase [EC:2.5.1.18]
			K00799	G4039	GST, gst; glutathione S-transferase [EC:2.5.1.18]
			K00799	G4043	GST, gst; glutathione S-transferase [EC:2.5.1.18]
			K00799	G4063	GST, gst; glutathione S-transferase [EC:2.5.1.18]
			K00799	G4066	GST, gst; glutathione S-transferase [EC:2.5.1.18]
			K00799	G4222	GST, gst; glutathione S-transferase [EC:2.5.1.18]
			K00799	G46636	GST, gst; glutathione S-transferase [EC:2.5.1.18]
			K00799	G47048	GST, gst; glutathione S-transferase [EC:2.5.1.18]
			K00799	G47486	GST, gst; glutathione S-transferase [EC:2.5.1.18]
			K00799	G47782	GST, gst; glutathione S-transferase [EC:2.5.1.18]
			K00799	G48321	GST, gst; glutathione S-transferase [EC:2.5.1.18]
			K01255	G37802	CARP, pepA; leucyl aminopeptidase [EC:3.4.11.1]
			K01255	G37806	CARP, pepA; leucyl aminopeptidase [EC:3.4.11.1]
			K01255	G37814	CARP, pepA; leucyl aminopeptidase [EC:3.4.11.1]
			K01255	G39407	CARP, pepA; leucyl aminopeptidase [EC:3.4.11.1]
			K01255	G39417	CARP, pepA; leucyl aminopeptidase [EC:3.4.11.1]
			K01256	G29448	pepN; aminopeptidase N [EC:3.4.11.2]
			K01256	G29888	pepN; aminopeptidase N [EC:3.4.11.2]
			K10807	G14962	RRM1; ribonucleoside-diphosphate reductase subunit M1 [EC:1.17.4.1]
			K10807	G34937	RRM1; ribonucleoside-diphosphate reductase subunit M1 [EC:1.17.4.1]
			K10807	G47636	RRM1; ribonucleoside-diphosphate reductase subunit M1 [EC:1.17.4.1]
			K10808	G76	RRM2; ribonucleoside-diphosphate reductase subunit M2 [EC:1.17.4.1]
			K10808	G15666	RRM2; ribonucleoside-diphosphate reductase subunit M2 [EC:1.17.4.1]
			K10808	MSTRG.33852	RRM2; ribonucleoside-diphosphate reductase subunit M2 [EC:1.17.4.1]
			K22596	G33184	GGCT; gamma-glutamylcyclotransferase, plant [EC:4.3.2.9]
			K22596	G33213	GGCT; gamma-glutamylcyclotransferase, plant [EC:4.3.2.9]
	Flavonoid biosynthesis	ko00941	K00475	G43546	F3H; naringenin 3-dioxygenase [EC:1.14.11.9]
			K00487	G10441	CYP73A; trans-cinnamate 4-monooxygenase [EC:1.14.14.91]
			K00487	G17633	CYP73A; trans-cinnamate 4-monooxygenase [EC:1.14.14.91]
			K00487	G20335	CYP73A; trans-cinnamate 4-monooxygenase [EC:1.14.14.91]
			K00588	G6443	E2.1.1.104; caffeoyl-CoA O-methyltransferase [EC:2.1.1.104]
			K00588	G28197	E2.1.1.104; caffeoyl-CoA O-methyltransferase [EC:2.1.1.104]
			K00588	G28215	E2.1.1.104; caffeoyl-CoA O-methyltransferase [EC:2.1.1.104]
			K00588	G28234	E2.1.1.104; caffeoyl-CoA O-methyltransferase [EC:2.1.1.104]
			K00588	G29071	E2.1.1.104; caffeoyl-CoA O-methyltransferase [EC:2.1.1.104]
			K00588	G40731	E2.1.1.104; caffeoyl-CoA O-methyltransferase [EC:2.1.1.104]
			K00588	G40736	E2.1.1.104; caffeoyl-CoA O-methyltransferase [EC:2.1.1.104]
			K00660	MSTRG.8369	CHS; chalcone synthase [EC:2.3.1.74]
			K01859	G29358	E5.5.1.6; chalcone isomerase [EC:5.5.1.6]
			K05277	G18742	ANS; anthocyanidin synthase [EC:1.14.20.4]
			K09754	G25739	CYP98A, C3'H; 5-O-(4-coumaroyl)-D-quinate 3'-monooxygenase [EC:1.14.14.96]
			K09754	G26105	CYP98A, C3'H; 5-O-(4-coumaroyl)-D-quinate 3'-monooxygenase [EC:1.14.14.96]
			K09754	G26108	CYP98A, C3'H; 5-O-(4-coumaroyl)-D-quinate 3'-monooxygenase [EC:1.14.14.96]
			K13065	G20181	E2.3.1.133, HCT; shikimate O-hydroxycinnamoyltransferase [EC:2.3.1.133]
			K13065	G21025	E2.3.1.133, HCT; shikimate O-hydroxycinnamoyltransferase [EC:2.3.1.133]
			K13065	G21032	E2.3.1.133, HCT; shikimate O-hydroxycinnamoyltransferase [EC:2.3.1.133]
			K13065	G21278	E2.3.1.133, HCT; shikimate O-hydroxycinnamoyltransferase [EC:2.3.1.133]
			K13065	G21281	E2.3.1.133, HCT; shikimate O-hydroxycinnamoyltransferase [EC:2.3.1.133]
			K13065	G42857	E2.3.1.133, HCT; shikimate O-hydroxycinnamoyltransferase [EC:2.3.1.133]
			K13065	MSTRG.4013	E2.3.1.133, HCT; shikimate O-hydroxycinnamoyltransferase [EC:2.3.1.133]
			K13065	MSTRG.53179	E2.3.1.133, HCT; shikimate O-hydroxycinnamoyltransferase [EC:2.3.1.133]
			K13065	MSTRG.6332	E2.3.1.133, HCT; shikimate O-hydroxycinnamoyltransferase [EC:2.3.1.133]
			K13082	G28034	DFR; bifunctional dihydroflavonol 4-reductase/flavanone 4-reductase [EC:1.1.1.219 1.1.1.234]
			K13082	G28043	DFR; bifunctional dihydroflavonol 4-reductase/flavanone 4-reductase [EC:1.1.1.219 1.1.1.234]
	Carotenoid biosynthesis	ko00906	K02291	G18710	crtB; 15-cis-phytoene synthase [EC:2.5.1.32]
			K02291	G27791	crtB; 15-cis-phytoene synthase [EC:2.5.1.32]
			K06444	G30420	lcyE, crtL2; lycopene epsilon-cyclase [EC:5.5.1.18]
			K09835	G3121	crtISO, crtH; prolycopene isomerase [EC:5.2.1.13]
			K09839	G38957	VDE, NPQ1; violaxanthin de-epoxidase [EC:1.23.5.1]
			K09840	G14545	NCED; 9-cis-epoxycarotenoid dioxygenase [EC:1.13.11.51]
			K09840	G17319	NCED; 9-cis-epoxycarotenoid dioxygenase [EC:1.13.11.51]
			K09840	G17511	NCED; 9-cis-epoxycarotenoid dioxygenase [EC:1.13.11.51]
			K09840	G23052	NCED; 9-cis-epoxycarotenoid dioxygenase [EC:1.13.11.51]
			K09840	G23076	NCED; 9-cis-epoxycarotenoid dioxygenase [EC:1.13.11.51]
			K09840	G38600	NCED; 9-cis-epoxycarotenoid dioxygenase [EC:1.13.11.51]
			K09840	G38604	NCED; 9-cis-epoxycarotenoid dioxygenase [EC:1.13.11.51]
			K09843	G10070	CYP707A; (+)-abscisic acid 8'-hydroxylase [EC:1.14.14.137]
			K09843	G10288	CYP707A; (+)-abscisic acid 8'-hydroxylase [EC:1.14.14.137]
			K09843	G12504	CYP707A; (+)-abscisic acid 8'-hydroxylase [EC:1.14.14.137]
			K09843	G17300	CYP707A; (+)-abscisic acid 8'-hydroxylase [EC:1.14.14.137]
			K09843	G17500	CYP707A; (+)-abscisic acid 8'-hydroxylase [EC:1.14.14.137]
			K09843	G17501	CYP707A; (+)-abscisic acid 8'-hydroxylase [EC:1.14.14.137]
			K09843	G17530	CYP707A; (+)-abscisic acid 8'-hydroxylase [EC:1.14.14.137]
			K09843	G38158	CYP707A; (+)-abscisic acid 8'-hydroxylase [EC:1.14.14.137]
			K09843	G41746	CYP707A; (+)-abscisic acid 8'-hydroxylase [EC:1.14.14.137]
			K15746	G6196	crtZ; beta-carotene 3-hydroxylase [EC:1.14.15.24]
			K15746	G6207	crtZ; beta-carotene 3-hydroxylase [EC:1.14.15.24]
			K15746	G6226	crtZ; beta-carotene 3-hydroxylase [EC:1.14.15.24]
			K15747	G38913	LUT5, CYP97A3; beta-ring hydroxylase [EC:1.14.-.-]
	Zeatin biosynthesis	ko00908	K00279	G6156	CKX; cytokinin dehydrogenase [EC:1.5.99.12]
			K00279	G17575	CKX; cytokinin dehydrogenase [EC:1.5.99.12]
			K00279	G22292	CKX; cytokinin dehydrogenase [EC:1.5.99.12]
			K00279	MSTRG.76254	CKX; cytokinin dehydrogenase [EC:1.5.99.12]
			K00791	G22870	miaA, TRIT1; tRNA dimethylallyltransferase [EC:2.5.1.75]
			K00791	G22875	miaA, TRIT1; tRNA dimethylallyltransferase [EC:2.5.1.75]
			K10717	G28086	CYP735A; cytokinin trans-hydroxylase
			K13495	G14589	CISZOG; cis-zeatin O-glucosyltransferase [EC:2.4.1.215]
			K13495	G26160	CISZOG; cis-zeatin O-glucosyltransferase [EC:2.4.1.215]
			K13495	G3348	CISZOG; cis-zeatin O-glucosyltransferase [EC:2.4.1.215]
			K13495	G3407	CISZOG; cis-zeatin O-glucosyltransferase [EC:2.4.1.215]
			K13495	G34339	CISZOG; cis-zeatin O-glucosyltransferase [EC:2.4.1.215]
			K13495	G47717	CISZOG; cis-zeatin O-glucosyltransferase [EC:2.4.1.215]
			K13496	G2552	UGT73C; UDP-glucosyl transferase 73C [EC:2.4.1.-]
			K13496	G2575	UGT73C; UDP-glucosyl transferase 73C [EC:2.4.1.-]
