# Supplementary material for: Comparative Transcriptome and Interaction Protein Analysis Reveals the Mechanism of IbMPK3-Overexpressing Transgenic Sweet Potato Response to Low-Temperature Stress
Source: Genes (Basel). 2022 Jul 14;13(7):1247. doi: 10.3390/genes13071247 (PMC9317282; doi:10.3390/genes13071247)
Supplement: Supplementary file 1 [file genes-13-01247-s001.zip › genes-1758757-supplementary/(M2) genes-1758757-supplementary/Table S18.xlsx]

## Sheet: Sheet1
Table S18. Primers used for qRT-PPCR.
Gene Name	ID	Forward primers (5'-3')	Reverse primers (5'-3')
IbNAC87	G26028	AAGCAGACCACAGGAGTT	TTGTCGTCGGAGTAATCTG
IbSE2	G48802	GCCAGTTCGTCGTAGAAT	CGATGATGCCAAGAATGTG
IbGATA5	G24647	CGGCGTTGTAGTCATTGT	CCTCGGTATCCTCCTTCTT
IbFBA2	G19689	TGTTCACCATCAAGCAAGA	CAGTCAAGGAAGCAGCAT
IbKRP1	G22719	GAATCCAAATCCGAGTCAAA	AGCAGAGCAGAGTTGTTC
IbERF109	G24812	TCATCATCCTCCTCCTCAG	TCCATCATCATCATCCAGTC
IbRHM1	G16071	GAAGGTTCTGGAATTGGATAC	GTTGCTGAGGTCTGATGAT
IbPFK3	G44971	GGCAGACACGCTTACATA	GGCATCATCCAACAACTTG
IbWRKY33	G3829	AGCCAGCCATCTCAGTAT	GTTCCTCTCAACCTTCTTCT
IbGML19	MSTRG.52707	AGCACTCCATCGCCATTA	GATTACTCCTAAGAGCTTGAAG
