# Supplementary material for: Comparative Transcriptome and Interaction Protein Analysis Reveals the Mechanism of IbMPK3-Overexpressing Transgenic Sweet Potato Response to Low-Temperature Stress
Source: Genes (Basel). 2022 Jul 14;13(7):1247. doi: 10.3390/genes13071247 (PMC9317282; doi:10.3390/genes13071247)
Supplement: Supplementary file 1 [file genes-13-01247-s001.zip › genes-1758757-supplementary/(M2) genes-1758757-supplementary/Table S2.xlsx]

## Sheet: Tab S2
Table S2. List of all genes in WT and M3 plants.
id	WT CK -1_fpkm	WT CK -2_fpkm	WT CK -3_fpkm	WT 2 h -1_fpkm	WT 2 h -2_fpkm	WT 2 h -3_fpkm	WT 12 h -1_fpkm	WT 12 h -2_fpkm	WT 12 h -3_fpkm	M3 CK -1_fpkm	M3 CK -2_fpkm	M3 CK -3_fpkm	M3 2 h -1_fpkm	M3 2 h -2_fpkm	M3 2 h -3_fpkm	M3 12 h -1_fpkm	M3 12 h -2_fpkm	M3 12 h -3_fpkm	WT CK -1_count	WT CK -2_count	WT CK -3_count	WT 2 h -1_count	WT 2 h -2_count	WT 2 h -3_count	WT 12 h -1_count	WT 12 h -2_count	WT 12 h -3_count	M3 CK-1_count	M3 CK-2_count	M3 CK-3_count	M3 2 h-1_count	M3 2 h-2_count	M3 2 h-3_count	M3 12 h-1_count	M3 12 h-2_count	M3 12 h-3_count	Symbol	Description	KEGG_A_class	KEGG_B_class	Pathway	K_ID	GO Component	GO Function	GO Process
G1	18.01	18.93	16.38	11.53	10.54	10.81	21.14	20.13	19.33	9.43	10.92	9.5	11.03	10.66	8.83	18.01	17.22	18.21	334.91	369.38	264.92	190.59	185.36	200.5	380.01	372.3	330.39	196.62	175.05	147.11	182.29	204.54	145.76	283.48	356.1	389.65	SAM2	PREDICTED: S-adenosylmethionine synthase 2-like [Ipomoea nil]	Metabolism;Metabolism;Metabolism;Metabolism	Global and overview maps;Global and overview maps;Global and overview maps;Amino acid metabolism	ko01100//Metabolic pathways;ko01110//Biosynthesis of secondary metabolites;ko01230//Biosynthesis of amino acids;ko00270//Cysteine and methionine metabolism	K00789;K00789;K00789;K00789	-	-	-
G10	27.33	21.9	22.71	23.17	25.42	18.43	6.78	7.88	9.08	24.17	18.72	20.11	15.51	14.93	15.72	6.04	4.82	4.88	311	270	232	242	270	216	77	89	98	283	177	192	162	173	164	56	63	66	--	PREDICTED: myb-like protein P [Ipomoea nil]	-	-	-	-	-	-	-
G100	2.25	2.02	1.94	5.71	4.8	5.37	6.38	6.46	7.53	2.48	3.69	2.35	4.24	4.6	4.98	5.2	6.15	6.36	92	86.75	69	207.32	185.75	219	252	262.53	282.71	113.87	130	80	153.92	194	180.82	179.75	279.62	299	At4g27190	PREDICTED: probable disease resistance protein At4g27220 isoform X1 [Ipomoea nil]	Organismal Systems	Environmental adaptation	ko04626//Plant-pathogen interaction	K13459	-	-	-
G1000	4.51	5.78	4.59	3.99	5	6.45	1.38	1.19	1.77	4.09	4.03	2.84	2.49	3.73	2.16	1.4	1.26	1.22	61	82	54	48	64	87	18	16	22	62	47	32	30	52	26	16	19	19	At1g05700	PREDICTED: probable LRR receptor-like serine/threonine-protein kinase At1g05700 isoform X2 [Ipomoea nil]	-	-	-	-	-	-	-
G10000	9.16	9.84	9.49	5.6	4.84	4.39	1.55	1.74	1.65	3.08	3.15	5.42	4.68	4.13	3.66	2.48	1.27	1.29	138.86	156.49	125.11	75.43	69.48	66.44	22.78	26.18	23.04	52.31	41.17	68.42	63.06	64.6	49.21	31.84	21.42	22.49	CXE15	PREDICTED: probable carboxylesterase 15 [Ipomoea nil]	-	-	-	-	-	GO:0003824//catalytic activity	-
G10001	21.07	21.9	22.74	28.68	28.48	29.08	19.7	20.03	20.03	22.44	25.09	23.75	25.55	27.41	27.24	19.6	19.12	19.08	696	759	653	842	890	958	629	658	608	831	714	653	750	934	799	548	702	725	--	hypothetical protein [Ipomoea trifida]	-	-	-	-	-	-	-
G10002	0.91	0.43	0.26	0.77	0.96	0.46	0.71	0.46	0.5	0.2	0.53	0.55	0.51	0.66	1.03	0.27	1.23	0.99	4	2	1	3	4	2	3	2	2	1	2	2	2	3	4	1	6	5	--	PREDICTED: GATA zinc finger domain-containing protein 10 [Ipomoea nil]	-	-	-	-	-	-	-
G10003	105.11	112.33	112.28	132.43	143.15	144.37	97.95	100.86	105.29	140.19	145.89	147.6	140.2	145.36	142.9	123.32	127.31	131.68	3980.27	4450.76	3708.79	4492.78	5110.84	5462.22	3591.15	3815.98	3686.15	5989.07	4775.61	4648.3	4742.89	5659.37	4791.31	3937.2	5398.26	5769.51	LHW	PREDICTED: transcription factor LHW [Ipomoea nil]	-	-	-	-	-	-	-
G10004	2.17	1.99	2.2	2.15	2.67	3.4	1.71	1.92	2.27	1.86	3.03	3.45	2.25	3.29	3.33	2.98	2.03	2.04	25	24	22	22	29	39	19	22	24	24	30	33	23	39	34	29	26	27	ROS1	PREDICTED: protein ROS1-like [Brassica napus]	-	-	-	-	-	-	-
G10005	1.48	2.48	1.85	1.25	2.22	2.6	3.71	1.74	2.29	6.73	4.02	7.13	5.29	5.16	5.57	5.12	5.79	7.79	12	21	13	9	17	21	29	14	17	61	28	48	38	43	40	35	52	72.47	YAB5	PREDICTED: axial regulator YABBY 5-like isoform X2 [Nicotiana attenuata]	-	-	-	-	GO:0043231//intracellular membrane-bounded organelle	GO:0001071//nucleic acid binding transcription factor activity;GO:0043169//cation binding	GO:0001708//cell fate specification;GO:0010468//regulation of gene expression;GO:0044707//single-multicellular organism process
G10006	10.04	9.05	9.33	12.88	11.68	13.19	8.64	11.19	11.01	12.44	11.43	10.23	12.52	12.32	10.58	11.67	10.32	11.06	129.02	122.01	104.26	147.12	141.92	168.97	107.38	143	130.02	179.27	126.56	109.44	142.93	163.33	120.71	126.96	147.37	163.45	LHW	PREDICTED: transcription factor LHW [Ipomoea nil]	-	-	-	-	-	-	-
G10007	0.53	0.61	1.34	1.07	2.46	1.43	0.99	1.38	1.27	2.5	2.09	2.26	1.31	1.64	1.23	1.5	0.88	1.29	5	6	11	9	22	13.42	9	13	11	26.41	17	13	11	16	6	12	9.22	14	--	PREDICTED: structural maintenance of chromosomes protein 1A [Vigna angularis]	-	-	-	-	-	-	-
G10008	18.16	19.34	17.59	17.15	18.33	19.38	14.26	15.26	14.61	19.13	20.24	17.53	19.17	21.99	18.5	16.58	17.84	17.74	352.06	393.38	296.46	295.4	336.17	374.59	267.26	294.25	260.28	415.75	338.06	282.89	330.2	439.62	318.44	272.04	384.41	395.7	HDA9	PREDICTED: histone deacetylase 9 isoform X2 [Ipomoea nil]	-	-	-	-	GO:0043231//intracellular membrane-bounded organelle	GO:0017136//NAD-dependent histone deacetylase activity	GO:0010468//regulation of gene expression;GO:0016575//histone deacetylation;GO:0034645//cellular macromolecule biosynthetic process
G10009	0	0	0.67	1.25	1.18	0	0	0.37	0.81	0.33	0	0.89	0.42	2.88	0.84	0	0	0.32	0	0	1.57	3	3	0	0	1	2	1	0	2	1	8	2	0	0	1	NEK5	PREDICTED: serine/threonine-protein kinase Nek6-like isoform X4 [Ipomoea nil]	-	-	-	-	-	GO:0004672//protein kinase activity;GO:0032550//purine ribonucleoside binding	GO:0006464//cellular protein modification process
G1001	3.6	1.98	1.67	1.35	0.88	1.56	1.03	2.61	1.69	3.52	3.49	2.2	2.06	2.67	1.64	2.18	0.94	1.26	34.71	20	14	11.54	8	15	9.58	25.01	15	38	29	17.61	17.61	26.49	14	17.76	10.04	14	DYNLL1	PREDICTED: dynein light chain LC6, flagellar outer arm-like [Ipomoea nil]	-	-	-	-	-	-	GO:0044763//single-organism cellular process
G10010	12.52	11.05	11.41	14.49	14.07	11.72	5.94	6.34	4.76	16.41	16.71	13.92	15.67	15.41	13.67	6.19	6.15	5.04	243.26	226.59	192.21	250.2	261.41	229.31	111.96	122.47	85.26	354.39	277.09	225.9	271.66	311.57	237.62	103.51	133.65	112.95	DTX21	PREDICTED: protein DETOXIFICATION 21-like [Ipomoea nil]	-	-	-	-	GO:0031224//intrinsic component of membrane	GO:0015291//secondary active transmembrane transporter activity	GO:0044763//single-organism cellular process
G10011	7.39	5.18	6.4	4.82	5.93	8.12	5.19	5.24	4.54	8.04	7.46	4.56	6.68	6.77	8.86	5.87	4.79	5.32	115.31	87.2	89	70	88.56	132.31	75	85	66.85	132.66	105	62	97	109	115.41	77.47	87	100	IPT2	PREDICTED: tRNA dimethylallyltransferase 2 [Ipomoea nil]	Metabolism;Metabolism;Metabolism	Global and overview maps;Global and overview maps;Metabolism of terpenoids and polyketides	ko01100//Metabolic pathways;ko01110//Biosynthesis of secondary metabolites;ko00908//Zeatin biosynthesis	K00791;K00791;K00791	GO:0005737//cytoplasm	GO:0016765//transferase activity, transferring alkyl or aryl (other than methyl) groups	GO:0044260//cellular macromolecule metabolic process;GO:0090304//nucleic acid metabolic process
G10012	3.84	3.62	2.43	6.49	5.07	4.6	3.49	1.55	1.43	7.49	5.59	7.69	5.7	4.79	2.97	2.89	4.42	3.79	22.54	22.31	12.39	33.89	28.19	26.97	19.83	9.05	7.71	49.35	28.29	37.6	29.76	29	15.5	14.39	28.84	25.65	RPL15	PREDICTED: 50S ribosomal protein L15, chloroplastic [Jatropha curcas]	Genetic Information Processing	Translation	ko03010//Ribosome	K02876	-	-	-
G10013	0	0	0	0	0	0	0	0	0	0	0	0	0	0	0	0	0.35	0	0	0	0	0	0	0	0	0	0	0	0	0	0	0	0	0	1	0	NEK5	PREDICTED: serine/threonine-protein kinase Nek6-like isoform X5 [Ipomoea nil]	-	-	-	-	-	-	-
G10014	0	0	0.58	0	0	0.25	0	0	0.33	0	0	0	0	0	0.34	0	0	0	0	0	2	0	0	1	0	0	1.19	0	0	0	0	0	1.2	0	0	0	PPD4	PREDICTED: psbP domain-containing protein 4, chloroplastic isoform X1 [Ipomoea nil]	-	-	-	-	GO:0009521//photosystem	-	GO:0044237//cellular metabolic process
G10015	0.35	1.17	2	1.87	0.56	1.02	0.85	0.86	1	0.16	0	1.07	0.35	1.31	1.08	0.24	1.07	0.56	2	6.98	9.85	9.43	3.02	5.77	4.67	4.86	5.19	1	0	5.03	1.77	7.63	5.41	1.15	6.74	3.67	--	PREDICTED: transcription factor E2FB-like [Ipomoea nil]	-	-	-	-	-	-	-
G10016	0	0	0	0	0	0	0	0	0	0.36	0	0	0	0	0	0	0	0	0	0	0	0	0	0	0	0	0	1	0	0	0	0	0	0	0	0	PPD4	PREDICTED: psbP domain-containing protein 4, chloroplastic isoform X2 [Ipomoea nil]	-	-	-	-	GO:0009521//photosystem	-	GO:0044237//cellular metabolic process
G10017	15.76	16.76	14.21	14.26	20.37	18.58	16.08	18.01	22.16	16.71	21.63	22.77	19.89	22.82	18.11	18.24	23.56	20.54	148	164	116	119	181	174	146	167	190	176	175	178	166	221	151	145	246	222	--	PREDICTED: syndetin [Nelumbo nucifera]	-	-	-	-	-	-	-
G10018	0.74	0	0	0.41	0	0	0	0	0	0.33	0	0	0	0.36	0.83	0	0.33	0.32	2	0	0	1	0	0	0	0	0	1	0	0	0	1	2	0	1	1	--	PREDICTED: transcription factor E2FB-like [Ipomoea nil]	-	-	-	-	-	-	-
G10019	16.04	16.43	15.25	19.88	18.25	15.9	14.42	14.88	14.1	15.78	16.32	16.19	15.15	17.68	16.9	16.54	15.52	14.41	341.39	373.77	287.55	374.7	363.3	341.1	302.06	321	280.93	383.75	299.47	292.27	285.73	395.42	325.38	303.58	374.27	359.52	RHF2A	PREDICTED: E3 ubiquitin-protein ligase RHF2A-like [Ipomoea nil]	-	-	-	-	-	-	-
G1002	1.79	2.9	1.7	3.73	3.58	1.33	0.37	0.96	0	1.69	0.92	3.14	1.07	0.91	0.51	0.37	0.6	0.96	12.69	21.54	10.48	23.52	24.04	9.42	2.51	6.77	0	13.4	5.6	18.53	6.75	6.66	3.22	2.23	4.71	7.81	RPS10	PREDICTED: cyanelle 30S ribosomal protein S10 [Ipomoea nil]	Genetic Information Processing	Translation	ko03010//Ribosome	K02946	GO:0030529//intracellular ribonucleoprotein complex	GO:0005198//structural molecule activity	GO:0010467//gene expression
G10020	0	0.28	0	0.57	0.73	0	1.18	1.97	3.22	0	0	0	0	0	0	1.15	3.21	1.69	0	1.87	0	3.26	4.42	0	7.31	12.5	18.91	0	0	0	0	0	0	6.21	22.79	12.4	--	PREDICTED: transcription factor E2FB-like [Ipomoea nil]	-	-	-	-	-	-	-
G10021	0.23	0.13	0.23	0.15	0	0.13	0	0.15	0	0.12	0	0	0.45	0.13	0.15	0	0	0	1.74	1	1.5	1	0	1	0	1.12	0	1	0	0	3	1	1	0	0	0	DTX21	PREDICTED: protein DETOXIFICATION 21-like [Ipomoea nil]	-	-	-	-	-	-	-
G10022	29.53	28.15	29.88	32.09	31.34	33.24	34.64	35.94	35.71	31.43	35.65	32.5	33.74	37.73	35.3	41.1	45.01	41.52	523	523	460	505	525	587	593	633	581	624	544	479	531	689	555	616	886	846	--	PREDICTED: syndetin isoform X5 [Ipomoea nil]	-	-	-	-	-	-	-
G10023	122.41	142.76	152.03	27.77	31.55	27.24	20.58	27.12	21.65	55.96	48.84	53.09	63.28	52.86	62.69	16.95	14.28	16.29	640	783	691	129	156	142	104	141	104	328	220	231	294	285	291	75	83	98	--	phytosulfokine precursor protein precursor [Solanum lycopersicum]	-	-	-	-	-	-	-
G10024	0	0.52	1.24	1.22	1.43	1.08	0.56	1.09	2.06	1.2	2.51	2.6	0.3	0.79	1.22	0.96	1.22	0.7	0	2	4	4	5	4	2	4	7	5	8	8	1	3	4	3	5	3	--	putative DNA repair protein [Ipomoea trifida]	-	-	-	-	-	-	-
G10025	20.14	15.86	21.31	8.74	7.25	5.62	9.79	10.23	8.22	9.42	10.77	12.53	6.37	7.96	6.7	5.56	5.95	6.89	180	170	163	74	77	62	90	82	79	89	83	73	50	66	47	47	70	75	--	PREDICTED: PAN domain-containing protein At5g03700 [Ipomoea nil]	-	-	-	-	-	-	-
G10026	4.11	5.01	4.92	21.46	23.52	20.11	116	111.95	105.09	4.1	4.01	4.34	18.16	17.53	16.48	90.16	91.22	89.35	25	32	26	116	135	122	682	677	587	28	21	22	98	110	89	464	616	625	CAF1-9	PREDICTED: probable CCR4-associated factor 1 homolog 9 [Ipomoea nil]	Genetic Information Processing	Folding, sorting and degradation	ko03018//RNA degradation	K12581	GO:0043231//intracellular membrane-bounded organelle	GO:0000175//3'-5'-exoribonuclease activity	GO:0090501//RNA phosphodiester bond hydrolysis
G10027	5.48	5.34	6.72	6.22	5.64	7.17	3.25	3.23	4.68	6.66	7.36	7.23	4.87	8.98	8.38	3.84	4.27	4.25	108.87	111.18	115.98	109.63	105.83	141.95	62.44	63.67	85.33	148.13	125.81	119.49	85.86	183.88	147.66	64.42	94.11	97.08	PTL	PREDICTED: trihelix transcription factor PTL-like [Ipomoea nil]	-	-	-	-	-	-	-
G10028	4.86	4.22	4.92	6.13	4.96	4.88	6.84	5.54	6.56	6.18	6.87	7.66	6.59	6.87	6.03	7.34	8.07	8.41	97	89	87	99	95	99	125	109	105	141	119	120	113	144	108	119	161	178	RAD5A	SNF2-related protein [Corchorus olitorius]	-	-	-	-	-	-	-
G10029	3.07	3.93	4.33	3.88	4.62	2.71	50.3	53.05	50.92	4.26	5.97	5.27	1.64	2.76	2.9	50.76	44.52	47.75	19.07	25.82	22.98	21.51	26.66	16.78	300.01	327.23	288.56	29.79	31.43	26.78	8.91	17.36	15.89	264.97	303.74	339.68	At2g27310	PREDICTED: F-box protein At2g27310 [Ipomoea nil]	-	-	-	-	-	-	-
G1003	20.02	18.8	21.49	14.34	15.5	13.04	21.43	24.05	21.62	12.67	12.11	16.18	16.01	13.88	15.7	13.72	8.53	8.39	348.52	426.11	368.04	256.36	259.4	288.97	320.88	375.68	289.1	292.49	208.56	232	247.05	264.99	269.53	140.53	189.56	168.14	PHL6	PREDICTED: myb family transcription factor PHL6-like [Ipomoea nil]	-	-	-	-	-	-	-
G10030	31.51	34.69	37.59	36.68	39.32	40	37.24	39.94	44.43	36.25	39.69	40.27	39.36	42.83	42.31	46.44	46.13	48.16	787	900	816	814	921	996	899	992	973	964	854	837	837	1103	938	965	1247	1346	VPS41	PREDICTED: vacuolar protein sorting-associated protein 41 homolog isoform X2 [Ipomoea nil]	-	-	-	-	-	GO:0046914//transition metal ion binding	GO:0006810//transport
G10031	0.44	1.72	0.82	0.65	0	0	0.95	0	0.41	1.03	3.14	0.76	0.27	0.55	0.33	1.17	1.07	0.68	2.73	11.26	4.46	3.6	0	0	5.7	0	2.34	7.22	16.85	3.95	1.48	3.53	1.84	6.16	7.39	4.91	ALPHA-ADR	PREDICTED: AP-2 complex subunit alpha-1-like [Ziziphus jujuba]	Cellular Processes	Transport and catabolism	ko04144//Endocytosis	K11824	-	-	-
G10032	26.87	26.29	26.09	27.11	23.25	24.33	32.6	32.74	32.77	29.12	28.56	26.43	24.45	28.52	23.01	34.85	29.99	32.09	308	316	260	276	252	278	361	373	345	374	282	252	249	337	234	338	382	423	VPS50	PREDICTED: syndetin isoform X5 [Ipomoea nil]	-	-	-	-	-	-	-
G10033	1.95	1.2	1.39	3.68	1.94	2.74	4.04	7.96	5.82	1.93	2.22	3.38	2.51	2.28	2.07	5.56	4.84	5.47	62.66	40.5	37.96	59.85	58.93	65.52	125.53	204.3	159.44	69.47	59.71	53.49	68.8	64.88	59.09	150.98	173.05	201.62	At3g44820	PREDICTED: BTB/POZ domain-containing protein At3g44820 isoform X1 [Ipomoea nil]	-	-	-	-	-	-	-
G10034	5.06	3.67	3.87	4.05	3.31	3.38	2.96	1.45	3.92	8.54	3.91	8.39	5.96	3.97	2.67	1.14	1.73	1.47	21	16	14	15	13	14	12	6	15	39.82	14	29	22	17	9.83	4	8	7	--	PREDICTED: recQ-mediated genome instability protein 2 isoform X2 [Vitis vinifera]	-	-	-	-	-	-	-
G10035	0	0.45	0	0	0.25	0.23	0.24	0.24	0.26	0.42	0	0.56	0.26	0	0	2.21	0	0.41	0	2	0	0	1	1	1	1	1	2	0	2	1	0	0	8	0	2	--	hypothetical protein [Ipomoea trifida]	-	-	-	-	-	-	-
G10036	297.42	294.22	304.17	306.86	286.32	293.55	308.22	285.96	285.91	300.03	278.17	264.38	309.91	295.89	311.32	387.1	371.02	359.44	3209.75	3330.85	2853.75	2942.65	2927.01	3166.4	3215.11	3072.79	2848.42	3630.22	2595.7	2374.48	2979.51	3301.1	2987.71	3535.28	4457.32	4462.89	CAM53	PREDICTED: calmodulin-like [Musa acuminata subsp. malaccensis] [Musa acuminata]	Organismal Systems;Environmental Information Processing;Environmental Information Processing	Environmental adaptation;Signal transduction;Signal transduction	ko04626//Plant-pathogen interaction;ko04016//MAPK signaling pathway - plant;ko04070//Phosphatidylinositol signaling system	K02183;K02183;K02183	-	-	-
G10037	4.81	3.18	2.03	3.2	4.98	3.25	1.52	0.99	3.31	4.03	3.42	4.95	2.54	3.43	3.65	1.04	1.94	0.77	49	34	18	29	48	33	15	10	31	46	30	42	23	36	33	9	22	9	--	PREDICTED: protein saal1-like isoform X1 [Nicotiana tabacum]	-	-	-	-	-	-	-
G10038	13.76	12.43	7.66	14.55	13.71	12.24	8.99	10.05	6.28	16	20.32	22.35	16.12	16.17	20.68	6.95	9.17	6.62	117.27	119.59	74.81	117.16	119.31	117.7	75	81.31	51.99	167.21	161.54	151.49	122.06	162.98	148.05	57.69	92.23	80.09	--	PREDICTED: uncharacterized protein LOC109192963 [Ipomoea nil]	-	-	-	-	-	-	-
G10039	0.74	0.56	0.68	1.95	3.84	2.63	4.14	5.6	7.13	0.79	1.07	1.85	4.74	2.28	4.1	5.19	5.05	5.97	4.54	3.58	3.6	10.58	22.21	16	24.45	34.01	39.99	5.39	5.62	9.38	25.73	14.35	22.22	26.82	34.28	41.94	AXS2	PREDICTED: UDP-D-apiose/UDP-D-xylose synthase 2 [Ipomoea nil]	Metabolism;Metabolism	Global and overview maps;Carbohydrate metabolism	ko01100//Metabolic pathways;ko00520//Amino sugar and nucleotide sugar metabolism	K12449;K12449	-	-	-
G1004	4.37	6.24	5.98	7.56	6.46	6.88	15.48	16.29	18.76	2.71	2.8	3.26	3.37	4.61	2.73	8	6.36	6.18	78.9	118.55	99	122.22	115.15	126.6	269	293.17	307.12	54	45.53	49.92	56.53	90.74	47.36	122.47	128.59	131.58	--	PREDICTED: protein ARABIDILLO 2 [Ipomoea nil]	-	-	-	-	-	-	-
G10040	9.52	9.82	11.09	13.44	8.92	12.31	7.48	7.63	8.83	12.77	13.07	14.88	12.21	17.74	15.92	9.45	7.1	5.33	86	94	88	109	77	112	66	69	74	130.7	102	113	99	167	129	73	72	56	saal1	PREDICTED: protein saal1 isoform X5 [Nicotiana sylvestris]	-	-	-	-	-	-	-
G10041	0.22	1.64	0.25	0.49	0.91	0.43	0.22	1.08	0.47	1.02	0.75	2.07	0.49	1.05	0	0.51	1.55	0.56	1	8	1	2	4	2	1	5	2	5.3	3	8	2	5	0	2	8	3	--	PREDICTED: protein saal1 [Solanum tuberosum]	-	-	-	-	-	-	-
G10042	46.17	37.16	35.35	31.35	33.73	32.92	35.71	39.13	37.78	34.3	35.13	35.73	35.18	41.6	29.4	48.26	41.88	44.3	849	857	718	646	670	749	803	836	805	831	661	658	689	888	636	891	1086	1114	ALPHAC-AD	PREDICTED: AP-2 complex subunit alpha-1-like [Ipomoea nil]	Cellular Processes	Transport and catabolism	ko04144//Endocytosis	K11824	-	-	-
G10043	3.53	2.18	2.9	1.42	2.4	1.52	1.56	3.04	1.92	0.67	2.05	0.91	1.7	1.47	1.99	2.7	2.04	1.76	14	9.08	10	5	9	6	6	12	7	3	7	3	6	6	7	9.05	9	8.03	--	-	-	-	-	-	-	-	-
G10044	1.28	0.52	1.27	1.03	0.97	0.55	1.52	1.66	0.2	0.82	0.85	0.22	1.86	0.89	0.41	0.87	0.5	0.8	7	3	6	5	5	3	8	9	1	5	4	1	9	5	2	4	3	5.01	RPL10	PREDICTED: 60S ribosomal protein L10 [Ipomoea nil]	Genetic Information Processing	Translation	ko03010//Ribosome	K02866	-	-	-
G10045	0.55	1.05	0.64	1.12	1.05	0.44	1.37	1.11	1.53	2.48	2.13	0.93	1.49	1.44	0.77	1.25	0.6	1.06	5	10	5	9	9	4	12	10	9	25.18	13	7	12	10	6.17	8	6	11	--	PREDICTED: recQ-mediated genome instability protein 2 isoform X2 [Vitis vinifera]	-	-	-	-	-	-	-
G10046	40.78	29.01	26.11	30.43	24	25.64	21.92	18.37	20.7	32.48	25.63	30.79	31.81	21.38	32.68	19.28	20.04	21.53	328.76	245.35	182.97	218	183.04	206.16	170.85	147.33	153.35	293.55	178.03	206.59	227.91	177.8	233.91	131.51	179.55	199.69	CKS1	PREDICTED: cyclin-dependent kinases regulatory subunit 1-like [Musa acuminata subsp. malaccensis] [Musa acuminata]	-	-	-	-	-	-	-
G10047	8.44	10.1	10.37	8.54	7.72	6.89	5.63	6.76	6.39	9.96	6.81	9.12	8.54	9.35	9.19	5.07	6.57	4.35	59	74	63	53	51	48	38	47	41	78	41	53	53	67.4	57	30	51	35	--	hypothetical protein [Ipomoea trifida]	-	-	-	-	-	-	-
G10048	10.8	13.03	4.57	8.34	23.27	11.07	13.38	3.66	4.23	9.69	5.65	17.99	21.22	3.79	13.44	14.69	2.46	3.9	43.23	41.06	37	69	69.15	36.02	35.39	33.89	36.17	62.97	45.31	44.98	57.5	36.37	35.15	34.27	25.41	41.76	RPL9	PREDICTED: 50S ribosomal protein L9, chloroplastic [Ipomoea nil]	Genetic Information Processing	Translation	ko03010//Ribosome	K02939	-	-	-
G10049	58.49	55.87	57.95	56.14	57.71	57.73	47.33	47.23	50.09	58.72	63.49	59.53	61	62.57	63.68	57	57.88	58.65	1529	1532	1317	1304	1427	1505	1196	1228	1203	1721	1430	1295	1417	1687	1478	1261	1682	1764	ncl1	PREDICTED: nicalin-1 [Ipomoea nil]	-	-	-	-	-	-	-
G1005	250.88	229.26	218.35	250.76	227.65	232.71	230.69	220.23	204.5	200.96	173.94	181.65	177.99	178.75	165.66	183.62	191.65	179.26	2336.03	2239.41	1767.54	2074.72	2004.96	2160.73	2076.19	2039.42	1749.44	2097.98	1395.5	1407.62	1472.84	1716.58	1369.48	1446.91	1983.67	1920.36	RPL28A	PREDICTED: 60S ribosomal protein L28-1-like [Ipomoea nil]	Genetic Information Processing	Translation	ko03010//Ribosome	K02903	-	-	-
G10050	10.27	8.39	10.01	10.3	11.92	12.16	8.97	8.41	10.44	8.48	9.22	9.08	9.55	9.82	8.31	14.95	14.44	11.56	125.07	107	105.2	111.56	138.08	148.49	106	101.62	117.63	116.37	97.48	92	104.1	123.97	90.44	156.05	196.95	163.62	--	PREDICTED: pre-rRNA-processing protein TSR2 homolog [Ipomoea nil]	-	-	-	-	-	-	-
G10051	4.46	5.15	3.88	5.86	6.57	4.74	5.31	4.75	4.12	6.27	4.7	5.52	4.86	5.5	3.8	4.79	5.49	4.81	33	40	25	38.52	46	35	38	35	28	52	30	34	32	42	25	30	45	41	LIG1	PREDICTED: DNA ligase 1 [Ipomoea nil]	Genetic Information Processing;Genetic Information Processing;Genetic Information Processing;Genetic Information Processing	Replication and repair;Replication and repair;Replication and repair;Replication and repair	ko03420//Nucleotide excision repair;ko03030//DNA replication;ko03430//Mismatch repair;ko03410//Base excision repair	K10747;K10747;K10747;K10747	-	GO:0003676//nucleic acid binding;GO:0003909//DNA ligase activity;GO:0032550//purine ribonucleoside binding	GO:0006266//DNA ligation;GO:0033554//cellular response to stress
G10052	3.97	3.13	3.75	5.74	5.06	6.34	2.79	3.24	2.43	5.34	5.4	4.52	4.92	4.41	4.58	3.13	2.99	2.97	127.56	105.67	104.9	160.36	152	198.77	86.74	103.54	71.68	192.37	149.66	119.55	140.64	144.87	130.7	85.05	106.89	110	--	PREDICTED: protein UPSTREAM OF FLC [Ipomoea nil]	-	-	-	-	-	-	-
G10053	21.32	20.28	18.51	19.44	20.76	15.28	15.39	17.31	17.35	22.28	19.78	18.15	19.31	19.33	20.54	15.56	19.05	17.75	642.05	636.08	473.26	500.57	558.82	473.07	486.31	513.77	461.53	745.8	557.37	468.76	525.66	636.13	559.1	412.23	643.5	667.66	IDM1	Zinc finger, PHD-type [Corchorus olitorius]	-	-	-	-	-	-	-
G10054	8.84	10.27	8.91	7.98	9.8	10.17	34.5	32.37	30.88	10.11	9.55	10.41	8.69	10.57	10.46	31.9	30.88	29.64	173.95	212.01	152.44	139.61	182.42	199.63	656.48	633.73	558.57	223.14	162.02	170.54	151.97	214.68	182.78	531.43	675.68	671.34	AXS2	PREDICTED: UDP-D-apiose/UDP-D-xylose synthase 2 [Ipomoea nil]	Metabolism;Metabolism	Global and overview maps;Carbohydrate metabolism	ko01100//Metabolic pathways;ko00520//Amino sugar and nucleotide sugar metabolism	K12449;K12449	-	GO:0048037//cofactor binding	-
G10055	177.42	165.52	161.63	207.13	172.43	182.27	157.91	135.87	140.68	206.41	178.33	168.35	210.11	190.49	159.47	204.34	191.94	187.27	2250.77	2201.33	1783.17	2330.47	2065.51	2306.33	1936.91	1713.02	1639.93	2936.02	1950.19	1777.59	2372.7	2488.8	1798.25	2197.05	2713.17	2715.22	RPS3A	PREDICTED: 40S ribosomal protein S3a-like [Ipomoea nil]	Genetic Information Processing	Translation	ko03010//Ribosome	K02984	GO:0015935//small ribosomal subunit	GO:0005198//structural molecule activity	GO:0010467//gene expression
G10056	14.65	14.25	15.94	8	11	7.93	5.99	5.93	6.1	10.27	9.43	11.45	8.84	8.22	7.94	6.18	6.35	6.26	244.22	249.13	231.04	118.48	173.47	131.87	96.5	98.22	93.39	191.97	135.43	158.8	130.87	141.34	117.43	87.12	117.62	119.99	--	PREDICTED: WASH complex subunit CCDC53 homolog [Ipomoea nil]	-	-	-	-	-	-	-
G10057	0.48	0.23	0.35	0	0.25	0	0.25	1.17	0	0.64	1.12	0.58	0.27	0.23	0.27	0	0	0	2	1	1.26	0	1	0	1	4.85	0	3	4	2	1	1	1	0	0	0	SGO1	PREDICTED: shugoshin-1-like [Ipomoea nil]	-	-	-	-	-	-	-
G10058	35.28	35.76	31.1	37.42	32.68	35.93	24.54	25.38	26.38	44.46	41.11	49.74	41.3	43.38	40.61	29.72	29.69	28.92	371.38	394.81	284.61	349.96	325.38	377.15	249.71	265.69	255.12	524.63	372.82	435.7	386.3	470.91	379.5	264.75	347.42	350.18	otud5-b	PREDICTED: OTU domain-containing protein 5-A [Ipomoea nil]	-	-	-	-	-	-	-
G10059	5.69	7.2	6.67	3	4.31	2.25	1.16	0.96	0	7.82	7.28	8.48	5.93	5.85	8.54	2.01	0	1.45	35.33	46.89	36.01	16.57	25.35	13.96	6.96	5.92	0	54.49	38.96	43.85	32.71	37.48	47.11	10.54	0	10.38	--	PREDICTED: protein NUCLEAR FUSION DEFECTIVE 4 isoform X3 [Ipomoea nil]	-	-	-	-	-	-	-
G1006	43.02	43.12	42.93	43.34	48.09	41.59	29.14	29.66	28.65	32.06	31.04	29.77	33.68	36.58	38.37	21.48	22.55	23.24	901.16	952.29	783.01	820.74	969.43	880.14	608.89	637.55	571.49	752.78	555.49	517.54	632.2	792.85	712.3	391.27	542.15	573.18	MYBS3	PREDICTED: transcription factor MYB1R1-like isoform X2 [Ipomoea nil]	-	-	-	-	-	-	-
G10060	0.33	0.84	0.48	0.15	0.95	0.28	0.3	0.42	0.3	0.27	1.12	0	0.32	0.55	0.32	0	0.23	0	2.37	6.39	3	1	6.54	2	2.12	3	2	2.18	7	0	2.06	4.15	2.06	0	1.87	0	--	PREDICTED: uncharacterized protein LOC109193036 [Ipomoea nil]	-	-	-	-	-	-	-
G10061	16.8	20.9	18.81	8.31	11.21	13	3.05	3.34	4.02	17.89	17.66	17.98	12.65	13.13	15.29	5.78	5.89	6.19	418.99	546.85	407.82	184.15	264.43	323.22	73.54	82.77	92.09	500.28	379.46	373.08	280.39	337.67	338.57	121.98	163.34	177.6	--	PREDICTED: protein NUCLEAR FUSION DEFECTIVE 4 isoform X2 [Ipomoea nil]	-	-	-	-	GO:0031224//intrinsic component of membrane	-	GO:0044763//single-organism cellular process
G10062	7.99	6.45	5.79	7.29	8.02	5.22	4.49	5.7	3.72	8.31	7.86	7.37	7.68	8.37	7.43	3.69	3.23	3.77	138	117	87	112	130	90	75	98	59	161	117	106	118	148	114	54	60	75	--	PREDICTED: protein saal1-like isoform X6 [Nicotiana tabacum]	-	-	-	-	-	-	-
G10063	2.79	2.8	3.8	2.91	5.1	3.31	2.36	2.43	2.5	4.63	6.34	3.51	2.73	2.95	2.72	3.3	2.97	2.65	22	23	26	20	38	26	18	19	18	39	43	23	19	24	19	22	26	24	--	Lysosomal beta glucosidase, partial [Noccaea caerulescens]	Metabolism;Metabolism;Metabolism;Metabolism;Metabolism	Global and overview maps;Global and overview maps;Biosynthesis of other secondary metabolites;Carbohydrate metabolism;Metabolism of other amino acids	ko01100//Metabolic pathways;ko01110//Biosynthesis of secondary metabolites;ko00940//Phenylpropanoid biosynthesis;ko00500//Starch and sucrose metabolism;ko00460//Cyanoamino acid metabolism	K05349;K05349;K05349;K05349;K05349	-	-	-
G10064	1.65	1.81	2.51	1.21	0.9	1.16	4.55	3.83	3.4	1.73	2.53	2.37	1.32	1.11	0.52	4.08	4.16	4.88	30.38	34.93	40.07	19.7	15.72	21.2	80.77	70.04	57.41	35.69	39.99	36.21	21.51	20.95	8.46	63.45	84.86	103.21	FTSH10	PREDICTED: abscisic acid 8'-hydroxylase 2-like [Ipomoea nil]	Metabolism	Metabolism of terpenoids and polyketides	ko00906//Carotenoid biosynthesis	K09843	-	GO:0016491//oxidoreductase activity;GO:0046906//tetrapyrrole binding;GO:0046914//transition metal ion binding	GO:0044710//single-organism metabolic process
G10065	3.96	5.01	4.95	5.61	5.35	3.98	4.63	4.9	5.3	6.1	6.94	5.45	7.75	5.97	5.42	4.55	5.93	5.94	49.85	66.23	54.26	62.79	63.79	49.98	56.38	61.39	61.36	86.15	75.34	57.08	86.81	77.58	60.62	48.45	83.04	86.08	BLOS1	PREDICTED: biogenesis of lysosome-related organelles complex 1 subunit 1 [Ipomoea nil]	-	-	-	-	-	-	-
G10066	3.02	3.69	3.28	3.42	3	1.96	3.05	1.94	2.82	1.94	2.63	3.53	4.12	4.3	2.74	2.58	2.19	3.41	35.36	46.64	35.33	36	39.26	28.4	34.34	22.52	33.33	31.7	29.45	34.02	53.18	64.46	35.41	28.88	31.69	40.5	--	PREDICTED: uncharacterized protein LOC109193207 [Ipomoea nil]	-	-	-	-	-	-	-
G10067	100.85	106.84	106.88	83.44	81.3	83.85	52.58	53.07	49.61	115.59	113.32	115.91	73.66	66.39	74.41	73.48	76.07	69.04	2328.41	2587.53	2145.23	1711.72	1775.29	1930.46	1173.27	1218.51	1052.19	2992.08	2254.22	2226.99	1511.27	1580.72	1525.11	1435.63	1952.31	1833.92	CIPK32	PREDICTED: CBL-interacting protein kinase 32-like [Ipomoea nil]	-	-	-	-	-	GO:0004672//protein kinase activity;GO:0032550//purine ribonucleoside binding	GO:0006464//cellular protein modification process;GO:0006796//phosphate-containing compound metabolic process;GO:0050794//regulation of cellular process
G10068	10.52	14.23	11.74	14.48	12.82	12.82	13.86	16.13	16	12.05	11.2	11.49	14.58	15.97	16.21	17.12	17.2	14.47	131.27	140.74	119.54	127.4	139	122	139.3	162	153.66	153.78	115.15	115.05	146.52	168.47	160.16	180.84	238.61	193.09	ALPHA-ADR	PREDICTED: AP-2 complex subunit alpha-1-like [Ipomoea nil]	Cellular Processes	Transport and catabolism	ko04144//Endocytosis	K11824	GO:0030119//AP-type membrane coat adaptor complex	GO:0022892//substrate-specific transporter activity	GO:0015031//protein transport
G10069	1.7	1.01	1.71	2.88	2.25	1.28	1.98	3	0.7	3.23	2.47	3.07	2.4	0.83	2.16	1.51	1.92	1.11	8	5	7	12	10	6	9	14	3	17	10	12	10	4	9	6	10	6	LIG1	PREDICTED: DNA ligase 1 [Ipomoea nil]	Genetic Information Processing;Genetic Information Processing;Genetic Information Processing;Genetic Information Processing	Replication and repair;Replication and repair;Replication and repair;Replication and repair	ko03420//Nucleotide excision repair;ko03030//DNA replication;ko03430//Mismatch repair;ko03410//Base excision repair	K10747;K10747;K10747;K10747	-	-	-
G1007	0	1.69	1.53	3.4	3.68	2.43	1.84	1.19	0.44	1.61	0.03	0.87	0.92	1.29	0	2.84	1.13	0.47	0	7.29	5.46	12.4	14.28	9.96	7.32	4.88	1.65	7.41	0.09	2.96	3.34	5.48	0	9.86	5.17	2.24	--	-	-	-	-	-	-	-	-
G10070	0.98	0.88	0.93	0.33	0.34	0.52	2.18	2.29	2.66	1.41	0.51	0.15	0.13	0.36	0	1.99	2.93	2.15	9.45	8.88	7.75	2.82	3.11	4.99	20.27	21.95	23.53	15.2	4.22	1.22	1.12	3.59	0	16.18	31.34	23.77	CYP707A2	PREDICTED: abscisic acid 8'-hydroxylase 2-like [Ipomoea nil]	Metabolism	Metabolism of terpenoids and polyketides	ko00906//Carotenoid biosynthesis	K09843	GO:0031224//intrinsic component of membrane	GO:0016709//oxidoreductase activity, acting on paired donors, with incorporation or reduction of molecular oxygen, NAD(P)H as one donor, and incorporation of one atom of oxygen;GO:0046906//tetrapyrrole binding;GO:0046914//transition metal ion binding	GO:0009687//abscisic acid metabolic process;GO:0010162//seed dormancy process;GO:0050896//response to stimulus
G10071	46.09	51.52	49.01	44.66	47.08	48.77	38.48	41.46	43.4	46.27	50.46	50.67	51.93	55.84	61.3	53.65	64.63	59.09	741	869	685	638	716	782	598	663	641	834	699	678	742	926	875	730	1155	1093	ACA5	PREDICTED: calcium-transporting ATPase 10, plasma membrane-type-like isoform X2 [Ipomoea nil]	-	-	-	-	GO:0031224//intrinsic component of membrane	GO:0005515//protein binding;GO:0019829//cation-transporting ATPase activity;GO:0032550//purine ribonucleoside binding;GO:0043169//cation binding	GO:0006816//calcium ion transport
G10072	0.9	0.53	0.62	0.8	0.44	0.77	0	0.43	0.58	0.74	0.87	0.29	0.4	0.81	0.27	0.14	0.39	0.46	15.19	9.37	9.04	12	7	13	0	7.16	9	14	12.58	4.02	6	14.09	4	2.02	7.31	9	--	PREDICTED: WASH complex subunit CCDC53 homolog [Ipomoea nil]	-	-	-	-	-	-	-
G10073	12.48	11.38	10.13	8.45	13.53	9.22	8.17	8.62	7.8	15.78	17.07	17.45	15.54	12.5	12.16	7.18	7.39	8.76	109	121	83	73	99	91.7	77	60	71	161	109	110	116.72	101.61	93	63	71	89	CSN2	PREDICTED: COP9 signalosome complex subunit 2 isoform X2 [Ipomoea nil]	-	-	-	-	GO:0043231//intracellular membrane-bounded organelle;GO:0043234//protein complex;GO:0044444//cytoplasmic part	-	GO:0000338//protein deneddylation;GO:0007602//phototransduction;GO:0009057//macromolecule catabolic process;GO:0009639//response to red or far red light;GO:0044707//single-multicellular organism process
G10074	12.78	12.69	12.17	14.86	17.17	18.82	45.23	43.28	43.45	15.2	16.47	16.62	23.67	25.47	25.74	55.98	54.4	55.39	375.34	387.5	308.04	360.15	427.07	494.48	1138.47	1138.7	1152.56	508.53	402.29	397.51	541.2	664.12	613.91	1280.02	1654.95	1735.38	At3g44820	PREDICTED: BTB/POZ domain-containing protein At3g44820 isoform X1 [Ipomoea nil]	-	-	-	-	-	-	-
G10075	21.08	20.05	19.79	12.31	13.67	15.72	4.65	4.1	4.47	21.44	23.91	22.67	12.45	17.96	16.16	6.6	6.5	7.4	381.67	383.26	313.17	200.28	235.22	285.82	82.5	75.31	75.91	431.23	370.57	342.07	200.89	337.85	257.32	101.48	132.66	154.02	--	PREDICTED: protein NUCLEAR FUSION DEFECTIVE 4 isoform X1 [Ipomoea nil]	-	-	-	-	GO:0031224//intrinsic component of membrane	-	GO:0044763//single-organism cellular process
G10076	1.47	1.07	1.59	1.74	1.41	2.18	0.94	1.63	1.15	3.63	3.58	3.54	1.74	1.77	2.29	1.16	1.96	2.07	21	16	19.74	22	19	31	13	23.15	15	58	44	42	22	26	29	14	31	34	SGO2	PREDICTED: shugoshin-1-like [Ipomoea nil]	-	-	-	-	-	-	-
G10077	1.48	1.66	1.33	1.4	0.98	1.34	0.91	1.16	1.65	1.57	1.34	2.14	1.6	1.06	1.6	0.53	0.41	0.62	16.63	19.61	13	14	10.46	15	9.88	13	17	19.82	13	20	15.94	12.27	15.94	5	5.13	8	--	PREDICTED: uncharacterized protein LOC109193036 [Ipomoea nil]	-	-	-	-	-	-	-
G10078	2.7	1.8	1.01	0.3	2.57	1.35	1.87	0.81	1.18	0.89	1.42	2.6	1.52	1.55	1.05	0.64	0.24	0.77	10	7	3.25	1	9	5	6	3	4	3.7	4.54	8	5	5.9	3.45	2	1	3.27	CSN2	PREDICTED: COP9 signalosome complex subunit 2 isoform X1 [Ipomoea nil]	-	-	-	-	-	-	-
G10079	1.22	4.68	5.73	2.36	5.67	5.96	4.22	7.02	3.52	4.59	4.11	3.93	5.6	4.69	3.75	2.91	1.65	6.24	5	20.12	20.41	8.58	21.97	24.32	16.7	28.6	13.23	21.08	14.5	13.4	20.39	19.82	13.63	10.07	7.5	29.41	--	PREDICTED: vacuolar protein sorting-associated protein 24 homolog 1-like isoform X2 [Ipomoea nil]	Cellular Processes	Transport and catabolism	ko04144//Endocytosis	K12193	-	-	-
G1008	11.61	13.11	11.81	24.16	18.38	23.11	6.94	5.8	6.17	17.46	14.65	15.7	13.03	12.69	11.2	9.92	5.69	8.42	94.6	114.32	86.45	178.38	145.62	190.06	56	47.9	47.64	158.53	105.27	108.28	94.8	108.34	84	71	51.23	79	--	PREDICTED: uncharacterized protein LOC109190838 [Ipomoea nil]	-	-	-	-	-	-	-
G10080	107.44	95.65	98.16	75.51	68.99	67.2	61.17	73.95	62.28	49.62	45.06	49.55	69.3	50.78	60.03	57.26	51.74	53.45	877.15	820.45	696.23	547.99	533.32	546.88	482.79	598.87	468.81	453.87	317.68	336.94	502.12	429.98	435.37	394.1	470.58	501	FDX3	non-photosynthetic ferredoxin [Ipomoea nil]	Metabolism	Energy metabolism	ko00195//Photosynthesis	K02639	-	-	-
G10081	39.83	40.71	43.63	20.82	19.22	19.54	36.01	33.49	33.99	42.14	44.41	40.39	28.94	32.14	29.02	43.11	41.86	44.41	985.8	1057.21	938.92	458.01	449.98	482.31	861.65	824.42	773.01	1169.57	947.04	832.07	636.67	820.43	637.65	903.08	1151.75	1264.73	IRX7	PREDICTED: probable glucuronoxylan glucuronosyltransferase IRX7 [Ipomoea nil]	-	-	-	-	-	GO:0003824//catalytic activity	-
G10082	22	20.57	19.21	21	20.75	19.36	78.88	76.29	71.74	20.07	17.2	18.71	24.6	21.77	20.39	63.9	73.27	66.6	288.26	282.76	218.91	244.59	257.19	253.01	999.14	994.31	863.81	294.9	194.27	204.06	286.51	294.22	237.26	708.7	1067.38	1004.16	AXS2	PREDICTED: UDP-D-apiose/UDP-D-xylose synthase 2 [Ipomoea nil]	Metabolism;Metabolism	Global and overview maps;Carbohydrate metabolism	ko01100//Metabolic pathways;ko00520//Amino sugar and nucleotide sugar metabolism	K12449;K12449	-	-	-
G10083	5.25	5.28	5.88	4.85	6.89	5.81	3.23	3.27	4.06	5.87	6.65	7.3	6.36	6.67	6.45	3.21	3.23	3.27	154.79	166.13	152.62	132.47	194.92	175.8	96.35	108.93	110.19	201.33	173.31	180.95	164.86	211.58	178.54	84.28	111.8	119.35	At4g01400	PREDICTED: pentatricopeptide repeat-containing protein At4g01400, mitochondrial [Ipomoea nil]	-	-	-	-	-	-	-
G10084	10.07	10.31	12.14	9.1	9.77	11.95	4.23	6.39	5.48	10.69	10.46	12.36	9.07	9.13	9.8	5.33	3.1	6.06	96.92	104.12	101.6	77.8	88.92	114.68	39.32	61.14	48.46	115.35	86.7	99.02	77.6	90.59	83.7	43.4	33.19	67.13	FUC1	PREDICTED: alpha-L-fucosidase 1 [Ipomoea nil]	Metabolism	Glycan biosynthesis and metabolism	ko00511//Other glycan degradation	K01206	-	-	-
G10085	6.96	8.75	6.35	6.42	8.18	5.62	5.67	5.24	4.68	7.23	8.39	6.88	7.12	8.61	9.21	4.74	5.99	5.2	110.92	140.39	84.78	88.46	123.25	87.79	87.43	78.27	68.51	120.9	115.25	91.2	100.86	136.76	130.29	61.99	106.18	95.38	--	PREDICTED: uncharacterized protein LOC109193207 [Ipomoea nil]	-	-	-	-	-	-	-
G10086	0	0	0	0	0	0	0	0	0	0	0	0	0	0	0	0	0	0	0	0	0	0	0	0	0	0	0	0	0	0	0	0	0	0	0	0	--	-	-	-	-	-	-	-	-
G10087	5.68	5.4	5.83	5.36	6.27	6.23	2.28	5.67	3.27	5.35	5.69	5.68	7.5	6.31	7.33	5.04	4.71	3.16	30.14	30.09	26.93	25.29	31.49	33.01	11.72	29.94	15.93	31.86	26.03	25.09	35.4	34.54	34.54	22.66	27.78	19.31	CAFP	PREDICTED: cell division cycle protein 48 homolog [Arachis ipaensis]	Genetic Information Processing	Folding, sorting and degradation	ko04141//Protein processing in endoplasmic reticulum	K13525	-	GO:0003824//catalytic activity;GO:0032550//purine ribonucleoside binding	-
G10088	1.79	1.8	0.91	1.9	1.05	1	1.44	0	0.65	2.13	3.46	1.19	3.58	1.73	2.61	0.47	0.54	0.86	9	9.48	4	8.49	5	5	7	0	3	12	15	5	16	9	11.65	2	3	5	--	PREDICTED: uncharacterized protein LOC109192996 [Ipomoea nil]	-	-	-	-	-	-	-
G10089	0.66	0.94	0	0.37	0.35	0.66	0	0	0	0.29	0	0	1.48	0	0	0	0	0	2	3	0	1	1	2	0	0	0	1	0	0	4	0	0	0	0	0	--	Cell division cycle protein 48 isogeny [Cajanus cajan]	-	-	-	-	-	-	-
G1009	0	0	0	0	0	0	0	0	0	0	0	0	0	0	0	0	0	0	0	0	0	0	0	0	0	0	0	0	0	0	0	0	0	0	0	0	--	PREDICTED: dentin sialophosphoprotein [Ipomoea nil]	-	-	-	-	-	-	-
G10090	12.86	14.43	10.66	7.66	6.8	6.45	6.26	4.95	4.74	14	11.42	14.32	15.33	6.97	8.31	6.71	8.51	8.88	68	80	49	36	34	34	32	26	23	83	52	63	72	38	39	30	50	54	FKBP15-1	PREDICTED: peptidyl-prolyl cis-trans isomerase FKBP15-1-like [Ipomoea nil]	-	-	-	-	-	GO:0016859//cis-trans isomerase activity	GO:0044267//cellular protein metabolic process
G10091	13.29	8.04	13.08	8.74	7.63	14.77	12.46	12.05	14.09	12.41	14.99	10.34	14.52	10.34	13.2	5.56	13.7	20.29	101.22	67.49	78.86	64.72	64.71	102.52	92.2	93.37	92.24	102.96	88.68	68.16	95.78	88.23	83.41	46.35	106.31	161.62	VPS24-1	PREDICTED: vacuolar protein sorting-associated protein 24 homolog 1-like isoform X1 [Ipomoea nil]	Cellular Processes	Transport and catabolism	ko04144//Endocytosis	K12193	-	-	-
G10092	13.28	14.65	12.75	18.52	16.25	15.17	9.98	12.24	10.78	16.46	13.46	14.53	14.69	16.04	14.07	12.55	11.49	11.24	331.72	383.92	276.82	411.02	383.8	377.8	240.98	303.98	247.37	460.96	289.6	302	326.08	413.13	311.89	265.3	318.88	322.87	CDC48	PREDICTED: cell division cycle protein 48 homolog [Ipomoea nil]	Genetic Information Processing	Folding, sorting and degradation	ko04141//Protein processing in endoplasmic reticulum	K13525	-	-	-
G10093	0.26	0	0.29	0.29	0.54	0.77	0.53	0.51	0	0.68	0.89	0.31	0.29	0.25	0.86	0.3	0.46	0.22	1	0	1	1	2	3	2	2	0	3	3	1	1	1	3	1	2	1	PIGA	PREDICTED: phosphatidylinositol N-acetylglucosaminyltransferase subunit A-like isoform X1 [Ipomoea nil]	Metabolism;Metabolism	Global and overview maps;Glycan biosynthesis and metabolism	ko01100//Metabolic pathways;ko00563//Glycosylphosphatidylinositol(GPI)-anchor biosynthesis	K03857;K03857	-	-	-
G10094	1.64	2.18	2.05	4.18	3.47	3.35	2.66	2.73	2.64	4.96	4.79	3.79	4.33	4.91	3.83	5.91	4.75	5.52	23	32	25	52	46	46.75	36	38	34	77.88	57.83	44.19	53.9	70.88	47.67	70	74	88.94	--	PREDICTED: probable lysophospholipase BODYGUARD 1 [Ipomoea nil]	-	-	-	-	-	-	-
G10095	11.95	10.54	12.78	12.81	11.99	13.33	10.91	9.68	9.68	14.77	15.2	12.33	10.66	10.76	12.31	10.74	7.87	9.04	153.2	143.26	138.9	149.23	143.06	170.32	134.33	120.64	112.36	207.06	165.9	127.68	126.27	137.01	142.41	115.39	116.43	134.48	VCPKMT	PREDICTED: protein N-lysine methyltransferase METTL21A [Ipomoea nil]	-	-	-	-	-	-	-
G10096	0.77	0.39	1.11	1.12	0.2	0.26	1.8	3.69	2.32	1.09	1.35	0.93	1.78	2.52	2.18	2.51	2	1.68	4	2	5	5	1	1	9	19	11	5	6	4	8	12	9	11	11	10	At3g45090	PREDICTED: P-loop NTPase domain-containing protein LPA1 homolog 1 [Ipomoea nil]	-	-	-	-	-	-	-
G10097	0.29	0	0	0.16	0	0.15	0.32	0	0.26	0	0.16	0.16	0.16	0.27	0.34	0.63	0.92	0.37	2.18	0	0	1.06	0	1.15	2.33	0	1.92	0	1.03	1.01	1.07	2.09	2.29	4.25	8.18	3.38	--	PREDICTED: vacuolar protein sorting-associated protein 24 homolog 1-like isoform X1 [Ipomoea nil]	Cellular Processes	Transport and catabolism	ko04144//Endocytosis	K12193	-	-	-
G10098	1.73	0.73	0.89	0.43	1.02	0.77	0.2	0.19	0.42	0.52	0.89	0.46	0.87	0.19	1.74	0	0.69	0.17	9	4	4	2	5	4	1	1	2	3	4	2	4	1	8	0	4	1	PIGA	PREDICTED: phosphatidylinositol N-acetylglucosaminyltransferase subunit A [Ipomoea nil]	Metabolism;Metabolism	Global and overview maps;Glycan biosynthesis and metabolism	ko01100//Metabolic pathways;ko00563//Glycosylphosphatidylinositol(GPI)-anchor biosynthesis	K03857;K03857	-	GO:0016740//transferase activity	GO:0008152//metabolic process
G10099	0.51	0.32	0	0	0	0	0	0	0.19	0	0	0	0	0	0.19	0	0	0	3	2	0	0	0	0	0	0	1	0	0	0	0	0	1	0	0	0	SP	PREDICTED: CEN-like protein 4 isoform X1 [Ipomoea nil]	-	-	-	-	GO:0043231//intracellular membrane-bounded organelle	-	GO:0009909//regulation of flower development
G101	12.48	14.22	14.42	5.99	6.99	7.31	6.38	8.34	7.75	3.46	5.48	3.29	5.21	6.34	4.71	6.39	4.36	4.76	164	196	165	70	87	96	81	109	94	51	62	36	61	86	55	71	64	72	AK2	PREDICTED: aspartokinase 2, chloroplastic isoform X1 [Ipomoea nil]	Metabolism;Metabolism;Metabolism;Metabolism;Metabolism;Metabolism;Metabolism;Metabolism	Global and overview maps;Global and overview maps;Global and overview maps;Amino acid metabolism;Amino acid metabolism;Global and overview maps;Biosynthesis of other secondary metabolites;Amino acid metabolism	ko01100//Metabolic pathways;ko01110//Biosynthesis of secondary metabolites;ko01230//Biosynthesis of amino acids;ko00270//Cysteine and methionine metabolism;ko00260//Glycine, serine and threonine metabolism;ko01210//2-Oxocarboxylic acid metabolism;ko00261//Monobactam biosynthesis;ko00300//Lysine biosynthesis	K00928;K00928;K00928;K00928;K00928;K00928;K00928;K00928	-	-	-
G1010	0	0	0.32	0	0	0	0	0	0	0	0	0	0	0	0.63	0	0	0	0	0	1	0	0	0	0	0	0	0	0	0	0	0	2	0	0	0	--	PREDICTED: mitochondrial import inner membrane translocase subunit TIM22-3-like isoform X2 [Ipomoea nil]	-	-	-	-	-	-	-
G10100	15.94	22.31	17.28	17.24	15.61	14.16	9.13	10.34	13.64	26.98	23.91	24.49	19.21	17.59	23.75	13.55	18.98	13.91	126.09	173.14	113.48	114.9	108.37	104.98	78.62	83.49	92.01	243.07	151.91	168.32	147.27	135.45	158.2	94.04	171.85	120.47	CPN60A1	PREDICTED: ruBisCO large subunit-binding protein subunit alpha isoform X2 [Ipomoea nil]	-	-	-	-	GO:0009536//plastid	GO:0032550//purine ribonucleoside binding	GO:0006457//protein folding
G10101	27.13	28.72	30.63	24.85	23.49	25.31	27.26	29.6	28.67	28.21	26.89	29.74	28.11	26.57	28.87	31.49	31.06	29.62	1089	1237	1070	915	1008.92	1148.03	1132.65	1301.02	1203	1301.72	1084	1066	1052	1239.58	1131	1124	1569	1575	At3g07100	PREDICTED: protein transport protein Sec24-like At3g07100 [Ipomoea nil]	Genetic Information Processing	Folding, sorting and degradation	ko04141//Protein processing in endoplasmic reticulum	K14007	GO:0030120//vesicle coat	GO:0046914//transition metal ion binding	GO:0015031//protein transport;GO:0016482//cytoplasmic transport
G10102	0	0	0	0.14	0.13	0.88	0	0.51	0.41	0.11	0	0.15	0.42	0.24	0.57	0.3	0.57	0	0	0	0	1	1	7	0	4	3	1	0	1	3	2	4	2	5	0	--	PREDICTED: lysM domain-containing protein ARB_03442-like isoform X1 [Ipomoea nil]	-	-	-	-	-	-	-
G10103	0	0	0	0	0.16	0	0	0	0	0	0	0	0	0	0	0	0	0	0	0	0	0	1	0	0	0	0	0	0	0	0	0	0	0	0	0	CET4	PREDICTED: CEN-like protein 4 isoform X1 [Ipomoea nil]	-	-	-	-	GO:0043231//intracellular membrane-bounded organelle	-	GO:0009909//regulation of flower development
G10104	0.57	0	0.33	0.55	0.6	0.89	0.29	0.36	0.84	0	0.33	0.9	0.78	0.38	0	1.3	0	0.25	2	0	1	1.71	2	3.12	1	1.26	2.72	0	1	2.63	2.44	1.38	0	3.89	0	1	--	PREDICTED: replication protein A 70 kDa DNA-binding subunit B-like [Ipomoea nil]	Genetic Information Processing;Genetic Information Processing;Genetic Information Processing;Genetic Information Processing	Replication and repair;Replication and repair;Replication and repair;Replication and repair	ko03420//Nucleotide excision repair;ko03440//Homologous recombination;ko03030//DNA replication;ko03430//Mismatch repair	K07466;K07466;K07466;K07466	-	-	-
G10105	1.38	1.98	2.92	4.49	2.44	3.44	2.62	1.79	2.58	1.23	2.14	2.87	1.7	3.04	3.64	3.03	2.28	2	6	9	11	17.29	10	14.88	11	7.74	10.28	6	8	10.37	6.56	13.62	14	11.11	11	10	--	PREDICTED: replication protein A 70 kDa DNA-binding subunit B-like [Ipomoea nil]	Genetic Information Processing;Genetic Information Processing;Genetic Information Processing;Genetic Information Processing	Replication and repair;Replication and repair;Replication and repair;Replication and repair	ko03420//Nucleotide excision repair;ko03440//Homologous recombination;ko03030//DNA replication;ko03430//Mismatch repair	K07466;K07466;K07466;K07466	-	-	-
G10106	1.37	2.44	1.63	0.75	1.25	1.09	2.5	2.67	2.32	4.06	3.35	4.44	2.24	3.03	2.51	4.25	4.99	4.69	29	54	30	14	25	23	51	56	45	96	61	78	42	66	47	76	117	114	--	-	-	-	-	-	-	-	-
G10107	0	0	0	0	0	0	0	0	0	0	0	0	0	0	0.35	0.37	1.41	0	0	0	0	0	0	0	0	0	0	0	0	0	0	0	1	1	5	0	--	PREDICTED: replication protein A 70 kDa DNA-binding subunit B-like [Ipomoea nil]	Genetic Information Processing;Genetic Information Processing;Genetic Information Processing;Genetic Information Processing	Replication and repair;Replication and repair;Replication and repair;Replication and repair	ko03420//Nucleotide excision repair;ko03440//Homologous recombination;ko03030//DNA replication;ko03430//Mismatch repair	K07466;K07466;K07466;K07466	-	-	-
G10108	0.17	0.48	0.19	0	0.18	0	0	0	0	0	0	0.2	0	0	0	0	0	0	1	3	1	0	1	0	0	0	0	0	0	1	0	0	0	0	0	0	--	PREDICTED: protein DETOXIFICATION 21-like [Ipomoea nil]	-	-	-	-	-	-	-
G10109	0.96	0.8	0.28	0.52	0	0.12	0.68	0.25	0.12	0.12	1.03	0.16	0.14	0.3	0.15	0.72	0.51	0.66	10.26	8.47	2.51	4.69	0	1.18	6.86	2.55	1.11	1.32	9.25	1.34	1.24	3.51	1.31	6.87	6.4	7.65	MPC1	PREDICTED: mitochondrial pyruvate carrier 1-like [Ipomoea nil]	-	-	-	-	GO:0019866//organelle inner membrane	-	GO:0006090//pyruvate metabolic process;GO:0006281//DNA repair;GO:0006839//mitochondrial transport;GO:0010038//response to metal ion;GO:0045333//cellular respiration
G1011	71.18	63.98	60.78	72.82	64.57	55.96	52.96	46.94	43.05	66.23	62.35	63.76	60.57	47.4	49.49	41.15	42.1	36.19	648	611	481	589	556	508	466	425	360	676	489	483	490	445	400	317	426	379	CURT1C	PREDICTED: protein CURVATURE THYLAKOID 1C, chloroplastic [Ipomoea nil]	-	-	-	-	-	-	-
G10110	11.26	10.2	8.95	8.05	7.74	9.31	7.93	6.88	5.75	1.06	0.97	0.95	1.05	1.82	1.19	0.65	0.32	1.52	82.31	78.23	56.87	52.29	53.55	67.84	56	50.01	38.65	8.71	6.12	5.79	6.84	13.73	7.72	4.03	2.57	12.76	CAFP	PREDICTED: cell division cycle protein 48 homolog [Ipomoea nil]	Genetic Information Processing	Folding, sorting and degradation	ko04141//Protein processing in endoplasmic reticulum	K13525	-	GO:0003824//catalytic activity;GO:0032550//purine ribonucleoside binding	-
G10111	0	0	0	0	0	0	0	0	0	0	0	0	0	0	0	0	0	0	0	0	0	0	0	0	0	0	0	0	0	0	0	0	0	0	0	0	At3g22845	PREDICTED: transmembrane emp24 domain-containing protein p24beta3-like [Ipomoea nil]	-	-	-	-	GO:0031224//intrinsic component of membrane	-	-
G10112	14.99	13.06	14.47	19.18	15.49	16.32	6.76	9.96	7.36	14.3	11.55	12.71	14.43	12.86	13.73	9.59	6.24	6.29	170.58	155.94	143.18	194	166.74	185.23	74.37	112.77	76.97	182.5	113.3	120.38	145.93	150.94	138.7	92.36	78.95	82.31	--	PREDICTED: uncharacterized protein LOC109167955 [Ipomoea nil]	-	-	-	-	-	-	-
G10113	2.15	2.63	3.84	1.88	1.85	2.09	1.62	2.09	1.86	2.62	3.32	4.39	3.24	2.33	2.4	2.25	1.99	1.8	24.47	31.34	37.98	19.04	19.91	23.73	17.75	23.63	19.42	33.43	32.52	41.54	32.74	27.35	24.23	21.65	25.2	23.52	--	PREDICTED: uncharacterized protein LOC109167964 isoform X1 [Ipomoea nil]	-	-	-	-	-	-	-
G10114	122.1	123.75	124.31	143.89	145.82	145.25	124.82	134.1	123.26	187.3	194.32	187.59	189.99	184.57	183.03	160.86	155.89	162.36	3542	3766	3135	3709	4001	4202	3500	3869	3285	6092	4857	4529	4898	5522	4714	3949	5027	5419	UBA2A	PREDICTED: UBP1-associated protein 2A-like [Ipomoea nil]	Genetic Information Processing	Transcription	ko03040//Spliceosome	K12741	-	-	-
G10115	2.7	3.32	2.31	2.69	2.37	1.82	3.14	1.73	2.21	3.77	5.38	7.45	5.08	4.41	4.13	2.4	2.11	1.47	16.44	20.68	11.04	13.66	13	10.94	18.43	11.02	11.97	25.4	27.15	37.99	26.47	26.73	22.05	11.73	14.19	9.36	--	PREDICTED: uncharacterized protein LOC109167964 isoform X2 [Ipomoea nil]	-	-	-	-	-	-	-
G10116	4.74	4.74	4.78	6.37	7.18	5.68	5.86	5.6	6.32	8.65	8.43	8.99	6.48	7.07	5.98	5.52	6.18	6.29	201	211	176	240	288	240	240	236	246	411	308	317	244	309	225	198	291	307	TMK1	PREDICTED: receptor protein kinase TMK1-like [Ipomoea nil]	-	-	-	-	GO:0016020//membrane	GO:0004672//protein kinase activity	GO:0006796//phosphate-containing compound metabolic process
G10117	7.43	9.14	7.78	6.69	5.18	7.12	7.27	7.33	5.59	6.21	5.77	8.76	7.59	9.22	9.99	5.06	4.37	5.18	88.47	90.82	80.6	70.6	58.38	84.16	75.72	73.56	49.92	59.97	48.5	63.91	80.18	113.11	57.03	50.84	57.67	71.06	GLTP3	PREDICTED: glycolipid transfer protein 3-like isoform X1 [Ipomoea nil]	-	-	-	-	-	-	-
G10118	0.82	0.79	1.44	0.4	0.72	0.86	2.17	1.4	0.87	0.86	2.39	1.15	1.27	0.85	2.56	1.59	0.53	2.9	6	6.02	9.15	2.57	4.98	6.23	15.33	10.14	5.81	7	15	6.97	8.23	6.37	16.59	9.85	4.26	24.33	--	PREDICTED: transcription factor E2FB-like [Ipomoea nil]	-	-	-	-	-	-	-
G10119	25.51	21.49	20.04	18.21	18	15.92	16.24	15.18	14.34	30.53	26.55	27.12	34.93	25.07	27.06	19.42	13.81	15.23	231.96	204.91	158.42	147.13	154.75	144.36	142.75	137.22	119.8	311.24	207.94	205.21	282.2	235.09	218.43	149.43	139.53	159.34	CYS6	PREDICTED: cysteine proteinase inhibitor A-like [Ipomoea nil]	-	-	-	-	-	GO:0004857//enzyme inhibitor activity	GO:0010466//negative regulation of peptidase activity
G1012	2.18	3.32	3.27	3.03	1.49	2.65	2.42	1.61	1.58	1.73	2.75	3.43	6.28	5.12	6.48	3.07	4.16	4.84	26.03	41.47	33.88	32.03	16.83	31.46	27.83	19.09	17.31	23.05	28.25	34.04	66.45	62.9	68.56	30.98	55.15	66.29	At1g50590	PREDICTED: pirin-like protein At1g50590 [Ipomoea nil]	-	-	-	-	-	-	-
G10120	0.38	0	0	0	0	0	0	0	0	0	0	0.46	0	0	0	0	0	0	1	0	0	0	0	0	0	0	0	0	0	1	0	0	0	0	0	0	AGO5	PREDICTED: protein argonaute 5 isoform X1 [Ipomoea nil]	-	-	-	-	-	-	-
G10121	0.15	1.08	0	0.46	0.15	0	4.77	4.7	8.19	0.26	0.5	0.72	0	0.24	1.17	11.43	5.31	9.11	1	7.46	0	2.71	0.94	0	30.32	30.78	49.53	1.89	2.86	3.92	0	1.62	6.82	63.67	38.85	68.95	MRS2-11	PREDICTED: magnesium transporter MRS2-11, chloroplastic-like [Ipomoea nil]	-	-	-	-	-	-	-
G10122	0	0.29	0	1.04	0.98	0	0.32	0.31	1.34	0.55	0.36	0	0.69	0.89	0.35	0.73	0.28	0.53	0	1	0	3	3	0	1	1	4	2	1	0	2	3	1	2	1	2	E2FB	PREDICTED: transcription factor E2FB-like [Ipomoea nil]	-	-	-	-	GO:0043231//intracellular membrane-bounded organelle;GO:0043234//protein complex	GO:0001071//nucleic acid binding transcription factor activity	GO:0000904//cell morphogenesis involved in differentiation;GO:0006355//regulation of transcription, DNA-templated;GO:0042127//regulation of cell proliferation;GO:0044786//cell cycle DNA replication;GO:0045787//positive regulation of cell cycle
G10123	0.34	0	0	0	0	0.34	0	0	0	0	0	0	0	0	0	0	0	0	1	0	0	0	0	1	0	0	0	0	0	0	0	0	0	0	0	0	AGO5	PREDICTED: protein argonaute 5 isoform X3 [Ipomoea nil]	-	-	-	-	-	GO:0008135//translation factor activity, RNA binding	GO:0006412//translation;GO:0016458//gene silencing
G10124	0	0	0	0	0.37	0	0	0.35	0	0	0	0	0	0	0	0	0.31	0	0	0	0	0	1	0	0	1	0	0	0	0	0	0	0	0	1	0	AGO5	PREDICTED: protein argonaute 5 isoform X1 [Ipomoea nil]	-	-	-	-	-	-	-
G10125	22.53	22.76	23.3	27.03	24.95	27.49	11.97	16.48	15.45	27.71	25.79	25.33	25.35	24.46	26.98	16.9	13.02	13.64	299.64	317.55	269.42	319.47	313.95	364.64	153.87	218.08	188.83	413.26	295.58	280.44	299.67	335.61	318.66	190.27	192.55	208.75	CNX1	PREDICTED: molybdopterin biosynthesis protein CNX1 isoform X2 [Ipomoea nil]	Metabolism;Metabolism	Global and overview maps;Metabolism of cofactors and vitamins	ko01100//Metabolic pathways;ko00790//Folate biosynthesis	K15376;K15376	-	-	GO:0018130//heterocycle biosynthetic process
G10126	1.94	2	1.49	2.25	4.05	2.12	4.57	3.56	2.95	1.91	1.8	3.37	1.57	2.65	3.36	3.46	3.25	4.28	20.05	21.74	13.4	20.73	39.63	21.91	45.7	36.67	28.07	22.22	16.08	29.04	14.43	28.31	30.91	30.3	37.45	50.98	E2FB	PREDICTED: transcription factor E2FB-like [Ipomoea nil]	-	-	-	-	-	-	-
G10127	0.48	0.23	0.28	0	1.27	0	0.5	0	0.52	0.43	0	0.87	0.27	0	0.54	1.42	0	0	2	1	1	0	5	0	2	0	2	2	0	3	1	0	2	5	0	0	--	-	-	-	-	-	-	-	-
G10128	6.3	8.3	9.65	6.81	5.74	5.38	1.2	1.23	1.38	12.25	15.24	10.5	9.11	6.09	7.61	1.6	3.28	2.44	101	134.43	105	74.44	98.76	113.08	11	18	21	200	162.66	131.25	99	96.58	98	24.52	50.44	30.32	--	PREDICTED: lysosomal Pro-X carboxypeptidase-like [Ipomoea nil]	-	-	-	-	-	-	-
G10129	29.56	26.88	26.97	26.03	27	24.49	22.91	21.91	21.31	20.19	19.68	20.72	21.13	20.74	18.7	15.91	16.02	15.67	564.93	547.5	466.47	463.31	516.34	500.73	437.71	405.17	376.57	444.59	332.45	324.93	363.54	400.1	329.96	246.25	362.29	346.71	SCPL51	PREDICTED: serine carboxypeptidase-like 51 [Ipomoea nil]	-	-	-	-	-	GO:0008233//peptidase activity	GO:0006950//response to stress
G1013	5.47	6.04	4.27	1.95	1.88	1.26	1.4	3.75	0.42	3.04	4.19	2.01	2.49	3.58	3.28	1.2	1.21	1.9	27.13	32.9	19.26	9	9.24	6.5	7.04	19.37	2	17.72	17.91	8.67	11.49	19.18	14.99	5.26	7	11.29	DOF1.7	PREDICTED: dof zinc finger protein DOF1.7 [Ipomoea nil]	-	-	-	-	-	-	-
G10130	0	0	0	0.94	0	0	0	0	0	0	0	0	0	0	0	0	0	0	0	0	0	3.12	0	0	0	0	0	0	0	0	0	0	0	0	0	0	--	-	-	-	-	-	-	-	-
G10131	0.82	0.55	0	0	0.29	0.41	0.28	0.41	0.15	0	0.31	0.6	0.9	0.99	0.3	2.67	1.64	0.12	3	2	0	0	2	3	2	3	1	0	2	2	3	4	2	9	7	1	AGO5	PREDICTED: protein argonaute 5 isoform X1 [Ipomoea nil]	-	-	-	-	-	-	-
G10132	0	0	0	0	0	0	0	0	0	0	0	0	0	0	0	0	0	0	0	0	0	0	0	0	0	0	0	0	0	0	0	0	0	0	0	0	--	-	-	-	-	-	-	-	-
G10133	7.8	6.15	7.58	11.95	15.78	14.97	13.77	16.22	17.56	11.27	15.29	13.89	9.99	10.69	11.96	12.23	14.03	13.91	58	48	49	79	111	111	99	120	120	94	98	86	66	82	79	77	116	119	AXS1	PREDICTED: UDP-D-apiose/UDP-D-xylose synthase 2-like [Ipomoea nil]	Metabolism;Metabolism	Global and overview maps;Carbohydrate metabolism	ko01100//Metabolic pathways;ko00520//Amino sugar and nucleotide sugar metabolism	K12449;K12449	-	-	-
G10134	1.93	1.8	1.68	3.45	3.27	3.11	1.82	1.77	2.23	3.13	3.27	1.86	3.47	3.74	4.19	4.15	3.48	3.75	32.91	32.22	25	52.37	52.86	53	30	30	35	59.9	48.17	26.46	52.62	65.92	63.54	60	66.08	73.79	At5g22810	PREDICTED: GDSL esterase/lipase At5g22810-like [Ipomoea nil]	-	-	-	-	-	GO:0016788//hydrolase activity, acting on ester bonds	GO:0006629//lipid metabolic process
G10135	34.58	31.97	33.84	37.91	39.09	37.16	14.4	16.18	16.87	31.58	34.06	36.25	25.52	29.47	26.39	14.77	14.68	14.96	462	448	393	450	494	495	186	215	207	473	392	403	303	406	313	167	218	230	CNX1	PREDICTED: molybdopterin biosynthesis protein CNX1 isoform X2 [Ipomoea nil]	Metabolism;Metabolism	Global and overview maps;Metabolism of cofactors and vitamins	ko01100//Metabolic pathways;ko00790//Folate biosynthesis	K15376;K15376	GO:0044444//cytoplasmic part	GO:0003824//catalytic activity;GO:0032550//purine ribonucleoside binding;GO:0046914//transition metal ion binding	GO:0006605//protein targeting;GO:0006952//defense response;GO:0009108//coenzyme biosynthetic process;GO:0009620//response to fungus;GO:0009755//hormone-mediated signaling pathway;GO:0009863//salicylic acid mediated signaling pathway;GO:0018130//heterocycle biosynthetic process;GO:0043067//regulation of programmed cell death
G10136	0	0	0	0	0	0	0	0	0	0	0	0.93	0	0	0	0	0	0	0	0	0	0	0	0	0	0	0	0	0	2	0	0	0	0	0	0	AGO10	PREDICTED: protein argonaute 5 isoform X2 [Ipomoea nil]	-	-	-	-	-	GO:0003824//catalytic activity	GO:0016458//gene silencing
G10137	0	0	0.67	0.33	0.62	0.29	0	0	0	0	0	0.7	0	0.28	0	1.04	0	0.25	0	0	2	1	2	1	0	0	0	0	0	2	0	1	0	3	0	1	--	PREDICTED: non-specific lipid transfer protein GPI-anchored 2-like [Ipomoea nil]	-	-	-	-	-	-	-
G10138	3	2.45	3.12	3.48	4.63	2.96	3.1	3.25	2.9	3.52	3.15	2.17	2.78	3.64	3.11	3.15	3.72	3.51	63	54	57	65	92	62	63	68	56	83	57	38	52	79	58	56	87	85	--	PREDICTED: uncharacterized protein LOC109184133 isoform X1 [Ipomoea nil]	-	-	-	-	-	-	-
G10139	0.62	0.59	0.36	0.35	0.77	0.52	0.11	0.52	0.11	0.23	0.12	0	0.35	0.1	0.7	0.37	0.09	0	6	6	3	3	7	5	1	5	1	2.51	1	0	3	1	6	3	1	0	GATC	PREDICTED: glutamyl-tRNA(Gln) amidotransferase subunit C, chloroplastic/mitochondrial [Ipomoea nil]	Metabolism;Genetic Information Processing	Global and overview maps;Translation	ko01100//Metabolic pathways;ko00970//Aminoacyl-tRNA biosynthesis	K02435;K02435	-	GO:0003824//catalytic activity	-
G1014	1.48	1.57	1.13	1.66	1.04	2.14	2.04	2.15	1.97	3.96	0.57	4.34	2.4	2.39	1.85	1.94	4.58	1.86	9	10	6	9	6	13	12	13	11	27	3	22	13	15	10	10	31	13	--	PREDICTED: probable plastidic glucose transporter 2 [Ipomoea nil]	-	-	-	-	-	-	-
G10140	13.23	11.74	11.81	14.64	16.09	15.53	9.4	9.68	9.07	11.46	11.48	12.02	12.28	11.68	9.08	7.75	6.24	8.08	246	229	191	242	283	288	169	179	155	239	184	186	203	224	150	122	129	173	--	PREDICTED: F-box/FBD/LRR-repeat protein At1g13570-like [Ipomoea nil]	-	-	-	-	-	-	-
G10141	4.37	4.13	2.21	3.44	4.44	5.01	4.08	1.74	0.81	5.75	5.93	7.02	5.31	5.55	5.97	2.28	2	2.95	52.73	39.41	23.19	36.84	50.69	60.3	30	19.69	9.01	77.79	61.46	70.51	56.94	69.02	63.95	23.31	26.77	40.91	--	PREDICTED: uncharacterized protein LOC109192963 [Ipomoea nil]	-	-	-	-	-	-	-
G10142	16.37	11.15	12.61	16.52	17.59	14.76	15.54	13.92	15.56	8.18	9.63	8.85	6.79	7.72	7.3	10	5.84	9.88	164.96	117.89	110.42	147.93	167.63	148.32	151.35	139.46	144.03	92.43	83.57	74.21	60.8	80.23	65.25	85.25	65.41	114.57	MEL1	PREDICTED: protein argonaute 5 isoform X2 [Ipomoea nil]	-	-	-	-	-	-	-
G10143	8.79	9.54	9.28	8.2	8.51	9.54	5.95	5.73	5.48	9.75	9.82	9.96	9.85	8.32	9.65	6.04	4.33	4.68	160.98	183.13	147.76	133.47	146.19	174.15	104.56	104.33	92.16	200.22	154.92	151.82	160.34	157.03	156.57	93.61	88.17	98.59	VIT_11s0016g04350	PREDICTED: tRNA (guanine(37)-N1)-methyltransferase 2-like [Ipomoea nil]	-	-	-	-	GO:0005739//mitochondrion	GO:0009019//tRNA (guanine-N1-)-methyltransferase activity	GO:0006399//tRNA metabolic process;GO:0032259//methylation
G10144	17.12	14.9	18.87	20.69	16.5	15.08	7.99	9.49	7.1	24.32	23.79	25.63	25.02	18.17	17.47	10.58	8.87	11.27	164.13	148.41	152.41	167.8	141.93	142.98	76.25	84.53	61.43	249.84	194	194.47	207.16	172.86	151.68	79.9	97.45	129.15	ATAB2	protein TAB2 homolog, chloroplastic [Asparagus officinalis]	-	-	-	-	GO:0009536//plastid	GO:0003676//nucleic acid binding	GO:0006355//regulation of transcription, DNA-templated;GO:0006468//protein phosphorylation;GO:0008652//cellular amino acid biosynthetic process;GO:0009416//response to light stimulus;GO:0009451//RNA modification;GO:0009658//chloroplast organization;GO:0009668//plastid membrane organization;GO:0016072//rRNA metabolic process;GO:0019758//glycosinolate biosynthetic process;GO:0031399//regulation of …
G10145	5.2	7.07	7.37	6.14	5.69	4.03	3.84	3.12	4.1	5.74	5.95	6.4	9.04	4.36	5.65	4.72	4.4	4.77	29.62	42.19	36.48	31.04	30.62	22.85	21.13	17.65	21.43	36.65	29.18	30.3	45.7	25.61	28.56	22.75	27.85	31.23	--	PREDICTED: OTU domain-containing protein 5-A [Ipomoea nil]	-	-	-	-	-	-	-
G10146	62	67.91	69.4	41.54	45.32	46.55	22.36	27.31	25.9	50.97	57.88	59.11	46.09	53.32	44.93	21.87	24.86	24.27	1039.19	1194.04	1011.18	618.64	718.44	777.96	362.28	455.27	398.86	957.71	835.88	824.47	686.43	921.65	668.6	310.26	463.17	468.01	PUP11	PREDICTED: probable purine permease 9 [Ipomoea nil]	-	-	-	-	-	-	-
G10147	6.07	6.37	6.29	7.46	6.18	7	4.89	4.37	6.06	6.75	6.56	6.54	7.64	7.61	8.25	6.01	4.68	5.16	178.43	195.53	160.02	194.86	172.05	208.27	136.61	129.21	165.7	221.58	166.36	159.39	201.31	233.24	218.04	149.79	153.87	174.73	VIL1	PREDICTED: VIN3-like protein 1 [Ipomoea nil]	-	-	-	-	-	-	-
G10148	10.5	11.12	10.85	11.42	7.89	10.24	19.56	16.33	17.3	8.45	10.39	13	7.61	10.29	12.37	16.1	15.17	16.51	104.54	116.18	93.93	101.09	74.28	101.74	188.26	161.7	158.26	94.37	89.14	107.75	67.34	105.67	109.36	135.67	167.92	189.12	RWA3	PREDICTED: protein REDUCED WALL ACETYLATION 3-like [Ipomoea nil]	-	-	-	-	-	GO:0003824//catalytic activity	-
G10149	18.31	21.04	24.89	7.18	5.1	6.65	7.92	8.73	9.87	7.26	6.58	5.76	9.5	8.97	9.38	5.09	6.44	5.86	290.43	349.94	326.3	96.68	76.56	105.13	121.34	135.4	143.81	129.16	89.89	76	133.84	146.77	132.02	68.29	113.52	107	WRKY28	PREDICTED: probable WRKY transcription factor 28 [Ipomoea nil]	-	-	-	-	-	-	-
G1015	1.91	1.24	1.85	0.73	1.48	1.31	0.67	0.67	0.3	1.52	1.88	1.34	1.29	1.2	0.98	0.88	0.34	0.65	20.51	14	17.24	7	15	14	7	7.12	3	18.28	17.35	12	12.28	13.23	9.34	8	4	8	DOF4	PREDICTED: dof zinc finger protein DOF1.7 [Ipomoea nil]	-	-	-	-	-	-	-
G10150	2.17	1.92	2.99	1.39	2.13	1.71	0.32	1.87	0.51	2.21	0.54	2.42	0.52	1.05	0.7	1.1	1.39	1.21	14	13	16.79	8	13	11	2	12	3	16	3	13	3	7	4	6	10	9	--	PREDICTED: probable methyltransferase PMT4 [Erythranthe guttata]	-	-	-	-	-	-	GO:0008152//metabolic process
G10151	10.77	8.06	6.22	8.21	7.97	10.05	9.27	8.13	8.74	8.26	7.48	8.82	10.16	9.25	11.54	10.21	9.5	10.35	118.94	93.39	59.74	80.54	83.23	110.74	98.93	89.28	88.71	102.32	71.23	81.06	99.7	105.42	113.16	95.42	116.6	131.45	BLOS1	PREDICTED: biogenesis of lysosome-related organelles complex 1 subunit 1 [Ipomoea nil]	-	-	-	-	-	-	-
G10152	30.42	28.21	27.6	22.04	19.13	22.26	14.54	14.56	14.12	27.44	28.25	26.95	22	23.31	20.88	13.79	13.23	14.39	694.91	676.95	548.82	445.89	415.21	507.8	323.74	331.74	299.8	701.92	551.92	514.97	448.86	549.67	424.59	270.82	339.85	386.78	At1g65240	PREDICTED: aspartic proteinase-like protein 2 isoform X1 [Ipomoea nil]	-	-	-	-	-	-	-
G10153	25.94	25.12	24.79	29.31	25.87	27.07	22.48	24.3	22.21	24.89	21.59	26.68	28.22	26.02	25.63	20.95	21.71	19.73	805.29	846.43	707.91	759.18	786.56	825.76	663.81	753.33	659.04	852.76	629.17	689.13	767.18	873.97	748.67	534	741.35	729.77	--	PREDICTED: uncharacterized protein LOC109160287 [Ipomoea nil]	-	-	-	-	-	-	-
G10154	4.1	4.57	3.19	2.95	3.55	2.93	1.9	2.07	4.03	2.46	1.84	2.58	3.13	2.22	2.16	2.67	2.32	2.84	56.84	66.4	38.47	36.3	36.5	40.43	25.45	28.58	51.34	38.24	21.82	27.92	38.6	31.66	26.6	29.24	35.76	36.75	--	Alpha/beta hydrolase related protein [Theobroma cacao]	-	-	-	-	-	-	-
G10155	0.42	1.04	0.77	0.28	0.71	0.59	2.25	1.01	1.27	1.27	2.04	2.01	0.28	0.89	0.85	1.48	1.13	1.23	5	13	8	3	8	7	26	12	14	17	21	20	3	11	9	15	15	17	TOR1L3	PREDICTED: uncharacterized protein LOC109187930 isoform X2 [Ipomoea nil]	-	-	-	-	-	-	-
G10156	0.22	0.16	0.33	0.38	0.63	0.62	0.92	0.46	0.55	0.2	0.2	0.07	0.75	0.76	0.95	0.72	0.9	0.68	4.09	3.05	5.18	6.11	10.79	11.2	16.26	8.26	9.2	4.08	3.08	1.03	12.14	14.33	15.41	11.18	18.15	14.22	--	PREDICTED: aspartic proteinase-like protein 2 isoform X1 [Ipomoea nil]	-	-	-	-	-	-	-
G10157	0.95	0.61	0.78	0.3	0.21	0.27	0.98	0.78	0.85	2.27	3.32	2.03	2.8	3.14	3.07	1.97	3.33	2.41	28	19	20	8	6	8	28	23	23	75.39	84.78	50	73.71	96	80.72	49.43	109.75	81.98	PLC6	PREDICTED: phosphoinositide phospholipase C 6-like isoform X8 [Ipomoea nil]	Metabolism;Environmental Information Processing;Metabolism	Global and overview maps;Signal transduction;Carbohydrate metabolism	ko01100//Metabolic pathways;ko04070//Phosphatidylinositol signaling system;ko00562//Inositol phosphate metabolism	K05857;K05857;K05857	-	-	GO:0044699//single-organism process
G10158	0	0	0	0.29	0.14	0.13	0.4	0	0	0.23	0	0.62	0	0	0	0	0	0	0	0	0	2	1	1	3	0	0	2	0	4	0	0	0	0	0	0	--	-	-	-	-	-	-	-	-
G10159	0	0	0	0	0	0	0.15	0	0	0.76	0.83	0	0.16	0	0	0.68	0.26	0	0	0	0	0	0	0	1	0	0	6	5	0	1	0	0	4	2	0	--	-	-	-	-	-	-	-	-
G1016	2.65	3.12	2.76	2.25	2.84	3.56	1.72	1.85	1.63	3.92	1.86	3.95	7.53	6.83	6.71	3.56	4.99	3.45	36.18	44.89	32.59	25.27	35.73	49.33	22.19	24.96	20.82	61.08	20.74	44.4	93.02	97.9	82.02	41.88	76.35	52.75	At1g50590	PREDICTED: pirin-like protein At1g50590 [Ipomoea nil]	-	-	-	-	-	-	-
G10160	5.48	5.88	4.24	5.05	5.13	8.72	7.47	4.59	4.4	4.68	5.78	5.2	6.85	5.82	6.41	10.48	5.96	5.91	105.39	107.54	73.59	82	102.04	136.35	84.16	88.28	75.25	110.5	104.82	88.58	102.52	121.84	119.65	144.32	134.54	143.18	NFXL2	PREDICTED: NF-X1-type zinc finger protein NFXL2 [Ipomoea nil]	-	-	-	-	GO:0016020//membrane;GO:0043231//intracellular membrane-bounded organelle	GO:0046914//transition metal ion binding	GO:0010468//regulation of gene expression;GO:0044238//primary metabolic process;GO:0044260//cellular macromolecule metabolic process
G10161	27.89	30.55	26.85	24.48	26.86	24.07	14.76	13.57	14.63	25.54	31.79	30.26	31.73	33.67	33.55	16.43	17.26	12.02	365	418	307	291	345	320	195	185	183	373	358	332	385	463	394	181	262	190	TGAL1	PREDICTED: transcription factor TGA2.1-like [Ipomoea nil]	Environmental Information Processing	Signal transduction	ko04075//Plant hormone signal transduction	K14431	-	-	-
G10162	19.37	21.18	19.65	21.12	25.59	25.22	18.61	18.65	17.84	27.17	27.89	25.14	21.31	23.55	26	18.05	20.69	20.89	449	515	396	435	561	583	417	430	380	706	557	485	439	563	535	354	533	557	Tmem209	PREDICTED: transmembrane protein 209 [Nicotiana tomentosiformis]	-	-	-	-	-	-	-
G10163	27.39	26.22	28.5	23.84	25.51	24.42	30.02	33.88	35.4	34.51	33.15	35.12	33.57	35.33	33.84	39.16	40.88	39.82	588	591	513	468	533	538	641	729	683	840	631	632	659	788	648	698	1004	995	SIZ1	PREDICTED: E3 SUMO-protein ligase SIZ1-like isoform X4 [Ipomoea nil]	-	-	-	-	-	-	-
G10164	14.47	15.73	14.04	15.65	19.12	14.9	13.86	17.63	11.58	24.93	20.94	17.48	26.22	19.68	20.54	18.6	16.13	18.73	97.6	111.3	82.32	93.79	121.93	100.22	90.33	118.21	71.73	188.47	121.66	98.08	157.11	136.87	122.98	106.17	120.89	145.28	--	PREDICTED: transcription factor LHW [Ipomoea nil]	-	-	-	-	-	-	-
G10165	0	0	0	0	0	0	0	0	0	0	0	1.16	0	0	0	0	0	0	0	0	0	0	0	0	0	0	0	0	0	5.45	0	0	0	0	0	0	PGM1	PREDICTED: 2,3-bisphosphoglycerate-independent phosphoglycerate mutase-like isoform X1 [Ipomoea nil]	Metabolism;Metabolism;Metabolism;Metabolism;Metabolism;Metabolism	Global and overview maps;Global and overview maps;Global and overview maps;Global and overview maps;Carbohydrate metabolism;Amino acid metabolism	ko01100//Metabolic pathways;ko01110//Biosynthesis of secondary metabolites;ko01200//Carbon metabolism;ko01230//Biosynthesis of amino acids;ko00010//Glycolysis / Gluconeogenesis;ko00260//Glycine, serine and threonine metabolism	K15633;K15633;K15633;K15633;K15633;K15633	-	-	-
G10166	12.43	10.73	11.71	27.39	26	26.11	14.71	13.53	14.13	22.64	23.06	20.27	18.43	17.24	16.82	12.71	13.12	14.49	143	130	122	290	321	329	176.13	163.27	162	309.73	247	217	199	213.81	186	133	195	203.99	ARF4	PREDICTED: auxin response factor 4-like [Ipomoea nil]	-	-	-	-	GO:0043231//intracellular membrane-bounded organelle	GO:0001071//nucleic acid binding transcription factor activity;GO:0005515//protein binding	GO:0001708//cell fate specification;GO:0009755//hormone-mediated signaling pathway;GO:0009791//post-embryonic development;GO:0010468//regulation of gene expression;GO:0034645//cellular macromolecule biosynthetic process
G10167	2.37	3.88	3.25	2.03	3.07	1.95	3.06	1.23	2.69	2.33	0.71	1.72	2.84	2.12	2.35	4.21	2.67	2.28	18.89	32.4	22.53	14.35	23.14	15.47	23.55	9.76	19.66	20.84	4.9	11.42	20.1	17.45	16.6	28.42	23.67	20.94	RPL10	PREDICTED: 60S ribosomal protein L10 [Ipomoea nil]	Genetic Information Processing	Translation	ko03010//Ribosome	K02866	-	-	-
G10168	0	0	0	0	0	0	0	0	0	0	0	0	0	0	0	0	0	0	0	0	0	0	0	0	0	0	0	0	0	0	0	0	0	0	0	0	AIFM2	PREDICTED: apoptosis-inducing factor homolog B [Sesamum indicum]	-	-	-	-	-	GO:0000166//nucleotide binding	GO:0044710//single-organism metabolic process
G10169	18.33	20.68	16.3	17.43	21.21	18.48	14.92	17.84	16.6	20.6	22.92	24.21	19.05	21.26	18.3	15.39	17.19	16.41	291	346	226	247	314	294	230	280	237	364	315	317	270	348	259	202	298	292	SIZ1	PREDICTED: E3 SUMO-protein ligase SIZ1-like isoform X2 [Ipomoea nil]	-	-	-	-	-	-	-
G1017	3.67	2.88	4.46	2.67	1.6	1.73	1.12	0.87	0.47	2.31	2.5	3.37	1.7	1.05	2.67	0.76	0.39	0.56	17	14	18	11	7	8	5	4	2	12	10	13	7	5	11	3	2	3	--	-	-	-	-	-	-	-	-
G10170	0	0.26	0	0	0	0	0	0	0	0	0	0	0	0	0	0	0.25	0	0	1	0	0	0	0	0	0	0	0	0	0	0	0	0	0	1	0	--	-	-	-	-	-	-	-	-
G10171	18.46	18.24	15.54	77.02	90.45	73.15	421.13	425.82	344.31	23.49	17.51	27.86	64.6	60.91	70.75	299.3	306.65	295.1	82	85	60	304	380	324	1808	1881	1405	117	67	103	255	279	279	1125	1514	1508	CAF1-9	PREDICTED: probable CCR4-associated factor 1 homolog 9 [Ipomoea nil]	Genetic Information Processing	Folding, sorting and degradation	ko03018//RNA degradation	K12581	GO:0043231//intracellular membrane-bounded organelle	GO:0000175//3'-5'-exoribonuclease activity	GO:0090501//RNA phosphodiester bond hydrolysis
G10172	528.36	516.26	508.79	609.52	590.65	569.5	528.06	514.08	506.22	539.36	515.55	513.8	581.34	545.73	539.52	558.71	557.09	553.42	6704.36	6871.92	5612.63	6872.34	7088.83	7206.04	6476.47	6487.42	5901.27	7673.17	5636.41	5425.74	6555.42	7141.65	6077.81	5999.5	7857.6	8079.22	EF1	PREDICTED: eukaryotic peptide chain release factor GTP-binding subunit-like [Ipomoea nil]	Genetic Information Processing	Translation	ko03013//RNA transport	K03231	-	-	-
G10173	17.83	19.22	19.78	17.2	20.35	20.15	19.32	18.85	22.79	25.87	27.51	25.84	21.73	27.99	24.31	20.9	22.59	26.26	252	285	243	216	272	284	264	265	296	410	335	304	273	408	305	250	355	427	SIZ1	PREDICTED: E3 SUMO-protein ligase SIZ1-like isoform X2 [Ipomoea nil]	-	-	-	-	-	-	-
G10174	12	14.1	16.23	12.36	16.26	16.78	12.33	11.56	11.77	18.17	15.4	16.86	15.03	14.91	15.14	7.69	10.87	9.11	142	175	167	130	182	198	141	136	128	241	157	166	158	182	159	77	143	124	SIZ1	PREDICTED: E3 SUMO-protein ligase SIZ1-like isoform X6 [Ipomoea nil]	-	-	-	-	-	-	-
G10175	19.4	19.4	19.61	13.26	11.53	11.69	31.32	21.85	29.93	20	19.67	14.45	14.96	14.74	16.26	33.38	32.86	33.07	243.93	249.93	214.16	149.69	138.51	148.04	343.24	276	337.14	266.53	215.19	152.68	168.81	193.11	166.56	358.79	463.96	444.46	At2g26850	PREDICTED: F-box protein At2g32560-like [Ipomoea nil]	-	-	-	-	-	-	-
G10176	5.16	5.36	5.41	4.6	5.83	5.1	2.61	2.86	1.92	7.21	6.26	7.72	5.92	4.17	3.86	2.35	2.46	2.33	91.8	99.95	83.64	72.73	98.03	90.36	44.83	50.63	31.32	143.78	95.95	114.23	93.5	76.53	61	35.29	48.54	47.69	FAM210B	FAM210B-like protein [Medicago truncatula]	-	-	-	-	GO:0044434//chloroplast part	-	GO:0006355//regulation of transcription, DNA-templated;GO:0009887//organ morphogenesis;GO:0048869//cellular developmental process
G10177	0	0	0	0	0	0	0	0	0	0	0	0	0	0	0	0	0	0	0	0	0	0	0	0	0	0	0	0	0	0	0	0	0	0	0	0	CARB	PREDICTED: carbamoyl-phosphate synthase large chain, chloroplastic-like [Ipomoea nil]	Metabolism;Metabolism;Metabolism	Global and overview maps;Nucleotide metabolism;Amino acid metabolism	ko01100//Metabolic pathways;ko00240//Pyrimidine metabolism;ko00250//Alanine, aspartate and glutamate metabolism	K01955;K01955;K01955	-	-	-
G10178	0.02	15.53	10.33	0	15.38	11.51	9.02	10.92	8.28	3.42	7.94	13.9	1.56	6.41	12.53	11.03	4.29	13.16	0.09	84.59	46.66	0	75.57	59.63	45.28	56.41	39.53	19.91	35.53	60.08	7.21	34.35	57.78	48.47	24.75	78.66	PGM1	PREDICTED: 2,3-bisphosphoglycerate-independent phosphoglycerate mutase-like isoform X3 [Ipomoea nil]	Metabolism;Metabolism;Metabolism;Metabolism;Metabolism;Metabolism	Global and overview maps;Global and overview maps;Global and overview maps;Global and overview maps;Carbohydrate metabolism;Amino acid metabolism	ko01100//Metabolic pathways;ko01110//Biosynthesis of secondary metabolites;ko01200//Carbon metabolism;ko01230//Biosynthesis of amino acids;ko00010//Glycolysis / Gluconeogenesis;ko00260//Glycine, serine and threonine metabolism	K15633;K15633;K15633;K15633;K15633;K15633	-	-	-
G10179	5.88	5.3	3.69	5.98	4.08	2.89	3.33	1.38	1.15	4.92	4.77	5.93	5.05	4.19	4.57	1.71	2.43	2.2	66.73	63.08	36.41	60.28	43.77	32.69	36.53	15.58	12	62.54	46.64	56	50.89	49.08	46.06	16.41	30.68	28.73	--	A-type inclusion [Gossypium arboreum]	-	-	-	-	-	GO:0003824//catalytic activity	-
G1018	14.38	15.36	17.24	19.46	18.88	19.92	15.2	14.42	18.25	16.86	16.21	17.32	14.54	16	15.27	13.09	12.39	14.03	494	519	486	550	597	623	470	461	504	613	466	446	422	518	452	353	464	489	MMS19	PREDICTED: MMS19 nucleotide excision repair protein homolog isoform X2 [Ipomoea nil]	-	-	-	-	-	-	-
G10180	0.23	0.44	0.27	0.91	1.23	1.28	0.36	0.58	0.63	0.31	0.27	0.28	1.43	0.79	0.79	0.41	1.04	0.5	2.03	4.01	2.02	7.04	10.07	11.04	3.01	5.03	5.01	3.02	2.01	2.01	11.05	7.03	6.05	3.03	10.07	5.03	RPL10	PREDICTED: 60S ribosomal protein L10 [Ipomoea nil]	Genetic Information Processing	Translation	ko03010//Ribosome	K02866	-	-	-
G10181	8.19	8.51	8.06	9.57	8.39	10.01	4.77	5.91	5.5	9.33	7.53	8.65	9.35	11.49	7.02	2.74	3.52	2.91	159	167	136	165	154	182	83	114	98	203	126	137	139	192	121	45	76	65	At5g60370	PREDICTED: exonuclease V, chloroplastic [Ipomoea nil]	-	-	-	-	-	-	-
G10182	16.04	14.97	15.66	15.72	13.09	12.56	11.82	10.31	10.03	15.06	16.1	13.96	10.88	10.27	12.67	10.03	8.81	11.17	208.18	203.81	176.68	181.33	160.7	162.55	148.21	133.04	119.64	219.09	180.01	150.76	125.43	137.45	145.95	110.21	127.05	166.83	RPS23	40S ribosomal protein S23 [Morus notabilis]	Genetic Information Processing	Translation	ko03010//Ribosome	K02973	GO:0044391//ribosomal subunit	-	GO:0010467//gene expression
G10183	7.57	7.64	7.02	3.65	4.01	3.18	75.8	82.34	82.63	3.3	5.51	3.97	3.9	3.33	3.66	73.48	71.11	76.55	113.32	119.91	91.29	48.49	56.84	47.41	1096.61	1225.64	1136.2	55.4	71.11	49.45	51.83	51.39	48.61	930.71	1183.11	1318.2	At2g27310	PREDICTED: F-box protein At2g27310 [Ipomoea nil]	-	-	-	-	-	-	-
G10184	2.8	3.32	4.17	4.98	3.98	4.4	3.11	2.48	3.37	6.27	7.38	6.87	4.77	6.49	6.17	3.53	4.14	3.48	72	87	86	113	102	113	75	65	77	186	165	153	108	160	109	78	112	105	ICR2	PREDICTED: interactor of constitutive active ROPs 3-like isoform X2 [Ipomoea nil]	-	-	-	-	-	-	-
G10185	2.77	1.97	1.68	1.94	2.14	2.16	0.8	0.59	1.08	3.28	3.36	3.18	2.11	2.01	2.27	1.32	1.27	0.86	48.04	35.83	25.34	29.86	35.1	37.23	13.37	10.08	17.11	63.75	50.13	45.89	32.41	35.89	34.95	19.27	24.46	17.08	--	PREDICTED: leucine-rich repeat-containing protein ODA7 [Solanum tuberosum]	-	-	-	-	-	-	-
G10186	74.43	80.66	80.59	82.21	93.22	93.08	60.86	59.31	62.9	94.17	95.48	97.35	90.86	94.27	89.19	68.57	65.09	69.03	2824	3199	2674	2785	3357	3575	2234	2244	2210	4013	3193	3118	3090	3745	3023	2212	2773	3026	CARB	PREDICTED: carbamoyl-phosphate synthase large chain, chloroplastic-like [Ipomoea nil]	Metabolism;Metabolism;Metabolism	Global and overview maps;Nucleotide metabolism;Amino acid metabolism	ko01100//Metabolic pathways;ko00240//Pyrimidine metabolism;ko00250//Alanine, aspartate and glutamate metabolism	K01955;K01955;K01955	-	-	-
G10187	0	0	0	0	0	0	0	0	0	0.3	0.39	0	0.38	0	0	0	0	0.29	0	0	0	0	0	0	0	0	0	1	1	0	1	0	0	0	0	1	--	PREDICTED: protein phosphatase 1 regulatory subunit 7 isoform X3 [Nicotiana sylvestris]	-	-	-	-	-	-	-
G10188	18.31	16.01	17.66	19.12	20.8	19.11	23.8	20.06	26.95	20.98	18.44	19.59	20.28	19.09	20.06	28.62	27.73	27.9	297.38	272.79	249.31	275.9	319.52	309.41	373.55	323.97	402.1	382	258.07	264.82	292.73	319.76	289.16	393.39	500.65	521.31	VHA-a1	PREDICTED: V-type proton ATPase subunit a1-like [Ipomoea nil]	Metabolism;Metabolism;Cellular Processes	Global and overview maps;Energy metabolism;Transport and catabolism	ko01100//Metabolic pathways;ko00190//Oxidative phosphorylation;ko04145//Phagosome	K02154;K02154;K02154	-	-	-
G10189	24.3	22.05	24.67	49.85	48.89	48.43	408.88	396.29	415.05	18.25	19.1	18.65	63.56	63.02	58.99	323.31	304.4	320.29	518.92	493.83	458.03	945.81	987.42	1031.11	8438.79	8415.52	8141.96	436.97	351.44	331.36	1206.03	1387.83	1118.27	5842.03	7224.83	7868.23	MPK3	PREDICTED: mitogen-activated protein kinase 3-like [Ipomoea nil]	Organismal Systems;Environmental Information Processing	Environmental adaptation;Signal transduction	ko04626//Plant-pathogen interaction;ko04016//MAPK signaling pathway - plant	K20536;K20536	GO:0043231//intracellular membrane-bounded organelle	GO:0004702//receptor signaling protein serine/threonine kinase activity;GO:0032550//purine ribonucleoside binding	GO:0000187//activation of MAPK activity;GO:0006091//generation of precursor metabolites and energy;GO:0006605//protein targeting;GO:0009411//response to UV;GO:0009617//response to bacterium;GO:0009620//response to fungus;GO:0009696//salicylic acid metabolic process;GO:0009700//indole phytoalexin biosynthetic process;GO:0009755//hormone-mediated signaling pathway;GO:0009863//salicylic acid mediate…
G1019	0.26	0.76	0.59	0	0	0.26	0	0	0.28	0.23	0.34	0	0	0.5	0.29	0.3	0	0.22	1	3.08	2	0	0	1	0	0	1	1	1.13	0	0	2	1	1	0	1	--	-	-	-	-	-	-	-	-
G10190	11.77	14.11	13.29	12.78	12.23	16.18	17.19	15.79	18.75	12.68	13.47	16.45	14.76	18.16	15.52	20.99	20.49	21.8	187.54	236	184.12	180.95	184.34	257.14	264.84	250.23	274.53	226.52	184.95	218.17	209.02	298.58	219.65	283.15	363.01	399.82	VHA-a1	PREDICTED: V-type proton ATPase subunit a1-like [Ipomoea nil]	Metabolism;Metabolism;Cellular Processes	Global and overview maps;Energy metabolism;Transport and catabolism	ko01100//Metabolic pathways;ko00190//Oxidative phosphorylation;ko04145//Phagosome	K02154;K02154;K02154	-	-	-
G10191	0	0	0.42	0.41	0	0.37	0	0	0.4	0	0	0.44	0	0	0.41	0.43	0	0.32	0	0	1	1	0	1	0	0	1	0	0	1	0	0	1	1	0	1	--	PREDICTED: probable serine/threonine-protein kinase roco5 isoform X2 [Ziziphus jujuba]	-	-	-	-	-	-	-
G10192	0	0	0	0	0	0	0	0	0	4.23	5.36	4.09	4.65	3.42	4.11	1.01	2.52	2.54	0	0	0	0	0	0	0	0	0	39	38	28	34	29	30	7	23	24	--	-	-	-	-	-	-	-	-
G10193	0.2	0.56	0.68	0	0.21	0.39	0.41	0	0	0.53	0.46	1.18	0.22	0.19	0	0.23	0.18	0.34	1	3	3	0	1	2	2	0	0	3	2	5	1	1	0	1	1	2	--	hypothetical protein PRUPE_6G098100 [Prunus persica]	-	-	-	-	-	-	-
G10194	2.07	2.82	2.33	2.34	0.57	1.43	2.23	1.84	1.13	3.31	2.09	2.44	1.78	2.45	2.41	2.2	0.67	0.9	20	28.5	19.56	20.03	5.21	13.76	20.76	17.66	10	35.77	17.34	19.56	15.26	24.41	20.63	18	7.22	10	VAMP714	PREDICTED: vesicle-associated membrane protein 714 [Ipomoea nil]	Genetic Information Processing	Folding, sorting and degradation	ko04130//SNARE interactions in vesicular transport	K08515	GO:0031224//intrinsic component of membrane	-	GO:0006810//transport
G10195	0	0.57	0.46	0	0	0	0	0	0	0	0.23	0.24	0	0	0.23	0.95	0.36	0	0	3	2	0	0	0	0	0	0	0	1	1	0	0	1	4	2	0	--	PREDICTED: ankyrin repeat-containing protein At5g02620-like [Ipomoea nil]	-	-	-	-	-	-	-
G10196	25.85	24.58	25.88	30.53	23.23	23.93	20.07	24.26	18.79	35.71	40.78	35.88	28.35	26.14	25.92	21	21.39	21.49	217.05	216.54	188.96	227.81	184.52	200.43	162.87	202.63	144.97	336.19	295.09	250.76	211.58	226.36	193.25	149.21	199.65	207.66	SlH4	Histone H4, partial [Noccaea caerulescens]	-	-	-	-	-	-	-
G10197	4.83	6	5.66	4.64	4.94	5.08	2.56	2.85	3.62	7.67	5.47	5.38	4.64	5.6	3.71	3.34	3.39	2.05	41	53.43	41.79	35	39.65	43	21	24.05	27	73	40	38	35	49	28	24	32	20	At3g45770	PREDICTED: probable trans-2-enoyl-CoA reductase, mitochondrial [Ipomoea nil]	Metabolism;Metabolism;Metabolism	Global and overview maps;Global and overview maps;Lipid metabolism	ko01100//Metabolic pathways;ko01212//Fatty acid metabolism;ko00062//Fatty acid elongation	K07512;K07512;K07512	-	GO:0016491//oxidoreductase activity	GO:0044710//single-organism metabolic process
G10198	0	0	0	0	0	0	0	0.75	0	4.55	0	0	2.26	0	0	4.18	3.33	0	0	0	0	0	0	0	0	4.54	0	30.89	0	0	12.2	0	0	21.43	22.46	0	SlH4	Histone superfamily protein isoform 2, partial [Theobroma cacao]	-	-	-	-	GO:0005911//cell-cell junction;GO:0009536//plastid;GO:0031090//organelle membrane;GO:0043232//intracellular non-membrane-bounded organelle	GO:0003676//nucleic acid binding;GO:0046983//protein dimerization activity	GO:0034728//nucleosome organization
G10199	65.72	59.81	60.56	52.5	49.41	53.98	38.71	37.26	34.73	77.92	68.61	77.69	44.55	46.21	43.06	61.35	55.42	53.58	1160.59	1108.47	931.77	831.28	827.71	960.54	671.73	663.49	571.81	1562.92	1048.78	1150.01	709.73	845.28	683.89	935.37	1109.69	1113.08	CIPK32	PREDICTED: CBL-interacting protein kinase 32-like [Ipomoea nil]	-	-	-	-	-	GO:0004672//protein kinase activity;GO:0032550//purine ribonucleoside binding	GO:0006464//cellular protein modification process;GO:0006796//phosphate-containing compound metabolic process;GO:0050794//regulation of cellular process
G102	9.34	8.31	9.56	5.18	8.29	8.96	5.41	6.45	8.65	2.49	4.54	3.7	1.84	2.7	3.09	4.52	6.26	4.18	107	98	97	49	83	108	61	75	84	33	42	35	18	28	33	40	73	52.37	--	-	-	-	-	-	-	-	-
G1020	8.77	11.05	7.01	7.44	7	5.63	9.63	6.72	9.04	22.3	23.92	25.13	8.56	10.21	13.46	21.46	18.76	19.59	85.06	114.68	60.27	64.13	62.46	56.86	94.25	64.27	84.05	246.69	199.53	198.36	75.68	103.74	113.07	179.64	203.15	215.24	TIP2-1	PREDICTED: aquaporin TIP2-1-like [Ipomoea nil]	-	-	-	-	GO:0031224//intrinsic component of membrane	-	GO:0051234//establishment of localization
G10200	25.08	21.97	22.89	25.67	25.62	25.75	8.87	7.4	9.71	22.35	21.26	20.66	21.23	22.93	24.37	14.72	13.92	14.4	739.38	679.71	588.04	671.78	715.31	757.87	252.64	217.56	262.06	739.45	539.41	506.95	557.18	698.91	637.37	367.79	456.71	488.9	WAV3	PREDICTED: uncharacterized protein LOC109193057 isoform X1 [Ipomoea nil]	-	-	-	-	-	-	-
G10201	1.46	3.09	4.34	4.25	2.48	2.35	3.13	1.76	1.84	3.5	3.71	4.22	2.34	2.27	2.68	1.39	0.59	1.02	11.22	24.88	28.98	29	18	18	23.21	13.46	13	30.11	24.58	27	16	18	18.24	9.03	5.06	9	VAMP714	PREDICTED: vesicle-associated membrane protein 714 [Ipomoea nil]	Genetic Information Processing	Folding, sorting and degradation	ko04130//SNARE interactions in vesicular transport	K08515	GO:0031224//intrinsic component of membrane;GO:0043231//intracellular membrane-bounded organelle	-	GO:0006810//transport;GO:0006970//response to osmotic stress;GO:0008104//protein localization
G10202	0.57	0.97	1.21	0.96	1.71	1.28	0.85	0.65	0.49	0.31	0.94	0.44	1.11	0.49	0.81	0.3	0.1	0	5.18	9.42	9.84	7.93	14.6	11.54	7.42	5.83	4.08	3.15	7.3	3.31	10.28	4.53	7.16	2.28	1.03	0	--	PREDICTED: uncharacterized protein At3g17950-like [Ipomoea nil]	-	-	-	-	-	-	-
G10203	3.62	3.15	2.96	3.12	2.59	2.67	2.92	3.57	1.85	3.24	2.36	4.61	2.04	1.76	0.96	2.39	2.5	1.77	34	31.08	24.17	26.08	23	25	26.55	33.38	16	34.09	19.13	36	17	17	8.03	19	26.1	19.17	--	-	-	-	-	-	-	-	-
G10204	17.88	20.04	18.43	26.9	25.54	29.01	23.55	22.17	21.44	38.14	32.93	40.42	25.69	26.69	26.56	30.4	33.2	31.44	173.68	204.31	155.66	232.27	234.69	281.06	221.19	214.27	191.38	415.53	275.65	326.8	221.79	267.4	229.09	249.98	358.55	351.41	--	pollen proteins Ole e I-like precursor [Solanum lycopersicum]	-	-	-	-	-	-	-
G10205	3.56	2.2	2.63	4.16	3.32	2.11	2.35	2.58	2.82	3.22	3.78	3.27	4.15	3.16	4.38	4.33	3.62	2.37	50	33	33	50	43	29	32	37	37	52	47	38	50	47	54	51	58	38	CNGC15C	PREDICTED: protein CNGC15b-like [Ipomoea nil]	Organismal Systems	Environmental adaptation	ko04626//Plant-pathogen interaction	K05391	-	-	-
G10206	1.1	0.89	1.4	1.11	1.35	2.21	1.86	1.05	1.14	2.28	1.55	1.75	1.44	1.41	1.18	1.44	2.25	1.72	19	16	21	17	22	38	31	18	18	44	23	25	22	25	18	21	43	34	DOF5.1	PREDICTED: dof zinc finger protein DOF5.1-like [Ipomoea nil]	-	-	-	-	-	-	-
G10207	28.97	30.12	29	28.04	27.03	29.92	15.01	15.42	15.24	19.79	23.75	24.12	24.29	28.2	26.73	16.67	18.41	17.77	742.63	809.89	646.13	638.54	655.26	764.79	371.76	393.07	358.94	568.66	524.51	514.57	553.19	745.45	608.22	361.56	524.6	523.91	XB3	Hop-interacting protein THI012 [Solanum lycopersicum]	-	-	-	-	-	GO:0003824//catalytic activity;GO:0046914//transition metal ion binding	GO:0032446//protein modification by small protein conjugation;GO:0032879//regulation of localization
G10208	1.97	1.96	2.06	3.09	4.1	2.69	3.32	1.22	3.09	6.48	3.95	4	2.94	2.88	3.5	2.83	3.3	3.09	29.6	30.87	26.89	41.27	58.16	40.23	48.12	18.16	42.67	109.06	50.73	50	39.17	44.56	46.59	36	55.05	53.31	ROPGAP1	PREDICTED: rho GTPase-activating protein 5-like [Ipomoea nil]	-	-	-	-	-	-	GO:0050794//regulation of cellular process
G10209	5.58	5.63	4.63	4.53	4.38	5.29	2.86	3.35	3.56	7.85	8.75	7.4	6.72	5.42	4.88	3.86	4.58	4.26	88.8	94	64	64	66	84	44	53	52	140	120	98	95	89	69	52	81	78	--	PREDICTED: uncharacterized protein LOC109192880 [Ipomoea nil]	-	-	-	-	-	-	-
G1021	0.62	0	0.71	1.04	2.29	0.62	0.64	1.86	0.34	2.2	3.23	0.74	2.08	0.9	1.04	0	0.83	0.27	2	0	2	3	7	2	2	6	1	8	9	2	6	3	3	0	3	1	--	PREDICTED: MMS19 nucleotide excision repair protein homolog isoform X1 [Ipomoea nil]	-	-	-	-	-	-	-
G10210	3.68	4.04	4.89	4.49	4.84	4.84	4.84	5.09	5.37	3.35	2.75	2.74	4.8	4.46	4.28	4.13	4.96	6.91	105.8	107.3	115.6	103.98	121.71	123.89	146.83	138	141.68	98.58	74.28	64.04	125.95	144.39	102.3	109.69	172.92	216.07	PUB13	PREDICTED: U-box domain-containing protein 13-like [Ipomoea nil]	-	-	-	-	GO:0043231//intracellular membrane-bounded organelle;GO:0044444//cytoplasmic part	GO:0019787//ubiquitin-like protein transferase activity;GO:0033612//receptor serine/threonine kinase binding	GO:0006468//protein phosphorylation;GO:0006486//protein glycosylation;GO:0006498//N-terminal protein lipidation;GO:0008104//protein localization;GO:0009617//response to bacterium;GO:0016192//vesicle-mediated transport;GO:0032446//protein modification by small protein conjugation;GO:0032989//cellular component morphogenesis;GO:0048588//developmental cell growth
G10211	3.22	3.82	3.35	1.43	1.8	1.1	3.39	3.78	4.56	4.17	3.38	3.28	3.21	3	1.57	5.09	5.13	4.59	53	66	48	21	28	18	54	62	69	77	48	45	47	51	23	71	94	87	--	-	-	-	-	-	-	-	-
G10212	12.22	13.28	12.93	11.31	14.9	13.18	9.38	6.23	10.57	17.46	11.45	11.29	16.09	9.49	11.34	9.71	8.89	9.3	73	83	67	60	84	78.3	54	37	58	117	59	56	85.28	58.39	60	49	59	64	CSN2	PREDICTED: COP9 signalosome complex subunit 2 isoform X2 [Ipomoea nil]	-	-	-	-	GO:0043231//intracellular membrane-bounded organelle;GO:0043234//protein complex;GO:0044444//cytoplasmic part	-	GO:0000338//protein deneddylation;GO:0007602//phototransduction;GO:0009057//macromolecule catabolic process;GO:0009639//response to red or far red light;GO:0044707//single-multicellular organism process
G10213	0	0	0	0	0	0	0	0	0	0	0	0	0	0	0	0	0.33	0	0	0	0	0	0	0	0	0	0	0	0	0	0	0	0	0	1	0	--	PREDICTED: uncharacterized protein LOC109193187 [Ipomoea nil]	-	-	-	-	-	-	GO:0051234//establishment of localization
G10214	0	0	0	0	0	0	0	0	0	0	0	0	0	0	0	0	0	0	0	0	0	0	0	0	0	0	0	0	0	0	0	0	0	0	0	0	PUB13	PREDICTED: U-box domain-containing protein 13-like [Ipomoea nil]	-	-	-	-	-	-	-
G10215	0	0	0	0	0	0	0	0	0	0	0	0	0	0	0	0	0.62	0	0	0	0	0	0	0	0	0	0	0	0	0	0	0	0	0	3	0	--	PREDICTED: uncharacterized protein LOC105973836 [Erythranthe guttata]	-	-	-	-	-	-	-
G10216	75.17	75.41	70.31	51.51	50.03	52.59	51.71	48.53	53.98	39.75	35.67	36.74	46.75	45.36	44.84	38.8	45.17	40.04	748.62	787.86	608.71	455.87	471.24	522.24	497.8	480.72	493.93	443.86	306.07	304.52	413.8	465.89	396.42	327.04	500.02	458.83	FDX3	non-photosynthetic ferredoxin [Ipomoea nil]	Metabolism	Energy metabolism	ko00195//Photosynthesis	K02639	-	-	-
G10217	1.48	3.76	2.76	1.66	1.3	1.48	1.78	0.5	1.07	3.58	4.71	1.78	3.05	2.41	1.54	2.04	1.33	2.73	6	16	9.75	6	5	6	7	2	4	16.3	16.46	6	11	10.1	5.55	7	6	12.73	CSN2	PREDICTED: COP9 signalosome complex subunit 2 isoform X1 [Ipomoea nil]	-	-	-	-	-	-	-
G10218	2	3.06	1.93	1.83	1.7	2	2.75	1.77	2.43	2.13	1.85	2.72	2.16	2.44	2.76	2.16	1.38	1.71	48.34	77.63	40.63	39.29	38.86	48.4	64.35	42.5	53.94	57.83	38.64	54.75	46.53	60.88	59.32	44.18	37.23	47.52	--	PREDICTED: DNA-directed RNA polymerase III subunit RPC7-like [Ipomoea nil]	Metabolism;Metabolism;Metabolism;Genetic Information Processing	Global and overview maps;Nucleotide metabolism;Nucleotide metabolism;Transcription	ko01100//Metabolic pathways;ko00230//Purine metabolism;ko00240//Pyrimidine metabolism;ko03020//RNA polymerase	K03024;K03024;K03024;K03024	-	-	-
G10219	26.21	29.48	29.62	23.82	25.45	30.23	18.16	22.14	19.36	25.05	26.83	25.7	23.64	31.3	31.15	16.86	16.98	16.09	513.92	584.23	482.24	414.97	485.06	552.13	350.94	393.46	361.26	518.26	441.91	389.45	432.18	606.68	509.03	260.31	351.59	380.42	--	PREDICTED: phosphatidylinositol/phosphatidylcholine transfer protein SFH12-like [Nicotiana tabacum]	-	-	-	-	-	-	-
G1022	1.04	0.25	0.6	0.29	0	1.04	3.48	0.52	0.56	1.15	0	0.93	2.33	0.75	0.87	1.53	0.93	1.12	4	1	2	1	0	4	13	2	2	5	0	3	8	3	3	5	4	5	--	-	-	-	-	-	-	-	-
G10220	88.54	89.61	85.68	104.09	103.81	94.97	80.19	81.67	69.82	139.09	126.5	124.97	132.33	126.64	126.17	96.8	104.22	106.86	762	809	641	796	845	815	667	699	552	1342	938	895	1012	1124	964	705	997	1058	ALY1	PREDICTED: THO complex subunit 4A-like [Ipomoea nil]	Genetic Information Processing;Genetic Information Processing;Genetic Information Processing	Translation;Transcription;Translation	ko03013//RNA transport;ko03040//Spliceosome;ko03015//mRNA surveillance pathway	K12881;K12881;K12881	-	-	-
G10221	6.84	8.12	6.52	2.7	3.87	3.23	4.38	4.13	4.4	4.39	2.94	4.32	4.75	5.69	5.2	3.06	2.67	2.79	124.08	154.48	102.86	43.57	66.44	58.47	76.74	74.43	73.3	89.34	46	65.15	76.63	106.35	83.75	46.94	53.9	58.15	--	PREDICTED: probable lysophospholipase BODYGUARD 1 [Ipomoea nil]	-	-	-	-	-	-	-
G10222	5.48	8.81	6.64	5.85	7.64	7.09	4.23	7.83	6.6	6.34	6.2	11.97	8.61	6.5	7.8	6.31	8.57	8.41	38	64	40	36	50.08	48.97	28.35	53.98	42	49.28	37	69	53	46.42	48	37	66	67	--	PREDICTED: protein transport protein Sec24-like At3g07100 [Ipomoea nil]	Genetic Information Processing	Folding, sorting and degradation	ko04141//Protein processing in endoplasmic reticulum	K14007	-	-	-
G10223	22.37	22.18	23.59	31.16	35.12	33.86	28.58	28.33	27.43	36.95	39.67	38.42	37.3	39.1	38.66	35.41	35.22	40.45	324	337	297	401	481	489	400	408	365	600	495	463	480	584	497	434	567	674	EDR2L	PREDICTED: protein ENHANCED DISEASE RESISTANCE 2-like [Ipomoea nil]	-	-	-	-	-	-	-
G10224	0.75	0.36	0.86	0	0	0	0	0.38	0.81	0	2.17	0	0	0	0.84	0	0.34	0	2	1	2	0	0	0	0	1	2	0	5	0	0	0	2	0	1	0	--	PREDICTED: uncharacterized protein LOC109193100 [Ipomoea nil]	-	-	-	-	-	-	-
G10225	0.07	0.4	0.08	0.39	0.29	0.07	1.44	0.7	0.91	0.25	0.49	0.17	0.08	0.41	0.08	0.99	0.81	0.61	1	6	1	5	4	1	20	10	12	4	6	2	1	6	1	12	13	10	AIFM2	PREDICTED: apoptosis-inducing factor homolog B-like [Nicotiana tabacum]	-	-	-	-	-	GO:0000166//nucleotide binding	GO:0044710//single-organism metabolic process
G10226	13.22	13.9	16.6	11.97	15.74	12.04	13.99	18.03	12.9	13.82	13.58	22.82	18.98	13.41	11.47	11.85	16.27	18.09	87	96	95	70	98	79	89	118	78	102	77	125	111	91	67	66	119	137	RABE1A	-	Cellular Processes	Transport and catabolism	ko04144//Endocytosis	K07901	-	-	-
G10227	4.74	7.79	6.02	0.37	0.35	0.33	4.52	5.28	2.86	1.55	1.35	1.68	1.68	2.09	1.76	0.7	1.57	0.72	28.81	49.31	31.6	2	2.12	2	26.88	31.87	16.09	10.49	7	8.43	9	13.12	9.42	3.6	10.89	5	--	PREDICTED: DNA-directed RNA polymerase III subunit RPC7-like [Ipomoea nil]	Metabolism;Metabolism;Metabolism;Genetic Information Processing	Global and overview maps;Nucleotide metabolism;Nucleotide metabolism;Transcription	ko01100//Metabolic pathways;ko00230//Purine metabolism;ko00240//Pyrimidine metabolism;ko03020//RNA polymerase	K03024;K03024;K03024;K03024	-	-	-
G10228	0.21	0	0.5	0.26	0.33	0	0.16	0	0	0.13	0	0	0.16	0	0	0	0.29	0.08	1.38	0	1.53	1.47	1.09	0	0.98	0	0	0.53	0	0	0.91	0	0	0	2.07	0.56	ATL5	PREDICTED: 60S ribosomal protein L5 [Ipomoea nil]	Genetic Information Processing	Translation	ko03010//Ribosome	K02932	-	-	-
G10229	13.08	16.08	14.99	12.51	11.76	10.49	1.73	2.08	1.22	7.34	7.64	7.58	11.65	11.27	12.17	1.51	2.43	1.59	250.76	323.54	249.88	213.12	213.24	200.58	32.16	39.75	21.43	157.9	126.28	121.03	198.63	222.99	207.19	24.58	51.7	35.19	UGT74F2	UDP-glycose: glycosyltransferase UGT74T3 [Ipomoea batatas]	-	-	-	-	-	GO:0016757//transferase activity, transferring glycosyl groups	-
G1023	11.47	15.01	15.04	12.42	12.4	15.59	7.58	7.86	8.9	11.88	13	12.27	11.56	13.64	16.23	7.68	6.96	6.12	160.17	219.88	182.52	154.03	163.79	217.04	102.29	109.09	114.16	186	156.38	142.53	143.42	196.38	201.17	90.72	108.01	98.27	LIP5	PREDICTED: protein HOMOLOG OF MAMMALIAN LYST-INTERACTING PROTEIN 5 [Ipomoea nil]	Cellular Processes	Transport and catabolism	ko04144//Endocytosis	K12199	-	-	-
G10230	139.69	145.14	141.71	139.74	132.89	118.08	118.09	113.95	115.52	137.53	127.9	140.69	150.07	130.78	129.19	141.53	125.9	130.7	1364	1485	1201	1207.88	1224	1148	1111	1109	1035	1502	1074	1143	1298	1314	1119	1167	1362	1468	UEV1C	PREDICTED: ubiquitin-conjugating enzyme E2 variant 1D-like [Ipomoea nil]	-	-	-	-	-	-	-
G10231	14.79	14.42	14.74	17.3	18.04	16.13	20.13	22.91	20.94	17.61	16.38	19.75	18.2	17.78	20.83	25.65	25.11	22.91	188.16	192.52	163.03	195.6	217.09	204.6	247.56	289.93	244.75	251.27	179.6	209.08	205.77	233.26	235.34	276.21	355.09	335.36	ILK1	PREDICTED: serine/threonine-protein kinase STY17-like isoform X1 [Ipomoea nil]	-	-	-	-	-	-	-
G10232	20.83	22.93	19.72	23.31	19.34	22.69	19.99	19.27	21.63	16.62	16.59	15.98	16.02	15.54	18.77	20.49	19.17	19.7	250.15	288.85	205.87	248.64	219.63	271.64	232.04	230.06	238.57	223.68	171.62	159.7	170.93	192.38	200.04	208.22	255.8	272.16	NTF4	PREDICTED: mitogen-activated protein kinase homolog NTF4-like [Ipomoea nil]	Organismal Systems;Environmental Information Processing;Environmental Information Processing	Environmental adaptation;Signal transduction;Signal transduction	ko04626//Plant-pathogen interaction;ko04075//Plant hormone signal transduction;ko04016//MAPK signaling pathway - plant	K14512;K14512;K14512	-	GO:0004702//receptor signaling protein serine/threonine kinase activity;GO:0032550//purine ribonucleoside binding	GO:0006464//cellular protein modification process;GO:0006796//phosphate-containing compound metabolic process
G10233	0.47	0.65	0.26	0	0	0	0	0	0	0	0	0	0	0	0	0	0	0	2.16	3.14	1.05	0	0	0	0	0	0	0	0	0	0	0	0	0	0	0	DBR	PREDICTED: 2-alkenal reductase (NADP(+)-dependent)-like [Ipomoea nil]	-	-	-	-	-	-	-
G10234	47.56	40.67	46.32	52.09	50.44	49.52	46.97	45.51	41.88	55.31	55.11	57.47	57.76	52.86	55.6	58.58	63.77	60.15	701	626	573	701	714	749	697	642	564	907	714	694	738	802	724	749	1045	1016	EDR2L	PREDICTED: protein ENHANCED DISEASE RESISTANCE 2-like [Ipomoea nil]	-	-	-	-	-	-	-
G10235	4.67	4.66	5.73	3.05	4.88	3.21	1.9	2.21	1.59	2.17	2.83	2.95	2.69	2.97	3.09	0.58	1.54	1.94	38.32	40.07	40.88	22.21	37.87	26.25	15.07	18	12	19.93	20	20.13	19.58	25.08	22.47	4	14	18.34	NEDP1	PREDICTED: NEDD8-specific protease 1 [Ipomoea nil]	-	-	-	-	-	GO:0019783//ubiquitin-like protein-specific protease activity	GO:0044248//cellular catabolic process
G10236	5.55	5.21	3.91	5.47	4.48	4.48	2.17	1.6	1.82	5.82	5.63	5.45	3.46	3.78	4.07	2.15	1.93	1.83	98.35	96.9	60.23	86.11	75.16	79.3	37.16	28.2	29.71	115.71	86.08	80.49	54.45	69.17	64.09	32.31	38.02	37.39	FAM210B	FAM210B-like protein [Medicago truncatula]	-	-	-	-	GO:0044434//chloroplast part	-	GO:0006355//regulation of transcription, DNA-templated;GO:0009887//organ morphogenesis;GO:0048869//cellular developmental process
G10237	2.21	2.63	2.57	1.44	1.79	1.94	0.85	0.89	0.58	3.03	2.73	2.51	0.99	1.42	0.79	1.18	0.79	1.07	37.58	47	38	21.84	28.78	33	14	15	9	57.88	40	35.53	15	25	12	17	15	21	VITISV_037692	PREDICTED: arginine biosynthesis bifunctional protein ArgJ, chloroplastic isoform X5 [Ipomoea nil]	Metabolism;Metabolism;Metabolism;Metabolism;Metabolism	Global and overview maps;Global and overview maps;Global and overview maps;Global and overview maps;Amino acid metabolism	ko01100//Metabolic pathways;ko01110//Biosynthesis of secondary metabolites;ko01230//Biosynthesis of amino acids;ko01210//2-Oxocarboxylic acid metabolism;ko00220//Arginine biosynthesis	K00620;K00620;K00620;K00620;K00620	GO:0009536//plastid	GO:0008080//N-acetyltransferase activity	GO:0006525//arginine metabolic process
G10238	0	0	0	0.91	0.89	0	0	0	0	0.56	1.45	0.58	1.06	0	0.35	0	0	0.75	0	0	0	2.58	2.69	0	0	0	0	2	4	1.53	3	0	1	0	0	2.74	PID	PREDICTED: protein kinase PINOID-like [Ipomoea nil]	-	-	-	-	-	-	-
G10239	3.37	2.48	2.4	1.28	3.29	2.29	1.46	0.81	2.14	1.18	2.49	4.5	2.77	3.2	2.68	1.39	1.4	1.41	27.46	21.25	17.03	9.29	25.37	18.6	11.47	6.57	16	10.75	17.5	30.55	20.11	26.92	19.42	9.59	12.71	13.27	--	A-type inclusion [Gossypium arboreum]	-	-	-	-	-	-	-
G1024	2.95	4.49	3.27	3.02	3.55	3.8	2.4	1.31	1.81	2.22	3.99	3.17	3.55	3.28	2.65	1.51	1.62	1.78	64.56	98.3	67.93	64.15	74.42	90.45	55.49	29.59	39.74	59.35	67.9	59.31	75.46	80.79	56.28	30.52	42.98	49.04	--	PREDICTED: uncharacterized protein LOC109190603 isoform X2 [Ipomoea nil]	-	-	-	-	-	-	-
G10240	408.78	419.69	418.1	308.59	313.55	320.97	237.82	228.35	221.99	454.66	464.68	475.69	347.05	346.98	350.34	218.85	209.66	214.18	6161.02	6635.58	5478.24	4132.81	4469.8	4824.05	3464.46	3422.75	3073.88	7682.75	6034.27	5966.58	4648.43	5393.39	4687.79	2791.38	3512.43	3713.86	PIP2-7	PREDICTED: aquaporin PIP2-7-like [Ipomoea nil]	-	-	-	-	GO:0031224//intrinsic component of membrane	-	GO:0051234//establishment of localization
G10241	1.99	2.29	2.39	2.61	2.28	1.91	1.12	2.5	1.54	4.44	3.66	3.39	2.71	3.38	3.55	2.94	2.76	2.88	24	29	25	28	26	23	13	30	17	60	38	34	29	42	38	30	37	40	At5g41620	PREDICTED: uncharacterized protein LOC109192961 [Ipomoea nil]	-	-	-	-	-	-	-
G10242	16.18	14.32	14.61	12.01	11.01	10.41	11.17	12.55	12.35	12.72	8.53	8.66	10	9.51	8.11	11.68	9.76	12.11	134.51	124.93	105.87	89.26	86.61	85.89	89.28	103.32	93.49	119.12	65.69	61.84	74.41	82.36	60.44	81.44	89.07	114.52	VHA-F	PREDICTED: V-type proton ATPase subunit F-like [Ipomoea nil]	Metabolism;Metabolism;Cellular Processes	Global and overview maps;Energy metabolism;Transport and catabolism	ko01100//Metabolic pathways;ko00190//Oxidative phosphorylation;ko04145//Phagosome	K02151;K02151;K02151	-	-	-
G10243	28.55	32.83	36.05	34.46	41.71	43.31	34.72	37.51	34.71	39.16	39.79	36.79	33.2	42.95	42.02	27.73	34.49	30.76	359	433	394	385	496	543	422	469	401	552	431	385	371	557	469	295	482	445	DDB1	PREDICTED: DNA damage-binding protein 1-like [Ipomoea nil]	Genetic Information Processing;Genetic Information Processing	Folding, sorting and degradation;Replication and repair	ko04120//Ubiquitin mediated proteolysis;ko03420//Nucleotide excision repair	K10610;K10610	GO:0043231//intracellular membrane-bounded organelle	-	GO:0007602//phototransduction;GO:0032446//protein modification by small protein conjugation
G10244	0	0	0	0	0	0	0	0	0	0	0	0	0	0.48	0	0.41	0	0	0	0	0	0	0	0	0	0	0	0	0	0	0	2.5	0	1.75	0	0	PUB13	PREDICTED: U-box domain-containing protein 13-like [Ipomoea nil]	-	-	-	-	GO:0043231//intracellular membrane-bounded organelle;GO:0044444//cytoplasmic part	GO:0019787//ubiquitin-like protein transferase activity;GO:0033612//receptor serine/threonine kinase binding	GO:0006468//protein phosphorylation;GO:0006486//protein glycosylation;GO:0006498//N-terminal protein lipidation;GO:0008104//protein localization;GO:0009617//response to bacterium;GO:0016192//vesicle-mediated transport;GO:0032446//protein modification by small protein conjugation;GO:0032989//cellular component morphogenesis;GO:0048588//developmental cell growth
G10245	0	0	0	0	0.35	0.51	0.35	0.17	0.18	0.15	0	0	0	0	0.38	0	0.3	0.58	0	0	0	0	2	3	2	1	1	1	0	0	0	0	2	0	2	4	HSP17.6	PREDICTED: 18.2 kDa class I heat shock protein-like [Ipomoea nil]	Genetic Information Processing	Folding, sorting and degradation	ko04141//Protein processing in endoplasmic reticulum	K13993	-	-	-
G10246	6.19	5.97	7.22	8.53	11.19	6.65	4.98	4.58	3.26	8.93	9.72	13.25	8.43	5.55	10.25	5.29	6.71	3.97	78.77	75.5	70.36	91.03	126.19	88.42	54.11	59.13	34.08	118.47	103.2	135.22	89.28	66.87	104.18	50.5	86.87	54.57	--	PREDICTED: receptor-like protein 12 [Ipomoea nil]	-	-	-	-	-	-	-
G10247	0.69	1.04	0.79	0.95	1.62	0.86	0.53	1.32	1.06	1.45	1.38	1.82	1.67	0.32	0.43	0.31	1.52	0	5.68	9.02	5.71	6.98	12.64	7.12	4.24	10.85	8.07	13.59	9.8	12.52	12.29	2.74	3.13	2.19	14.01	0	RPL2	PREDICTED: 60S ribosomal protein L2, mitochondrial [Solanum tuberosum]	-	-	-	-	-	-	-
G10248	14.53	15.14	17.73	10.11	14.6	10.95	191.95	202.27	185.68	11.6	13.65	16.26	6.5	7.46	8.98	160.43	159.86	164.06	257.61	278.27	272.74	158	243.49	191.81	3272.38	3543.13	3014.23	226.81	206.46	235.77	102.26	135.25	140.51	2397.32	3140.15	3325.12	At2g27310	PREDICTED: F-box protein At2g27310 [Ipomoea nil]	-	-	-	-	-	-	-
G10249	13.47	12.69	12.5	13.12	14.29	15.25	11.59	11.22	12.25	10.36	11.78	11.1	12.21	14.43	15.13	13.3	11.41	11.45	430.05	425.21	347.15	372.24	431.75	485.54	357.83	356.47	359.43	371.09	324.17	295.14	346.45	475.33	428.86	359.5	405.05	420.72	PUB13	PREDICTED: U-box domain-containing protein 13-like [Ipomoea nil]	-	-	-	-	-	GO:0003824//catalytic activity	GO:0032446//protein modification by small protein conjugation
G1025	0	0	0	0	0	0	0	0	0	0	0	0	0	0	0	0	0	0	0	0	0	0	0	0	0	0	0	0	0	0	0	0	0	0	0	0	PMEU1	PREDICTED: pectinesterase-like [Ipomoea nil]	Metabolism;Metabolism	Global and overview maps;Carbohydrate metabolism	ko01100//Metabolic pathways;ko00040//Pentose and glucuronate interconversions	K01051;K01051	-	GO:0052689//carboxylic ester hydrolase activity	GO:0071555//cell wall organization
G10250	0	0	0	0	0	0	0	0	0	0	0	0	0	0	0	0	0	0	0	0	0	0	0	0	0	0	0	0	0	0	0	0	0	0	0	0	--	PREDICTED: V-type proton ATPase subunit F-like [Ipomoea nil]	-	-	-	-	-	-	-
G10251	39.81	39.73	37.68	40.98	40.47	40.31	27.22	30.2	28.13	35.39	36.59	37.48	32.71	32.8	31.17	21.77	22.64	26.48	938	981.92	771.83	857.92	902	947	622.45	707.62	609	934.91	742.87	735	685	797	651.97	434	592.9	717.83	CBF5	PREDICTED: H/ACA ribonucleoprotein complex subunit 4-like [Ipomoea nil]	Genetic Information Processing	Translation	ko03008//Ribosome biogenesis in eukaryotes	K11131	GO:0005911//cell-cell junction;GO:0032991//macromolecular complex;GO:0043231//intracellular membrane-bounded organelle;GO:0043232//intracellular non-membrane-bounded organelle;GO:0044444//cytoplasmic part	GO:0003676//nucleic acid binding;GO:0016866//intramolecular transferase activity	GO:0006163//purine nucleotide metabolic process;GO:0009451//RNA modification;GO:0010467//gene expression;GO:0016072//rRNA metabolic process;GO:0022613//ribonucleoprotein complex biogenesis
G10252	2.48	1.66	0.67	1.88	0.76	1.02	0.69	0.25	0	0.74	0.87	0.66	1.13	0.62	0.36	0.81	0.19	0.85	22.82	16.02	5.33	15.36	6.62	9.33	6.11	2.31	0	7.64	6.88	5.08	9.26	5.92	2.91	6.31	1.97	9	RPL2	PREDICTED: 60S ribosomal protein L2, mitochondrial [Solanum tuberosum]	-	-	-	-	-	-	-
G10253	14.5	12.59	11	13.5	13.84	14.32	8.92	8	9.57	16.36	16.83	14.42	11.29	12.75	14.57	7.41	7.75	7.51	276.96	252.17	182.66	229.14	249.9	272.77	164.63	151.92	167.89	350.25	276.87	229.11	191.59	251.11	247.05	119.73	164.54	164.92	--	PREDICTED: leucine-rich repeat-containing protein ODA7 [Solanum tuberosum]	-	-	-	-	-	-	-
G10254	0	0	0	0	0	0	0	0.47	0	0	0	0	0	0	0	0	0	0	0	0	0	0	0	0	0	1.63	0	0	0	0	0	0	0	0	0	0	--	-	-	-	-	-	-	-	-
G10255	4.03	5.27	5.14	5.18	7.42	5.25	3.53	1.79	1.64	5.04	5.84	4.3	2.69	3.5	3.94	1.37	1.74	1.83	49.82	67.58	57.16	58.07	83.4	63.46	41.58	20.17	17.92	73.85	60.7	42.69	30.72	44.47	45.84	12.72	24.97	23	--	PREDICTED: uncharacterized protein At3g17950-like [Ipomoea nil]	-	-	-	-	-	-	-
G10256	32.1	34.7	32.4	33.51	33.31	34.09	22.81	22.08	25.33	31.15	31.91	32.73	30.65	32.06	32.82	21.21	22.99	20.12	760	862	667	705	746	805	522	520	551	827	651	645	645	783	690	425	605	548	PDIL1-4	PREDICTED: protein disulfide isomerase-like 1-4 [Ipomoea nil]	Genetic Information Processing	Folding, sorting and degradation	ko04141//Protein processing in endoplasmic reticulum	K09580	-	-	-
G10257	11.34	10.76	10.45	8.59	7.57	7.13	6.05	6.6	6.75	8.64	7.55	8.31	8.73	8.42	7.73	9.39	8	8.06	307.08	305.7	246.16	206.75	194.09	192.67	158.42	177.78	167.98	262.47	176.12	187.45	210.25	235.37	185.95	215.16	240.76	251.31	PLL5	PREDICTED: probable protein phosphatase 2C 4 [Ipomoea nil]	-	-	-	-	-	-	-
G10258	6.03	7.18	7.29	4.24	6.61	4.94	3.3	4.19	3.09	7.24	7.51	8.15	5.54	5.46	6.44	4.51	5.26	4.7	136	170	143	85	141	111	72	94	64	183	146	153	111	127	129	86	132	122	FLA4	PREDICTED: fasciclin-like arabinogalactan protein 4 [Ipomoea nil]	-	-	-	-	-	-	-
G10259	6.73	6.91	5.02	6.5	6.53	7.48	5.25	5.36	5.69	4.03	4.47	6.13	6.53	6.7	7.28	7.17	5.67	7.8	243.89	262.93	158.15	209.56	223.85	270.66	184.1	193.21	189.49	163.98	139.62	184.96	210.42	250.49	225.16	219.98	228.48	325.54	TRM32	PREDICTED: protein TRM32-like isoform X1 [Ipomoea nil]	-	-	-	-	-	-	-
G1026	1.6	1.02	1.53	0.3	0.28	1.61	1.66	0.27	0	0.24	0.31	0.32	0.3	0	0.6	1.26	0	0.23	6	4	5	1	1	6	6	1	0	1	1	1	1	0	2	4	0	1	RAD51	PREDICTED: DNA repair protein RAD51 homolog 1 isoform X2 [Lupinus angustifolius]	Genetic Information Processing	Replication and repair	ko03440//Homologous recombination	K04482	-	-	-
G10260	4.8	4.31	7.95	4.41	6.97	5.21	4.85	3.16	5.5	6.18	8.22	9.81	4.58	5.66	5.94	4.35	4.04	3.01	31.87	30	42	26	41.8	34	24	18.71	28	46	47	45.63	27	38.78	35	22	29.83	23	--	PREDICTED: protein phosphatase 1 regulatory subunit 7 isoform X2 [Nicotiana sylvestris]	-	-	-	-	-	-	-
G10261	0.8	0.73	0.53	0	0.49	0.31	0.84	0.63	0.17	0.27	0	0.18	0	0.59	0.17	0	0.58	0.88	5.21	5	3	0	3	2	5.27	4.11	1.03	2	0	1	0	4	1	0	4.19	6.62	--	PREDICTED: vegetative cell wall protein gp1-like [Ipomoea nil]	-	-	-	-	-	-	-
G10262	0	0	0	1.01	0.47	0.45	0.23	1.35	0.24	0	0	0	0.25	0	0.25	0.26	0.6	0.19	0	0	0	4	2	2	1	6	1	0	0	0	1	0	1	1	3	1	--	-	-	-	-	-	-	-	-
G10263	61.47	61.83	57.74	77.46	72.01	70.65	52.93	52.54	49.18	69.44	63.09	65.54	77.29	75.21	74.62	56.55	55.13	53.06	1287	1358	1051	1441	1426	1475	1071	1094	946	1630	1138	1142	1438	1624	1387	1002	1283	1278	CXIP4	PREDICTED: CAX-interacting protein 4 [Ipomoea nil]	-	-	-	-	-	-	-
G10264	6.8	4.19	9.03	8.75	10.25	14.32	4.96	4.67	4.3	4.73	4.7	5.51	4.89	7.84	11.12	8.59	8	5.83	92.11	79.07	91.85	96.44	97.15	137.34	74.9	90.16	81.51	80.02	83.38	70.04	89.58	122.51	106.84	87.02	110.12	96.46	--	PREDICTED: protein TRM32-like isoform X1 [Ipomoea nil]	-	-	-	-	-	-	-
G10265	9.71	9.23	10.29	8.94	9.25	10.44	3.07	2.75	2.72	8.01	8.91	9.71	10.14	10.07	9.74	2.56	3.66	3.37	291	290	268	238	262	312	89	82	75	269	230	242	270	311	259	65	122	116	At5g60570	PREDICTED: F-box/kelch-repeat protein At5g60570 [Ipomoea nil]	-	-	-	-	-	GO:0003824//catalytic activity	-
G10266	0.63	0.38	0	0.45	0.68	0	2.07	0.46	0.22	0.71	0	2.01	0	0.62	0.68	0.24	0.21	0	3.13	2	0	2	3.2	0	10	2.29	1	4	0	8.37	0	3.22	3	1	1.17	0	--	PREDICTED: protein phosphatase 1 regulatory subunit 7 isoform X1 [Nicotiana sylvestris]	-	-	-	-	-	-	-
G10267	0	0	0.23	0	0	0	2.79	2.16	0.35	0.73	0	0	0	5.05	1.73	5.11	3.34	3	0	0	0.91	0	0	0	12.16	9.67	1.46	3.71	0	0	0	23.49	6.94	19.51	16.74	15.59	--	PREDICTED: OTU domain-containing protein 5-A [Ipomoea nil]	-	-	-	-	-	-	-
G10268	3.09	1.81	2.78	8.1	8.3	5.67	59.82	53.7	56.69	2.29	3.86	3.61	9.81	8.43	12.21	49.36	44.31	49.34	27.67	17	21.67	64.49	70.41	50.7	518.36	478.74	466.92	23	29.8	26.96	78.19	77.95	97.19	374.42	441.52	508.83	--	PREDICTED: uncharacterized protein LOC109192743 [Ipomoea nil]	-	-	-	-	-	-	-
G10269	4.35	5.29	6.5	4.89	4.57	3.93	2.63	3.49	3.73	7.06	6.06	6.11	4.99	3.39	4.04	3.38	2.34	2.09	38	48.5	49.44	37.97	37.79	34.24	22.24	30.34	30	69.23	45.66	44.44	38.74	30.59	31.37	25	22.78	21	VAMP714	PREDICTED: vesicle-associated membrane protein 714 [Ipomoea nil]	Genetic Information Processing	Folding, sorting and degradation	ko04130//SNARE interactions in vesicular transport	K08515	GO:0031224//intrinsic component of membrane	-	GO:0006810//transport
G1027	50.2	47.31	49.82	43.41	39.77	47.95	48.58	43.75	44.82	40.78	37.61	38.32	47.1	47.78	42.42	48.47	42.64	43.19	692.38	691.88	603.3	533.91	526.03	664.59	648.11	606.04	570.69	634.07	447.65	439.87	578.83	677.52	528.1	568.07	646.79	690.1	UBP1C	PREDICTED: oligouridylate-binding protein 1B-like [Ipomoea nil]	-	-	-	-	-	GO:0097159//organic cyclic compound binding	-
G10270	1.11	0.73	0.88	0.86	1.17	1.32	2.15	2.29	1.81	1.54	2.17	1.33	1.01	1.68	0.93	1.23	1.87	1.74	16	11	11	11	16	19	30	33	24	25	27	16	13	25	12	15	30	29	IDN2	PREDICTED: protein INVOLVED IN DE NOVO 2-like isoform X3 [Ipomoea nil]	-	-	-	-	-	-	-
G10271	1	0.41	1.34	0.94	1.8	0.84	0.69	0.17	0.91	2.08	1.19	2.81	0.59	1.13	1.72	0.2	0.45	0	6	2	7	5	10	5	4	1	5	14	4	14	3	7	7	1	3	0	FDM1	PREDICTED: protein INVOLVED IN DE NOVO 2-like isoform X3 [Ipomoea nil]	-	-	-	-	-	-	-
G10272	10.29	9.16	6.45	7.97	4.52	8.43	4.7	6.76	5.78	9.33	10.52	7.8	7.64	9.73	8.77	6.79	4.24	4.36	69.78	65.12	38.02	48	29	57	30.79	45.54	36	70.89	61.42	44	46	68	52.76	38.97	31.96	34	VAMP714	PREDICTED: vesicle-associated membrane protein 714 [Ipomoea nil]	Genetic Information Processing	Folding, sorting and degradation	ko04130//SNARE interactions in vesicular transport	K08515	GO:0031224//intrinsic component of membrane;GO:0043231//intracellular membrane-bounded organelle	-	GO:0006810//transport;GO:0006970//response to osmotic stress;GO:0008104//protein localization
G10273	9.2	7.86	8.28	5.04	4.96	3.22	6.9	4.16	6.47	5.17	3.7	2.15	5.97	4.48	4.57	6.02	4.61	6.19	81.34	72.18	63.6	39.56	41.46	28.38	53.05	36.58	52.5	51.19	28.15	15.84	46.91	39.57	35.85	45.03	45.27	56.96	PDX2	PREDICTED: probable pyridoxal 5'-phosphate synthase subunit PDX2 isoform X2 [Ipomoea nil]	Metabolism	Metabolism of cofactors and vitamins	ko00750//Vitamin B6 metabolism	K08681	GO:0044444//cytoplasmic part	GO:0003824//catalytic activity;GO:0046983//protein dimerization activity	GO:0006541//glutamine metabolic process;GO:0008614//pyridoxine metabolic process;GO:0009108//coenzyme biosynthetic process;GO:0042364//water-soluble vitamin biosynthetic process
G10274	11.5	9.47	8.49	8.96	10.93	7.75	4.81	3.86	4.11	18.86	19.15	20.11	8.24	6.14	8.25	6.25	7.06	7.73	198	171	127	137	178	133	80	66	65	364	284	288	126	109	126	91	135	153	EXPA4	PREDICTED: expansin-A4-like [Ipomoea nil]	-	-	-	-	GO:0005618//cell wall	-	GO:0000226//microtubule cytoskeleton organization;GO:0006970//response to osmotic stress;GO:0070838//divalent metal ion transport;GO:0071555//cell wall organization
G10275	17.13	15.61	15.36	24.03	25.82	23.61	13.71	10.8	13.89	18.55	19.65	17.6	21.71	23.35	22.36	13.3	13.82	14.11	446.23	427.88	348.57	577.74	664.89	644.55	371.85	307.31	362.91	548.88	448.77	382.7	535.3	662.55	547.99	318.57	436.03	460.96	PBL10	PREDICTED: protein kinase APK1A, chloroplastic-like [Ipomoea nil]	-	-	-	-	-	GO:0004672//protein kinase activity;GO:0032550//purine ribonucleoside binding	GO:0006464//cellular protein modification process;GO:0006796//phosphate-containing compound metabolic process;GO:0009620//response to fungus;GO:0009625//response to insect
G10276	1.34	1.79	1.66	4.27	2.9	2.8	3.41	3.02	2.91	4.88	4.59	4.03	3.15	4.94	4.51	4.67	4.09	4.9	21.8	30.5	23.43	61.51	44.55	40.59	53.48	48.78	43.37	88.8	64.17	46.18	44.75	82.69	64.88	64.12	73.73	91.36	ROPGAP1	PREDICTED: rho GTPase-activating protein 5-like [Ipomoea nil]	-	-	-	-	-	-	-
G10277	18.2	20.09	21.91	18.38	19.59	20.47	16.73	21.79	22.02	19.41	20.55	18.58	21.98	21.56	26.79	18.02	17.21	20.46	316.77	358.49	323.07	278.25	316.75	341.93	279.24	368.82	341.33	380.69	306.25	272.08	341.25	381.12	400.84	263.13	325.6	407	--	PREDICTED: ABC transporter F family member 4 [Ipomoea nil]	-	-	-	-	-	-	-
G10278	27.3	28.7	29.54	31.22	35.76	35.42	24.07	27.45	23.37	37.29	39.87	38.91	40.68	39.56	42.1	23.97	24.32	24.87	623	687	586	633	772	806	531	623	490	954	784	739	825	931	853	463	617	653	--	PREDICTED: AT-rich interactive domain-containing protein 4B-like [Nicotiana attenuata]	-	-	-	-	-	-	-
G10279	75.36	72.17	79.26	75.67	90.44	84.37	46.45	40.05	42.63	60.09	56.2	58.56	62.74	73.02	69.86	40	40.56	39.77	1443.27	1555.9	1396.66	1326.89	1598.5	1617.75	844.14	812.28	786.47	1300.59	984.42	932.11	1051.32	1413.74	1244.27	721.13	938.88	965.66	XB3	Hop-interacting protein THI012 [Solanum lycopersicum]	-	-	-	-	-	GO:0003824//catalytic activity;GO:0046914//transition metal ion binding	GO:0032446//protein modification by small protein conjugation;GO:0032879//regulation of localization
G1028	0	0	0.46	0.45	0	0	0.82	0	0	0	0.46	0	0	0	0.89	0	0	0	0	0	1	1	0	0	2	0	0	0	1	0	0	0	2	0	0	0	RAD51	PREDICTED: DNA repair protein RAD51 homolog [Beta vulgaris subsp. vulgaris] [Beta vulgaris]	Genetic Information Processing	Replication and repair	ko03440//Homologous recombination	K04482	-	-	-
G10280	36.68	37.64	38.96	34.41	34.98	36.78	16.66	16.82	16.97	41.67	39.98	41.43	39.17	39.77	40.99	18.84	18.97	21.46	594.39	639.8	548.86	495.52	536.12	594.33	260.97	271.11	252.64	757.13	558.26	558.71	564.14	664.6	589.76	258.3	341.76	400.14	ORP3C	PREDICTED: oxysterol-binding protein-related protein 3C [Ipomoea nil]	-	-	-	-	-	GO:0005488//binding	GO:0000302//response to reactive oxygen species;GO:0006952//defense response;GO:0007165//signal transduction;GO:0009072//aromatic amino acid family metabolic process;GO:0009608//response to symbiont;GO:0009642//response to light intensity;GO:0009696//salicylic acid metabolic process;GO:0044765//single-organism transport
G10281	0	0	0	0	0	0.28	0	0	0	0	0	0.36	0	0	0	0	0	0	0	0	0	0	0	1.68	0	0	0	0	0	1.77	0	0	0	0	0	0	PIP2-7	PREDICTED: aquaporin PIP2-7-like [Ipomoea nil]	-	-	-	-	-	-	-
G10282	19.58	18.45	22.55	17.17	18.53	19.16	15.74	16.32	16.73	18.24	19.6	17.6	22.53	18.87	20.42	14.45	14.21	14.34	464.87	459.68	465.56	362.3	416.28	453.8	361.23	385.45	364.91	485.75	401.11	347.79	475.49	462.05	430.54	290.29	375.14	391.77	FTSH8	PREDICTED: ATP-dependent zinc metalloprotease FTSH 10, mitochondrial-like [Ipomoea nil]	-	-	-	-	GO:0031224//intrinsic component of membrane	GO:0032550//purine ribonucleoside binding;GO:0046914//transition metal ion binding;GO:0070011//peptidase activity, acting on L-amino acid peptides	GO:0019538//protein metabolic process;GO:0044763//single-organism cellular process
G10283	8.3	6.76	6.98	18.49	16.84	17.1	77.63	74.39	73.77	5.91	5.69	4.99	14.49	14.31	17.03	96.46	88.25	88.2	224.91	192.15	164.45	445.43	431.87	462.4	2034.35	2005.87	1837.56	179.71	132.94	112.55	349.03	400.04	409.96	2213.2	2659.66	2751.28	SCL9	PREDICTED: scarecrow-like protein 30 [Ipomoea nil]	-	-	-	-	-	-	GO:0010468//regulation of gene expression
G10284	154.33	143.29	149.04	138.75	120.21	122.5	108.1	99.39	104.44	101.58	94.82	89.77	126.57	104.05	101.78	113.41	99.55	101.46	1467.24	1419.69	1225.06	1158.14	1085.45	1158.88	1000.41	939.41	920.26	1075.28	774.25	702.54	1069.08	1029.13	857.21	919.86	1055.39	1115.17	FDX3	PREDICTED: ferredoxin, root R-B1-like [Nicotiana attenuata]	Metabolism	Energy metabolism	ko00195//Photosynthesis	K02639	-	-	-
G10285	0.19	0.18	0.64	0.31	1.37	0.74	1.05	0.19	0.5	0.33	0	0.22	0.83	0.89	0.94	0.33	0.41	0.72	2.01	2	6	3	14.03	8	11	2	5	4.01	0	2	8	10.01	9.02	3	5	9	XB3	Serine/threonine-protein phosphatase 6 regulatory ankyrin repeat subunit A [Gossypium arboreum]	-	-	-	-	-	GO:0046872//metal ion binding	-
G10286	46.22	42.08	40.6	24.45	24.31	22.71	34.61	36.41	31.91	30.45	26.55	26.52	33.63	32.88	32.5	30.97	32.79	27.48	402	384	307	189	200	197	291	315	255	297	199	192	260	295	251	228	317	275	ZIP1	PREDICTED: zinc transporter 2 [Ipomoea nil]	-	-	-	-	GO:0031224//intrinsic component of membrane	GO:0016628//oxidoreductase activity, acting on the CH-CH group of donors, NAD or NADP as acceptor;GO:0046915//transition metal ion transmembrane transporter activity	GO:0001101//response to acid chemical;GO:0006825//copper ion transport;GO:0009267//cellular response to starvation;GO:0015698//inorganic anion transport;GO:0044710//single-organism metabolic process
G10287	8.67	5.75	5.83	4.97	5.51	5.05	4.79	3.82	3.8	10.7	10.25	10.46	9.37	7.81	8.22	8.34	7.83	7.83	253	176	148	129	152	147	135	111	102	350	257.64	254	243	235	213	205	254	263	BGAL8	PREDICTED: rho GTPase-activating protein gacZ-like [Daucus carota subsp. sativus] [Daucus carota]	-	-	-	-	-	-	-
G10288	3.24	3.98	3.13	1.4	2.14	1.28	7.2	11.49	10.73	2.13	4.56	4.44	2	2.47	1.41	11.41	13.62	12.94	42.29	55.51	36.61	16.18	26.89	17.01	93.73	155.56	133.14	31.35	52.69	48.78	23.88	33.41	17	129.08	204.66	202.25	CYP707A2	PREDICTED: abscisic acid 8'-hydroxylase 2-like [Ipomoea nil]	Metabolism	Metabolism of terpenoids and polyketides	ko00906//Carotenoid biosynthesis	K09843	GO:0031224//intrinsic component of membrane	GO:0016709//oxidoreductase activity, acting on paired donors, with incorporation or reduction of molecular oxygen, NAD(P)H as one donor, and incorporation of one atom of oxygen;GO:0046906//tetrapyrrole binding;GO:0046914//transition metal ion binding	GO:0009687//abscisic acid metabolic process;GO:0010162//seed dormancy process;GO:0050896//response to stimulus
G10289	11.96	11.62	9.2	5.48	3.44	5.16	4.07	6.38	4.8	8.32	5.41	5.51	7.53	6.25	5.33	3.77	4.26	3.47	176.62	180.01	118.19	71.87	48.07	76.01	58.11	93.68	65.16	137.75	68.82	67.76	98.87	95.16	69.94	47.14	69.96	59.05	--	PREDICTED: probable lysophospholipase BODYGUARD 1 [Ipomoea nil]	-	-	-	-	-	-	-
G1029	0.33	0.31	1.22	0.37	1.02	1.34	0	0	0	1.77	0.37	0.78	0.72	0.64	1.06	0	0.32	0.29	1.06	1.04	3.44	1.06	3.12	4.34	0	0	0	6.41	1.04	2.11	2.08	2.14	3.04	0	1.17	1.09	PMEU1	PREDICTED: pectinesterase-like [Ipomoea nil]	Metabolism;Metabolism	Global and overview maps;Carbohydrate metabolism	ko01100//Metabolic pathways;ko00040//Pentose and glucuronate interconversions	K01051;K01051	GO:0030312//external encapsulating structure	GO:0052689//carboxylic ester hydrolase activity	GO:0000272//polysaccharide catabolic process;GO:0009892//negative regulation of metabolic process;GO:0071555//cell wall organization
G10290	3.07	1.48	2.02	2.28	4.13	2.43	2.93	3.48	1.31	1.76	4.16	2.61	6.5	4.5	3.95	0.97	0.94	3.09	10.34	5.21	5.92	6.82	13.16	8.16	9.54	11.65	4.05	6.66	12.07	7.32	19.43	15.63	11.81	2.75	3.52	11.98	XB3	Hop-interacting protein THI012 [Solanum lycopersicum]	-	-	-	-	-	GO:0043169//cation binding	-
G10291	2.74	2.3	0.92	5.75	5.73	4.19	2.99	2.68	2.27	10.15	9.4	7.95	8.5	6.94	6.67	3.99	6.58	5.69	17.06	15	5	31.81	33.7	26	18	16.56	13	70.81	50.42	41.18	47	44.52	36.85	21	45.54	40.72	BGAL8	PREDICTED: beta-galactosidase 8-like isoform X2 [Ipomoea nil]	-	-	-	-	GO:0005576//extracellular region	GO:0004553//hydrolase activity, hydrolyzing O-glycosyl compounds	GO:0008152//metabolic process
G10292	18.67	16.9	19.6	71.04	69.76	70.96	371.81	356.59	359.42	23.61	24.09	23.27	82.02	79.51	79.57	329.32	304.45	322.38	457	434	417	1545	1615	1732	8796	8680	8082	648	508	474	1784	2007	1729	6821	8283	9078	RHC2A	PREDICTED: probable E3 ubiquitin-protein ligase RHC2A [Ipomoea nil]	-	-	-	-	-	-	-
G10293	0.57	0	0	0	0	0.57	0	0	0.93	0.26	0.33	0	0	0	0	0	0.26	0	2	0	0	0	0	2	0	0	3	1	1	0	0	0	0	0	1	0	--	Syntaxin-72 [Zea mays]	-	-	-	-	-	-	-
G10294	21.06	25.92	22.44	19.23	21.61	20.58	21.05	17.98	22.14	24.25	25.32	25.61	26.16	26.23	21.35	18.17	19.16	15.26	184	209	164	160	177	181	164	143	160	246	181	152	172	218	164	131	169	157	FTSH8	PREDICTED: ATP-dependent zinc metalloprotease FTSH 10, mitochondrial-like [Ipomoea nil]	-	-	-	-	GO:0031224//intrinsic component of membrane	GO:0016787//hydrolase activity;GO:0032550//purine ribonucleoside binding;GO:0046914//transition metal ion binding	GO:0019538//protein metabolic process;GO:0044763//single-organism cellular process
G10295	0.33	0	0.73	0.95	0.74	0.29	0.14	0	0.15	0.16	0	0	0.98	1.53	0.65	0.98	0	0.26	3.75	0	7.29	9.75	8.05	3.3	1.56	0	1.55	2.08	0	0	10.06	18.17	6.68	9.56	0	3.45	XB3	Hop-interacting protein THI012 [Solanum lycopersicum]	-	-	-	-	-	-	-
G10296	1.37	2.55	3.23	1.47	2.98	2.2	1.07	1.31	0.37	2.38	2.47	3.47	2.4	2.84	2.24	1.22	1.85	0.84	20	39	40.95	19	41	32	15	19	5	38.92	31	42	31	42.6	29	15	30	14	--	PREDICTED: heparan-alpha-glucosaminide N-acetyltransferase-like isoform X1 [Ipomoea nil]	Metabolism;Metabolism	Global and overview maps;Glycan biosynthesis and metabolism	ko01100//Metabolic pathways;ko00531//Glycosaminoglycan degradation	K10532;K10532	-	GO:0003824//catalytic activity	-
G10297	1.01	1.69	2.55	2.35	2.5	1.46	1.32	1.03	0.32	2.59	1.43	1.73	1.56	1.69	0.73	1.21	0.92	0.64	6.89	12.11	15.1	14.23	16.16	9.92	8.69	7	2	19.84	8.42	9.8	9.44	11.87	4.44	7	7	5	--	PREDICTED: disease resistance protein RPP13-like [Ipomoea nil]	-	-	-	-	-	-	-
G10298	0	0.33	0	0.79	0	0	0	0	0	0	0.41	0.42	0	0	0	0	0.31	0	0	1	0	2	0	0	0	0	0	0	1	1	0	0	0	0	1	0	--	-	-	-	-	-	-	-	-
G10299	93.41	140.89	99.95	272.03	273.56	266.53	136.45	116.1	145.63	177.65	207.49	165.83	211.02	201.03	205.95	158.68	179.92	150.26	2601	2671	2197	5516	6224.49	6723.53	3259	3160	3107	4616	3688	3613	4349	5228	4352	3300	4313.55	4575.51	PHOT1	PREDICTED: phototropin-1 isoform X1 [Ipomoea nil]	-	-	-	-	-	-	-
G103	0.25	0.14	0	0	0	0	0.93	0.74	1.49	0.1	0	0.09	0	0	0	1.13	1.08	0.67	3	2	0	0	0	0	10	7.66	14	1	0	1	0	0	0	12	15	8	EXLA3	PREDICTED: expansin-like A1 [Ipomoea nil]	-	-	-	-	-	-	-
G1030	0	1.02	0.52	0	0	0	0.53	0	0.23	0	0	0	0	0.15	0	0.57	0	0.57	0	3.74	1.58	0	0	0	1.79	0	0.74	0	0	0	0	0.54	0	1.69	0	2	RAD51	PREDICTED: DNA repair protein RAD51 homolog [Ipomoea nil]	Genetic Information Processing	Replication and repair	ko03440//Homologous recombination	K04482	-	-	-
G10300	5.72	3.45	4.93	2.45	0.79	2.88	1.55	2.24	7.71	0.65	0.85	0	2.54	7	3.29	7.68	1.95	7.56	115.15	72.84	86.16	43.81	15.05	57.68	30.04	44.79	142.56	14.74	14.79	0	45.44	145.13	58.81	130.78	43.69	174.84	bglX	PREDICTED: beta-glucosidase BoGH3B-like isoform X2 [Capsicum annuum]	Metabolism;Metabolism;Metabolism;Metabolism;Metabolism	Global and overview maps;Global and overview maps;Biosynthesis of other secondary metabolites;Carbohydrate metabolism;Metabolism of other amino acids	ko01100//Metabolic pathways;ko01110//Biosynthesis of secondary metabolites;ko00940//Phenylpropanoid biosynthesis;ko00500//Starch and sucrose metabolism;ko00460//Cyanoamino acid metabolism	K05349;K05349;K05349;K05349;K05349	-	-	-
G10301	20.89	17.72	22.17	23.19	22.74	23.4	13.01	14.06	11.51	19.08	19.72	17.8	18.14	18.27	14.87	12.37	11.42	11.51	202.27	179.96	186.6	199.49	208.2	225.89	121.7	135.36	102.41	207.08	164.53	143.38	156.11	181.14	127.85	101.33	122.91	128.21	NRPB7	PREDICTED: DNA-directed RNA polymerase II subunit RPB7 [Oryza sativa Japonica Group]	Metabolism;Metabolism;Metabolism;Genetic Information Processing	Global and overview maps;Nucleotide metabolism;Nucleotide metabolism;Transcription	ko01100//Metabolic pathways;ko00230//Purine metabolism;ko00240//Pyrimidine metabolism;ko03020//RNA polymerase	K03015;K03015;K03015;K03015	GO:0044451//nucleoplasm part	GO:0003676//nucleic acid binding;GO:0034062//RNA polymerase activity	GO:0006351//transcription, DNA-templated
G10302	19.86	18.35	18.77	21.82	21.91	21.42	15.5	15.69	17.1	25.61	24.63	25.03	22.04	23.21	21.33	20.87	20.27	19.79	430.98	417.66	354	420.65	449.7	463.55	325	338.71	341	623	460.43	452	425	519.4	411	383.3	489	494	NPP2	PREDICTED: serine/threonine-protein phosphatase PP1 isozyme 2 [Ipomoea nil]	Genetic Information Processing	Translation	ko03015//mRNA surveillance pathway	K06269	-	-	-
G10303	6.82	4.06	4.9	4.49	5.13	5.24	3.13	3.59	2.69	3.68	4.31	4.75	4.63	5.36	3.01	1.14	1.81	1.43	45	31	31	29	35.29	38	22	26	18	30	27	28.75	25	37	17	7	14.62	12	ASA2	PREDICTED: anthranilate synthase alpha subunit 2, chloroplastic-like [Ipomoea nil]	Metabolism;Metabolism;Metabolism;Metabolism	Global and overview maps;Global and overview maps;Global and overview maps;Amino acid metabolism	ko01100//Metabolic pathways;ko01110//Biosynthesis of secondary metabolites;ko01230//Biosynthesis of amino acids;ko00400//Phenylalanine, tyrosine and tryptophan biosynthesis	K01657;K01657;K01657;K01657	-	-	-
G10304	2.13	5.4	4.17	6.8	8.14	7.09	8.43	9.02	3.89	6.6	6.59	7.2	6.2	1.28	5.9	2.27	8.64	2.17	40.39	107.5	68.83	114.62	146.11	134.08	154.49	170.26	67.73	140.29	107.75	113.62	104.59	25.03	99.29	36.43	182.1	47.35	bglX	PREDICTED: beta-glucosidase BoGH3B-like isoform X2 [Capsicum annuum]	Metabolism;Metabolism;Metabolism;Metabolism;Metabolism	Global and overview maps;Global and overview maps;Biosynthesis of other secondary metabolites;Carbohydrate metabolism;Metabolism of other amino acids	ko01100//Metabolic pathways;ko01110//Biosynthesis of secondary metabolites;ko00940//Phenylpropanoid biosynthesis;ko00500//Starch and sucrose metabolism;ko00460//Cyanoamino acid metabolism	K05349;K05349;K05349;K05349;K05349	-	-	-
G10305	11.1	13.15	12.65	10.41	11.4	11.92	10.48	10.41	10.62	7.09	7.43	6.82	11.22	10.79	11.51	10.47	10.37	10.74	336	418	332	277	324	359	301	313	291	243	193	169	299	342	316	270	344	373	At5g58620	PREDICTED: zinc finger CCCH domain-containing protein 66-like [Ipomoea nil]	-	-	-	-	-	-	GO:0044765//single-organism transport
G10306	4.27	6.4	6.33	2.2	2.53	3.6	3.29	1.99	1.46	3.74	3.36	4.84	3.29	3.45	4.03	2.32	2.34	2.26	34.98	55.05	45.16	16	19.59	29.45	26.09	16.22	11	34.37	23.71	33.06	24	29.14	29.32	16.07	21.31	21.29	FAD3	PREDICTED: omega-3 fatty acid desaturase, endoplasmic reticulum-like [Ipomoea nil]	-	-	-	-	-	-	-
G10307	0.23	0.55	0.22	0.25	1.42	0.75	0.19	0.42	0	0.19	0	0.83	0.24	1.27	0.89	0	0.64	0.19	1.22	3.1	1.04	1.2	7.19	3.98	1	2.24	0	1.12	0	3.67	1.15	7	4.24	0	3.79	1.17	PMR5	PREDICTED: protein PMR5-like [Ipomoea nil]	-	-	-	-	-	-	-
G10308	6.11	5.59	5.77	6.75	7.56	8.16	3.66	3.07	3.63	5.1	5.27	4.48	5.33	4.92	5.15	3.51	3.68	3.22	218	209	179	214	255	290	126	109	119	204	162	133	169	181	163	106	146	132	At5g60050	PREDICTED: BTB/POZ domain-containing protein At5g60050 [Ipomoea nil]	-	-	-	-	-	-	-
G10309	6.69	8.96	5.48	2.81	2.59	3.53	2.63	1.31	2.96	7.64	5.47	4.59	2.37	3.04	4.18	4.38	3.84	2.78	39.72	55.75	28.25	14.82	14.53	20.87	15.09	7.71	16.16	50.83	27.98	22.67	12.51	18.62	22	22	25.35	19	FAD3	PREDICTED: omega-3 fatty acid desaturase, endoplasmic reticulum-like [Ipomoea nil]	-	-	-	-	-	-	-
G1031	10.89	11.67	10.89	14.03	14.66	14.84	13.24	13.28	12.57	8.35	8.47	8.12	7.18	9.21	9.55	11.24	10.9	10.44	337.97	380.14	293.95	387.17	430.57	459.35	397.45	409.96	358.47	290.54	226.48	209.86	198.2	294.75	263.28	295.31	376.15	373.01	LYK3	PREDICTED: lysM domain receptor-like kinase 3 [Ipomoea nil]	-	-	-	-	GO:0031224//intrinsic component of membrane	GO:0004672//protein kinase activity;GO:0032550//purine ribonucleoside binding	GO:0000226//microtubule cytoskeleton organization;GO:0006464//cellular protein modification process;GO:0006796//phosphate-containing compound metabolic process;GO:0044036//cell wall macromolecule metabolic process
G10310	24.12	22.52	23.49	25.83	26.45	26.02	29.72	24.91	27.3	22.63	22.47	22.83	23.35	23.93	22.68	27.49	26.14	28.61	544.02	532.8	460.54	517.73	564.36	585.28	648.01	558.75	565.72	572.36	436.75	428.57	468.14	556.75	454.2	524.79	655.34	742.54	BACOVA_02659	PREDICTED: lysosomal beta glucosidase-like [Sesamum indicum]	Metabolism;Metabolism;Metabolism;Metabolism;Metabolism	Global and overview maps;Global and overview maps;Biosynthesis of other secondary metabolites;Carbohydrate metabolism;Metabolism of other amino acids	ko01100//Metabolic pathways;ko01110//Biosynthesis of secondary metabolites;ko00940//Phenylpropanoid biosynthesis;ko00500//Starch and sucrose metabolism;ko00460//Cyanoamino acid metabolism	K05349;K05349;K05349;K05349;K05349	-	-	-
G10311	23.89	21.99	20.95	25.01	24.65	19.51	32.22	24.87	20.88	44.53	39.46	39.58	32.72	34.58	27.18	34.69	34.27	39.51	170.89	164.59	128.97	159.33	166.93	139.02	223.09	178.31	136.89	358.25	242.95	230.04	205.41	252.29	170.12	211.55	272.19	320.56	SlH4	Histone superfamily protein isoform 2, partial [Theobroma cacao]	-	-	-	-	GO:0005911//cell-cell junction;GO:0009536//plastid;GO:0031090//organelle membrane;GO:0043232//intracellular non-membrane-bounded organelle	GO:0003676//nucleic acid binding;GO:0046983//protein dimerization activity	GO:0034728//nucleosome organization
G10312	0.76	0.72	0.88	0	0.53	0.51	0.78	0.51	0	0.69	1.17	0.3	0.28	0.49	1.14	0.3	0.23	1.32	3	3	3.03	0	2	2	3	2.01	0	3.07	4	1	1	2	4	1	1.01	6.03	SlH4	Histone H4, partial [Anthurium amnicola]	-	-	-	-	GO:0005911//cell-cell junction;GO:0009536//plastid;GO:0031090//organelle membrane;GO:0043232//intracellular non-membrane-bounded organelle	GO:0003676//nucleic acid binding;GO:0046983//protein dimerization activity	GO:0034728//nucleosome organization
G10313	4.8	3.68	3.33	2	2.54	1.76	33.08	33.26	32.75	4.57	4.94	4.04	4.97	4.75	4.11	26.72	28.19	26.84	116.76	93.85	70.44	43.3	58.34	42.74	777.73	804.61	731.82	124.7	103.63	81.73	107.52	119.25	88.69	548.73	762.3	751.27	--	PREDICTED: beta-1,4-mannosyl-glycoprotein 4-beta-N-acetylglucosaminyltransferase [Daucus carota subsp. sativus] [Daucus carota]	Metabolism;Metabolism	Global and overview maps;Glycan biosynthesis and metabolism	ko01100//Metabolic pathways;ko00510//N-Glycan biosynthesis	K00737;K00737	-	-	-
G10314	1.77	2.49	3.56	2.77	3.29	3.04	1.58	2.92	3.54	3.74	2.3	2.14	2.95	3.23	2.03	3.77	2.94	5.05	22.49	32.08	36.25	30.75	26.55	25.87	19.1	34.75	41.28	41.71	21.68	19.46	31.46	42.36	21	38.11	41.34	63.83	FKFBP	PREDICTED: 6-phosphofructo-2-kinase/fructose-2,6-bisphosphatase-like [Ipomoea nil]	Metabolism	Carbohydrate metabolism	ko00051//Fructose and mannose metabolism	K01103	GO:0016020//membrane;GO:0044444//cytoplasmic part	GO:0008443//phosphofructokinase activity;GO:0030247//polysaccharide binding;GO:0032550//purine ribonucleoside binding;GO:0050308//sugar-phosphatase activity	GO:0015976//carbon utilization;GO:0016310//phosphorylation;GO:0019318//hexose metabolic process;GO:0019321//pentose metabolic process
G10315	7.84	8.77	10.34	12.51	10.96	11.44	6.57	6.65	6.37	7.76	11.24	8.99	11.09	9.92	8.94	8.38	7.49	8.38	140.27	164.59	160.68	198.76	185.42	204.04	113.6	118.31	104.61	155.67	173.12	133.76	176.3	182.96	141.86	126.75	148.87	172.34	ZIP6	PREDICTED: zinc transporter 6, chloroplastic [Ipomoea nil]	-	-	-	-	GO:0031224//intrinsic component of membrane;GO:0044434//chloroplast part	GO:0022890//inorganic cation transmembrane transporter activity	GO:0006829//zinc II ion transport;GO:0044763//single-organism cellular process
G10316	15.31	13.56	13.79	15.4	13.08	12.54	15.13	12.93	12.37	11.41	13.8	12.32	13.8	15.11	15.69	12.94	14.36	13.04	217.8	202.28	170.57	194.62	176	177.85	208	182.87	161.65	181.93	169.11	145.89	174.48	221.62	198.21	155.72	227	213.37	FKFBP	PREDICTED: 6-phosphofructo-2-kinase/fructose-2,6-bisphosphatase-like [Ipomoea nil]	Metabolism	Carbohydrate metabolism	ko00051//Fructose and mannose metabolism	K01103	GO:0016020//membrane;GO:0044444//cytoplasmic part	GO:0008443//phosphofructokinase activity;GO:0030247//polysaccharide binding;GO:0032550//purine ribonucleoside binding;GO:0050308//sugar-phosphatase activity	GO:0015976//carbon utilization;GO:0016310//phosphorylation;GO:0019318//hexose metabolic process;GO:0019321//pentose metabolic process
G10317	0.24	0.1	0	0.46	0	0.93	1.01	0.93	0.57	0.43	0.95	1.2	0.81	0.51	0.8	0.94	0.46	0.39	2	1	0	4	0	7	9	7	4	4	8	9	7	4	6	6	5	4	RABD2A	ras-related small GTP-binding protein, partial [Nicotiana plumbaginifolia]	-	-	-	-	-	GO:0032550//purine ribonucleoside binding	GO:0008104//protein localization;GO:0035556//intracellular signal transduction
G10318	23.08	26.04	25.04	23.41	26.76	27.68	15.37	14.94	18.29	25.74	29.25	24.86	25.46	28.59	26	17.02	19.69	21.01	404	478	381	364	443	483	260	260	294	505	441	362	396	516	404	252	383	423	ETO1	PREDICTED: ethylene-overproduction protein 1-like [Ipomoea nil]	-	-	-	-	-	-	-
G10319	17.62	11.51	13.83	13.24	11.91	11.94	8.25	8.54	7.58	19.37	22.31	21.36	14.04	13.49	16.06	9.78	9.87	9.62	101.88	69.88	69.74	68.23	65.01	69.43	46.02	49.04	40.17	125.32	111.12	102.6	72.56	80.31	82.28	47.79	63.52	64.39	SlH4	Histone superfamily protein isoform 2, partial [Theobroma cacao]	-	-	-	-	GO:0005911//cell-cell junction;GO:0009536//plastid;GO:0031090//organelle membrane;GO:0043232//intracellular non-membrane-bounded organelle	GO:0003676//nucleic acid binding;GO:0046983//protein dimerization activity	GO:0034728//nucleosome organization
G1032	3.67	3.72	2.86	3.73	2.38	2.02	2.45	3.09	2.45	2	3.81	2.84	1.6	2.06	2	2.1	1.92	1.34	31	33	21	28	19	17	20	26	19	19	27.75	20	12	18	15	15	18	13	RAD51	PREDICTED: DNA repair protein RAD51 homolog [Ipomoea nil]	Genetic Information Processing	Replication and repair	ko03440//Homologous recombination	K04482	GO:0043231//intracellular membrane-bounded organelle;GO:0043232//intracellular non-membrane-bounded organelle	GO:0003677//DNA binding;GO:0032550//purine ribonucleoside binding;GO:0042623//ATPase activity, coupled	GO:0000280//nuclear division;GO:0000724//double-strand break repair via homologous recombination;GO:0006260//DNA replication;GO:0006305//DNA alkylation;GO:0006325//chromatin organization;GO:0007049//cell cycle;GO:0009314//response to radiation;GO:0016458//gene silencing;GO:0048229//gametophyte development;GO:0051052//regulation of DNA metabolic process
G10320	0	0	0	0	0	0	0	0	0	0	0	0	0	0	0	0	0	0	0	0	0	0	0	0	0	0	0	0	0	0	0	0	0	0	0	0	--	AT1G12990-like protein, partial [Capsella rubella]	Metabolism;Metabolism	Global and overview maps;Glycan biosynthesis and metabolism	ko01100//Metabolic pathways;ko00510//N-Glycan biosynthesis	K00737;K00737	-	GO:0003824//catalytic activity	GO:0006486//protein glycosylation
G10321	29.51	32.23	33.69	30.76	27.05	27.46	15.66	14.83	14.16	25.54	31.97	31.14	27.69	27.13	28.64	18.85	17.78	19.59	542	621	538	502	470	503	278	271	239	526	506	476	452	514	467	293	363	414	ETO1	PREDICTED: ethylene-overproduction protein 1-like [Ipomoea nil]	-	-	-	-	-	-	-
G10322	5.42	4.33	4.68	6.13	6.31	4.29	3.19	4.17	4.09	3.87	3.82	3.32	3.13	3.4	3.55	3.3	3.26	2.63	109.73	86.58	80.51	103.94	120.93	86.84	57.83	83.05	73.58	90.5	64.61	53.11	53.15	69.01	60.26	55.49	63.9	58.93	--	Zinc finger, CCHC-type [Corchorus capsularis]	-	-	-	-	-	-	-
G10323	0.23	0	0	0.78	0.49	0.23	0	0.7	0.51	0	0	0	0.26	0	0.52	0.27	0.84	0.2	1	0	0	3	2	1	0	3	2	0	0	0	1	0	2	1	4	1	RPS4	ribosomal protein S4 (mitochondrion) [Ipomoea nil]	Genetic Information Processing	Translation	ko03010//Ribosome	K02986	GO:0009536//plastid;GO:0044391//ribosomal subunit	GO:0003723//RNA binding;GO:0005198//structural molecule activity	GO:0010467//gene expression
G10324	1.74	2.43	1.79	1.77	2.72	0.66	0.78	1.76	0.7	2.67	2.35	3	2.18	1.2	2.9	1.2	1.1	1.36	17.22	22	12.16	14.11	19.73	6.5	4	15.93	6.41	27.88	20.01	22.47	16.54	12.25	25.5	8.58	12.14	15.53	--	PREDICTED: uncharacterized protein LOC109163259 isoform X4 [Ipomoea nil]	-	-	-	-	-	-	-
G10325	46.88	38.61	41.65	57.97	56.83	51.23	43.1	49.58	37.23	52.42	54.36	52.15	51.82	46.42	46.07	36.31	50.69	49.39	753	797.43	695.97	856	881.78	948.67	714	710.71	663	1017.4	854	771.82	784.74	913.87	795	602.71	884.04	915.59	--	PREDICTED: liprin-alpha-1 [Ipomoea nil]	-	-	-	-	-	-	-
G10326	3.89	4.61	4.84	3.76	4.06	7.49	4.57	3.68	5.15	1.73	4.09	5.49	3.8	3.47	2.42	4.29	2.49	4.3	27.27	34.42	30.49	23.48	27.07	53.86	30.46	27.43	35.42	11.5	22.39	31.86	23.85	25.99	15.04	28.5	22.1	34.07	--	Zinc finger, CCHC-type [Corchorus capsularis]	-	-	-	-	-	-	-
G10327	0.33	0.63	0.19	0.56	0.18	0.66	0.86	0.83	0.72	0.15	0.96	0.4	1.3	0.96	0	1.37	0.3	0.43	2	4	1	3	1	4	5	5	4	1	5	2	7	6	0	7	2	3	--	PREDICTED: probable inactive receptor-like protein kinase At3g56050 [Ipomoea nil]	-	-	-	-	-	-	-
G10328	3.02	2.81	3.39	4.36	4.31	5.3	26.62	27.08	27.08	3.67	3	3.83	5.35	3.79	4.27	22.82	22.92	22.19	75	73	73	96	101	131	638	668	617	102	64	79	118	97	94	479	631.86	633	At2g40270	PREDICTED: probable inactive receptor-like protein kinase At3g56050 [Ipomoea nil]	-	-	-	-	-	-	-
G10329	0	0.57	0.35	1.36	0.96	0	0	1.51	0.66	0.27	0.35	1.09	0.34	0.58	0.34	0.71	0.54	1.31	0	2	1	4	3	0	0	5	2	1	1	3	1	2	1	2	2	5	--	-	-	-	-	-	-	-	-
G1033	0	0	0	0	0	0	0	0	0	0.98	0	0	0	0	0.82	0	0	0.32	0	0	0	0	0	0	0	0	0	3	0	0	0	0	2	0	0	1	RAD51B	RAD51 protein, partial [Oryza sativa Indica Group]	Genetic Information Processing	Replication and repair	ko03440//Homologous recombination	K04482	-	-	-
G10330	0	0	0.42	0	0	0	0	0	0	0	0.42	0	0	0	0	0	0	0	0	0	1	0	0	0	0	0	0	0	1	0	0	0	0	0	0	0	--	PREDICTED: probable inactive receptor-like protein kinase At3g56050 [Ipomoea nil]	-	-	-	-	-	-	-
G10331	10.21	8.78	10.19	9.59	10.41	9	7.27	5.43	7.28	10.33	9.36	10.47	8.34	10.22	10.99	6.92	4.68	5.43	157	141.57	136.21	131	151.35	138	108	82.95	99	178	124	134	114	162	150	90	80	96	--	PREDICTED: probable trans-2-enoyl-CoA reductase, mitochondrial [Ipomoea nil]	Metabolism;Metabolism;Metabolism	Global and overview maps;Global and overview maps;Lipid metabolism	ko01100//Metabolic pathways;ko01212//Fatty acid metabolism;ko00062//Fatty acid elongation	K07512;K07512;K07512	-	-	-
G10332	5.14	5.49	5.38	5.26	4.28	4.84	4.67	4.7	4.58	5.7	4.7	3.37	6.13	4.98	7.02	5.52	3.22	2.84	33	37	30	30	26	31	29	30	27	41	26	18	35	33	40	30	23	21	--	PREDICTED: LRR repeats and ubiquitin-like domain-containing protein At2g30105 isoform X2 [Ipomoea nil]	-	-	-	-	-	-	-
G10333	0	0	0	0	0	0	0	0	0	0.23	0	0	0	0.25	0	0.3	0.23	0	0	0	0	0	0	0	0	0	0	1	0	0	0	1	0	1	1	0	PHOT1B	PREDICTED: phototropin-1 isoform X1 [Ipomoea nil]	-	-	-	-	-	-	-
G10334	11.34	11.61	13.43	10.09	11.98	6.96	9.1	10.04	8.29	11.32	10.6	14.84	11.42	9.35	8.77	10.6	7.91	9.26	67	72	69	53	67	41	52	59	45	75	54	73	60	57	46	53	52	63	UBA1	PREDICTED: ubiquitin-activating enzyme E1 1-like isoform X1 [Nicotiana tomentosiformis]	Genetic Information Processing	Folding, sorting and degradation	ko04120//Ubiquitin mediated proteolysis	K03178	-	-	-
G10335	0.21	0.32	0.88	0.36	0.74	0.4	0.12	0.16	0.22	0.35	0	0.27	0.13	0.84	0	1.1	0.57	0	2.06	3.31	7.53	3.13	6.84	3.94	1.16	1.52	2.02	3.87	0	2.18	1.16	8.51	0	9.17	6.19	0	NRPB7	PREDICTED: DNA-directed RNA polymerase II subunit RPB7 [Ipomoea nil]	Metabolism;Metabolism;Metabolism;Genetic Information Processing	Global and overview maps;Nucleotide metabolism;Nucleotide metabolism;Transcription	ko01100//Metabolic pathways;ko00230//Purine metabolism;ko00240//Pyrimidine metabolism;ko03020//RNA polymerase	K03015;K03015;K03015;K03015	GO:0044451//nucleoplasm part	GO:0003676//nucleic acid binding;GO:0034062//RNA polymerase activity	GO:0006351//transcription, DNA-templated;GO:0008380//RNA splicing
G10336	117.6	119.94	121.48	117.2	127.6	124.62	100.42	107.62	106.05	126.15	138	127.83	139.24	146.28	148.41	123.35	122.74	127.84	2892	3094	2597	2561	2968	3056	2387	2632	2396	3478	2924	2616	3043	3710	3240	2567	3355	3617	UBA1	PREDICTED: ubiquitin-activating enzyme E1 1 isoform X2 [Ipomoea nil]	Genetic Information Processing	Folding, sorting and degradation	ko04120//Ubiquitin mediated proteolysis	K03178	-	-	-
G10337	2.72	2.46	2.29	0.97	1.04	1.16	17.27	16.61	17.25	4.07	2.52	4.07	2.7	2.74	2.59	20.83	19.97	18.23	42.14	39.91	30.81	13.29	15.23	17.92	258.22	255.49	245.08	70.63	33.58	52.33	37.06	43.75	35.51	272.61	343.35	324.31	At2g29380	PREDICTED: probable protein phosphatase 2C 24 [Ipomoea nil]	Environmental Information Processing;Environmental Information Processing	Signal transduction;Signal transduction	ko04075//Plant hormone signal transduction;ko04016//MAPK signaling pathway - plant	K14497;K14497	-	GO:0004721//phosphoprotein phosphatase activity	-
G10338	9.51	9.08	9.99	5.54	5.58	4.85	5.49	2.54	3.9	10.67	8.86	11.75	5.11	3.86	4.94	5.99	5.32	6.17	141	140	126	71	71	69	73	35	51	175	114	147	64	60	64.01	69	72	88	--	-	-	-	-	-	-	-	-
G10339	9.93	8.72	9.01	11.28	12.41	12.29	10.76	10.73	11.56	11.71	10.23	13.71	13.05	15.39	13.76	12.84	12.42	12.44	269.47	248.25	212.49	271.78	318.46	332.3	282.22	289.34	288.19	356.13	239.05	309.45	314.49	430.45	331.45	294.69	374.36	388.1	Xab2	PREDICTED: pre-mRNA-splicing factor SYF1 [Ipomoea nil]	Genetic Information Processing	Transcription	ko03040//Spliceosome	K12867	-	-	-
G1034	0	0.21	0	0.25	0	0.44	0.92	0	0.24	0.59	1.09	0	0	0	0.25	0.26	0.2	0	0	1	0	1	0	2	4	0	1	3	4.25	0	0	0	1	1	1	0	RAD51	PREDICTED: DNA repair protein RAD51 homolog [Ipomoea nil]	Genetic Information Processing	Replication and repair	ko03440//Homologous recombination	K04482	GO:0043231//intracellular membrane-bounded organelle;GO:0043232//intracellular non-membrane-bounded organelle	GO:0003677//DNA binding;GO:0032550//purine ribonucleoside binding;GO:0042623//ATPase activity, coupled	GO:0000280//nuclear division;GO:0000724//double-strand break repair via homologous recombination;GO:0006260//DNA replication;GO:0006305//DNA alkylation;GO:0006325//chromatin organization;GO:0007049//cell cycle;GO:0009314//response to radiation;GO:0016458//gene silencing;GO:0048229//gametophyte development;GO:0051052//regulation of DNA metabolic process
G10340	57	55.45	58.28	58.5	59.61	61.67	53.48	54.67	55.93	68.87	66.03	66.25	65.77	72.63	73.27	57.9	64.05	63.65	1173.52	1197.6	1043.09	1070.19	1160.84	1266.1	1064.31	1119.41	1058.02	1589.7	1171.29	1135.17	1203.45	1542.31	1339.25	1008.9	1465.85	1507.74	EBP1	PREDICTED: ERBB-3 BINDING PROTEIN 1 [Ipomoea nil]	-	-	-	-	GO:0016020//membrane;GO:0043232//intracellular non-membrane-bounded organelle	GO:0008237//metallopeptidase activity;GO:0008238//exopeptidase activity	GO:0000338//protein deneddylation;GO:0006163//purine nucleotide metabolic process;GO:0006221//pyrimidine nucleotide biosynthetic process;GO:0006886//intracellular protein transport;GO:0009639//response to red or far red light
G10341	20.7	17.08	16.51	27.92	27.53	26.22	21.76	20.59	22.28	30.47	26.47	27.94	23.04	23.63	24.06	26.82	25.72	27.47	186	161	129	223	234	235	189	184	184	307	205	209	184	219	192	204	257	284	SMO2-2	PREDICTED: methylsterol monooxygenase 2-2 [Sesamum indicum]	Metabolism;Metabolism;Metabolism	Global and overview maps;Global and overview maps;Lipid metabolism	ko01100//Metabolic pathways;ko01110//Biosynthesis of secondary metabolites;ko00100//Steroid biosynthesis	K14424;K14424;K14424	GO:0031224//intrinsic component of membrane	GO:0003824//catalytic activity	GO:0006631//fatty acid metabolic process
G10342	0.28	0.27	0	0.32	0.38	0	0	0	0	0.25	0.33	0.68	0.32	0	0.32	0	0	0	1	1	0	1	1.27	0	0	0	0	1	1	2	1	0	1	0	0	0	--	PREDICTED: protein arginine methyltransferase NDUFAF7, mitochondrial [Ipomoea nil]	-	-	-	-	-	-	-
G10343	35.3	24.52	34.02	25.79	24.41	23.77	12.54	10.79	13.7	27.11	25.49	31.3	30.06	22.94	25.6	18.51	22.17	18.8	351	254	290	228	228	236	120	105	125	300	217	255	264	232	223	155	242	214	--	PREDICTED: uncharacterized protein LOC109163835 isoform X2 [Ipomoea nil]	-	-	-	-	-	-	-
G10344	53.7	49.36	47.78	42.44	41.66	43.24	32.61	31.47	28.67	44.58	45.73	46.4	47.12	51.63	47.17	37.25	35.34	33.46	477	460	369	335	350	383	280	278	234	444	350	343	372	473	372	280	349	342	RANBP1C	PREDICTED: ran-binding protein 1 homolog a-like [Ipomoea nil]	-	-	-	-	-	-	-
G10345	8.51	8.7	6.76	12.16	12.83	8.96	5.26	6.32	7.16	8.8	10.99	10.76	6.47	7.85	9.42	9.01	9.53	8.46	68.93	62.43	48.69	87.95	97.09	82.85	53.7	53.03	51.25	91.55	80.85	70.42	49.45	68.24	80.8	57.34	83.44	83.12	VLN1	PREDICTED: villin-1 [Ipomoea nil]	-	-	-	-	-	-	GO:0006996//organelle organization;GO:0022607//cellular component assembly
G10346	10.38	5.03	7.2	6.73	6.47	6.76	3.77	1.88	2.87	7.29	6.2	7.13	4.68	6.86	4.13	1.48	3.16	2.85	84.07	48	57	52.61	54.67	58	33.2	17	24	70.38	48.6	54	36	56	33.41	11.38	28.23	29.83	Ndufaf7	PREDICTED: protein arginine methyltransferase NDUFAF7, mitochondrial [Ipomoea nil]	-	-	-	-	-	GO:0046914//transition metal ion binding	GO:0015980//energy derivation by oxidation of organic compounds
G10347	17.39	12.92	11.89	9.25	12.43	6.72	6.26	4.92	4.1	10.93	8.91	8.4	9.17	3.72	5.69	8.84	6.36	5.49	102.99	80.26	61.22	48.7	69.65	39.68	35.86	28.98	22.32	72.6	45.47	41.41	48.25	22.75	29.9	44.3	41.85	37.42	OST4A	oligosaccaryltransferase [Medicago truncatula]	-	-	-	-	GO:0031090//organelle membrane;GO:0031224//intrinsic component of membrane	GO:0003824//catalytic activity	-
G10348	10.55	11.91	12.77	11.23	17.58	16.2	12.34	11.73	12.85	17.79	19.54	18.6	16.77	13.12	18.06	13.82	17.12	15.45	92	109	96.84	87	145	140.89	104	101.76	103	174	146.8	135	130	118	139.8	102	166	155	SMO2-2	PREDICTED: methylsterol monooxygenase 2-2 [Ipomoea nil]	Metabolism;Metabolism;Metabolism	Global and overview maps;Global and overview maps;Lipid metabolism	ko01100//Metabolic pathways;ko01110//Biosynthesis of secondary metabolites;ko00100//Steroid biosynthesis	K14424;K14424;K14424	GO:0031224//intrinsic component of membrane	GO:0003824//catalytic activity;GO:0046914//transition metal ion binding	GO:0006631//fatty acid metabolic process
G10349	21.6	23.84	18.93	19.52	18.72	20.17	27.57	25.83	24.16	31.23	30.56	31.72	28.95	26.32	23.44	28.5	24.88	24.79	159.41	184.59	121.43	128.03	130.65	148.4	196.66	189.58	163.82	258.38	194.28	194.8	189.84	200.33	153.56	178	204.11	210.51	SlH4	Histone H4, partial [Noccaea caerulescens]	-	-	-	-	-	-	-
G1035	0.23	0.87	0	0.77	0	0.23	0.24	0.46	0	0.55	0.05	0.27	0	0	0	0.54	0	0.2	1	4	0	3	0	1	1	2	0	2.72	0.18	1	0	0	0	2	0	1	RAD51	PREDICTED: DNA repair protein RAD51 homolog [Ipomoea nil]	Genetic Information Processing	Replication and repair	ko03440//Homologous recombination	K04482	-	-	-
G10350	3.59	3.76	2.5	4.46	4.99	3.96	3.71	5.06	4.31	2.27	2.96	1.59	2.8	1.75	2.23	1.78	2.01	1.64	28	39	23	42	50	31	38	37	42	27	27	10	26	19	12	16	19	20	At2g25737	PREDICTED: uncharacterized protein LOC109190899 [Ipomoea nil]	-	-	-	-	-	-	-
G10351	3.55	3.54	4.54	5.04	5.41	7.24	5.72	4.45	4.78	5.19	5.18	5.8	5.94	5.68	6.53	8.02	7.67	8.39	39.56	41.67	44	50	57.08	79.82	61.72	49.41	49	64.75	49.66	53.62	58.73	65.37	64.48	75.94	94.99	107.74	--	PREDICTED: uncharacterized protein LOC109163810 isoform X2 [Ipomoea nil]	-	-	-	-	-	-	-
G10352	56.59	60.33	63.86	50.96	47.3	48.85	34.55	36.6	37.01	47.5	51.16	44.18	49.1	47.24	53.87	37.94	33.79	33.78	794.6	888.69	779.62	635.87	628.28	683.98	468.96	511.17	477.46	747.84	619.01	516.33	612.7	684.17	671.6	450.89	527.38	545.77	AGD7	PREDICTED: ADP-ribosylation factor GTPase-activating protein AGD7-like [Ipomoea nil]	Cellular Processes	Transport and catabolism	ko04144//Endocytosis	K12492	-	-	-
G10353	0.65	0.73	0.71	0.56	0.83	0.63	0.79	0.57	0.47	0.62	1.08	0.56	0.51	0.75	0.31	0.2	0.48	0.36	17.73	20.75	16.77	13.46	21.35	16.98	20.83	15.48	11.63	18.89	25.34	12.62	12.3	21.08	7.44	4.52	14.59	11.31	NPC1	PREDICTED: non-specific phospholipase C1 [Ipomoea nil]	Metabolism;Metabolism;Metabolism;Metabolism;Metabolism	Global and overview maps;Global and overview maps;Lipid metabolism;Carbohydrate metabolism;Lipid metabolism	ko01100//Metabolic pathways;ko01110//Biosynthesis of secondary metabolites;ko00564//Glycerophospholipid metabolism;ko00562//Inositol phosphate metabolism;ko00565//Ether lipid metabolism	K01114;K01114;K01114;K01114;K01114	-	GO:0016787//hydrolase activity	-
G10354	1.53	1.06	1.28	0.62	1.03	0.97	0.43	1.12	1.51	1.73	1.93	1.67	1.09	1.61	0.63	1.31	1.75	0.96	11	8	8	4	7	7	3	8	10	14	12	10	7	12	4	8	14	8	--	Protein kinase, catalytic domain-containing protein [Cynara cardunculus var. scolymus] [Cynara cardunculus]	-	-	-	-	-	GO:0004672//protein kinase activity;GO:0032550//purine ribonucleoside binding	GO:0006464//cellular protein modification process;GO:0006796//phosphate-containing compound metabolic process
G10355	0	0	0	0	0	0	0	0	0	0	0	0	0.27	0	0	0	0	0	0	0	0	0	0	0	0	0	0	0	0	0	1	0	0	0	0	0	BSK6	PREDICTED: probable serine/threonine-protein kinase At5g41260 [Ipomoea nil]	-	-	-	-	-	GO:0016772//transferase activity, transferring phosphorus-containing groups;GO:0032550//purine ribonucleoside binding	GO:0006464//cellular protein modification process;GO:0006796//phosphate-containing compound metabolic process
G10356	0.72	2.06	0.28	1.08	2.03	2.65	1.49	0.97	0.52	1.5	2.51	1.73	1.08	1.4	3.79	1.7	1.3	1.04	3	9	1	4	8	11	6	4	2	7	9	6	4	6	14	6	6	5	--	DUF707 domain-containing protein [Cephalotus follicularis]	-	-	-	-	-	-	-
G10357	10.92	12.63	13.68	15.65	16.9	17.04	12.25	11.91	12.56	15.88	16.64	18.55	16.73	18.47	19.47	12.8	14.3	12.38	389.98	473.29	424.81	496.8	571.01	606.92	422.99	423.1	412.1	636.03	512.2	551.44	531.18	680.33	617.29	386.8	567.76	508.73	pom1	PREDICTED: uncharacterized protein LOC109160567 [Ipomoea nil]	-	-	-	-	-	-	-
G10358	10.19	13.45	12.84	14.28	26.28	19.83	6.96	9.5	7.13	20.1	24.51	22	19.05	34.33	22.66	10.32	10.51	10.85	181.14	247.92	198.92	233.84	309.54	379.78	131.81	119.22	125.36	433.25	408.42	332.59	292.89	450.04	388.84	174.64	245.53	247.5	--	-	-	-	-	-	-	-	-
G10359	0.03	0.03	0.15	0.11	0.52	0.07	0.1	0.1	0.14	0.32	0.38	0.55	0.3	0.32	0.44	0.27	0.3	0.54	1	1	4	3	15	2	3	3.03	4	11	10	14	8.23	10	12	7	10	19	--	-	-	-	-	-	-	-	-
G1036	30.32	30.73	29.82	24.77	26.66	28.59	19.12	17.73	20.59	19.63	19.18	19.29	15.98	19.79	18.65	13.82	14.77	12.51	764.61	812.88	653.73	554.94	635.82	718.84	465.95	444.74	476.92	554.83	416.71	404.78	358	514.73	417.56	294.95	413.89	362.97	HXK1	PREDICTED: hexokinase-1 [Ipomoea nil]	Metabolism;Metabolism;Metabolism;Metabolism;Metabolism;Metabolism;Metabolism;Metabolism	Global and overview maps;Global and overview maps;Global and overview maps;Carbohydrate metabolism;Carbohydrate metabolism;Carbohydrate metabolism;Carbohydrate metabolism;Carbohydrate metabolism	ko01100//Metabolic pathways;ko01110//Biosynthesis of secondary metabolites;ko01200//Carbon metabolism;ko00500//Starch and sucrose metabolism;ko00010//Glycolysis / Gluconeogenesis;ko00520//Amino sugar and nucleotide sugar metabolism;ko00051//Fructose and mannose metabolism;ko00052//Galactose metabolism	K00844;K00844;K00844;K00844;K00844;K00844;K00844;K00844	-	GO:0016773//phosphotransferase activity, alcohol group as acceptor;GO:0032550//purine ribonucleoside binding	GO:0006090//pyruvate metabolic process;GO:0016310//phosphorylation;GO:0044238//primary metabolic process
G10360	2.08	2.42	4.04	1.71	2.13	1.6	2.76	3.77	2.7	2.82	2.6	2.36	2.45	2.19	1.87	1.53	1.33	1.65	22.79	27.84	30.54	16.69	22.04	17.5	29.23	41.04	27.21	34.58	20.63	21.5	23.87	24.76	18.2	14.16	11	20.77	At2g25737	PREDICTED: uncharacterized protein LOC109190899 [Ipomoea nil]	-	-	-	-	-	-	-
G10361	0.33	0.21	0.77	0.13	0.94	0.56	4.83	5.59	3.51	0.69	1.16	0.67	0.5	0.22	0.38	3.55	3.51	3.09	3	2	6	1	8	5	42	50	29	7	9	5	4	2	3	27	35.14	32	--	PREDICTED: probable inactive receptor-like protein kinase At3g56050 [Ipomoea nil]	-	-	-	-	-	-	-
G10362	1.31	0.37	0.28	0.97	0.72	1.3	0.19	0.19	0	1.73	3.11	0.23	0.61	1.11	0.22	0	0.18	0.71	10.02	2.44	1.87	6.64	5.21	9.92	1.41	1.2	0	13.71	20.53	1.48	4.17	8.04	1.48	0	1.28	6.29	BSK5	PREDICTED: probable serine/threonine-protein kinase At5g41260 [Ipomoea nil]	-	-	-	-	-	-	-
G10363	7.99	11.42	11.78	6.84	10.46	9.57	6.83	8.39	10.02	8.83	12.9	14.81	8.4	11.28	9.97	5.95	9.06	9.05	46	69	59	35	57	55	38	47	53	57	64	71	43	67	51	29	58	60	CRK7	PREDICTED: CDPK-related kinase 1-like isoform X1 [Ipomoea nil]	-	-	-	-	-	GO:0004674//protein serine/threonine kinase activity;GO:0032550//purine ribonucleoside binding;GO:0046872//metal ion binding	GO:0006464//cellular protein modification process;GO:0006796//phosphate-containing compound metabolic process
G10364	1.56	1.77	2.74	2.34	1.97	2.54	2	3.67	1.3	1.86	2.16	2.86	2.6	2.67	3.18	2.11	1.27	2.91	21	25	32	28	25	34	26	49	16	28	25	32	31	37	38	24	19	45	--	PREDICTED: replication factor A protein 1-like isoform X2 [Ipomoea nil]	Genetic Information Processing;Genetic Information Processing;Genetic Information Processing;Genetic Information Processing	Replication and repair;Replication and repair;Replication and repair;Replication and repair	ko03420//Nucleotide excision repair;ko03440//Homologous recombination;ko03030//DNA replication;ko03430//Mismatch repair	K07466;K07466;K07466;K07466	-	-	-
G10365	5.39	5.59	6.36	5.95	8.33	9.8	4.48	5.33	5.21	8.64	10.27	8.8	7.65	7.53	8.57	4.54	6.02	5.81	56	61	57	55	78	96	45	48	45	94	92	75	65	67	72	38	60	51	At5g58480	PREDICTED: glucan endo-1,3-beta-glucosidase 9 isoform X1 [Ipomoea nil]	-	-	-	-	GO:0030312//external encapsulating structure;GO:0031225//anchored component of membrane	GO:0008422//beta-glucosidase activity	GO:0006950//response to stress;GO:0009755//hormone-mediated signaling pathway;GO:0044238//primary metabolic process;GO:0051301//cell division
G10366	0.79	0	0	0	0	0	0	0	0	0	0	0	0	0	0	0	0	0	3.03	0	0	0	0	0	0	0	0	0	0	0	0	0	0	0	0	0	--	PREDICTED: uncharacterized protein LOC109163810 isoform X2 [Ipomoea nil]	-	-	-	-	-	-	-
G10367	3.54	3.67	4.18	3.88	4.9	3.96	0.72	1.43	0.19	2.19	3.61	4.22	2.45	3.6	5.55	2.35	1.14	3.61	19.68	21.34	21	17.8	26.81	21	4	7	1	13.88	18	18.33	10.85	17	23.76	9	6.55	18.83	PMR5	PREDICTED: protein PMR5-like [Ipomoea nil]	-	-	-	-	-	-	-
G10368	0	0.43	0	0	0	0	0.23	0	0.25	0	0	0	0	0	0	0	0.2	0.2	0	2	0	0	0	0	1	0	1	0	0	0	0	0	0	0	1	1	--	malonyltransferase [Glycine max]	Metabolism;Metabolism;Metabolism	Global and overview maps;Global and overview maps;Lipid metabolism	ko01100//Metabolic pathways;ko01212//Fatty acid metabolism;ko00061//Fatty acid biosynthesis	K00645;K00645;K00645	-	GO:0004312//fatty acid synthase activity	-
G10369	0	0.39	0	0.02	0	0.55	0.71	0	0	0	0.14	0.12	0	0	0	0	0	0	0	1.19	0	0.04	0	1.61	2	0	0	0	0.35	0.29	0	0	0	0	0	0	SLP1	PREDICTED: shewanella-like protein phosphatase 1 isoform X2 [Ipomoea nil]	-	-	-	-	-	-	-
G1037	10.96	9.78	8.83	9.75	8.55	9.82	11.23	9.89	10.4	7.38	8.39	7.43	6.88	5.4	5.09	8.99	6.67	8.09	169.71	158.92	118.9	134.17	125.31	151.6	168.08	152.34	147.98	128.15	111.92	95.8	94.76	86.33	69.97	117.88	114.86	144.12	UBC33	PREDICTED: ubiquitin-conjugating enzyme E2 34-like [Ipomoea nil]	Genetic Information Processing;Genetic Information Processing	Folding, sorting and degradation;Folding, sorting and degradation	ko04141//Protein processing in endoplasmic reticulum;ko04120//Ubiquitin mediated proteolysis	K04554;K04554	-	-	-
G10370	2.19	3.2	2.42	3.44	2.61	2.89	2.41	3.18	1.98	3.19	4.23	5.41	3.88	3.73	3.86	4.01	2.93	1.89	10.24	15.7	9.85	14.27	11.54	13.49	10.88	14.77	8.52	16.7	17.04	21.03	16.11	17.97	16	15.87	15.2	10.18	CRK1	PREDICTED: CDPK-related kinase 1-like isoform X2 [Ipomoea nil]	-	-	-	-	-	-	-
G10371	1.39	0.73	1	1.54	0.97	2.2	1.53	1.16	1.43	1.97	1.12	2.12	1.84	1.17	2.36	1.62	1.35	2.48	14.1	7.73	8.79	13.81	9.3	22.13	14.94	11.7	13.27	22.29	9.75	17.82	16.57	12.25	21.18	13.85	15.22	28.9	--	G patch domain-containing 3 [Gossypium arboreum]	-	-	-	-	-	-	-
G10372	3.77	3.99	5.51	2.51	5.38	4.03	2.65	4.04	4.23	6.22	5.59	6.27	5.55	4.27	5.29	5.72	3.68	5.99	33.88	37.61	42.99	20.01	45.66	36.06	23	36.08	34.89	62.6	43.21	46.86	44.31	39.56	42.17	43.46	36.69	61.86	Mcat	PREDICTED: malonyl-CoA-acyl carrier protein transacylase, mitochondrial [Sesamum indicum]	Metabolism;Metabolism;Metabolism	Global and overview maps;Global and overview maps;Lipid metabolism	ko01100//Metabolic pathways;ko01212//Fatty acid metabolism;ko00061//Fatty acid biosynthesis	K00645;K00645;K00645	GO:0009532//plastid stroma	GO:0004312//fatty acid synthase activity	GO:0006743//ubiquinone metabolic process
G10373	1.24	1.34	1.9	2.55	0.89	1.12	5.14	6.7	3.41	2.4	0	2.61	3.03	2.03	0.7	6.35	5.77	7.75	6	6.81	7.98	10.96	4.06	5.39	24	32.21	15.13	13	0	10.51	13	10.14	3	26	31	43.12	SLP1	PREDICTED: shewanella-like protein phosphatase 1 isoform X2 [Ipomoea nil]	-	-	-	-	GO:0030312//external encapsulating structure	GO:0052689//carboxylic ester hydrolase activity	GO:0000272//polysaccharide catabolic process;GO:0009892//negative regulation of metabolic process;GO:0071555//cell wall organization
G10374	6.61	5.66	6.31	5.55	6.39	5.5	16.57	15.43	15.97	4.69	4.03	6.19	6.93	4.89	5.68	16.28	16.82	15.87	59	53	49	44	54	49	143	137	131	47	31	46	55	45	45	123	167	163	SLP1	PREDICTED: shewanella-like protein phosphatase 1 isoform X1 [Ipomoea nil]	-	-	-	-	-	-	-
G10375	0	0	0	0.91	0	0	0	0.4	0	0	0	0.48	0	0	0	0	0	0	0	0	0	2	0	0	0	1	0	0	0	1	0	0	0	0	0	0	VLN3	PREDICTED: villin-1 [Ipomoea nil]	-	-	-	-	-	-	GO:0006996//organelle organization;GO:0022607//cellular component assembly
G10376	0	0	0	0	0	0	0.47	0	0.45	0.45	0	0	0	0	0	0	0	0	0	0	0	0	0	0	2.06	0	1.87	2.25	0	0	0	0	0	0	0	0	TUBB1	PREDICTED: tubulin beta-2 chain [Ipomoea nil]	Cellular Processes	Transport and catabolism	ko04145//Phagosome	K07375	GO:0015630//microtubule cytoskeleton;GO:0032991//macromolecular complex	GO:0005198//structural molecule activity;GO:0032550//purine ribonucleoside binding	GO:0043623//cellular protein complex assembly;GO:0044763//single-organism cellular process
G10377	1.49	1.11	1.3	0.83	0.8	0.43	0.04	0.04	0.14	0.15	0.25	0.1	0.2	0.2	0.2	0.21	0.27	0.08	34.29	26.85	26	17	17.42	9.84	1	1	3	4	5	2	4	4.8	4	4	7	2	LAC3	PREDICTED: laccase-3-like [Ipomoea nil]	-	-	-	-	-	-	-
G10378	2.96	3.38	3.15	2.43	2.28	2.21	3.48	3.93	3.76	1.88	2.4	1.89	2.48	3.14	2.28	4.83	4.16	3.63	66	79	61	48	48	49	75	87	77	47	46	35	49	72	45	91	103	93	UGT76A2	PREDICTED: UDP-glucose iridoid glucosyltransferase-like [Ipomoea nil]	-	-	-	-	-	-	-
G10379	11.56	11.86	12.82	13.67	11.37	13.31	13.87	12.22	9.96	14.01	12.97	14.1	15.48	13.2	14.26	15.35	12	12.3	165.55	178.21	159.6	174	154	190	192	174	131	225	160	168	197	195	181.31	186	191	202.59	NAA25	PREDICTED: phagocyte signaling-impaired protein isoform X2 [Ipomoea nil]	-	-	-	-	-	-	-
G1038	0.15	0.32	0.58	0.33	0.16	0	0.18	0.59	0.36	0.3	0.31	0	0.5	0.35	0.66	0.58	0.26	0	1	2.26	3.42	2	1	0	1.21	4	2.26	2.28	1.82	0	3	2.46	4	3.31	2	0	RAD51	PREDICTED: DNA repair protein RAD51 homolog [Ipomoea nil]	Genetic Information Processing	Replication and repair	ko03440//Homologous recombination	K04482	-	-	-
G10380	0	0	0	0.28	0	0	0	0	0	0	0	0	0	0	0	0	0	0	0	0	0	1	0	0	0	0	0	0	0	0	0	0	0	0	0	0	At2g30220	PREDICTED: GDSL esterase/lipase At2g30220-like [Ipomoea nil]	-	-	-	-	-	-	-
G10381	0.81	1.71	2.21	2.64	2.78	2.61	3.09	1.94	2.22	3.15	4.07	1.81	2.75	1.33	1.9	2.89	1.35	2.26	6	13.23	14.17	17.3	19.38	19.19	22	14.22	15	26	25.81	11.12	18	10.08	12.43	18	11.07	19.13	VLN1	PREDICTED: villin-1 [Ipomoea nil]	-	-	-	-	-	-	-
G10382	2.94	3.75	2.84	4.25	4.17	4.91	2.01	1	1.6	3.81	4.21	4.07	4	3.92	2.98	3.02	2.71	3.15	32.71	43.7	27.42	42.02	43.86	54.48	21.57	11.08	16.35	47.47	40.29	37.63	39.54	44.91	29.37	28.38	33.47	40.25	BSK5	PREDICTED: probable serine/threonine-protein kinase At5g41260 [Ipomoea nil]	-	-	-	-	GO:0005911//cell-cell junction;GO:0016020//membrane	GO:0016772//transferase activity, transferring phosphorus-containing groups;GO:0032550//purine ribonucleoside binding	GO:0006464//cellular protein modification process;GO:0006796//phosphate-containing compound metabolic process
G10383	1.61	2.25	1.98	3.47	1.86	0.94	1.9	0.57	1.35	3.36	3.02	1.6	3.81	2.06	3.42	0.66	1.12	1.08	6	8	6	11	6	3	6	2	4	15	9	5	12	9	10	2	4	4	--	-	-	-	-	-	-	-	-
G10384	27.99	27.52	32.6	22.36	25.98	31.56	8.67	9.25	12.21	30.09	33.25	32.5	23.11	25.2	30.65	10.23	8.34	9.43	293.94	303.21	297.69	208.72	258.11	330.59	88	96.57	117.84	354.33	300.88	284.08	215.68	272.92	285.75	90.94	97.36	114	--	PREDICTED: uncharacterized protein LOC109191088 [Ipomoea nil]	-	-	-	-	-	-	-
G10385	3.43	0.63	0.9	2.78	1.64	2.09	2.67	0.97	2.56	1.19	1.03	3.37	2.53	1.34	1.55	2	1.67	1.72	20.34	3.91	4.64	14.65	9.19	12.34	15.26	5.7	13.95	7.9	5.25	16.59	13.33	8.18	8.17	10	11	11.73	At1g06960	PREDICTED: U2 small nuclear ribonucleoprotein B'' [Ipomoea nil]	Genetic Information Processing	Transcription	ko03040//Spliceosome	K11094	-	GO:0003723//RNA binding	GO:0000377//RNA splicing, via transesterification reactions with bulged adenosine as nucleophile
G10386	8.46	8.84	9.57	1.75	1.86	2.44	4.6	5.4	4.15	8.02	8.74	8.04	4.83	4.23	5.08	3.93	5.63	5.99	170.84	187.27	168.1	31.39	35.58	49.09	89.86	108.41	76.97	181.53	152.13	135.05	86.6	88.14	91.08	67.12	126.49	139.28	WRKY24	PREDICTED: probable WRKY transcription factor 26 [Ipomoea nil]	Organismal Systems;Environmental Information Processing	Environmental adaptation;Signal transduction	ko04626//Plant-pathogen interaction;ko04016//MAPK signaling pathway - plant	K13424;K13424	-	-	-
G10387	13.28	12.97	18.58	13.52	12.9	15.5	11.75	11.09	12.38	16.97	12.58	14.34	14.63	15.62	12.75	12.86	12.97	12.14	202	207	245.73	182.76	185.53	235.07	172.76	167.72	173	289.46	164.85	181.5	197.76	245.06	172.18	165.54	219.28	212.38	NCER2	PREDICTED: neutral ceramidase-like [Ipomoea nil]	Metabolism;Metabolism	Global and overview maps;Lipid metabolism	ko01100//Metabolic pathways;ko00600//Sphingolipid metabolism	K12349;K12349	-	-	-
G10388	16.07	20.74	21.61	21.37	22.82	20.68	17.49	20.07	18.27	21.62	22.07	19.58	27.8	21.75	24.53	20.79	20.06	18.72	236.51	275.92	250.75	274.25	290.45	282.13	219.9	267.3	237.72	302.76	247.32	211.54	289.54	323.94	265	221.89	276.66	309.17	FKFBP	PREDICTED: 6-phosphofructo-2-kinase/fructose-2,6-bisphosphatase-like [Ipomoea nil]	Metabolism	Carbohydrate metabolism	ko00051//Fructose and mannose metabolism	K01103	GO:0016020//membrane;GO:0044444//cytoplasmic part	GO:0008443//phosphofructokinase activity;GO:0030247//polysaccharide binding;GO:0032550//purine ribonucleoside binding;GO:0050308//sugar-phosphatase activity	GO:0015976//carbon utilization;GO:0016310//phosphorylation;GO:0019318//hexose metabolic process;GO:0019321//pentose metabolic process
G10389	0.42	1	0.77	0.36	0.25	0.31	0.11	0.18	0.23	0.4	1.38	0.51	0.27	0.32	0.4	0.37	0.28	0.79	4.04	10.11	5.66	3.11	2.27	3	1	1.75	2.07	4.37	11.47	4.08	2.3	3.22	3.38	3	3	6.52	--	PREDICTED: uncharacterized protein LOC109158396 [Ipomoea nil]	-	-	-	-	-	-	-
G1039	0.28	0.23	0.99	0.28	0.27	0.25	0	0.31	0	0.46	0.31	0	0.55	0.5	0	0	0.47	0.21	1.14	1	3.48	1	1.04	1	0	1.25	0	2.08	1.09	0	2	2.11	0	0	2.1	1	PHL6	PREDICTED: myb family transcription factor PHL6-like [Ipomoea nil]	-	-	-	-	-	GO:0001071//nucleic acid binding transcription factor activity;GO:0005488//binding	GO:0006787//porphyrin-containing compound catabolic process;GO:0010468//regulation of gene expression
G10390	0	0	0	0	0	0	0.44	0	0	0	0	0	0	0	0	0	0	0	0	0	0	0	0	0	2	0	0	0	0	0	0	0	0	0	0	0	PUMP1	PREDICTED: mitochondrial uncoupling protein 2-like [Ipomoea nil]	-	-	-	-	GO:0005911//cell-cell junction;GO:0009536//plastid;GO:0019866//organelle inner membrane;GO:0031224//intrinsic component of membrane	GO:0022857//transmembrane transporter activity	GO:0006006//glucose metabolic process;GO:0009746//response to hexose;GO:0034285//response to disaccharide;GO:0043094//cellular metabolic compound salvage;GO:1902582//single-organism intracellular transport
G10391	0	0	0.38	0	0	0	0	0	0	0	0	0	0	0	0	0	0	0	0	0	1	0	0	0	0	0	0	0	0	0	0	0	0	0	0	0	RDM4	PREDICTED: RNA-directed DNA methylation 4 isoform X4 [Ipomoea nil]	-	-	-	-	-	-	-
G10392	6.9	5.14	4.42	6.84	7.71	6.47	4.28	5.87	6.58	6.06	10.23	9.64	5.61	4.42	6.66	4.49	5.51	3.66	52.45	40.51	29.67	50.2	61.11	48.81	33.2	46	49.62	55.29	73.66	61.01	38	38.66	50.09	32	49.59	36.54	VLN1	PREDICTED: villin-1 [Ipomoea nil]	-	-	-	-	-	-	-
G10393	1.2	1.77	1.33	0.89	0.42	2.71	1.64	1.19	0.59	1.63	0.47	0.93	1.1	0.62	2.26	0.96	0.46	0.57	9.34	14.43	9	6.12	3.11	21	12.3	9.16	4.21	14.21	3.16	6	7.57	5	15.59	6.33	4	5.06	--	PREDICTED: acyl-coenzyme A thioesterase 13-like isoform X3 [Ipomoea nil]	-	-	-	-	-	-	-
G10394	0	0.24	0	0.29	0.81	0.51	0.52	0.76	0	0.68	0.88	1.83	1.43	0.25	0.86	0.3	0.23	0.66	0	1	0	1	3.03	2	2	3	0	3	3	6	5	1	3	1	1	3	--	PREDICTED: putative tRNA pseudouridine synthase isoform X1 [Ipomoea nil]	-	-	-	-	-	-	-
G10395	0.06	1.65	3.26	1.83	0	0.35	0	0.63	0.12	0.16	1.72	2.22	2.17	1.2	0.27	1.53	0	4.37	0.2	5.72	9.39	5.38	0	1.15	0	2.08	0.35	0.6	4.89	6.11	6.39	4.09	0.79	4.28	0	16.63	FKFBP	PREDICTED: 6-phosphofructo-2-kinase/fructose-2,6-bisphosphatase [Phoenix dactylifera]	Metabolism	Carbohydrate metabolism	ko00051//Fructose and mannose metabolism	K01103	-	GO:0032550//purine ribonucleoside binding	GO:0006796//phosphate-containing compound metabolic process
G10396	0	0	0.37	0	0	0	0.33	0	0	0	0	0	0	0	1.09	0	0	0.28	0	0	1	0	0	0	1	0	0	0	0	0	0	0	3	0	0	1	--	-	-	-	-	-	-	-	-
G10397	8.34	13.74	12.25	12.41	11.52	13.44	10.81	10.79	7.79	13.04	15.45	5.97	10.86	11.94	14.86	10.53	12.3	11.11	80.14	138.51	102.35	105.96	104.71	128.85	100.39	103.17	68.81	140.51	127.98	47.79	92.73	118.33	126.83	85.65	131.43	122.84	ZIP6	PREDICTED: zinc transporter 6, chloroplastic [Ipomoea nil]	-	-	-	-	GO:0031224//intrinsic component of membrane;GO:0044434//chloroplast part	GO:0022890//inorganic cation transmembrane transporter activity	GO:0006829//zinc II ion transport;GO:0044763//single-organism cellular process
G10398	3.03	2.27	1.1	3.01	4.78	0.91	2.68	1.27	0	3.65	0.48	4.28	0.52	0	0	1.22	1.05	3.63	17.44	13.7	5.51	15.39	26.04	5.24	14.92	7.29	0	23.57	2.37	20.53	2.64	0	0	5.94	6.73	24.04	NPF8.2	PREDICTED: protein NRT1/ PTR FAMILY 8.2-like [Ipomoea nil]	-	-	-	-	-	-	-
G10399	28.2	26.41	32.57	25.98	24.31	25.35	16.93	16.36	14.91	29.4	23.56	26.23	17.39	17.1	17.06	13.22	14.81	12.15	363	356.71	364	297	296	325	210	209	176	424	261	281	199	227	195	144	212	180	RDM4	PREDICTED: RNA-directed DNA methylation 4 isoform X2 [Ipomoea nil]	-	-	-	-	-	-	-
G104	13.8	11.54	12.95	15.68	16.51	15.53	23.62	23.37	20.82	18.69	16.24	19.71	17.86	18.3	16.86	21.08	25.3	23.6	212	185.99	173	213.98	239.84	237.95	350.73	356.98	293.88	321.95	215	251.95	243.85	289.96	229.94	273.99	431.93	417	mfsd5	PREDICTED: molybdate-anion transporter [Vigna radiata var. radiata] [Vigna radiata]	-	-	-	-	GO:0031224//intrinsic component of membrane	-	GO:0015698//inorganic anion transport
G1040	3.3	2.14	3.04	1.49	3.21	3.31	2.05	2.26	2.73	2.36	3.38	1.75	1.49	1.54	2.53	2.03	2.02	1.38	25	17	20	10	23	25	15	17	19	20	22	11	10	12	17	13	17	12	PAPS4	PREDICTED: nuclear poly(A) polymerase 4-like isoform X3 [Ipomoea nil]	Genetic Information Processing	Translation	ko03015//mRNA surveillance pathway	K14376	-	-	-
G10400	0	1.07	0.86	1.27	0.79	1.13	0	1.13	0.41	1.33	0.85	0.9	0.42	0.33	1.69	0	1.01	2.25	0	3	2	3	2	3	0	3	1	3.96	1.95	2	1	0.9	4	0	3	6.9	--	PREDICTED: uncharacterized protein LOC109174084 [Ipomoea nil]	-	-	-	-	-	-	-
G10401	0.1	0.42	0.48	0.35	0.11	0.1	0.65	0.64	0.94	0.29	0.36	0.58	0.11	0.2	0.12	0.36	0.91	0.85	1.37	5.91	5.56	4.18	1.42	1.37	8.37	8.47	11.44	4.39	4.14	6.37	1.33	2.78	1.4	4.06	13.47	12.95	NPF8.3	PREDICTED: protein NRT1/ PTR FAMILY 8.1-like [Solanum tuberosum]	-	-	-	-	GO:0016020//membrane	-	GO:0006810//transport
G10402	9.93	10.36	9.88	5.7	6.24	5.38	5.53	7.44	7.18	10.41	8.1	7.7	11.13	8.56	9.5	7.82	6.96	8.01	205.06	224.42	177.44	104.66	121.89	110.83	110.47	152.84	136.18	241.2	144.19	132.44	204.25	182.48	174.2	136.73	159.85	190.36	--	-	-	-	-	-	-	-	-
G10403	3.44	5.36	4.05	3.45	3.77	3.78	3.11	2.74	3.31	4.08	4.27	3.48	3.89	3.8	3.71	3.68	3.38	3.14	55.78	91	56.98	49.62	57.8	61.04	48.7	44.07	49.31	74.13	59.59	46.94	55.96	63.43	53.35	50.43	60.86	58.47	--	Zinc finger, CCHC-type [Corchorus capsularis]	-	-	-	-	-	-	-
G10404	5.32	3.71	4.37	3.88	4.77	3.8	3.03	3.88	3.97	1.96	2.78	2.62	5.12	4.73	4.29	2.36	3.74	3.49	130.94	95.72	93.44	84.9	110.98	93.3	71.94	94.99	89.81	54.09	58.85	53.64	111.9	120.1	93.68	49.2	102.17	98.92	NPF8.1	PREDICTED: protein NRT1/ PTR FAMILY 8.2-like [Ipomoea nil]	-	-	-	-	-	-	-
G10405	0	0	0	0	0	0	0	0	0	0	0	0	0	0	0	0	0	0	0	0	0	0	0	0	0	0	0	0	0	0	0	0	0	0	0	0	--	PREDICTED: uncharacterized protein LOC109163259 isoform X2 [Ipomoea nil]	-	-	-	-	-	-	-
G10406	14.45	15.15	13.41	8	7.51	7.56	3.03	2.99	3.77	9.87	12.72	8.61	13.94	13.36	13.49	5.57	3.44	4.79	172	179	137	91.03	86	86	33	31	35	126	113	80	131	146	123	46	45	54	--	PREDICTED: non-specific lipid transfer protein GPI-anchored 1-like [Ipomoea nil]	-	-	-	-	GO:0016020//membrane	-	-
G10407	0	0.48	0.29	0	0.27	0	0	0	0	0	0.58	0	0	0.73	0	0	0.23	0	0	2	1	0	1	0	0	0	0	0	2	0	0	3	0	0	1	0	NFD4	PREDICTED: protein NUCLEAR FUSION DEFECTIVE 4-like isoform X2 [Ipomoea nil]	-	-	-	-	-	-	-
G10408	2.68	1.64	2.87	2.16	2.3	0	1.01	3.44	2.37	1.78	0.57	2.94	1.87	1.17	0.82	1.14	2	2.35	11.08	7.11	11.17	8.17	9	0	4.04	14.14	9	8.24	2.02	10.1	7.14	5	3	4	9.18	11.18	--	-	-	-	-	-	-	-	-
G10409	11.07	9.56	9.54	9.81	11.68	11.85	12.35	10.69	9.68	10.74	9.73	11.48	9.45	12.46	12.93	11.58	8.94	10.82	130.05	117.86	97.5	102.41	129.83	138.82	140.25	124.95	104.54	141.5	98.48	112.28	98.71	151.01	134.86	115.18	116.77	146.28	--	PREDICTED: uncharacterized protein LOC104111203 isoform X1 [Nicotiana tomentosiformis]	-	-	-	-	-	-	-
G1041	2.21	1.74	1.72	0.89	0.17	0.48	0.82	1.3	1.21	0.77	0.37	2.28	0.36	0.77	0.36	1.94	1.85	0.85	13.93	11.5	9.46	5	1	3	5	8.16	7	5.45	2	12	2	5	2	10.38	13	6.17	--	2-nonaprenyl-3-methyl-6-methoxy-1,4-benzoquinol hydroxylase [Theobroma cacao]	-	-	-	-	-	-	-
G10410	5.26	4.45	5.66	7.56	5.3	5.94	4.91	6.31	3.95	6.95	6.15	5.62	5.01	5.53	4.15	3.4	5.18	4.81	72.43	73.55	72.09	93.89	72.37	101.11	79.5	86.28	55.09	125.9	75.23	79.2	66.1	80.23	68.84	46.35	92.85	90.7	VLN1	PREDICTED: villin-1 [Ipomoea nil]	-	-	-	-	-	-	GO:0006996//organelle organization
G10411	70.95	62.41	68.52	52.42	49.42	47.25	28.84	28.64	23.47	64.43	66.28	71.72	75.43	71.74	68.58	29.69	28.28	32.42	1211.64	1120	1018.34	798.55	800.74	809.49	479.12	489.86	369.69	1238.42	980.05	1022.38	1147.67	1268.06	1044.04	432.61	540.87	640.69	--	PREDICTED: uncharacterized protein LOC109147171 isoform X1 [Ipomoea nil]	-	-	-	-	-	-	-
G10412	20.08	23.42	22.14	25.83	30.08	29.64	32.62	30.51	31.95	25.01	23.82	25.75	37.88	33.57	37.25	29.57	29.22	26.8	251	306	240	284	355	367	392	378	368	345	258	267	416	435	416	316	409	387	CIPK18	PREDICTED: CBL-interacting protein kinase 2 [Ipomoea nil]	-	-	-	-	-	GO:0004672//protein kinase activity;GO:0032550//purine ribonucleoside binding	GO:0006464//cellular protein modification process;GO:0006796//phosphate-containing compound metabolic process;GO:0009787//regulation of abscisic acid-activated signaling pathway
G10413	2.23	2.46	1.78	3.28	2.49	1.9	3.47	1.44	1.58	0.89	2.16	0.82	3.91	2.63	1	2.28	1.64	1.9	16.31	28.6	14.21	21.19	23.62	13.05	29.34	14.89	16.73	11.97	17.59	5.56	25.7	25.38	11.34	14.21	21.8	31.35	--	PREDICTED: uncharacterized protein LOC109163810 isoform X2 [Ipomoea nil]	-	-	-	-	-	-	-
G10414	30.52	29.85	28.77	33.86	34.09	30.79	58.83	59.56	63.18	36.45	39.72	40.21	39.66	36.96	36.66	69.54	70.04	72.1	486.18	498.82	398.33	479.22	513.64	488.97	905.76	943.53	924.49	650.88	545.04	532.96	561.31	607.06	518.45	937.38	1240.05	1321.22	RPT2	PREDICTED: root phototropism protein 2 [Ipomoea nil]	-	-	-	-	-	-	-
G10415	4.02	4.11	4.2	4.1	5.16	4.97	1.66	1.38	1.15	4.83	2.66	5.54	3.37	2.68	3.37	1.38	1.29	1.97	55	46.74	43.7	46.03	59.73	64.68	22	18	14.43	71.17	31.33	50.67	40.94	30.47	41	16	15	31	--	PREDICTED: uncharacterized protein LOC109164105 [Ipomoea nil]	-	-	-	-	-	-	-
G10416	2.63	3.01	3.02	2.66	1.67	2.64	7.88	11.36	10.01	6.33	6.1	8.84	3.84	4.08	6.09	11.18	13	14.39	10	12	10	9	6	10	29	43	35	27	20	28	13	16	20.58	36	55	63	--	PREDICTED: G2/mitotic-specific cyclin S13-7-like isoform X2 [Ipomoea nil]	-	-	-	-	-	-	-
G10417	2.65	3.44	1.85	2.44	4.45	3.83	6.64	6.63	5.79	4.98	3.7	4.41	5.87	4.25	5.14	11.28	7.26	4.84	14.55	19.78	8.83	11.9	23.1	20.96	35.17	36.13	29.16	30.61	17.49	20.14	28.58	24.01	25.02	52.32	44.22	30.5	RPT2	PREDICTED: root phototropism protein 2 [Ipomoea nil]	-	-	-	-	GO:0043231//intracellular membrane-bounded organelle	-	GO:0000097//sulfur amino acid biosynthetic process;GO:0003002//regionalization;GO:0003006//developmental process involved in reproduction;GO:0006970//response to osmotic stress;GO:0006996//organelle organization;GO:0009606//tropism;GO:0032446//protein modification by small protein conjugation;GO:0050794//regulation of cellular process;GO:0070838//divalent metal ion transport
G10418	47.66	44.38	47.43	27.95	32.09	32.51	34.06	30.34	35.68	37.12	40.17	39.08	39.38	42.7	42.27	28.68	25.09	28.63	1252.59	1223.19	1082.95	652.44	797.14	852.36	865.25	792.06	861.37	1093.73	908.65	854.65	919.02	1155.77	986.19	638.04	733.32	865.69	NPC1	PREDICTED: non-specific phospholipase C1 [Ipomoea nil]	Metabolism;Metabolism;Metabolism;Metabolism;Metabolism	Global and overview maps;Global and overview maps;Lipid metabolism;Carbohydrate metabolism;Lipid metabolism	ko01100//Metabolic pathways;ko01110//Biosynthesis of secondary metabolites;ko00564//Glycerophospholipid metabolism;ko00562//Inositol phosphate metabolism;ko00565//Ether lipid metabolism	K01114;K01114;K01114;K01114;K01114	-	GO:0016787//hydrolase activity	-
G10419	5.85	7.32	8.7	6.45	7.3	9.05	3.15	6.38	7.3	5.22	5.09	8.35	7.41	6.27	11.54	5.48	7.02	7.29	48	63	62	47	56.65	74	25	52	55	48	36	57	54	53	84	38	64	68.75	At1g06840	PREDICTED: probable LRR receptor-like serine/threonine-protein kinase At1g06840 isoform X1 [Ipomoea nil]	-	-	-	-	-	-	-
G1042	8.57	9.8	11.96	10.49	11.81	12.17	15.32	13.57	15.62	12.24	12.25	11.59	10.66	10.99	12.09	13.1	13.2	14.88	154.35	177.11	178.49	162.45	193.32	213.78	252.06	230.01	247.61	240.15	182.43	165.01	160.14	192.09	185.8	177.61	246.67	273.07	NUP107	PREDICTED: nuclear pore complex protein NUP107 [Ipomoea nil]	Genetic Information Processing	Translation	ko03013//RNA transport	K14301	-	-	-
G10420	0.15	0.31	1.14	1.3	0.7	0.99	1.37	0.5	0.9	0.29	0.19	0.59	0.72	0.8	0.37	0	0.59	1.15	1	2	6	7	4	6	8	3	5	2	1	3	4	5	2	0	4	8	--	-	-	-	-	-	-	-	-
G10421	3.57	2.6	2.93	2.15	3.17	1.92	1.87	2.03	0.96	3.31	3.82	4.96	1.63	5.45	5.31	2.2	2.08	2.03	33.7	25.67	24	18	28.27	18	17	19	8	35	31	38.84	13.6	53	43.91	17	21.67	22	GA2OX6	PREDICTED: gibberellin 2-beta-dioxygenase 8 isoform X2 [Ipomoea nil]	-	-	-	-	-	-	-
G10422	1.13	0.88	2.09	0.53	2.2	0.72	1.64	2.97	0.26	0.21	0.79	2.79	1.28	1.37	1.36	0	1.22	1.97	5	4.07	8	2.06	9.16	3.17	7	13	1.04	1.03	3	10.25	5	6.23	5.34	0	6	10	--	PREDICTED: probable LRR receptor-like serine/threonine-protein kinase At1g06840 [Setaria italica]	-	-	-	-	-	-	-
G10423	2.04	1.25	1.19	2.98	1.55	1.66	1.02	1.04	1.09	1.83	1.43	1.71	0.68	2.34	2.05	1.03	0.8	1.45	17.5	11.19	8.83	22.63	12.56	14.17	8.47	8.85	8.59	17.59	10.57	12.19	5.15	20.69	15.55	7.43	7.6	14.29	PMR5	PREDICTED: protein PMR5-like [Ipomoea nil]	-	-	-	-	-	-	-
G10424	13.7	11	13.52	15.13	12.08	13.57	13.18	7.52	13.98	12.02	12.54	14.34	14.09	12.18	14.03	9.19	10.9	11.44	129.93	109.49	111.5	127.52	108.41	128.31	120.81	70.98	121.82	127.85	102.44	113.23	118.75	119.11	118.14	73.75	114.96	124.82	--	PREDICTED: uncharacterized protein LOC109162745 [Ipomoea nil]	-	-	-	-	-	-	-
G10425	17.77	19.6	19.27	33.36	37.85	37.05	17.57	9.26	14.35	24.18	27.07	27.54	23.75	27.13	25.62	16.9	24.11	19.2	302.88	332.65	298.99	470.89	555.07	564.06	242.75	166.94	197.62	470.57	365.24	359.21	336.16	446.27	360.13	280.75	367.46	370.9	BSK5	PREDICTED: probable serine/threonine-protein kinase At5g41260 [Ipomoea nil]	-	-	-	-	-	-	-
G10426	7.24	4.68	8.88	3.62	4.84	5.4	7.97	6.18	4.74	8.34	7.17	10.64	8.34	7.53	8.41	7.6	6.94	8.09	39	42	43	27	36	46	44	38	28	75	40	57	53	56	51	55	61	55	--	-	-	-	-	-	-	-	-
G10427	15.69	21.15	19.06	13.71	14.78	15.71	17.86	17.93	22.87	17.39	17.89	15.8	17.15	13.92	14.28	13	14.98	15.32	262.58	324.58	274.27	218.22	233.86	243.29	277.55	286.32	280.05	305.47	252.23	235.56	239.87	238.8	227.13	194.85	259.68	264.66	DDB2	PREDICTED: protein DAMAGED DNA-BINDING 2 isoform X1 [Ipomoea nil]	Genetic Information Processing;Genetic Information Processing	Folding, sorting and degradation;Replication and repair	ko04120//Ubiquitin mediated proteolysis;ko03420//Nucleotide excision repair	K10140;K10140	GO:0031461//cullin-RING ubiquitin ligase complex;GO:0043231//intracellular membrane-bounded organelle	GO:0003676//nucleic acid binding;GO:0046914//transition metal ion binding	GO:0006259//DNA metabolic process;GO:0032446//protein modification by small protein conjugation;GO:0033554//cellular response to stress
G10428	10.56	16.23	18.51	15.26	11.7	16.72	8.15	7.65	13.71	8.06	18.58	14.71	12.17	12.34	18.84	7.84	11.28	14.03	85	110.89	106.91	96	96.85	109	65.94	60	76.65	85.8	105.7	89.82	89.86	97.67	129.67	63	110.66	112.84	Os01g0624000	PREDICTED: neutral ceramidase-like [Ipomoea nil]	Metabolism;Metabolism	Global and overview maps;Lipid metabolism	ko01100//Metabolic pathways;ko00600//Sphingolipid metabolism	K12349;K12349	-	-	-
G10429	24.34	24.04	26.9	18.14	20.19	23.61	14.64	19.77	19.06	16.12	18.22	16.76	20.58	20.1	26.17	15.96	19.55	20.68	415.49	430.56	399.24	275.23	326.07	402	241.55	335.76	299	308.57	268	238.15	312.18	354	396.6	230.57	371	406.28	At1g06840	PREDICTED: probable LRR receptor-like serine/threonine-protein kinase At1g06840 isoform X1 [Ipomoea nil]	-	-	-	-	-	-	-
G1043	3.34	2.02	1.63	3.98	2.89	2.35	1.14	1.08	3.09	2.58	2.33	1.64	3.09	3.17	2.3	1.61	1.98	2.21	31.78	20.16	13.5	33.64	25.98	22.27	10.45	10.21	27	27.58	19.07	13	26.18	31.15	19.41	13	21	24.17	--	PREDICTED: uncharacterized protein LOC109190603 isoform X2 [Ipomoea nil]	-	-	-	-	-	-	-
G10430	0.64	0.39	0.39	0.18	0.33	0.32	0.42	0.45	0.18	0.56	0.63	0	0.38	0.49	1.1	0.64	0.35	0.13	4.72	3	2.51	1.15	2.28	2.33	3	3.3	1.19	4.62	3.96	0	2.5	3.72	7.15	4	2.85	1.08	--	PREDICTED: uncharacterized protein LOC109163252 [Ipomoea nil]	-	-	-	-	-	-	-
G10431	130.37	127.11	124.5	135.77	131.18	130.18	125.33	118.47	118.79	156.43	138.89	147.9	145.86	147.65	139.27	144.28	150.61	135.85	2273.48	2327.4	1887.91	2105.81	2164.16	2264.9	2113.69	2055.59	1902.98	3061.3	2088.71	2147.83	2262.55	2655.69	2155.75	2129.1	2921.15	2724.26	EBP1	PREDICTED: ERBB-3 BINDING PROTEIN 1 [Ipomoea nil]	-	-	-	-	GO:0016020//membrane;GO:0043232//intracellular non-membrane-bounded organelle	GO:0008237//metallopeptidase activity;GO:0008238//exopeptidase activity	GO:0000338//protein deneddylation;GO:0006163//purine nucleotide metabolic process;GO:0006221//pyrimidine nucleotide biosynthetic process;GO:0006886//intracellular protein transport;GO:0009639//response to red or far red light
G10432	0	0	0	0	0	0	0	0	0	0	0	0	0	0	0	0	0	0	0	0	0	0	0	0	0	0	0	0	0	0	0	0	0	0	0	0	CBSX3	PREDICTED: CBS domain-containing protein CBSX3, mitochondrial-like [Ipomoea nil]	-	-	-	-	-	-	-
G10433	8.45	6.45	8.61	0	0	0	0.25	0.24	0.53	1.29	1.12	0.58	0.54	0	0.27	1.43	0.87	0.42	35	28	31	0	0	0	1	1	2	6	4	2	2	0	1	5	4	2	PNC1	PREDICTED: cationic peroxidase 1-like [Ipomoea nil]	Metabolism;Metabolism;Metabolism	Global and overview maps;Global and overview maps;Biosynthesis of other secondary metabolites	ko01100//Metabolic pathways;ko01110//Biosynthesis of secondary metabolites;ko00940//Phenylpropanoid biosynthesis	K00430;K00430;K00430	-	-	-
G10434	1.34	1.02	1.58	0.63	0.85	0.53	0.28	0.28	1.15	0.49	0.3	1.28	0.31	1.05	0.96	0.63	0	0.23	5.1	4.07	5.25	2.14	3.06	2.02	1.05	1.08	4.04	2.08	1	4.06	1.04	4.13	3.24	2.04	0	1.01	--	-	-	-	-	-	-	-	-
G10435	21.67	22.71	24.58	19.93	24.59	23	18.24	18.21	17.29	26.86	27.88	23.81	25.47	28.06	25.92	19.38	19.49	19.67	292	321	288	238.68	313.43	309	237.59	244	214	405.75	323.71	267	305	390	310.1	221	292	305	NCER1	PREDICTED: neutral ceramidase-like [Ipomoea nil]	Metabolism;Metabolism	Global and overview maps;Lipid metabolism	ko01100//Metabolic pathways;ko00600//Sphingolipid metabolism	K12349;K12349	-	-	-
G10436	0.33	0.69	0.24	0.51	0.75	1.9	0.11	0.23	0.48	0.22	0.29	0.52	0.13	0.13	0.12	0.12	0.18	0	3.68	8.01	2.28	5.07	7.89	21.01	1.18	2.49	4.95	2.72	2.81	4.83	1.28	1.44	1.19	1.17	2.21	0	STN1	PREDICTED: CST complex subunit STN1 [Ipomoea nil]	-	-	-	-	-	-	-
G10437	20.47	17.18	17.78	19.38	16.25	16.02	19.21	14.12	14.71	19.08	18.74	19.89	19.14	17.42	16.17	16.61	15.76	17.65	236.42	214.42	179.73	195.78	172.14	189.71	225.45	164.68	164.95	240.53	167.77	208.44	204.13	221.2	162.87	157.15	219.32	214.34	DDB2	PREDICTED: protein DAMAGED DNA-BINDING 2 isoform X2 [Ipomoea nil]	Genetic Information Processing;Genetic Information Processing	Folding, sorting and degradation;Replication and repair	ko04120//Ubiquitin mediated proteolysis;ko03420//Nucleotide excision repair	K10140;K10140	-	-	-
G10438	1.68	1.55	0	1.26	0	0.99	0.88	1.48	0	0	3.41	1.27	0	0.49	0	0	0	0	6.44	6.21	0	4.29	0	3.77	3.24	5.62	0	0	11.26	4.04	0	1.95	0	0	0	0	--	-	-	-	-	-	-	-	-
G10439	0.58	0.83	1.33	0.98	1.38	1.6	0.45	0.73	0.47	0.65	0.84	1.04	1.63	1.12	1.63	0.51	0.52	0.25	4	6	8	6	9	11	3	5	3	5	5	6	10	8	10	3	4	2	ACOT13	PREDICTED: acyl-coenzyme A thioesterase 13-like isoform X2 [Ipomoea nil]	-	-	-	-	-	-	-
G1044	0	0	0	0	0	0	0	0	0.36	0	0	0	0	0	0	0	0	0.29	0	0	0	0	0	0	0	0	1	0	0	0	0	0	0	0	0	1	RPT1	26S protease regulatory subunit 7, partial [Oryza sativa Indica Group]	Genetic Information Processing	Folding, sorting and degradation	ko03050//Proteasome	K03061	GO:0043234//protein complex;GO:0044424//intracellular part	GO:0032550//purine ribonucleoside binding;GO:0042623//ATPase activity, coupled	GO:0009057//macromolecule catabolic process;GO:0019538//protein metabolic process
G10440	21.64	22.27	20.31	17.93	21.19	18.41	19.59	18.95	18.11	19.02	17.74	20.04	17.93	20.09	23.02	23.79	18.71	15.54	238	257	194.27	175.24	220.47	201.93	208.24	207.28	183	234.54	168.15	183.5	175.24	227.94	224.82	221.46	228.72	196.62	NCER1	PREDICTED: neutral ceramidase-like [Ipomoea nil]	Metabolism;Metabolism	Global and overview maps;Lipid metabolism	ko01100//Metabolic pathways;ko00600//Sphingolipid metabolism	K12349;K12349	-	-	-
G10441	6.79	5.73	7.02	3.84	3.5	2.5	4.52	6.49	5.42	3.36	3.65	4.02	4.3	5.12	3.66	8.63	6.82	7.43	183.02	163.57	155.39	115.46	96.88	95.37	111.94	147.5	117.93	121.96	93.56	102.34	112.75	148.46	94.25	157.5	171.69	208.95	CYP73A4	PREDICTED: trans-cinnamate 4-monooxygenase [Ipomoea nil]	Metabolism;Metabolism;Metabolism;Metabolism;Metabolism;Metabolism;Metabolism	Global and overview maps;Global and overview maps;Biosynthesis of other secondary metabolites;Amino acid metabolism;Metabolism of cofactors and vitamins;Biosynthesis of other secondary metabolites;Biosynthesis of other secondary metabolites	ko01100//Metabolic pathways;ko01110//Biosynthesis of secondary metabolites;ko00940//Phenylpropanoid biosynthesis;ko00360//Phenylalanine metabolism;ko00130//Ubiquinone and other terpenoid-quinone biosynthesis;ko00941//Flavonoid biosynthesis;ko00945//Stilbenoid, diarylheptanoid and gingerol biosynthesis	K00487;K00487;K00487;K00487;K00487;K00487;K00487	-	-	-
G10442	0	0	0	0	0	0	0	0	0	0	0	0	0	0	0	0	0	0	0	0	0	0	0	0	0	0	0	0	0	0	0	0	0	0	0	0	--	PREDICTED: uncharacterized protein LOC109164142 [Ipomoea nil]	-	-	-	-	-	-	-
G10443	1.91	1.67	2.08	0.48	0.49	1.08	1.55	1.61	1.42	1.36	1.35	1.29	0.66	0.81	1.89	1.44	2.29	1.51	30.38	27.88	28.85	6.84	7.42	17.11	23.88	25.47	20.81	24.34	18.58	17.05	9.29	13.35	26.75	19.46	40.53	27.73	WRKY24	PREDICTED: probable WRKY transcription factor 26 [Ipomoea nil]	Organismal Systems;Environmental Information Processing	Environmental adaptation;Signal transduction	ko04626//Plant-pathogen interaction;ko04016//MAPK signaling pathway - plant	K13424;K13424	-	-	-
G10444	14.01	16.26	15.86	13.81	11.97	14.69	14.69	13.9	12.68	15.82	15.01	12.92	17.66	14.66	14.01	13.14	13.07	12.46	153	187	151	137	124	162	159	152	129	194	142	117	173	167	138	123	159	159	TOM40-1	PREDICTED: mitochondrial import receptor subunit TOM40-1-like [Ipomoea nil]	-	-	-	-	-	-	-
G10445	41.37	40.07	45.94	42.07	49.62	43.76	33.05	33.09	36.06	43.28	42.48	45.13	44.12	49.93	46.99	34.56	31.69	33.8	894	920	874	813	1027	955	699	716	725	1062	801	822	858	1127	913	640	771	842	SCC4	PREDICTED: uncharacterized protein LOC109162714 [Ipomoea nil]	-	-	-	-	-	-	-
G10446	1.29	0.49	0.73	0.86	0.12	1.03	0.92	1.83	0.59	1.14	0.99	0.22	0.76	0.94	1.33	0.77	1.5	0.5	11.81	4.74	5.83	7	1	9.39	8.13	16.71	5	11.73	7.84	1.66	6.21	8.86	10.85	6	15.28	5.31	FBL3	PREDICTED: F-box/LRR-repeat protein 3-like [Ipomoea nil]	-	-	-	-	-	-	-
G10447	39.64	36.91	32.84	37.4	36.8	35.85	24.21	25.28	26.88	37.58	41.57	39.71	46.4	39.8	40.4	27.93	24.23	27.36	955.32	1005.56	725.13	858.32	929.83	945.16	624.14	664.45	652.66	1117.53	947.59	867.54	1040.42	1098.38	949.09	624	717.3	841.92	PIPC	PREDICTED: SMR domain-containing protein At5g58720 isoform X1 [Ipomoea nil]	-	-	-	-	-	-	-
G10448	2.17	1.89	1.89	1.92	3.55	3.03	3.47	3.88	2.29	2.58	2.88	4.82	2.42	3.2	3.8	2.04	4.07	2.18	29	26	24	23	44	41	47	50	28	40	32	48	27	47	44	22	59	34	FHIT	PREDICTED: bifunctional bis(5'-adenosyl)-triphosphatase/adenylylsulfatase FHIT [Ipomoea nil]	Metabolism	Nucleotide metabolism	ko00230//Purine metabolism	K01522	-	-	-
G10449	5.17	3.28	5.75	8.21	6.79	5.92	6.85	5.46	6.66	8.48	7.82	7.81	4.02	4.36	6.46	6.13	7.6	6.75	97	63	74	108	104	112	115	82	100	156	108	102	60	77	94	78	129	116	PUMP2	PREDICTED: mitochondrial uncoupling protein 2-like [Ipomoea nil]	-	-	-	-	GO:0019866//organelle inner membrane;GO:0031224//intrinsic component of membrane;GO:0043231//intracellular membrane-bounded organelle	-	GO:0006006//glucose metabolic process;GO:0043094//cellular metabolic compound salvage;GO:0050896//response to stimulus;GO:1902582//single-organism intracellular transport
G1045	15.33	15.75	16.82	23.19	24.68	22.49	24.98	22.45	23.61	19.79	21.53	17.96	18.93	19.03	18.29	25.48	22.69	25.1	553.79	581.79	519.36	737.01	801.87	803.69	840.48	751.97	750.51	737.68	569.92	531.72	552.96	685.61	558.84	617.94	816.52	876.42	SELMODRAFT_444075	PREDICTED: inactive protein kinase SELMODRAFT_444075 [Ipomoea nil]	-	-	-	-	-	-	-
G10450	12.64	13.5	13.22	15.61	13.93	13.31	41.96	41.86	37.44	9.94	7.47	9.82	20.48	19.73	17.7	53.25	51.55	46.97	185.06	207.32	168.35	203.35	193.54	194.85	595.14	610.19	504.32	163.51	94.26	119.81	267.26	299	230.77	660.04	840.01	791.91	PTI6	PREDICTED: pathogenesis-related genes transcriptional activator PTI6-like [Ipomoea nil]	Organismal Systems	Environmental adaptation	ko04626//Plant-pathogen interaction	K13434	-	-	-
G10451	20.03	19.71	17.99	23.03	19.82	22.78	21.28	20.04	20.17	21.31	22.88	24.59	23.27	21.19	21	18.36	20.43	20.58	187	193	146	191	175	212	192	186	173	223	184	191	193	204	174	145	212	221	TOM40-1	PREDICTED: mitochondrial import receptor subunit TOM40-1-like [Ipomoea nil]	-	-	-	-	-	-	-
G10452	7.52	8.65	8.75	5.1	7.17	6.02	3.86	5.41	3.92	8.23	8.05	5.97	5.4	5.13	7.94	5.2	4.32	3.83	56.33	68	57	34	50.81	45	28	40.3	27	69.17	52	37.26	36	39.69	52.83	33	36	33	At1g06960	PREDICTED: U2 small nuclear ribonucleoprotein B'' [Ipomoea nil]	Genetic Information Processing	Transcription	ko03040//Spliceosome	K11094	GO:0016604//nuclear body;GO:0043232//intracellular non-membrane-bounded organelle;GO:0097525//spliceosomal snRNP complex	GO:0003723//RNA binding	GO:0000245//spliceosomal complex assembly
G10453	8.27	7.72	6.42	6.58	5.17	8.01	9.42	8.71	8.51	5.03	5.46	5.98	6.72	6.88	7.37	8.98	11.02	9.52	99.03	97.06	66.92	70.03	58.53	95.65	109.1	103.72	93.63	67.61	56.39	59.59	71.54	84.96	78.39	91.07	146.73	131.16	At1g57610	PREDICTED: calcium uniporter protein 6, mitochondrial-like [Ipomoea nil]	-	-	-	-	-	-	-
G10454	126.74	140.83	143.4	64.09	56.05	59.12	66.38	60.83	62.69	31.91	30.18	32.48	42.09	40.08	44.66	69.07	67.93	66.09	2075	2380.92	2026	912	868	949	1028	974	924	586	416	436	596	669	637	941	1214	1230	PDX1	PREDICTED: probable pyridoxal 5'-phosphate synthase subunit PDX1 [Ipomoea nil]	Metabolism	Metabolism of cofactors and vitamins	ko00750//Vitamin B6 metabolism	K06215	-	-	GO:0009108//coenzyme biosynthetic process
G10455	4.34	5.41	5.38	1.88	3.06	3.38	2.24	2.01	1.82	2.68	3.49	2.41	4.13	2.59	4.5	3.94	4.95	3.23	26	34	28	10	17.35	19	13	12	10	18	18	12	22	16	23	20	33	22.25	At1g06840	PREDICTED: probable LRR receptor-like serine/threonine-protein kinase At1g06840 isoform X1 [Ipomoea nil]	-	-	-	-	GO:0031224//intrinsic component of membrane	GO:0004672//protein kinase activity;GO:0032550//purine ribonucleoside binding	GO:0006464//cellular protein modification process;GO:0006796//phosphate-containing compound metabolic process
G10456	2.58	1.36	1.65	3.54	3.33	1.15	6.22	4.61	4.99	5.62	3.65	3.44	4.51	1.94	2.58	6.43	5.41	8.96	9	5	5	11	11	4	21	16	16	22	11	10	14	7	8	19	21	36	FZR3	PREDICTED: protein FIZZY-RELATED 3 [Ipomoea nil]	Genetic Information Processing	Folding, sorting and degradation	ko04120//Ubiquitin mediated proteolysis	K03364	-	-	-
G10457	11.95	15.87	13.09	10.06	15.41	10.51	9.2	11.52	9.44	9.56	8.83	9.99	11.79	14.28	13.9	9.79	9.17	9.09	78.51	109.37	74.76	58.71	95.77	68.83	58.45	75.24	56.96	70.4	50	54.6	68.82	96.77	81.06	54.43	67	68.72	At1g06840	PREDICTED: probable LRR receptor-like serine/threonine-protein kinase At1g06840 isoform X3 [Tarenaya hassleriana]	-	-	-	-	-	GO:0016740//transferase activity	-
G10458	58.2	64.23	55	54.63	58.55	55.13	52.38	50.1	45.56	60.24	56.71	61.71	62.5	51.05	50.14	50.6	43.16	42.75	723	837	594	603	688	683	629	619	520	839	607	638	690	654	553	532	596	611	GLYR1	PREDICTED: glyoxylate/succinic semialdehyde reductase 1 [Ipomoea nil]	Metabolism;Metabolism;Metabolism;Metabolism	Global and overview maps;Global and overview maps;Carbohydrate metabolism;Carbohydrate metabolism	ko01100//Metabolic pathways;ko01200//Carbon metabolism;ko00630//Glyoxylate and dicarboxylate metabolism;ko00650//Butanoate metabolism	K18121;K18121;K18121;K18121	GO:0044444//cytoplasmic part	GO:0000166//nucleotide binding;GO:0016616//oxidoreductase activity, acting on the CH-OH group of donors, NAD or NADP as acceptor;GO:0048037//cofactor binding	GO:0000097//sulfur amino acid biosynthetic process;GO:0000226//microtubule cytoskeleton organization;GO:0006090//pyruvate metabolic process;GO:0006739//NADP metabolic process;GO:0006950//response to stress;GO:0009081//branched-chain amino acid metabolic process
G10459	60.65	56.12	59.21	36.26	34.22	33.69	18.61	20.09	20.11	68.8	64.61	65.93	44.12	42.15	42.97	17.57	16.62	14.74	1587.6	1539.09	1345.8	822.56	823.16	860.85	454.91	503.66	466.89	2025.98	1477.12	1450.81	999.74	1109.5	971.92	375.44	467.27	429.26	CRCK2	PREDICTED: serine/arginine-rich splicing factor SR45a [Ipomoea nil]	-	-	-	-	-	-	-
G1046	1.17	0.17	0	0.35	0	0	0.96	0	0	0	0	1.25	0	0.68	0	0	0	0	7.98	1.25	0	2.09	0	0	6.3	0	0	0	0	7.1	0	4.77	0	0	0	0	--	serine/threonine phosphatase-like protein, partial [Helianthus neglectus]	-	-	-	-	-	-	-
G10460	12.75	13.68	14.06	18.3	18.06	17.07	21.13	21.82	20.35	20.74	18.71	18.61	23.79	21.84	18.68	20.78	20.57	24.25	360	416	328	436	490	487	495	612	526	602	454	400	542	616	499	462	652	664	At5g58410	PREDICTED: E3 ubiquitin-protein ligase listerin [Ipomoea nil]	-	-	-	-	-	-	-
G10461	175.52	163.69	164.36	234.23	226.78	211.13	141.17	129.13	137.36	272.54	272.42	276.76	241.86	215.59	208.52	181.97	168.17	169.99	2249	2216	1832.99	2683	2755	2709	1751	1658	1623	3923	3028	2961	2766	2857	2377.88	1982.99	2399	2514	CBSX3	PREDICTED: CBS domain-containing protein CBSX3, mitochondrial-like [Ipomoea nil]	-	-	-	-	-	GO:0017076//purine nucleotide binding;GO:0046914//transition metal ion binding	GO:0006090//pyruvate metabolic process;GO:0006970//response to osmotic stress;GO:0006996//organelle organization;GO:0010038//response to metal ion;GO:0019725//cellular homeostasis;GO:0042044//fluid transport
G10462	0.5	1.15	1.53	1.12	0.88	2	1.96	1.12	1.99	1.82	2.51	1.8	1.69	1.45	1.69	0.51	2.25	1.74	3	7.23	8	6	5	12	11.38	6.7	11	12.27	13	9	9	9	9	2.57	15	12	MYH	PREDICTED: adenine DNA glycosylase isoform X2 [Ipomoea nil]	Genetic Information Processing	Replication and repair	ko03410//Base excision repair	K03575	-	-	-
G10463	294.17	304.84	292.38	115.15	110.83	111.92	169.74	159.97	159.23	485.07	478.23	440.64	376.95	366.58	368.47	257.92	248.29	241.02	6092.67	6635.16	5269.36	2123.73	2179.05	2320.48	3410.32	3306.86	3033.79	11321	8573.35	7616.9	6975.91	7876.99	6820.4	4544.25	5738.92	5791.19	AS	PREDICTED: asparagine synthetase [glutamine-hydrolyzing]-like [Ipomoea nil]	Metabolism;Metabolism;Metabolism	Global and overview maps;Global and overview maps;Amino acid metabolism	ko01100//Metabolic pathways;ko01110//Biosynthesis of secondary metabolites;ko00250//Alanine, aspartate and glutamate metabolism	K01953;K01953;K01953	-	GO:0016884//carbon-nitrogen ligase activity, with glutamine as amido-N-donor;GO:0032550//purine ribonucleoside binding	GO:0006529//asparagine biosynthetic process;GO:0009064//glutamine family amino acid metabolic process;GO:0009642//response to light intensity
G10464	27.57	18.5	23.06	21.3	20.94	19.36	19.84	16.53	18.62	24.63	21.25	18.75	23.53	22.43	28.24	24.35	21.29	22.01	260.84	183.59	189.72	179.04	187.43	182.62	181.45	155.58	161.86	261.31	173.21	147.63	197.81	218.84	237.21	195	223.87	239.55	UBC14	PREDICTED: ubiquitin-conjugating enzyme E2 7-like [Ipomoea nil]	Genetic Information Processing;Genetic Information Processing	Folding, sorting and degradation;Folding, sorting and degradation	ko04141//Protein processing in endoplasmic reticulum;ko04120//Ubiquitin mediated proteolysis	K10575;K10575	-	-	-
G10465	0.96	2.51	1.93	1.62	2.28	1.2	0.5	2.89	0.52	4.06	1.95	2.3	2.43	2.79	5.66	1.41	3.66	1.04	4	11	7	6	9	5	2	12	2	19	7	8	9	12	21	5	17	5	At5g58410	PREDICTED: E3 ubiquitin-protein ligase listerin [Ipomoea nil]	-	-	-	-	-	-	-
G10466	3.38	3.87	4.28	2.48	3.4	3.39	6.91	5.78	4.05	5.96	4.12	3.25	2.47	2.62	2.36	6	7.95	5.74	20	24	22	13	19	20	39.5	34	22	39.48	21	16	13	16	12.38	30	52.24	39	--	Serine/threonine-protein kinase STE20 [Anthurium amnicola]	-	-	-	-	-	-	GO:0044237//cellular metabolic process
G10467	0.18	0.28	0.56	0.55	0.1	0.1	0.2	0.46	0.53	0.17	0.32	0.67	0.33	0.38	0.31	0.46	0.79	0	2	3	5	5	1	1	2	5	5	2	3	6.11	3	4	3	4	9.04	0	--	PREDICTED: adenine DNA glycosylase isoform X2 [Ipomoea nil]	Genetic Information Processing	Replication and repair	ko03410//Base excision repair	K03575	-	-	-
G10468	9.08	9.29	8.82	10.11	8.67	7.5	4.67	6.06	4.47	7.1	5.38	5.8	5.64	6.48	6.06	3.83	3.59	2.92	195.47	209.72	165.07	193.47	176.58	160.93	97.24	129.84	88.46	171.41	99.81	103.94	107.96	143.77	115.78	69.68	85.85	72.38	ANTR4	PREDICTED: acyl-coenzyme A thioesterase 13-like isoform X3 [Ipomoea nil]	-	-	-	-	-	-	-
G10469	1.22	0.72	0.84	0.96	0.52	0.61	0.89	1.48	1.46	0.22	1.42	0.59	1.83	1.42	2.2	0.72	0.77	0.96	10	6.2	6	7	4	5	7	12	11	2	10	4	13.33	12	16	5	7	9	NPF8.1	PREDICTED: protein NRT1/ PTR FAMILY 8.2-like [Ipomoea nil]	-	-	-	-	-	-	-
G1047	0.93	1.4	0.99	0.93	0.88	1.17	0.37	0.72	0.81	0.81	1.69	0.85	0.8	0.56	1.45	0.82	1.74	1.02	13.2	20.82	12.17	11.68	11.77	16.49	5.07	10.09	10.49	12.81	20.55	10.03	10.11	8.23	18.23	9.79	27.29	16.65	--	PREDICTED: uncharacterized protein LOC109190603 isoform X1 [Ipomoea nil]	-	-	-	-	-	-	-
G10470	8.58	9.89	9.28	10.26	10.8	11.09	15.28	11.31	8.78	8.76	9.43	9.89	9.07	10.43	8.67	6.87	12.15	10.07	49.03	59.31	46.11	52.08	58.35	63.2	84.37	64.25	46.11	56.15	46.42	47.04	46.04	61.47	44	33.2	77.16	66.17	RPL5	PREDICTED: 60S ribosomal protein L5-like [Nicotiana tabacum]	Genetic Information Processing	Translation	ko03010//Ribosome	K02932	-	-	-
G10471	23.25	21.41	24.45	20.58	26.2	22.62	18.2	27.64	22.64	25.44	20.31	27.06	20.09	29.33	25.13	23.82	26.06	20.41	583.18	546.28	447.38	489.65	520.06	529.05	408.6	506.48	457.04	587.25	505.44	494.25	438.45	567.8	430.84	416.31	586.04	573.51	VLN1	PREDICTED: villin-1 [Ipomoea nil]	-	-	-	-	-	-	GO:0006996//organelle organization;GO:0022607//cellular component assembly
G10472	5.23	6.3	7.77	5.41	9.15	9.54	7.04	6.93	9.63	7.21	8.89	8.51	9.2	8.81	11.36	6.91	9.93	9.67	110	139	142	101	182	200	143	145	186	170	161	149	172	191	212	123	232	234	At5g58410	PREDICTED: E3 ubiquitin-protein ligase listerin [Ipomoea nil]	-	-	-	-	-	-	-
G10473	16.09	20.53	16.71	24.61	24.75	25.11	11.34	11.34	10.3	50.94	48.41	47.67	33.14	35.14	33.02	16.24	16.34	14.44	140	186	132	187	209	223	96	101	84	495	356	341	250	322	254	122	157	152	UXS3	PREDICTED: UDP-glucuronic acid decarboxylase 6-like [Ipomoea nil]	Metabolism;Metabolism	Global and overview maps;Carbohydrate metabolism	ko01100//Metabolic pathways;ko00520//Amino sugar and nucleotide sugar metabolism	K08678;K08678	-	GO:0016831//carboxy-lyase activity;GO:0048037//cofactor binding	-
G10474	0	0	0	0	0.64	0	0	0	0	0	0	0	0	0.29	0	0	0	0	0	0	0	0	2	0	0	0	0	0	0	0	0	1	0	0	0	0	--	-	-	-	-	-	-	-	-
G10475	0.35	0.68	0	0	0	0	0	0.35	0	0	0	0	0	0	0	0.82	0.62	0	1	2.05	0	0	0	0	0	1	0	0	0	0	0	0	0	2	2	0	RPS26B	PREDICTED: 40S ribosomal protein S26-2-like [Sesamum indicum]	Genetic Information Processing	Translation	ko03010//Ribosome	K02976	-	-	-
G10476	5.48	4.44	4.57	4.16	4.9	4.66	2.01	4.09	3.79	2.7	2.52	3.92	4.22	6	5.29	4.01	3.16	4.66	94.47	79.55	74	62.1	79.02	90.7	41.63	72.65	73.49	49.91	36.15	55.36	80.48	106.42	82.64	57.8	59.57	96.08	NPF8.1	PREDICTED: protein NRT1/ PTR FAMILY 8.2-like [Ipomoea nil]	-	-	-	-	GO:0031224//intrinsic component of membrane	-	GO:0015833//peptide transport
G10477	2.65	3.15	2.77	1.63	1.82	2.02	2.28	2.05	1.67	4.89	2.89	3.01	3.47	2.24	3.01	1.53	3	3.08	36.05	45.02	32.83	19.72	23.43	27.4	29.97	27.78	20.85	74.66	33.94	34.05	42.03	31.52	36.36	17.61	45.34	48.2	PIPC	PREDICTED: SMR domain-containing protein At5g58720 isoform X2 [Ipomoea nil]	-	-	-	-	-	-	-
G10478	0.49	0	0	0	0	0	0	0	0	0.32	0.09	0.17	0	0.35	0.08	0	0	0.16	2.86	0	0	0	0	0	0	0	0	2.06	0.47	0.83	0	2.1	0.42	0	0	1.09	NPF8.3	PREDICTED: protein NRT1/ PTR FAMILY 8.2-like [Ipomoea nil]	-	-	-	-	GO:0031224//intrinsic component of membrane	-	GO:0015833//peptide transport
G10479	35.04	37.57	40.67	30.3	30.87	25.05	17.79	17.12	13.06	30.24	33.89	28.07	26.83	20.13	24.3	15.91	18.97	13.82	216	243	218	166	180	154	106	105	74	209	180	144	147	128	133	83	130	98	--	-	-	-	-	-	-	-	-
G1048	0	0	0.46	0.96	0.3	0.86	0.43	0	0.31	1.01	0.33	0.68	0	0	0	0.73	0.51	0.25	0	0	1.41	3	1	3	1.47	0	1	4	1	2	0	0	0	2.18	2	1	NUP107	PREDICTED: nuclear pore complex protein NUP107 [Ipomoea nil]	Genetic Information Processing	Translation	ko03013//RNA transport	K14301	-	-	-
G10480	0.21	0	0	0	0.44	0.83	0	0	0.9	0	0.48	0	0	0.2	0.93	0.24	0.37	0	1	0	0	0	2	4	0	0	4	0	2	0	0	1	4	1	2	0	At5g58410	PREDICTED: E3 ubiquitin-protein ligase listerin [Ipomoea nil]	-	-	-	-	-	-	-
G10481	1.77	0.86	1.17	0.95	0.79	0.25	0.6	0.82	0.93	0.48	0.94	0.62	1.68	0.76	1.03	0.3	0.74	0.34	14.26	7.24	8.18	6.82	6.05	2.01	4.67	6.59	6.91	4.34	6.55	4.15	12.04	6.31	7.39	2.03	6.6	3.18	RNS2	PREDICTED: ribonuclease 2-like [Ipomoea nil]	-	-	-	-	-	-	-
G10482	28.82	31.76	28.22	29.55	32	32.21	33.61	37.46	38.04	31.33	33.71	30.21	34.86	33.34	32.98	42.51	43.34	42.65	1323	1529	1126	1205	1389	1474	1491	1710	1604	1612	1333	1154	1422	1578	1344	1651	2211	2252	At4g12770	PREDICTED: auxilin-related protein 2-like isoform X2 [Ipomoea nil]	-	-	-	-	-	-	-
G10483	1.72	2.37	1.96	0.21	1.38	1.31	0.77	2.3	1.22	2.85	3.71	0.25	1.55	0.81	2.85	2.37	1.36	2.64	9.5	13.75	9.44	1.04	7.2	7.23	4.1	12.66	6.18	17.66	17.66	1.13	7.61	4.63	14	11.07	8.34	16.79	--	PREDICTED: uncharacterized protein LOC109190967 [Ipomoea nil]	-	-	-	-	-	-	-
G10484	2.8	1.53	0.46	2.25	1.69	0.8	1.24	3.62	0	1.43	1.39	0.48	1.35	1.94	1.35	0.95	2.88	2.78	7	4	1	5	4	2	3	9	0	4	3	1	3	5	3	2	8	8	--	PREDICTED: tetratricopeptide repeat protein 1 [Ipomoea nil]	-	-	-	-	-	GO:0031072//heat shock protein binding	-
G10485	4.78	6.83	4.83	3.76	3.17	3.49	2.23	2.14	1.42	6.38	6.39	3.67	3.1	3.65	3.1	1.69	1.95	1.13	33	49.46	29	23.09	20.69	24	14.88	14.7	9	49.42	38	21.11	19	26	19	10	15	9	--	PREDICTED: uncharacterized protein LOC109158396 [Ipomoea nil]	-	-	-	-	-	-	-
G10486	8.63	7.72	9.78	12.37	12.47	13.72	7.56	9.92	11.55	9.32	11.52	11.79	11.14	11.89	11.21	10.52	9.29	8.29	121	122	113	158	174	184	105	138	136	153	142	134	140	187	141	126	158	153	--	PREDICTED: uncharacterized protein LOC109167502 [Ipomoea nil]	-	-	-	-	-	-	-
G10487	21.17	19.22	19.35	18.18	20.57	24.99	10.96	16.02	12.31	24.52	23.37	21.08	21.82	20.12	19.4	12.58	14.89	14.19	156.92	141.1	126.44	126.4	145.5	176.37	73.1	109.44	83.96	194.81	138.79	133.29	136.16	155.32	123.71	77.58	116.92	126.9	--	PREDICTED: SMR domain-containing protein At5g58720 isoform X1 [Ipomoea nil]	-	-	-	-	-	-	-
G10488	2.04	3.02	2.6	3.06	2.39	2.27	4.21	3.41	1.23	2.83	4.2	0.82	4.07	3.07	1.78	1.07	3.87	1.18	9	14	10	12	10	10	18	15	5	14	16	3	16	14	7	4	19	6	--	-	-	-	-	-	-	-	-
G10489	41.16	31.02	29.6	30.99	34.36	29.47	32.66	31.49	30.08	43.14	40.14	33.77	34.24	28.94	27.93	33.65	34.68	33.58	367.52	290.62	229.81	245.91	290.2	262.4	281.93	279.69	246.78	431.9	308.85	250.97	271.75	266.54	221.44	254.26	344.22	345.02	SRP68	PREDICTED: signal recognition particle subunit SRP68 [Ipomoea nil]	Genetic Information Processing	Folding, sorting and degradation	ko03060//Protein export	K03107	-	-	-
G1049	3.81	6.92	6.25	5.25	6.99	4.12	5.56	6.24	3.73	4.16	2.72	5.03	4.15	6.84	7.13	2.84	5.45	8.72	15.1	28.8	21.54	18.51	26.23	16.31	21.34	24.63	13.59	18.52	9.29	16.61	14.63	27.97	25.11	9.53	24.05	39.8	--	PREDICTED: thioredoxin-like 2-1, chloroplastic isoform X2 [Ipomoea nil]	-	-	-	-	-	-	-
G10490	27	26.12	28.66	34.37	27.26	30.69	25.5	23.52	23.1	28.69	26.81	30.88	31.9	27.84	25.99	26.12	25.49	24.02	475.6	482.91	438.97	537.28	454.87	539.11	434.01	412.52	373.58	566.82	406.9	452.45	498.98	504.71	406.31	389.61	498.7	486.82	ZIP6	PREDICTED: zinc transporter 6, chloroplastic [Ipomoea nil]	-	-	-	-	GO:0031224//intrinsic component of membrane;GO:0044434//chloroplast part	GO:0022890//inorganic cation transmembrane transporter activity	GO:0006829//zinc II ion transport;GO:0044763//single-organism cellular process
G10491	33.52	27.66	27.12	26.47	22.42	26.61	27.1	22.55	23.73	35.02	30.45	30.22	27.89	27.79	27.16	27.05	28.7	24.91	306.7	265.47	215.71	215.23	194.02	242.81	239.69	205.16	199.46	359.27	240.02	230.09	226.75	262.19	220.58	209.43	291.84	262.24	--	PREDICTED: signal recognition particle subunit SRP68 [Ipomoea nil]	Genetic Information Processing	Folding, sorting and degradation	ko03060//Protein export	K03107	-	-	-
G10492	0.45	1	1.03	1.35	1.43	1.2	0.78	1.05	1.14	1.34	0.35	2.7	1.35	1.02	2.36	1.77	0.94	1.04	3	7	6	8	9	8	5	7	7	10	2	15	8	7	14	10	7	8	--	PREDICTED: E3 ubiquitin-protein ligase MARCH7 [Citrus sinensis]	-	-	-	-	-	-	-
G10493	35.62	32.81	32.74	45.85	41.96	40.86	35.29	39.83	38.12	32.31	29.19	24.34	32.37	29.06	30.2	28.03	31.57	32.14	473	457	378	541	527	541	453	526	465	481	334	269	382	398	356	315	466	491	--	PREDICTED: RRP12-like protein [Ipomoea nil]	-	-	-	-	-	-	-
G10494	3.52	2.92	3.07	4.35	3.34	5.43	2.1	2.32	3.01	4.66	4.26	4.48	4.48	4.41	3.44	3.46	4.68	3.32	43.65	38.47	33.32	48.07	39.97	67.8	24.38	28.89	34.4	64.84	46.33	44.88	48.68	56.77	39.25	35.43	64.18	46.63	Srp68	PREDICTED: signal recognition particle subunit SRP68 [Ipomoea nil]	Genetic Information Processing	Folding, sorting and degradation	ko03060//Protein export	K03107	-	-	-
G10495	114.19	103.56	100.92	158.01	144.38	137.54	174.2	151.46	162.57	148.07	132.19	134.02	136.57	133.04	129.95	184.74	171.74	176.58	2322	2209	1784	2855	2777	2789	3423.94	3063	3037.13	3375.75	2316	2268	2468	2790	2346	3179	3882	4131	TUBB2	PREDICTED: tubulin beta-2 chain [Ipomoea nil]	Cellular Processes	Transport and catabolism	ko04145//Phagosome	K07375	GO:0015630//microtubule cytoskeleton;GO:0032991//macromolecular complex	GO:0005198//structural molecule activity;GO:0017111//nucleoside-triphosphatase activity;GO:0032550//purine ribonucleoside binding	GO:0043623//cellular protein complex assembly;GO:0044763//single-organism cellular process
G10496	1.8	1.62	1.68	1.98	1.84	1.23	0.83	1.01	0.91	1.07	2.88	2.46	1.59	1.83	1.71	0.83	1.26	0.52	18	17	13.86	16.85	16.48	11.76	8	10	8.28	12	24.4	19.63	13.49	18.32	14.85	7	14	6	--	Zinc finger, CCHC-type [Corchorus capsularis]	-	-	-	-	-	-	-
G10497	18.26	17.09	17.88	9.48	9.34	9.57	13.28	13.2	11.55	14.57	14.21	15.7	18.89	18.6	17.96	12.87	12.8	14	417.94	413.58	358.56	194.34	200.11	220.17	284.53	274.16	244.82	375.8	271.81	295.56	363.75	420.52	367.8	251.27	328.15	347.64	At3g08860	PREDICTED: alanine--glyoxylate aminotransferase 2 homolog 3, mitochondrial-like [Ipomoea nil]	Metabolism;Metabolism;Metabolism;Metabolism;Metabolism;Metabolism	Global and overview maps;Global and overview maps;Amino acid metabolism;Amino acid metabolism;Amino acid metabolism;Amino acid metabolism	ko01100//Metabolic pathways;ko01110//Biosynthesis of secondary metabolites;ko00270//Cysteine and methionine metabolism;ko00260//Glycine, serine and threonine metabolism;ko00280//Valine, leucine and isoleucine degradation;ko00250//Alanine, aspartate and glutamate metabolism	K00827;K00827;K00827;K00827;K00827;K00827	-	-	-
G10498	1.54	2.14	2.71	2.42	1.14	1.12	1.11	1.08	1.84	2.2	1.99	2.59	1.04	2.17	2.49	2	0.55	1.34	10	14.58	15.31	14	7	7.26	7	7	10.96	16	11.15	14	6	14.58	14.36	11	4	10	--	PREDICTED: uncharacterized protein LOC109165264 [Ipomoea nil]	-	-	-	-	-	-	-
G10499	3.57	3.48	2.67	4.86	4.56	3.33	4.64	3.67	1.81	3.48	1.93	2.69	3.92	2.57	2.52	3.82	2.69	2.16	43	44	28	52	52	40	54	44	20	47	20	27	42	32	27	39	36	30	--	PREDICTED: SAGA-associated factor 11 homolog [Ipomoea nil]	-	-	-	-	-	-	-
G105	0	0	0	0	0	0	0	0	0	0	0	0	0	0	0	0	0	0	0	0	0	0	0	0	0	0	0	0	0	0	0	0	0	0	0	0	EXLA3	PREDICTED: expansin-like A1 [Ipomoea nil]	-	-	-	-	-	-	-
G1050	1.72	1.13	1.57	1.26	0.46	0.4	0.41	1.83	0.72	0.99	0.51	0.69	0.66	0.18	0	0.93	1.7	0.97	11.14	7.65	9.19	7.06	3	4	2	12.69	4	9	3	4.3	3	1	0	4	11	6.01	--	2-nonaprenyl-3-methyl-6-methoxy-1,4-benzoquinol hydroxylase [Theobroma cacao]	-	-	-	-	-	-	-
G10500	8.03	9.68	8.63	10.2	8.34	9.79	10.88	11.5	8.67	7.9	11	7.91	7.71	9.8	8.86	10.02	10.91	10.83	83.92	102.49	78.38	94.64	82.39	95.82	109.82	119.41	83.24	92.54	98.99	68.78	71.53	105.52	75.1	88.56	120.16	128.42	GCP1	PREDICTED: probable tRNA N6-adenosine threonylcarbamoyltransferase, mitochondrial [Ipomoea nil]	-	-	-	-	-	-	-
G10501	0	1.11	0	1.75	0.41	0.39	0	0	0	1.38	0	0.93	0.87	0	0.87	0	0.35	1.01	0	3	0	4	1	1	0	0	0	4	0	2	2	0	2	0	1	3	--	-	-	-	-	-	-	-	-
G10502	7.09	6.25	5.82	5.22	4.81	5.76	5.63	5.87	6.71	6.57	7.36	7.16	5.49	5.63	5.63	5.45	5.84	5.44	237	219	169	155	152	192	182	195	206	246	212	199	163	194	167	154	217	209	--	PREDICTED: uncharacterized protein LOC109164746 [Ipomoea nil]	-	-	-	-	-	-	-
G10503	1.44	2.42	2.4	1.11	2.95	1.99	1.94	1.38	1.62	2.33	3.78	3.22	2.66	2.5	2.31	1.31	4.68	1.82	13	20	19	10	21.97	20	16	13	15	25	20	19	21	23	20	8	18	17	PUS2	Pseudouridine synthase I, TruA [Corchorus olitorius]	-	-	-	-	-	-	-
G10504	2.01	1.24	3.34	1.34	1.61	2.06	0.58	1.05	0.58	2.61	1.56	3.14	2.98	2.4	2.82	1.07	0.72	0.61	20	13	21	6	15.22	14.06	5.04	9.11	5	29.23	11.06	19	19	24.2	18.18	9	8	7	STAR1	PREDICTED: ABC transporter I family member 17-like [Ipomoea nil]	-	-	-	-	-	-	-
G10505	40.23	41.29	43.85	44.05	46.35	49.12	30.06	29.38	32.09	48.18	45.37	47.14	48.91	48.02	46.74	28.02	29.54	30.45	660	713	628	634	703	784	463	459	467	925	634	650	706	826.99	664.92	380	534	550	At3g47120	PREDICTED: zinc finger CCCH domain-containing protein 25 [Ipomoea nil]	-	-	-	-	-	-	-
G10506	0	0	0	0	0.38	0	0	0	0	0	0	0	0	0	0	0	0	0	0	0	0	0	1	0	0	0	0	0	0	0	0	0	0	0	0	0	--	-	-	-	-	-	-	-	-
G10507	45.42	42.57	41.09	40.88	30.83	37.26	23.7	23.1	25.48	27.64	31.79	26.58	31.95	30.06	30.11	24.01	19.01	22.51	514.77	516.74	376.3	418.63	338.13	430.92	281.26	266.62	280.3	360.96	312.24	259.87	331.82	357.27	312.86	230.75	246.95	298.09	FOLK	PREDICTED: farnesol kinase, chloroplastic [Ipomoea nil]	Metabolism	Metabolism of terpenoids and polyketides	ko00900//Terpenoid backbone biosynthesis	K15892	-	GO:0016772//transferase activity, transferring phosphorus-containing groups	-
G10508	13.34	10.64	15.44	13.51	9.51	3.73	9.22	13.81	13.36	13.48	8.58	8.16	12.03	15.57	12.78	6.33	7.41	6.54	95.68	80.05	96.28	86.1	64.51	26.66	63.92	98.47	88	108.38	53.01	48.73	76.69	115.15	81.37	38.44	59.1	54	NPC1	PREDICTED: non-specific phospholipase C1 [Ipomoea nil]	Metabolism;Metabolism;Metabolism;Metabolism;Metabolism	Global and overview maps;Global and overview maps;Lipid metabolism;Carbohydrate metabolism;Lipid metabolism	ko01100//Metabolic pathways;ko01110//Biosynthesis of secondary metabolites;ko00564//Glycerophospholipid metabolism;ko00562//Inositol phosphate metabolism;ko00565//Ether lipid metabolism	K01114;K01114;K01114;K01114;K01114	-	GO:0016787//hydrolase activity	-
G10509	9.18	6.92	8.3	4.08	4.37	4.86	5.17	5.29	4.64	6.05	5.42	6.92	6.11	4.73	6.66	5.57	4.5	4.86	263.76	209.64	203.36	106.81	118.76	133.8	164.89	175.57	140.56	179.25	141.69	146.4	155.11	146.62	159.57	152.84	163.97	177.28	CRCK2	PREDICTED: calmodulin-binding receptor-like cytoplasmic kinase 2 [Ipomoea nil]	-	-	-	-	-	-	-
G1051	0.89	0.69	0.64	0.38	0.94	0.61	8	11.29	8.35	1.04	0.71	0.73	1.06	1.62	1	8.21	7.9	7.78	16	13	10	6	16	11	139	202	138	21	11	11	17	30	16	125	158	161	GLR2.8	PREDICTED: glutamate receptor 2.1-like [Ipomoea nil]	-	-	-	-	-	-	-
G10510	119.35	110.57	102.96	95.76	91.65	96.65	73.52	70.41	76.24	90.44	79.3	84.77	82.39	84.22	81.78	75.02	75.09	79.43	1072.69	1062.96	853.72	781.39	814.28	848.35	670.49	682.08	613.61	937.57	634.07	664.05	657.11	808.1	625.35	591.45	765.54	832.94	RPS26C	PREDICTED: 40S ribosomal protein S26-1-like [Ipomoea nil]	Genetic Information Processing	Translation	ko03010//Ribosome	K02976	-	-	-
G10511	0	0.21	0	0	0	0	0	0	0	0	0	0	0	0	0	0	0	0	0	1.08	0	0	0	0	0	0	0	0	0	0	0	0	0	0	0	0	PDX13	pyridoxine biosynthesis protein, partial [Arachis diogoi]	Metabolism	Metabolism of cofactors and vitamins	ko00750//Vitamin B6 metabolism	K06215	-	-	GO:0009108//coenzyme biosynthetic process
G10512	2.52	2.38	2.71	1.23	1.96	1.7	2.15	2.61	1.27	3.09	3.09	1.36	2.35	1.82	2.62	2.47	2.22	1.96	23.15	22.95	21.64	10.06	17.09	15.6	19.1	23.9	10.75	31.87	24.49	10.37	19.22	17.25	21.41	19.19	22.68	20.72	CRCK1	PREDICTED: calmodulin-binding receptor-like cytoplasmic kinase 2 [Ipomoea nil]	-	-	-	-	-	GO:0004672//protein kinase activity	GO:0016310//phosphorylation;GO:0071704//organic substance metabolic process
G10513	34.36	31.81	32.62	23.94	23.55	23.88	32.99	30.04	30.64	43.64	40.62	39.02	33	29.58	27.39	34.64	33.21	31.67	550.44	534.62	454.28	340.86	356.79	381.41	510.86	478.68	451.03	783.83	560.67	520.25	469.88	488.66	389.59	469.68	591.48	583.81	HDR1	PREDICTED: protein HEADING DATE REPRESSOR 1 [Ipomoea nil]	-	-	-	-	-	-	-
G10514	20.79	19.47	21.19	20.04	19.91	18.71	20.06	18.74	17.45	21.69	25.02	19.83	14.31	22.89	20.31	16.92	17.11	17.01	241.37	250.59	206.44	208.49	223.41	203.23	193.84	204.91	176.96	290.09	253.01	192.13	169.18	266.72	201.26	174.88	232.55	232.02	--	PREDICTED: uncharacterized protein LOC109165468 [Ipomoea nil]	-	-	-	-	-	-	-
G10515	8.49	9.4	9.15	11.28	12.31	12.5	9.97	9.51	10.19	9.68	10.84	10.11	10.43	9.48	11.15	6.55	7.13	6.85	295	336.07	256	324	371.91	399	300.96	299.94	296	352.88	289.68	261	281	299	299	179.91	260.54	236.04	--	PREDICTED: putative pentatricopeptide repeat-containing protein At1g16830 isoform X1 [Ipomoea nil]	-	-	-	-	-	-	-
G10516	1.71	1.78	1.75	2.32	2.78	2.14	1.84	1.37	2.07	1.2	2.06	2.82	1.68	1.31	1.93	1.55	1.15	1.05	24	26.25	21.37	29	37	30	25	19.1	26.74	19	25	33	21	19	24.1	18.44	18	17	At1g80880	PREDICTED: pentatricopeptide repeat-containing protein At1g80880, mitochondrial [Ipomoea nil]	-	-	-	-	-	-	-
G10517	18.39	17.1	16.41	17.33	18.35	19.61	15.57	13.05	13.34	20.3	19.71	21.44	16.69	15.98	17.74	16.28	16.56	16.39	308.84	300.14	246.01	257.99	307.97	332.03	231.97	220.72	192.77	389.97	297.57	295.74	254.02	295.31	260.31	234.54	301.31	302.94	fabD	PREDICTED: malonyl-CoA-acyl carrier protein transacylase, mitochondrial [Sesamum indicum]	Metabolism;Metabolism;Metabolism	Global and overview maps;Global and overview maps;Lipid metabolism	ko01100//Metabolic pathways;ko01212//Fatty acid metabolism;ko00061//Fatty acid biosynthesis	K00645;K00645;K00645	GO:0009532//plastid stroma	GO:0004312//fatty acid synthase activity	GO:0006743//ubiquinone metabolic process
G10518	8.42	8.59	8.69	12.37	12.54	11.75	16.99	15.2	17.58	10.82	12.09	10.68	13.77	13.66	13.44	23.28	24.75	24.71	322.22	347.41	290.77	422.01	455.11	448.77	626.48	578.44	620.99	461.8	400.35	346.36	471.36	536.34	457.54	754.06	1056.62	1089.65	SCL9	PREDICTED: scarecrow-like protein 9 [Ipomoea nil]	-	-	-	-	-	-	-
G10519	94.13	87.71	88.38	27.2	26.79	26.54	42.08	39.19	42.08	51.23	47.69	48.57	43.78	49.28	51.67	43.98	42.48	47.38	1280.85	1297.21	1066.33	368.18	359.23	380.85	574.64	560.39	533.11	808.32	574.37	579.8	537.97	726.15	647.55	531.34	663.1	749.05	CYP73A4	PREDICTED: trans-cinnamate 4-monooxygenase [Ipomoea nil]	Metabolism;Metabolism;Metabolism;Metabolism;Metabolism;Metabolism;Metabolism	Global and overview maps;Global and overview maps;Biosynthesis of other secondary metabolites;Amino acid metabolism;Metabolism of cofactors and vitamins;Biosynthesis of other secondary metabolites;Biosynthesis of other secondary metabolites	ko01100//Metabolic pathways;ko01110//Biosynthesis of secondary metabolites;ko00940//Phenylpropanoid biosynthesis;ko00360//Phenylalanine metabolism;ko00130//Ubiquinone and other terpenoid-quinone biosynthesis;ko00941//Flavonoid biosynthesis;ko00945//Stilbenoid, diarylheptanoid and gingerol biosynthesis	K00487;K00487;K00487;K00487;K00487;K00487;K00487	-	-	-
G1052	113.6	107.03	105.88	106.09	104.01	98.74	93.19	92.14	89.09	85.4	80.01	85.8	82.2	85.9	87.37	87.87	88.88	89.66	1381	1365	1119	1146	1196	1197	1095	1114	995	1164	838	868	888	1077	943	904	1201	1254	TIF3K1	PREDICTED: eukaryotic translation initiation factor 3 subunit K isoform X1 [Ipomoea nil]	-	-	-	-	GO:0043234//protein complex;GO:0070993//translation preinitiation complex	GO:0008135//translation factor activity, RNA binding;GO:0043021//ribonucleoprotein complex binding	GO:0006417//regulation of translation;GO:0016072//rRNA metabolic process
G10520	0.09	0.09	0.1	0.28	0	0.1	0.1	0	0	0	0	0.46	0.24	0.09	0.2	0	0.43	0.11	1.02	1.07	1.04	2.13	0	1.13	1.11	0	0	0	0	4.09	2.05	1.03	2.05	0	4	1.11	ANTR4	PREDICTED: probable anion transporter 4, chloroplastic isoform X2 [Ipomoea nil]	-	-	-	-	-	-	-
G10521	0	0	0.64	0	0.28	0	0	0.22	0.56	0	0.85	0.4	0	0.23	0	0	0	0.21	0	0	2.02	0	0.94	0	0	0.79	1.87	0	2.65	1.19	0	0.86	0	0	0	0.88	SLP1	PREDICTED: shewanella-like protein phosphatase 1 isoform X2 [Ipomoea nil]	-	-	-	-	-	-	-
G10522	0.59	0.71	0.23	0.89	0.21	0.59	0.74	0.46	0	0.83	0.23	0.47	0.89	0	0	0.33	0.53	1.03	3	3.77	1	4	1	3	3.62	2.3	0	4.73	1	2	4	0	0	1.43	3	6	MYH	PREDICTED: adenine DNA glycosylase isoform X2 [Ipomoea nil]	Genetic Information Processing	Replication and repair	ko03410//Base excision repair	K03575	-	-	-
G10523	17	13.22	16.8	23.92	25.7	24.68	9.98	6.96	6.72	29.52	29.95	28.73	22.06	22.79	26.11	13.19	12.41	17.59	172.92	142.42	149.99	218.33	248.08	248.87	99.04	71.06	61.66	334.96	265.06	240.37	201.37	241.39	238.13	114.62	141.7	204.53	--	PREDICTED: lamin-like protein [Ipomoea nil]	-	-	-	-	-	-	-
G10524	0	0.18	0.21	0	0	0	0	0	0	0.23	0	0	0	0.27	0.24	0	0	0.39	0	1	1	0	0	0	0	0	0	1.37	0	0	0	1.49	1.16	0	0	2.42	--	PREDICTED: probable anion transporter 4, chloroplastic isoform X2 [Ipomoea nil]	-	-	-	-	-	-	-
G10525	0	0.17	0	0.2	0	0.87	0.72	0	0.19	0.62	0.2	0.42	0.39	0.5	0.2	0.21	0.16	0.6	0	1	0	1	0	5	4	0	1	4	1	2	2	3	1	1	1	4	--	-	-	-	-	-	-	-	-
G10526	3.24	1.56	2.29	1.12	1.76	2.17	1.86	1.64	2.24	2.91	3.28	3.2	2.61	1.95	2.58	1.64	1.07	1.48	16.28	8.25	10	5	8.36	10.91	9.04	8.2	10.34	16.43	14.22	13.4	11.67	10.13	11.52	7	6	8.55	fabD	PREDICTED: malonyl-CoA-acyl carrier protein transacylase, mitochondrial [Amborella trichopoda]	Metabolism;Metabolism;Metabolism	Global and overview maps;Global and overview maps;Lipid metabolism	ko01100//Metabolic pathways;ko01212//Fatty acid metabolism;ko00061//Fatty acid biosynthesis	K00645;K00645;K00645	-	GO:0004312//fatty acid synthase activity	-
G10527	0	0.33	0	0.2	0.19	0.53	0.36	0.35	0.2	0	0.41	0.21	0	0	0	0	0	0	0	2	0	1	1.02	3	2	2	1.03	0	2	1	0	0	0	0	0	0	--	PREDICTED: zinc finger BED domain-containing protein RICESLEEPER 2-like [Ipomoea nil]	-	-	-	-	-	-	-
G10528	3.14	3.3	4.79	0.27	0.66	0.48	3.67	2.85	3.31	2.12	1.92	2.92	1.74	1.63	1.52	2.71	3.36	4.26	55.64	61.44	69.73	4.22	9.51	8.55	62.87	49.51	53.95	42.1	29.38	43.03	27.4	29.72	23.85	40.73	66.17	86.93	WRKY24	PREDICTED: probable WRKY transcription factor 26 [Ipomoea nil]	Organismal Systems;Environmental Information Processing	Environmental adaptation;Signal transduction	ko04626//Plant-pathogen interaction;ko04016//MAPK signaling pathway - plant	K13424;K13424	-	-	-
G10529	30.43	29.66	30.35	26.8	28.33	26.07	28.58	26.23	22.94	24.69	24.47	25.91	21.58	19.82	20.32	19.87	22.46	19.81	295.29	296.65	254.48	227.09	260.1	251.04	271.81	249.73	208.05	269.37	202.82	208.07	186.79	193.97	170.94	162.19	243.16	222.8	EIF2B	PREDICTED: eukaryotic translation initiation factor 2 subunit beta-like isoform X2 [Ipomoea nil]	Genetic Information Processing	Translation	ko03013//RNA transport	K03238	-	-	-
G1053	5.74	4.08	5.58	1.3	1.63	1.59	28.8	25.67	22.78	2.99	2.17	3.62	2.76	2.1	2.6	21.03	19.54	22.17	39.82	29.73	33.69	8	10.7	11	193.21	177.16	145.23	23.27	13	20.92	17	15	16	123.52	150.77	177.01	--	2-nonaprenyl-3-methyl-6-methoxy-1,4-benzoquinol hydroxylase [Theobroma cacao]	-	-	-	-	-	-	-
G10530	29.07	29.87	29.87	16.35	14.89	17.04	35.99	36.53	40.14	20.06	19.1	19.22	22.19	24.02	23.64	61.67	61.34	60.15	815.2	878.64	728.05	407.34	394.88	476.4	975.43	1018.68	1033.9	630.67	461.51	448.54	552.92	694.48	588.53	1463.34	1911.8	1940.4	TRP4	PREDICTED: telomere repeat-binding protein 4-like [Ipomoea nil]	-	-	-	-	GO:0044424//intracellular part	GO:0005488//binding	-
G10531	8.36	8.87	8.97	10.68	11.52	10.09	9.16	11.6	12.79	11.72	11.62	10.93	10.31	12.09	10.42	11.63	10.89	9.55	169.21	188.32	157.79	192	220.41	203.47	179.2	233.31	237.74	265.8	202.46	184	185.32	252.21	187.22	199.17	244.92	222.3	dapb1	PREDICTED: prolyl endopeptidase-like [Sesamum indicum]	-	-	-	-	GO:0044444//cytoplasmic part	GO:0008236//serine-type peptidase activity	GO:0009409//response to cold;GO:0019538//protein metabolic process
G10532	25.74	28.46	22.86	28.18	28.46	27.34	31.65	26.07	26.28	26.44	23.38	26.31	26.27	24.93	28.88	24.74	25.46	24.27	271.87	315.27	209.86	264.48	284.26	287.96	323.09	273.84	255.02	313.09	212.7	231.27	246.52	271.48	270.79	221.07	298.86	294.88	ptrB	Prolyl oligopeptidase family protein isoform 3 [Theobroma cacao]	-	-	-	-	GO:0044444//cytoplasmic part	GO:0008236//serine-type peptidase activity	GO:0009409//response to cold;GO:0019538//protein metabolic process
G10533	0.54	2.27	1.25	1.73	1.85	1.44	0.89	1.41	0.44	2.61	1.85	1.72	1.98	1.58	0.71	0.91	0.94	1.49	4	15	7	10	11	9	6	9	3	19	11	9	12	11	4	5	7	11	--	PREDICTED: uncharacterized protein LOC109173369 [Ipomoea nil]	-	-	-	-	-	-	-
G10534	8.76	6.37	7.26	13.81	11.87	11.38	32.6	26.49	29.47	5.09	4.25	5.15	17.88	18.42	15.12	36.63	35.31	36.23	118.94	90.68	85.65	166.65	152.46	154.15	427.86	357.81	367.68	77.49	49.74	58.19	215.74	258	182.23	420.96	532.99	566.09	PTI6	PREDICTED: pathogenesis-related genes transcriptional activator PTI6-like [Ipomoea nil]	Organismal Systems	Environmental adaptation	ko04626//Plant-pathogen interaction	K13434	-	-	-
G10535	0.69	0.57	0	0.92	2.1	0.47	0.82	0.68	0.43	1.27	0.29	2.13	0.99	0.23	1.34	0	0.71	0.34	3.47	3.03	0	4.14	10	2.38	4	3.41	1.99	7.19	1.24	8.94	4.43	1.19	6	0	4	2	ATG10	PREDICTED: ubiquitin-like-conjugating enzyme ATG10 [Ipomoea nil]	Cellular Processes	Transport and catabolism	ko04136//Autophagy - other eukaryotes	K17888	-	-	-
G10536	29.37	21.22	21.72	32.35	21.4	28.24	19.98	22.74	18.53	27.33	21.42	25.33	27.96	20.68	20.89	20.22	21.51	20.81	175.28	132.84	112.7	171.58	120.82	168.09	115.24	135.01	101.63	182.9	110.16	125.82	148.28	127.27	110.67	102.13	142.69	142.93	RPS26C	PREDICTED: 40S ribosomal protein S26-1-like [Ipomoea nil]	Genetic Information Processing	Translation	ko03010//Ribosome	K02976	-	-	-
G10537	10.79	9.74	9.41	13.54	11.7	11.2	7.41	8.54	6.46	9.08	7.78	7.87	8.62	10.25	8.67	7.87	6.99	6.72	163.28	154.55	123.74	182.08	167.5	169.02	108.29	128.51	89.86	154.04	101.43	99.06	115.89	159.96	116.44	100.77	117.62	116.93	--	PREDICTED: uncharacterized protein LOC109162592 [Ipomoea nil]	-	-	-	-	-	-	-
G10538	2.98	3.8	3.32	4.15	5.35	5.32	3.26	3.51	2.84	5.03	3.13	6.8	3.32	4.5	3.75	3.1	2.62	2.15	20	26	17	23	30	39	20	21	15	36	17	35	18	28.01	21.08	17	23	16	Os03g0826400	PREDICTED: zinc finger CCCH domain-containing protein 25 [Ipomoea nil]	-	-	-	-	-	-	-
G10539	60.8	61.18	58.12	73.84	77.01	74.51	132.18	136.95	143.2	100.51	101.2	101.27	89.66	93.92	88.13	175.49	182.98	170.38	1403.65	1481.76	1166.59	1514.73	1681.59	1715.42	2949.62	3144.56	3037.49	2601.57	2013.11	1945.77	1839.6	2236.27	1806.44	3428.64	4695.99	4525.7	RPT2	PREDICTED: root phototropism protein 2 [Ipomoea nil]	-	-	-	-	-	-	GO:0009606//tropism;GO:0050794//regulation of cellular process
G1054	14.71	16.86	17.54	8.78	8.93	7.71	16.01	18.43	18.29	7	8.26	8.95	8.02	8.26	7.86	13.15	15.01	15.3	397.42	478.03	412.06	191.56	189.7	207.84	416.53	495.21	454.07	211.94	166.94	201.21	162.95	230.16	188.48	300.6	419.53	466.29	--	PREDICTED: 3-oxoacyl-[acyl-carrier-protein] synthase II, chloroplastic-like [Ipomoea nil]	Metabolism;Metabolism;Metabolism;Metabolism	Global and overview maps;Global and overview maps;Lipid metabolism;Metabolism of cofactors and vitamins	ko01100//Metabolic pathways;ko01212//Fatty acid metabolism;ko00061//Fatty acid biosynthesis;ko00780//Biotin metabolism	K09458;K09458;K09458;K09458	-	-	-
G10540	2.24	3.91	4.91	2.52	7.09	3.59	2.84	3.41	2.43	4.32	2.6	2.73	2.63	4.37	2.99	4.11	3.5	3.25	6.01	11	11.45	6.01	18	9.62	7.37	9.09	6	13	6.02	6.09	6.27	12.1	7.13	9.33	10.43	10.03	RPS26	40S ribosomal protein S26-3, partial [Anthurium amnicola]	Genetic Information Processing	Translation	ko03010//Ribosome	K02976	-	-	-
G10541	2.35	2.58	1.56	3.76	2.77	2.81	2.61	2.9	4.32	1.93	3.35	3.25	2.13	2.98	1.83	2.67	2.44	1.96	26	30	15	37	29	31	28	32	44	24	32	30	21	34	18	25	30	25	--	PREDICTED: glycine oxidase [Solanum tuberosum]	-	-	-	-	-	-	-
G10542	30.36	32.13	30.48	33.3	31.42	29.16	31.15	25.74	24.23	30.87	25.09	33.39	35.61	32.68	37.1	26.3	34.95	29.52	236	262	206	230	231	226	234	199	173	269	168	216	246	262	256	173	302	264	TOPP4	PREDICTED: serine/threonine-protein phosphatase PP1 isozyme 3 [Ipomoea nil]	Genetic Information Processing	Translation	ko03015//mRNA surveillance pathway	K06269	-	-	-
G10543	4.43	4.91	4.6	5.29	3.82	3.35	2.71	4.45	4.2	6.2	4.72	4.55	3.86	4.91	3.05	3.84	2.76	3.85	48.99	57	44.23	52	40	37	29	49	42.67	77	45	41.91	38	56	30	36	34	49	--	PREDICTED: D-amino acid dehydrogenase [Solanum pennellii]	-	-	-	-	-	-	-
G10544	6.4	5.74	6.18	6.64	6.16	7.4	14.34	12.82	12.73	10.57	11.69	9.89	11.23	8.52	9.62	13.17	17.03	15.16	80.49	75.78	67.57	74.27	73.33	92.82	174.42	159.97	147.19	148.95	126.75	102.58	125.62	110.61	107.5	140.27	238.22	218.55	NET4A	PREDICTED: protein NETWORKED 4B [Ipomoea nil]	-	-	-	-	-	-	-
G10545	4.11	7.7	9.13	5.1	4.05	5.69	3.96	5.27	2.93	8.09	8.06	8.86	8.45	6.46	6.86	4.69	3.95	5.67	29	57	56	32	27	40	27	37	19	64	49	52	53	47	43	28	31	46	At3g25430	PREDICTED: poly(A)-specific ribonuclease PARN-like isoform X2 [Ipomoea nil]	Genetic Information Processing	Folding, sorting and degradation	ko03018//RNA degradation	K01148	-	-	-
G10546	175.57	161.22	155.89	150.38	128.65	129.08	128.09	109.45	121.39	126.31	126.72	118.49	116.53	110.91	104.87	120.49	109.32	110.83	1573.92	1516.09	1214.89	1197.88	1090.83	1153.92	1109.84	975.74	999.72	1269.45	978.75	883.98	928.31	1025.4	834.61	914.06	1089.34	1143.09	RPS26C	PREDICTED: 40S ribosomal protein S26-1-like [Ipomoea nil]	Genetic Information Processing	Translation	ko03010//Ribosome	K02976	-	-	-
G10547	31.11	31.86	31.88	34.46	32.67	41.49	17.86	16.25	19.54	53.95	50.12	70.01	46.82	47.55	50.7	17.38	17.77	20.54	302.1	323.65	267.81	269.08	261.98	346.25	136.93	142.2	127.23	542.6	428.55	451.83	391.09	460.25	372.43	149.12	184.76	192.73	BASS3	PREDICTED: probable sodium/metabolite cotransporter BASS3, chloroplastic [Ipomoea nil]	-	-	-	-	-	-	-
G10548	64.62	54.2	50.73	89.38	71.26	76.85	98.69	100.63	100.96	89.66	77.04	76.77	68.1	75.87	79.55	79.13	79.88	80.75	441	388	301	542	460	523	651	683	633	686	453	436	413	534	482	457	606	634	At5g48480	Lactoylglutathione lyase / glyoxalase I family protein [Theobroma cacao]	-	-	-	-	-	-	-
G10549	4.56	2.76	4.34	1.36	1.35	0.81	0.67	0.91	0.35	0.93	0.39	0.68	1.36	0.86	0.27	0.38	0.22	0.42	56.7	36	46.93	15	15.87	10	8	11.2	4	13	4.14	7	15	11	3	4	3	6	RABA5B	PREDICTED: ras-related protein RABA5b-like [Ipomoea nil]	-	-	-	-	-	-	-
G1055	56.38	53.57	54.33	54.61	57.13	57.18	38.04	41.12	40.9	54.19	50.93	45.35	39.69	39.52	37.97	32.85	31.36	33.3	1335	1332	1119	1143	1280	1351	871	969	891	1439	1039	894	835	965	798	659	826	908	MSR2	PREDICTED: uncharacterized protein LOC109190671 [Ipomoea nil]	-	-	-	-	-	-	-
G10550	6.19	5.38	4.37	4.52	3.13	4.18	2.25	1.61	1.76	3.51	2.97	3.11	3.68	2.17	2.62	1.93	1.67	2.22	71.78	65.44	44.07	46.57	34.38	48.32	25.28	18.62	18.73	45.61	29.71	30.02	37.99	26.02	27	18.91	21.53	29.6	DCTPP1	PREDICTED: dCTP pyrophosphatase 1-like [Ipomoea nil]	Metabolism;Metabolism	Global and overview maps;Nucleotide metabolism	ko01100//Metabolic pathways;ko00240//Pyrimidine metabolism	K16904;K16904	-	-	-
G10551	15.08	12.42	14.56	12.82	13.65	14.35	9.87	12.64	11.7	14.39	17.62	17.9	15.13	16.21	15.17	10.11	10.1	10.12	297.6	252.46	241.93	222.96	254.29	277.93	183.71	245.35	209.56	320.04	297.5	291.23	260.86	325.22	262.6	164	222.78	222.76	NPF8.1	PREDICTED: protein NRT1/ PTR FAMILY 8.2-like [Ipomoea nil]	-	-	-	-	-	-	-
G10552	1.45	1.16	2.28	3.61	2.53	2.57	1.96	2.86	2.53	2.39	2.8	2.57	3.82	2.76	2.49	2.15	1.7	2.48	12.58	10.54	17.26	27.9	20.84	22.29	16.45	24.73	20.2	23.32	21	18.62	29.51	24.76	19.23	15.82	16.4	24.77	At3g25290	PREDICTED: cytochrome b561 and DOMON domain-containing protein At3g25290-like [Ipomoea nil]	-	-	-	-	GO:0031224//intrinsic component of membrane	-	GO:0044710//single-organism metabolic process
G10553	6.16	5.23	6.29	1.29	0.94	1.93	42.99	40.63	42.9	3.21	3.16	2.74	1.96	1.7	2.07	42.12	42.71	39.08	93.34	93.46	89.56	21.38	14.03	26.68	708.88	756.19	688.51	53.7	49.03	38.62	28.63	23.07	27.72	609.97	844.32	796.29	OXI1	PREDICTED: serine/threonine-protein kinase OXI1-like [Ipomoea nil]	Environmental Information Processing	Signal transduction	ko04016//MAPK signaling pathway - plant	K20714	-	GO:0016772//transferase activity, transferring phosphorus-containing groups	-
G10554	33.83	30.89	30.19	32.4	28.62	30.58	27.33	27.94	25.79	24.46	20.87	22.66	20.87	21.76	21.65	22.35	19.12	21.26	419.54	401.78	325.42	357.01	334.58	378.07	327.57	344.54	292.8	339.99	222.97	233.82	229.93	277.82	238.33	234.5	263.04	303.32	EIF2B	PREDICTED: eukaryotic translation initiation factor 2 subunit beta-like isoform X2 [Ipomoea nil]	Genetic Information Processing	Translation	ko03013//RNA transport	K03238	-	-	-
G10555	1.55	1.11	0.67	0.65	1.23	0	0.6	0.19	0.63	0.69	0.9	1.63	1.32	1.88	1.52	0.46	0.17	1.18	8	6	3	3	6	0	3	1	3	4	4	7	6.06	10	7	2	1	7	--	-	-	-	-	-	-	-	-
G10556	142.51	120.95	122.88	146.59	141.51	124.7	133.46	114.63	114.21	114.77	114.68	112.25	122.46	121.19	103.32	119.5	122.41	113.59	1350	1202	1012	1234	1268	1178	1222	1080	994	1219	936	885	1031	1184	869	958	1289	1238	RPL32A	PREDICTED: 60S ribosomal protein L32-1 [Ipomoea nil]	Genetic Information Processing	Translation	ko03010//Ribosome	K02912	GO:0030529//intracellular ribonucleoprotein complex	-	GO:0010467//gene expression
G10557	6.29	9.74	10.25	6.78	3.88	8.5	4.61	6.59	2.91	8.43	4	12.28	6.45	5.84	4.13	4.02	4.31	4.78	24	39	34	23	14	32.36	17	25	10.2	36.08	13.15	39	21.87	23	14	13	18.28	21	RPS8	40S ribosomal protein S8, partial [Anthurium amnicola]	Genetic Information Processing	Translation	ko03010//Ribosome	K02995	GO:0009536//plastid;GO:0030529//intracellular ribonucleoprotein complex	GO:0003723//RNA binding;GO:0005198//structural molecule activity	GO:0010467//gene expression
G10558	18.05	17.46	16.26	25.87	26.94	22.64	71.22	70.29	67.47	29.99	29.07	30.4	28	29.87	28.29	68.16	67.07	68.62	263	264	206	335	368	329	1000	1017	899	490	365	365	361	449	366	836	1084	1142	PUB9	PREDICTED: U-box domain-containing protein 9-like [Ipomoea nil]	-	-	-	-	-	GO:0003824//catalytic activity	GO:0032446//protein modification by small protein conjugation
G10559	1.85	0.61	1.23	3.29	3.04	2.76	1.4	1.17	1.46	2.92	2.86	1.54	1.75	1.42	1.8	1.47	1.52	1.4	45.64	17.66	25	72.88	69.21	72.78	31.47	32.11	37.91	89.5	61.83	36.31	39.16	38.12	42.89	28.53	46.31	35.77	NPF8.1	PREDICTED: protein NRT1/ PTR FAMILY 8.2-like [Ipomoea nil]	-	-	-	-	GO:0031224//intrinsic component of membrane	-	GO:0015833//peptide transport
G1056	265.03	274.8	274.35	67.84	71.05	70.89	155.2	158.64	162.55	179.33	193.62	187.71	131.62	133.71	137.14	306.93	314.91	318.03	7201.15	7823.63	6477.15	1637.94	1810.23	1919.8	4067.11	4263.57	4048.33	5394.13	4454.48	4244.39	3178.2	3732.1	3308.12	6957.29	9415.58	9856.24	BGAL1	PREDICTED: beta-galactosidase-like [Ipomoea nil]	-	-	-	-	-	-	-
G10560	58.62	58.51	55.7	52.22	50.91	48.93	13.68	11.79	11.63	84.66	93.43	88.51	72.79	62.35	59.55	16.29	16.48	15.14	623.78	653.19	515.28	493.81	512.39	519.18	140.75	124.8	113.68	1010.02	856.68	783.85	688.33	684.25	562.64	146.7	194.97	185.34	At3g17800	PREDICTED: UV-B-induced protein At3g17800, chloroplastic-like [Ipomoea nil]	-	-	-	-	-	-	-
G10561	32.63	29.21	32.43	28.84	28.18	25.83	22.46	21.31	20.41	33.06	27.28	28.32	24.93	27.09	25.9	21.86	22.94	19.82	508	477	439	399	415	401	338	330	292	577	366	367	344.94	435	358	288	397	355	CHIP	PREDICTED: E3 ubiquitin-protein ligase CHIP-like isoform X2 [Ipomoea nil]	Genetic Information Processing;Genetic Information Processing	Folding, sorting and degradation;Folding, sorting and degradation	ko04141//Protein processing in endoplasmic reticulum;ko04120//Ubiquitin mediated proteolysis	K09561;K09561	-	-	-
G10562	74.29	73.96	74.8	73.65	68.5	67.15	70.9	62.6	64.57	65.22	60.14	55.62	57.94	61.04	54.2	62.96	60.3	61.33	1145.39	1196.28	968.06	1009.01	998.93	1032.48	993.23	923.36	914.73	1127.53	769.34	713.73	764.51	970.59	741.87	821.52	1033.57	1057.87	RPL5	60s ribosomal protein l5, partial [Nicotiana attenuata]	Genetic Information Processing	Translation	ko03010//Ribosome	K02932	-	-	-
G10563	4.46	5.73	7.43	7.77	8.25	6.93	6.69	6.5	3.88	7.95	9.57	10.44	9.28	4.32	6.27	6.85	4.61	6.39	20	27	29	31	35	31	29	29	16	40	37	39	37	20	25	26	23	33	CEQORH	PREDICTED: putative quinone-oxidoreductase homolog, chloroplastic [Ipomoea nil]	-	-	-	-	-	GO:0003824//catalytic activity	GO:0044710//single-organism metabolic process
G10564	0.32	0	0	0	0	0	0.99	0	0.7	0.57	0.37	0.77	0	0	0	0.38	0	0	1.01	0	0	0	0	0	3	0	2	2	1	2	0	0	0	1	0	0	--	PREDICTED: ethylene-responsive transcription factor-like protein At4g13040 isoform X1 [Ipomoea nil]	-	-	-	-	-	-	-
G10565	5.15	4.79	4.48	3.31	3.77	3.05	1.28	0.76	1.03	2.37	1.98	2.69	3.75	3.04	2.99	0.9	1.11	1.73	54.27	52.9	41	31	37.6	32	13	8	10	28	18	23.55	35.16	33	28	8	13	21	--	-	-	-	-	-	-	-	-
G10566	2.32	1.99	3.73	0.78	2.7	2.32	1.44	1.4	1.26	0.41	3.5	2.79	1.3	1.12	1.04	1.37	1.04	2.01	10	9	14	3	11	10	6	6	5	2	13	10	5	5	4	5	5	10	At4g13040	PREDICTED: ethylene-responsive transcription factor-like protein At4g13040 isoform X2 [Ipomoea nil]	-	-	-	-	-	-	-
G10567	7.96	6.74	6.36	11.2	10.52	9.65	32.71	34.46	30.69	18.14	17.71	17.14	12.81	11.36	13.32	36.45	29.74	34.59	72	64	50	90	90	87	286	310	255	184	138	129	103	106	107	279	299	360	PUB9	PREDICTED: U-box domain-containing protein 9-like [Ipomoea nil]	-	-	-	-	-	GO:0003824//catalytic activity	GO:0032446//protein modification by small protein conjugation
G10568	4.6	4.9	2.96	2.89	2.47	1.63	3.5	3.95	3.98	7.36	8	9.09	3.35	6.03	2.74	5.28	6.82	5.06	34	38	19	19	17.28	12	24.99	29	27	61	50.97	55.91	22	46	18	33	56	43	--	-	-	-	-	-	-	-	-
G10569	6.64	7.59	9.41	8.08	12.52	10.34	5.66	3.41	5.38	8.29	8.33	5.89	8.21	6.56	9.35	4.8	4.24	4.26	39	47	48	42	70	61	32	20	29	55	42	29	43	40	49	24	28	29	--	PREDICTED: uncharacterized protein LOC109162469 [Ipomoea nil]	-	-	-	-	-	-	-
G1057	7.2	10.53	8.09	3.12	3.43	3.73	93.34	99.52	93.89	1.5	1.03	1.41	4.82	4.04	3.88	47.67	48.39	45.58	105.19	162.3	98.65	43.24	43.52	47.62	1239.15	1295.66	1214.44	23.72	13.21	18.26	58.94	58.51	50.32	593.96	761.19	753.3	TIFY10A	PREDICTED: protein TIFY 10a-like [Ipomoea nil]	Environmental Information Processing	Signal transduction	ko04075//Plant hormone signal transduction	K13464	-	-	-
G10570	4.89	5.6	3	2.2	2.07	2.94	1.01	2.3	5.33	1.45	2.65	1.96	2.2	2.85	2.2	1.54	1.17	2.27	15	18	8	6	6	9	3	7	15	5	7	5	6	9	6	4	4	8	--	PREDICTED: probable leucine-rich repeat receptor-like serine/threonine-protein kinase At3g14840 [Ipomoea nil]	-	-	-	-	-	-	-
G10571	7.43	6.59	5.65	6.54	7.45	8.1	6.15	4.81	4.71	7.72	6.67	4.97	7.93	8.08	8.08	3.97	4.42	4.16	115	107	76	90	109	125	92	74	67	134	89	64	109	129	111	52	76	74	--	PREDICTED: uncharacterized protein LOC109162469 [Ipomoea nil]	-	-	-	-	-	-	-
G10572	7.22	8.86	6.15	10.41	9.51	11.41	6.91	10.54	8.23	10.54	8.46	9.9	10.22	9.48	10.23	10.39	12.34	9.41	58.02	74.34	43	74.35	72.3	91.45	53	84.29	60	95	58.57	66	73	78.6	73	70.7	110	87	NPP2	PREDICTED: serine/threonine-protein phosphatase PP1 isozyme 2 [Ipomoea nil]	Genetic Information Processing	Translation	ko03015//mRNA surveillance pathway	K06269	-	-	-
G10573	88.62	82.39	90.67	87.27	93.77	85.39	71	72.48	78.23	105.06	110.87	105.13	107.78	105.51	107.99	92.2	89.61	94.58	948	918	828	807	935	917	726	784	772	1240	1011	922	1005	1177	1008	817	1044	1150	--	PREDICTED: putative G3BP-like protein isoform X2 [Ipomoea nil]	-	-	-	-	-	-	-
G10574	0	0	0	0	0	0	0	0	0	0	0	0	0	0	0	0	0	0	0	0	0	0	0	0	0	0	0	0	0	0	0	0	0	0	0	0	--	PREDICTED: protein bicaudal C homolog 1-like [Ipomoea nil]	-	-	-	-	-	-	-
G10575	54.83	58.68	62.3	63.98	65.97	63.42	54.29	53.19	49.89	66.61	59.25	67	65.58	65.72	63.37	64.3	66.81	63.67	652	732	644	676	742	752	624	629	545	888	607	663	693	806	669	647	883	871	--	PREDICTED: putative G3BP-like protein isoform X2 [Ipomoea nil]	-	-	-	-	-	-	-
G10576	1.73	2.81	2.15	3.4	3.2	3.25	3.05	1.95	2.51	3.53	3.17	2.59	2.92	3.35	2.43	2.47	2.46	2.25	24	41	26	42	42	45	41	27	32	55	38	30	36	48	30	29	38	36	MTPB	PREDICTED: metal tolerance protein B isoform X1 [Ipomoea nil]	-	-	-	-	GO:0016020//membrane	-	GO:0006812//cation transport;GO:0016043//cellular component organization;GO:0044763//single-organism cellular process
G10577	0.21	1.08	0.41	0	0.3	0	0	0.14	0.39	0.13	0.91	0.85	0	0.07	0.08	0.25	0.06	0.25	3	16	5	0	4	0	0	2	5	2	11	10	0	1	1	3	1	4	--	-	-	-	-	-	-	-	-
G10578	4.06	4.93	4.63	9.61	6.03	7.17	7.89	7.84	7.33	11.36	8.49	8.99	7.72	7.01	8.55	12.17	11.69	12.75	68.54	87.2	67.9	144	96.26	120.57	128.66	131.55	113.59	214.84	123.3	126.12	115.76	122	128	173.62	219.22	247.36	FATA	PREDICTED: oleoyl-acyl carrier protein thioesterase 1, chloroplastic-like [Solanum tuberosum]	Metabolism	Lipid metabolism	ko00061//Fatty acid biosynthesis	K10782	-	GO:0016788//hydrolase activity, acting on ester bonds	-
G10579	3.62	4.47	4.12	5	5.34	5.5	11.74	14.81	11.91	6.04	6.94	6.02	5.23	5.81	6.78	10.34	10.32	12.85	100.92	130.7	99.91	123.97	140.79	153.05	316.39	410.89	305.04	188.95	166.79	139.62	129.72	166.98	167.8	244.05	319.78	412.24	FH1	PREDICTED: formin-like protein 1 [Ipomoea nil]	-	-	-	-	-	-	-
G1058	50.86	51.44	51.63	45.64	48.19	49.84	38.52	41.7	40.35	51.63	53.96	56.52	44.65	46.41	46.21	38.64	38.71	39.37	2055	2176	1809	1636	1838	2006	1516	1683	1502	2336	1877	1900	1599	1931	1657	1323	1748	1843	SAC4	PREDICTED: phosphoinositide phosphatase SAC2-like isoform X2 [Ipomoea nil]	-	-	-	-	-	GO:0016788//hydrolase activity, acting on ester bonds	GO:0006661//phosphatidylinositol biosynthetic process
G10580	40.32	42.16	40.74	20.57	21.62	21.38	18.51	18.33	17.9	17.97	17.31	17.64	19.17	19.06	19.61	14.25	11.97	12.48	842.85	924.4	740.23	382	427.34	445.69	374	381	343.78	421	311.65	306.83	356	410.81	363.89	252	278	300	CYP82C4	PREDICTED: cytochrome P450 82C4-like [Ipomoea nil]	-	-	-	-	-	-	-
G10581	2.56	3.93	5.36	3.09	4.03	3.3	2.13	2.34	1.9	1.72	1.21	2.02	2.32	1.87	0.98	0.99	0.73	1.29	31.84	51.23	57.91	34.15	47.45	40.95	25.58	28.99	21.65	23.95	13.01	20.93	25.69	23.96	10.77	10.43	10.09	18.43	CYP82C4	PREDICTED: cytochrome P450 82C4-like [Ipomoea nil]	-	-	-	-	-	-	-
G10582	7.76	11.17	8.24	8.36	9.19	10.21	11.34	12.39	12.79	18.03	17.32	16.62	13.57	11.17	12.96	14.81	17.4	14.32	124	167	108	117	146	143	164	188	182	310	208	223	179	183	150	173	263	241	STR4A	PREDICTED: rhodanese-like domain-containing protein 4A, chloroplastic [Ipomoea nil]	-	-	-	-	-	-	-
G10583	0	0.76	0	0.45	1.48	0.72	0.55	0	0.25	0.89	0.23	0.48	0.45	1.36	0.45	0.24	0.29	0.35	0	4	0	2	7	3.58	2.65	0	1.17	5	1	2	2	7	2	1	1.59	2	--	-	-	-	-	-	-	-	-
G10584	0.53	0.88	1.45	0.82	1.41	1.06	0.3	0.6	0.1	0.63	0.67	0.74	0.67	0.9	0.73	0.7	0.34	0.48	8	14	19	10.95	19	15	4	9	1	8	8	7	9	14	8	9	5	7	CYP82C4	PREDICTED: cytochrome P450 82C4-like [Ipomoea nil]	-	-	-	-	-	-	-
G10585	21.42	22.11	19.07	18.34	18.73	16.98	18.62	17.31	18.12	20.63	17.18	20.26	21.94	21.39	17.87	20.6	19.97	18.35	301	326	233	229	249	238	253	242	234	325	208	237	274	310	223	245	312	296.65	SEC23IP	PREDICTED: protein bicaudal C homolog 1-like [Ipomoea nil]	-	-	-	-	-	-	-
G10586	1.46	1.84	0.22	1.45	2.28	1.27	1.02	0.44	3.22	0.83	1.14	0.27	0.6	2.23	1.39	0.62	2.26	1.33	6.45	9.09	0.83	6.08	10.18	5.99	4.66	1.92	13.94	4.37	4.62	1	2.51	10.85	5.84	2.46	11.85	6.77	SFH13	PREDICTED: phosphatidylinositol/phosphatidylcholine transfer protein SFH9 [Ipomoea nil]	-	-	-	-	-	-	-
G10587	16.51	14.97	15.45	18.81	16.53	14.63	7.89	8	6.5	13.22	12.56	13.77	15.59	14.98	14.26	5.22	6.54	4.71	332.17	307.78	283.89	317.28	333.31	301.94	139.35	152.01	123.33	314.01	237.03	215.97	287.43	319.71	257.42	94	149.15	115.03	ANTR4	PREDICTED: probable anion transporter 4, chloroplastic isoform X1 [Ipomoea nil]	-	-	-	-	-	-	-
G10588	3.69	5.17	5.38	6.1	6.25	3.46	6.12	5.45	5.63	7.69	3.43	9.17	6.65	5.25	5.55	4.37	5.32	6.71	15	22	19	22	24	14	24	22	21	35	12	31	24	22	20	15	24	31.35	--	-	-	-	-	-	-	-	-
G10589	0	0	0	0	0	0	0	0	0	0	0	0	0	0	0	0	0	0	0	0	0	0	0	0	0	0	0	0	0	0	0	0	0	0	0	0	CYP82C2	PREDICTED: cytochrome P450 82C4-like [Ipomoea nil]	-	-	-	-	-	-	-
G1059	15.14	14.98	12.18	11.04	12.39	9.66	9.42	9.47	8.86	14.28	16.33	17.17	10.49	10.15	11.3	9.86	8.85	8.67	228.6	234.74	161.66	153.93	167.72	145.15	135.72	130.28	112.85	234.97	201.65	204.41	134.53	143.04	144.55	118.29	140.62	144.97	--	AT1G17665-like protein [Geranium maderense]	-	-	-	-	-	-	-
G10590	0	0	0	0	0	0.27	0	0	0	0.26	0	0.32	0	0	0	0	0	0	0	0	0	0	0	1	0	0	0	1.11	0	1	0	0	0	0	0	0	CYP82A3	PREDICTED: cytochrome P450 82C4-like [Ipomoea nil]	-	-	-	-	-	-	-
G10591	0.24	0.43	0	0.25	0.69	0.84	0	1.37	0	0	0	0.71	0.2	0	1.21	0	0.28	0.43	1.59	2.93	0	1.47	4.25	5.46	0	8.89	0	0	0	3.87	1.17	0	7	0	2.02	3.25	NPF8.2	PREDICTED: protein NRT1/ PTR FAMILY 8.2-like [Ipomoea nil]	-	-	-	-	-	-	-
G10592	17.19	20.64	18.02	22.5	19.46	21.5	21.44	21.37	19.33	19.81	20.17	22.38	19.03	20	18.7	21.19	22.33	18.82	350.79	441.68	319.64	408	375.59	437.53	422.8	433.69	362.26	453.2	354.54	380	345.09	420.79	338.78	365.83	506.44	441.7	dapb1	PREDICTED: prolyl endopeptidase-like [Sesamum indicum]	-	-	-	-	-	-	-
G10593	100.07	81.05	85.84	96.14	86.65	80.06	71.65	64	65.77	88.34	80.32	70.12	75.83	72.48	69.34	70.08	71.26	63.51	1228.06	1043.41	915.89	1048.45	1005.86	979.83	849.95	781.12	741.57	1215.53	849.31	716.17	827.04	917.33	755.5	727.8	972.05	896.71	RPL13AB	PREDICTED: 60S ribosomal protein L13a-2-like [Ipomoea nil]	Genetic Information Processing	Translation	ko03010//Ribosome	K02872	-	-	-
G10594	11.64	12.56	10.16	18.1	16.68	18.79	13.05	9.91	11.01	18.63	21.57	17.73	18.62	16.49	18.75	12.79	15.07	13.14	228	258	173	315	309	367	247	193	198	409	364	289	324	333	326	212	328	296	At5g48800	PREDICTED: BTB/POZ domain-containing protein At5g48800 isoform X2 [Ipomoea nil]	-	-	-	-	-	-	-
G10595	0	0	0.18	0	0	0	0.16	0	0	0	0	0.19	0	0	0.18	0	0	0.41	0	0	1	0	0	0	1	0	0	0	0	1	0	0	1	0	0	3	VAMP721	PREDICTED: vesicle-associated membrane protein 721 [Amborella trichopoda]	-	-	-	-	GO:0031224//intrinsic component of membrane	-	GO:0006810//transport
G10596	1.84	2	3.02	1.33	4.16	2.37	1.22	1.58	1.14	1.17	1.52	2.05	1.18	1.53	1.33	2.02	1.89	0.34	14	16	20	9	30	18	9	12	8	10	10	13	8	12	9	13	16	3	--	BSD domain-containing protein [Cephalotus follicularis]	-	-	-	-	-	-	-
G10597	0.3	0.53	0.93	1.52	1.69	1.09	0.73	1.01	0.81	0.99	1.3	1.85	1.05	1.03	0.66	0.59	1.07	0.83	4.5	8.34	12	20.12	23.79	16.22	10.53	14.89	11.09	16.44	16.7	22.86	13.84	15.78	8.7	7.47	17.69	14.14	NPF8.1	PREDICTED: protein NRT1/ PTR FAMILY 8.2-like [Ipomoea nil]	-	-	-	-	-	-	-
G10598	0.91	1.38	1.04	2.65	0.57	1.45	0.38	0.73	1.18	2.26	4	1.96	1.43	1.93	3.47	1.5	0.98	1.73	5	8	5	13	3	8	2	4	6	14	19	9	7	11	17	7	6	11	At5g48800	PREDICTED: BTB/POZ domain-containing protein At5g48800 isoform X2 [Ipomoea nil]	-	-	-	-	-	-	-
G10599	3.3	3.08	1.73	5.15	5.79	3.81	5.16	6.05	4.57	4.6	4.07	4.3	3.7	3.43	3.35	4.27	2.92	2.87	19.13	18.73	8.71	26.52	31.74	22.04	28.91	27.16	18.98	23.91	20.3	20.73	19.08	20.52	17.21	20.93	18.78	19.12	ptrB	PREDICTED: prolyl endopeptidase-like [Gossypium raimondii]	-	-	-	-	GO:0044444//cytoplasmic part	GO:0008236//serine-type peptidase activity	GO:0009409//response to cold;GO:0019538//protein metabolic process
G106	0	0	0.21	0	0.1	0	0.32	1.18	0.6	0	0	0.11	0.1	0	0	0.89	0.72	0.24	0	0	2	0	1	0	3.35	12.85	6	0	0	1	1	0	0	8.27	8.78	3	EXLA1	PREDICTED: expansin-like A1 [Ipomoea nil]	-	-	-	-	-	-	-
G1060	3.18	3.1	3.78	1.33	0.67	0.92	12.1	11.32	11.62	1.98	1.52	1.22	1.74	1.57	0.95	7.91	9.41	8.23	36.46	35.26	32.96	12.6	8	10	144.74	139.64	131.19	25.34	15.7	11.66	19	19	10.6	82.88	128.09	116.57	--	2-nonaprenyl-3-methyl-6-methoxy-1,4-benzoquinol hydroxylase [Theobroma cacao]	-	-	-	-	-	-	-
G10600	0	0	0	0	0.37	0	0.73	0.53	0.77	0.16	1.23	0.42	0.2	0.17	0.4	0	0.32	0.15	0	0	0	0	2	0	4	3	4	1	6	2	1	1	2	0	2	1	--	-	-	-	-	-	-	-	-
G10601	6.13	5.87	7.59	7.07	8.94	12.38	4.62	5.95	3.75	5.21	5.9	4.77	5.37	4.27	6.67	4.86	3.49	2.92	99	97	97	101	137	175	64	87	58	95.34	82.65	62	72	77	83	53	53	54	SBT6.1	PREDICTED: subtilisin-like protease SBT6.1 isoform X3 [Ipomoea nil]	Genetic Information Processing	Folding, sorting and degradation	ko04141//Protein processing in endoplasmic reticulum	K08653	-	-	-
G10602	2.44	3.28	2.17	5.61	4.1	4.56	6.88	9.58	4.83	10.58	8.1	9.19	6.73	5.59	4.49	7.33	5.98	4.91	22	31	17	45	35	41	60	86	40	107	63	69	54	52	36	56	60	51	SDI1	PREDICTED: protein SULFUR DEFICIENCY-INDUCED 1-like isoform X3 [Ipomoea nil]	-	-	-	-	-	-	-
G10603	2.13	1.65	1.58	3.65	4.67	2.4	1.53	1.49	2.35	2.81	2.9	2.06	2.24	1.81	2.12	1.98	1.8	1.83	46.01	37.25	29.62	69.85	95.39	51.67	31.96	31.87	46.6	67.92	53.82	36.92	42.99	40.19	40.51	36.09	43.17	45.33	CYP82C4	PREDICTED: cytochrome P450 82C4-like [Ipomoea nil]	-	-	-	-	-	-	-
G10604	4.56	3.84	5.04	4.58	4.4	3.08	2.53	2.81	2.88	4.82	4.54	5.68	3.98	4.08	4.43	3.11	2.55	3.1	99.15	87.43	95.16	88.42	90.44	66.68	53.19	60.61	57.54	117.47	85	102.76	76.79	91.39	85.39	57.11	61.62	77.55	--	PREDICTED: uncharacterized protein LOC109161918 [Ipomoea nil]	-	-	-	-	-	-	-
G10605	1.56	4.84	2.26	0.9	1.73	1.75	1.36	1.09	0.36	2.17	2.42	1.39	1.4	2.83	2.21	0.97	1.62	0.57	9.53	30.97	12	4.86	10	10.62	8	6.59	2.01	14.81	12.76	7.06	7.57	17.81	12	5	11	4	ATG10	PREDICTED: ubiquitin-like-conjugating enzyme ATG10 [Ipomoea nil]	Cellular Processes	Transport and catabolism	ko04136//Autophagy - other eukaryotes	K17888	-	-	-
G10606	1.41	1.79	0.53	0.58	0.37	0.49	0.36	0.35	0.13	0.77	0.79	1.27	1.06	0.35	0.53	0.61	0.11	0.31	12	16	3.92	4.38	3	4.13	3	3	1	7.37	5.8	9	8.06	3.08	4	4.41	1.05	3	Txnl4b	PREDICTED: thioredoxin-like protein 4B [Ipomoea nil]	-	-	-	-	-	-	GO:0000280//nuclear division
G10607	7.13	6.22	7.28	7.12	9.02	8.26	4.23	5.42	4.92	4.75	6.41	4.1	3.15	5.45	3.62	3.2	4.16	4.78	71	65	63	63	85	82	38	48	45	53	55	34	27	56	32	27	45	52	SBT6.1	PREDICTED: subtilisin-like protease SBT6.1 isoform X1 [Ipomoea nil]	Genetic Information Processing	Folding, sorting and degradation	ko04141//Protein processing in endoplasmic reticulum	K08653	GO:0043231//intracellular membrane-bounded organelle	GO:0004175//endopeptidase activity	GO:0006464//cellular protein modification process;GO:0006972//hyperosmotic response;GO:0016482//cytoplasmic transport
G10608	0.73	0.87	0.84	1.44	0.77	0.37	0.76	1.1	0.99	0.82	0.64	0.66	0.62	1.24	1.65	0	0.33	1.27	4	5	4	7	4	2	4	6	5	5	3	3	3	7	8	0	2	8	--	-	-	-	-	-	-	-	-
G10609	2	2.18	1.86	2.15	1.93	1.37	2.02	3.13	2.92	1.76	2.23	2.26	2.21	1.64	2.52	2.74	2.33	2.88	43.13	49.93	39.33	53.88	51.58	34.92	52.12	71.49	57.11	53.63	52.41	48.68	46.59	42.48	59.33	55.81	65.19	84.83	CYP82C2	PREDICTED: cytochrome P450 82C4-like [Ipomoea nil]	-	-	-	-	-	-	-
G1061	0	0	0	0	0.21	0	0.1	0	0	0	0	0	0	0	0	0.12	0	0	0	0	0	0	2	0	1	0	0	0	0	0	0	0	0	1	0	0	--	2-nonaprenyl-3-methyl-6-methoxy-1,4-benzoquinol hydroxylase [Theobroma cacao]	-	-	-	-	-	-	-
G10610	23.79	17.74	14.69	23.66	18.18	14.34	18.86	12.75	13.28	17.49	16.95	21.81	13.96	14.56	15.2	12.71	15.24	7.53	112.55	88.05	60.43	99.44	81.34	67.67	86.24	59.98	57.7	92.78	69.08	85.86	58.7	71.03	63.86	50.88	80.14	41.01	--	-	-	-	-	-	-	-	-
G10611	1.09	1.07	0.94	1.17	1.36	1.18	0.39	0.4	0.16	0.95	2.03	0.68	1.15	0.99	1.24	1.04	1.11	0.71	21.48	23.03	16.9	21.3	25.37	23.26	7.38	8.97	2.87	22.69	35.29	11.16	21	20.08	22.55	17.27	25.11	16.13	ADH1	PREDICTED: alcohol dehydrogenase 1-like [Arachis ipaensis]	Metabolism;Metabolism;Metabolism;Metabolism;Metabolism;Metabolism	Global and overview maps;Global and overview maps;Carbohydrate metabolism;Lipid metabolism;Amino acid metabolism;Lipid metabolism	ko01100//Metabolic pathways;ko01110//Biosynthesis of secondary metabolites;ko00010//Glycolysis / Gluconeogenesis;ko00071//Fatty acid degradation;ko00350//Tyrosine metabolism;ko00592//alpha-Linolenic acid metabolism	K18857;K18857;K18857;K18857;K18857;K18857	-	GO:0003824//catalytic activity;GO:0043169//cation binding	GO:0044710//single-organism metabolic process
G10612	0.56	0.13	0.22	0.05	0.35	0.47	0.58	0.05	0.05	2.13	1.41	2.14	1.85	0.82	0.95	0.17	0.32	0.45	12	3	4	1	7	10	12	1	1	51	26	38	35	17.98	18	3	7.56	11	CYP82C2	PREDICTED: cytochrome P450 82C4-like [Ipomoea nil]	-	-	-	-	-	-	-
G10613	25.87	24.72	22.04	16.92	18.79	15.56	33.76	36.1	35.33	15.72	19.36	19.35	17.18	15.56	17.32	27.31	26.71	26.74	248.96	249.54	184.43	144.67	171.07	149.31	314.03	345.5	312.36	169.58	160.5	154.94	146.96	154.46	147.95	222.43	285.76	296.03	PED1	PREDICTED: 3-ketoacyl-CoA thiolase 2, peroxisomal-like [Ipomoea nil]	Metabolism;Metabolism;Cellular Processes;Metabolism;Metabolism;Metabolism;Metabolism;Metabolism	Global and overview maps;Global and overview maps;Transport and catabolism;Global and overview maps;Lipid metabolism;Amino acid metabolism;Lipid metabolism;Lipid metabolism	ko01100//Metabolic pathways;ko01110//Biosynthesis of secondary metabolites;ko04146//Peroxisome;ko01212//Fatty acid metabolism;ko00071//Fatty acid degradation;ko00280//Valine, leucine and isoleucine degradation;ko00592//alpha-Linolenic acid metabolism;ko01040//Biosynthesis of unsaturated fatty acids	K07513;K07513;K07513;K07513;K07513;K07513;K07513;K07513	-	-	-
G10614	1.33	0.3	0.47	0.35	0.22	0.32	0.42	0.1	0.35	0.45	0.36	0.64	0.34	0.53	0.59	0.26	0.37	0.53	13.09	3.07	4.02	3.02	2	3.09	4	1	3.13	5	3.03	5.2	3	5.35	5.15	2.14	4	6	--	PREDICTED: zinc finger HIT domain-containing protein 3 isoform X2 [Ipomoea nil]	-	-	-	-	-	-	-
G10615	16.08	14.39	16.65	14.6	15.53	19.28	6.43	5.7	6.25	25.52	19.41	24.41	19.74	19.2	17.92	8.42	7.73	7.49	153.9	144.35	133.77	122.92	136.02	176.75	58.07	52.8	54.77	267.4	159.45	190.17	167.91	187.75	148.57	67.88	82.24	82.27	BASS3	PREDICTED: probable sodium/metabolite cotransporter BASS3, chloroplastic [Ipomoea nil]	-	-	-	-	-	-	-
G10616	25.91	23.29	26.05	27.7	30.53	27.94	25.25	26.15	27.89	28.61	30.99	30.79	29.18	28.06	27.08	28.74	28.69	29.45	686.92	718.17	588.23	683	829.39	788.94	678.13	751.36	726.82	880.86	773.64	694.9	762.2	850.6	667.8	707.92	917	977.56	UGT80A2	PREDICTED: sterol 3-beta-glucosyltransferase UGT80A2 isoform X2 [Ipomoea nil]	-	-	-	-	-	-	-
G10617	0.55	1.06	1.42	0.83	1.25	0.63	0.44	0.15	0.68	0.91	0.46	1.12	0.79	0.26	0.42	1.26	0.42	0.9	7.06	14.39	15.93	9.54	15.25	8.17	5.46	1.9	8.13	13.16	5.07	11.99	9.03	3.53	4.8	13.82	6	13.33	ADH1	PREDICTED: uncharacterized protein LOC109161893 [Ipomoea nil]	-	-	-	-	-	-	-
G10618	4.31	4.05	3.83	5.21	8.06	5.09	3.38	2.4	3.32	4.99	5.13	3.51	5.9	6.07	4.86	3.65	4.33	3.43	32.94	32.47	25.41	35.34	58.2	38.74	24.97	18.19	23.29	42.75	33.72	22.32	40	47.78	32.97	23.6	36.72	30.12	--	PREDICTED: transcription factor PIF1-like isoform X3 [Ipomoea nil]	-	-	-	-	-	-	-
G10619	19.84	23.87	20.92	29.51	37.21	35.29	8.06	6.65	11.57	22.75	35.09	37.18	16.75	18.78	17.29	6.14	8.08	7.8	84	106	77	111	149	149	33	28	45	108	128	131	63	82	65	22	38	38	LTL1	PREDICTED: GDSL esterase/lipase At5g33370-like [Lupinus angustifolius]	-	-	-	-	-	-	-
G1062	5.05	5.33	7.45	4.76	5.86	5.37	3.41	2.59	3.85	2.87	2.75	3.63	3.56	2.94	3.47	2.2	1.7	2.39	80.11	88.76	102.75	67.1	88.02	85.04	52.25	40.86	56.11	51.11	37.56	48	50.23	48.11	48.82	29.55	30.05	43.59	SNRNP31	PREDICTED: U11/U12 small nuclear ribonucleoprotein 31 kDa protein [Ipomoea nil]	-	-	-	-	-	-	-
G10620	2.16	1.68	1.4	1.57	1.38	1.92	0.96	1.4	1.24	1.85	2.27	1.93	1.56	1.98	1.64	1.02	1.08	1.49	39.13	32.05	22.12	25.26	23.67	34.72	16.8	25.21	20.73	37.73	35.52	29.12	25.2	37.11	26.49	15.65	21.78	31.04	At3g25290	PREDICTED: cytochrome b561 and DOMON domain-containing protein At3g25290-like [Ipomoea nil]	-	-	-	-	-	-	-
G10621	11.9	15.33	17.03	15.44	14.46	13.87	9.16	9.62	8.41	21.2	19.59	21.84	17.04	15.08	13.35	12.53	14.26	12.72	142.98	193.29	177.89	164.88	164.42	166.22	106.45	115.03	92.9	285.69	202.89	218.4	181.97	186.92	142.4	127.41	190.55	175.93	PSAEA	PREDICTED: photosystem I reaction center subunit IV B, chloroplastic-like [Ipomoea nil]	Metabolism;Metabolism	Global and overview maps;Energy metabolism	ko01100//Metabolic pathways;ko00195//Photosynthesis	K02693;K02693	-	-	-
G10622	2.86	2.17	3.19	12.38	13.09	13.48	3.39	3.43	3.18	28.42	25.69	25.52	7.06	9.67	7.65	7.36	6.77	6.85	43.85	35.79	42.85	171.88	191.18	211.28	50.86	53.49	44.87	495.48	345.94	332.68	98.68	155.03	105.1	96.1	116.49	123.55	CYP82C4	PREDICTED: cytochrome P450 82C4-like [Ipomoea nil]	-	-	-	-	-	-	-
G10623	15.55	15.92	16.75	13.75	13.88	15.88	9.67	9.37	9.65	8.49	9.24	9.09	6.4	8.1	8.18	5.73	5.42	5.41	353.52	379.73	331.09	277.9	298.49	360.05	205.37	211.93	201.58	216.55	180.99	172.03	129.31	190.04	165.06	101.28	136.91	141.57	CYP82C4	PREDICTED: cytochrome P450 82C4-like [Ipomoea nil]	-	-	-	-	-	-	-
G10624	0.6	0.26	0.6	0	0	0.27	0.28	0.25	0.27	0.26	0.34	1.63	0	0.26	0	0.38	0	0.24	2.43	1.08	2.09	0	0	1.08	1.07	1	1	1.17	1.18	5.45	0	1.1	0	1.28	0	1.13	--	PREDICTED: uncharacterized protein LOC109161946 [Ipomoea nil]	-	-	-	-	-	-	-
G10625	10.87	11.43	10.47	10.21	12.8	11.49	8.15	9.34	8.79	16.3	18.83	15.72	15.89	16.73	12.28	10.57	9.53	9.81	124	131	104	102	138	120	90	99	79	200	175	142	160	190	123	102	121	129	--	PREDICTED: uncharacterized protein LOC109161946 [Ipomoea nil]	-	-	-	-	-	-	-
G10626	7.74	8.7	8.85	6.27	6.07	4.41	4.21	4.62	5.11	3.6	3.62	3.6	3.61	3.71	2.4	1.73	2.45	3.5	163.47	193.36	162.95	117.53	121.59	92.77	86.25	97.39	99.49	85.51	66.11	63.49	67.65	81.08	45.09	30.96	57.63	85.22	CYP82C4	PREDICTED: cytochrome P450 82C4-like [Ipomoea nil]	-	-	-	-	-	-	-
G10627	3.43	6.17	5.51	6.25	6.83	5.68	3.06	4.15	3.48	4	3.47	4.44	3.58	4.79	4	3.5	4.5	3.06	44.46	83.8	62.1	72	83.74	73.43	38.34	53.45	41.41	58.16	38.7	47.88	41.24	64	46	38.38	64.78	45.64	FATA2	PREDICTED: oleoyl-acyl carrier protein thioesterase 1, chloroplastic-like [Nicotiana attenuata]	Metabolism	Lipid metabolism	ko00061//Fatty acid biosynthesis	K10782	-	-	-
G10628	19.95	20.98	31.46	10.88	14.83	8.14	30.16	35.75	30.43	27.18	19.89	22.68	12.45	21.59	13.93	33.56	33.71	36.67	243	252	218	132	182	156	341.5	368	305	338.52	225	207.89	176	222	174.62	414	516.72	541	--	Serine/threonine-protein kinase STE20 [Anthurium amnicola]	-	-	-	-	-	-	-
G10629	10.42	10.71	6.45	7.61	9.76	8.08	8.73	6.89	8.29	8.03	6.43	5.32	8.27	7.19	6.75	5.91	7.51	6.27	128.06	138.2	68.96	83.19	113.53	99.12	103.79	84.26	93.63	110.72	68.08	54.42	90.42	91.17	73.69	61.54	102.65	88.69	GRXS12	PREDICTED: monothiol glutaredoxin-S10-like [Ipomoea nil]	-	-	-	-	-	-	-
G1063	1.88	0.77	1.16	3.45	2.79	1.81	0.86	0.7	0.47	1.75	0	1.88	2.25	0.5	1.58	0	0	0.66	25.47	10.88	13.63	41.41	35.71	24.4	11.21	9.35	5.85	26.46	0	21.17	27.01	6.91	18.92	0	0	10.33	ALE2	PREDICTED: receptor-like serine/threonine-protein kinase ALE2 [Ipomoea nil]	-	-	-	-	-	GO:0016301//kinase activity	GO:0006796//phosphate-containing compound metabolic process
G10630	6.87	7.55	6.85	8.25	8.95	9.27	5.21	5.1	6.8	4.86	8.16	7.83	12.54	7.49	5.85	4.96	4.55	2.97	68	72.12	56	76	82.32	93.27	45	45	60.87	64	76	60.09	88.09	78.08	56.93	40.07	51	42.13	PIL13	PREDICTED: transcription factor PIF1-like isoform X3 [Ipomoea nil]	Environmental Information Processing	Signal transduction	ko04075//Plant hormone signal transduction	K16189	-	GO:0005515//protein binding	GO:0006779//porphyrin-containing compound biosynthetic process;GO:0007165//signal transduction;GO:0010029//regulation of seed germination;GO:0010099//regulation of photomorphogenesis;GO:0010467//gene expression;GO:0034645//cellular macromolecule biosynthetic process;GO:0044238//primary metabolic process;GO:0044710//single-organism metabolic process
G10631	8.93	11.02	7.47	5.95	3.93	6.42	3.22	2.89	2.14	5.78	7.57	7.85	4.51	5.37	6.17	2.71	1.93	2.9	120.56	156	87.64	71.38	50.14	86.45	42	38.84	26.53	87.47	88	88.24	54.11	74.72	74	31	29	45	--	-	-	-	-	-	-	-	-
G10632	1.05	2.41	0.97	1.66	1.21	2.53	17.63	20.36	12.82	6.75	5.37	4.8	1.42	0.82	1.66	19.03	20.81	18.28	5	12	4	7	5.43	12	81	96.25	56	36	22	19	6	4	7	76.55	109.99	100	--	PREDICTED: probable glucan endo-1,3-beta-glucosidase A6 [Ipomoea nil]	-	-	-	-	-	-	-
G10633	0.32	0.34	0	0.41	0	0	0	0	0	0	0	0	0	0	0	0	0	0.27	1.49	1.64	0	1.69	0	0	0	0	0	0	0	0	0	0	0	0	0	1.43	At5g48380	PREDICTED: probably inactive leucine-rich repeat receptor-like protein kinase At5g48380 [Ipomoea nil]	-	-	-	-	-	GO:0016772//transferase activity, transferring phosphorus-containing groups;GO:0032550//purine ribonucleoside binding	GO:0006464//cellular protein modification process;GO:0006796//phosphate-containing compound metabolic process
G10634	5.98	9.04	5.31	6.4	9.48	11.35	7.85	10.39	9.1	13.4	15.65	20.61	7.99	14.33	11.19	8.57	13.4	11.63	34.43	54.65	26.6	32.76	51.65	65.21	43.7	59.53	48.16	86.54	77.65	98.79	40.92	85.13	57.23	41.8	85.82	77.08	--	-	-	-	-	-	-	-	-
G10635	2.27	1.94	2.06	2.55	3.67	2.26	0.74	0.75	1.07	5.22	5.54	4.45	4.12	2.43	2.6	1.41	0.46	0.73	19	17	15	19	23	18.84	6	6	8	49	40	31	24.84	21	16	10	3	7	KRP4	PREDICTED: cyclin-dependent kinase inhibitor 3-like [Ipomoea nil]	-	-	-	-	GO:0005634//nucleus	GO:0019887//protein kinase regulator activity	GO:0006469//negative regulation of protein kinase activity;GO:0022402//cell cycle process;GO:0051726//regulation of cell cycle;GO:0071900//regulation of protein serine/threonine kinase activity;GO:0090304//nucleic acid metabolic process
G10636	8.65	8.57	5.97	3.11	5.12	2.08	1.79	0.7	0.38	9.25	7.63	14.13	6.23	4.02	2.34	2.45	2.49	1.8	25	26	15	8	14	6	5	2	1	30	19	34	16	12	6	6	8	6	--	-	-	-	-	-	-	-	-
G10637	3.24	5.92	6	12.7	8.95	9.33	6.13	9.5	4.45	13.33	10.97	14.74	6.67	7.25	7.94	6.17	6.09	7.6	23	44	37	80	60	66	42	67	29	106	67	87	42	53	50	37	48	62	SDI1	PREDICTED: protein SULFUR DEFICIENCY-INDUCED 1-like isoform X2 [Ipomoea nil]	-	-	-	-	-	-	-
G10638	9.97	10.87	7.92	11.06	14.87	14.17	12.17	9.88	9.53	12.99	11.74	12.07	17.2	14.68	15.68	14.5	15.17	14.41	139	159	96	137	196	197	164	137	122	203	141	140	213	211	194	171	235	231	VAMP725	PREDICTED: vesicle-associated membrane protein 722 [Ipomoea nil]	-	-	-	-	GO:0031224//intrinsic component of membrane	-	GO:0006810//transport
G10639	25.8	24.04	26.33	28.57	25.96	28.35	24.17	22.08	22.92	24.88	23.43	24.59	27.93	27.98	27.18	21.09	22.57	22.32	632.64	618.33	561.27	622.5	602.17	693.13	572.97	538.5	516.3	684.05	495.09	501.92	608.64	707.64	591.71	437.69	615.32	629.81	--	PREDICTED: uncharacterized protein LOC109161918 [Ipomoea nil]	-	-	-	-	-	-	-
G1064	7.77	4.8	6.38	5.15	4.49	4.33	5.44	4.72	4.41	4	3.46	4.61	2.61	4.07	3.68	3.69	3.49	3.74	132.97	87.03	94.81	79.04	73.41	72.64	90.5	81.2	66.33	77.58	51.49	62.86	40.14	72.45	56.41	53.98	66.97	64.77	LSM1B	PREDICTED: sm-like protein LSM1B [Ipomoea nil]	Genetic Information Processing	Folding, sorting and degradation	ko03018//RNA degradation	K12620	-	-	-
G10640	0.3	0.52	0.63	1.28	1.66	0.76	1.62	0.81	1.26	1.44	1.38	1.32	0.89	1.47	2.08	1.48	1.48	1.61	3.4	6.17	6.2	12.94	17.85	8.64	17.8	9.11	13.1	18.36	13.49	12.48	9	17.22	21	14.19	18.72	21.09	--	PREDICTED: sterol 3-beta-glucosyltransferase UGT80A2 isoform X1 [Ipomoea nil]	-	-	-	-	-	-	-
G10641	16.88	17.92	15.54	16.46	12.29	13.28	10.68	10.43	9.05	25.22	22.3	23.83	19.33	23.04	16.62	11.03	12.32	13.03	225.57	250.92	181.91	194	155	176.92	138.93	138	112	375.83	256.82	261.55	223	297.9	188	125.72	183	191.87	--	PREDICTED: uncharacterized protein LOC109161946 [Ipomoea nil]	-	-	-	-	-	-	-
G10642	46.55	43.27	42.06	60.07	62.2	55.56	43.54	39.35	38.98	50.75	48.45	49.99	45.53	50.77	49.62	37.6	37.11	34.25	763.89	750.31	606.85	883.34	949.24	911.8	704.85	650.47	583.75	938.65	689.08	683.51	677.67	866.51	718.13	532.91	681.61	659.91	CEQORH	PREDICTED: quinone-oxidoreductase homolog, chloroplastic-like [Cucumis sativus]	-	-	-	-	-	GO:0003824//catalytic activity	GO:0044710//single-organism metabolic process
G10643	312.56	299.41	293.33	314.86	308.43	285.15	277.26	256.6	261.84	267.1	252.9	249.3	254.97	237.51	241.65	262.45	257.26	261.3	4468.58	4490.42	3645.83	3999.92	4170.72	4065.32	3831.4	3648.4	3439.17	4281.32	3115.24	2966.22	3239.45	3501.93	3067.13	3175.28	4088.27	4297.96	RPL5	PREDICTED: 60S ribosomal protein L5-like [Ipomoea nil]	Genetic Information Processing	Translation	ko03010//Ribosome	K02932	-	-	-
G10644	0	0	0	0.38	0	0	0	0	0	0.54	0	0	0	0.18	0	0.6	0	0	0	0	0	1.87	0	0	0	0	0	3.36	0	0	0	1.05	0	2.81	0	0	At5g58300	Leucine-rich repeat-containing protein [Cynara cardunculus var. scolymus] [Cynara cardunculus]	-	-	-	-	-	-	-
G10645	161.58	159.25	157.57	186.47	167.36	159.42	156.63	138.73	140.9	146.51	132.34	132.83	144.5	132.9	126.3	145.9	136.55	129.55	2135	2209	1812	2190	2089	2100	2000	1822	1715	2169	1506	1460	1695	1809	1481.4	1630	2005	1972	RPL13AB	PREDICTED: 60S ribosomal protein L13a-2 isoform X1 [Ipomoea nil]	Genetic Information Processing	Translation	ko03010//Ribosome	K02872	-	-	-
G10646	0.22	0	0	0	0	0	0	0.22	0	0	0	0.27	0	0	0	0	0	0	1	0	0	0	0	0	0	1	0	0	0	1	0	0	0	0	0	0	--	-	-	-	-	-	-	-	-
G10647	0.53	0.76	0.61	0.3	0.28	0	0.83	1.61	0	0	0.62	0.64	0	0.26	0.6	0	0	0.46	2	3	2	1	1	0	3	6	0	0	2	2	0	1	2	0	0	2	--	PREDICTED: uncharacterized protein LOC109162469 [Ipomoea nil]	-	-	-	-	-	-	-
G10648	6.63	7.1	6.23	8.96	7.87	8.83	6.56	7	6.46	11.03	11.89	11.69	6.68	7.61	7.72	6.19	6.66	6.44	180	202	147	216.13	202	239	172	189	161	335.64	278	264	161	212.95	186	142.19	201	201	IMK3	kinase-like protein TMKL1 precursor [Populus trichocarpa]	-	-	-	-	-	-	-
G10649	1.41	1.25	1.22	0.31	0.69	0.5	1.4	1.24	1.4	0.57	0.4	0.35	0.67	0.42	0.71	0.84	0.48	0.57	43.74	40.64	32.7	8.5	20.28	15.29	41.98	38.22	39.69	19.65	10.71	8.93	18.46	13.27	19.47	22.04	16.44	20.18	CYP82C2	PREDICTED: cytochrome P450 82C4-like [Ipomoea nil]	-	-	-	-	-	-	-
G1065	0	0	0	0	0	0	0	0	0	0	0	0	0	0	0	0	0	0	0	0	0	0	0	0	0	0	0	0	0	0	0	0	0	0	0	0	--	2-nonaprenyl-3-methyl-6-methoxy-1,4-benzoquinol hydroxylase [Theobroma cacao]	-	-	-	-	-	-	-
G10650	0.46	0.42	0.12	0.37	0.24	0.7	0.38	0.66	0.57	0.29	0	0.14	0.37	0.32	0.63	0.68	0.23	0.19	4.2	4.03	1	3	2.06	6.42	3.4	6.08	4.83	3	0	1.04	3	3	5.17	5.28	2.41	2	--	PREDICTED: cytochrome P450 82C4-like [Ipomoea nil]	-	-	-	-	-	GO:0016491//oxidoreductase activity;GO:0046906//tetrapyrrole binding;GO:0046914//transition metal ion binding	GO:0044710//single-organism metabolic process
G10651	1.66	1.08	1.17	1.16	1.36	1.36	3.14	2.31	2.2	1.03	1.11	1	2.19	1.52	1.95	3.05	2.9	2.21	57.62	39.13	35.14	35.62	44.58	46.96	105.13	79.54	70.03	39.89	33.09	28.86	67.52	54.28	60.1	89.42	111.76	88.13	PED1	PREDICTED: 3-ketoacyl-CoA thiolase 2, peroxisomal-like [Ipomoea nil]	-	-	-	-	-	-	-
G10652	2.86	3.13	3.2	4.4	3.29	4.74	13.96	14.27	12.24	4.95	6.64	5.32	5.89	4.9	6.63	12.42	11.52	11.39	35.08	40.3	34.09	48.03	38.21	57.95	165.61	174.11	137.96	68.05	70.21	54.38	64.28	62.02	72.2	128.95	157.22	160.76	FH1	PREDICTED: formin-like protein 1 [Ipomoea nil]	-	-	-	-	-	-	-
G10653	0.05	0.09	0.05	0	0.05	0.05	0	0	0	0.29	0.48	0.61	0.1	0.05	0	0	0.1	0.12	1	2	1	0	1	1	0	0	0	7.12	9	11	2.01	1.02	0	0	2.44	3	CYP82C4	PREDICTED: cytochrome P450 82C4-like [Ipomoea nil]	-	-	-	-	-	-	-
G10654	77.99	77.3	67.8	63.55	62.7	59.13	49.59	49.64	49.62	64.17	54.7	57.02	64.28	60.21	62	53.47	49.87	47.41	768.61	799.16	580.89	556.49	584.46	581.06	472.4	486.54	449.3	709.05	464.45	467.61	562.98	611.97	542.48	445.96	546.33	537.49	TBP2	PREDICTED: 26S protease regulatory subunit 4 homolog [Nicotiana tomentosiformis]	Genetic Information Processing	Folding, sorting and degradation	ko03050//Proteasome	K03062	-	-	-
G10655	0	0	0	0	0	0	0	0	0.59	0	0	0	0	0	0	0	0.25	0	0	0	0	0	0	0	0	0	2	0	0	0	0	0	0	0	1	0	CEQORH	PREDICTED: putative quinone-oxidoreductase homolog, chloroplastic [Ipomoea nil]	-	-	-	-	-	GO:0003824//catalytic activity	GO:0044710//single-organism metabolic process
G10656	4.75	9.68	7.94	5.71	4.29	6.34	3.65	5.98	6.62	4.32	5.11	5.96	6.04	5.82	7.35	5.12	7	6.11	32.72	70	47.59	35	28	43.59	24.34	41	41.9	33.42	30.35	34.18	37	41.38	45	29.86	53.67	48.46	SFH5	PREDICTED: phosphatidylinositol/phosphatidylcholine transfer protein SFH9 [Ipomoea nil]	-	-	-	-	-	-	-
G10657	5.42	3.75	5.05	5.49	5.42	4.44	2.61	2.58	2.49	4.65	4.44	4.56	5.68	2.48	4.08	1.65	3.37	2.72	50.73	36.96	41.21	45.75	48.73	41.79	23.98	24.09	21.51	49.09	36.03	35.81	47.65	24.12	34.16	13.1	34.96	29.59	--	PREDICTED: zinc finger HIT domain-containing protein 3 isoform X2 [Ipomoea nil]	-	-	-	-	-	-	-
G10658	4.82	2.84	3.57	3.53	3.48	3.14	2.7	4.69	3.79	3.32	3.63	5.46	4.23	2.9	3.05	2.92	4.02	3.95	30.79	19	19.79	20.03	21	20	16.69	29.79	22.22	23.74	19.97	29	24	19.09	17.3	15.79	28.52	29	--	PREDICTED: histone-lysine N-methyltransferase setd3 isoform X1 [Solanum lycopersicum]	Metabolism	Amino acid metabolism	ko00310//Lysine degradation	K19199	-	-	-
G10659	1.45	1.92	0.42	2.27	1.76	3.06	1.11	3.42	2.59	2.97	2.63	3.46	3.72	2.49	3.09	0.91	1.55	1.95	8.55	11.91	2.17	11.92	9.82	18.01	6.34	20.08	14.06	19.63	13.38	17	19.49	15.15	16.16	4.54	10.15	13.23	SFH13	PREDICTED: phosphatidylinositol/phosphatidylcholine transfer protein SFH9 [Ipomoea nil]	-	-	-	-	-	-	-
G1066	3.28	4.36	3.55	3.71	3.25	5.93	4.76	4.54	5.18	3.63	3.6	2.22	2.99	4.23	5.72	4.79	4.01	4.8	51.13	71.32	48.05	51.37	47.83	92.16	71.63	70.42	74.1	63.49	48.32	28.85	41.36	67.91	79.17	63.13	69.44	86.08	--	PREDICTED: protein indeterminate-domain 7-like isoform X1 [Ipomoea nil]	-	-	-	-	-	-	-
G10660	3.24	1.71	1.8	4.93	5.69	5.38	2.62	3.47	2.57	5.15	4.79	5.53	4.04	3.68	3.29	2.82	2	2.52	54.25	39.83	30.9	73.79	85.17	105.23	51.97	56.62	47.47	106	75.89	75.23	74.55	70.37	49.57	36.68	44.55	47.17	CYP82C4	PREDICTED: cytochrome P450 82C4-like [Ipomoea nil]	-	-	-	-	-	-	-
G10661	1.9	2.41	2.16	2.54	2.51	1.91	0.98	0.79	1.14	3.18	4.21	2.19	1.75	2.21	2.71	2.08	2.13	1.88	26.47	36.02	28.51	30.82	33.64	28.08	14.35	11.87	13.39	53.29	55.09	27.76	22.52	31.23	36.33	25.45	36.06	32.95	ADH1	PREDICTED: alcohol dehydrogenase 1-like [Arachis ipaensis]	Metabolism;Metabolism;Metabolism;Metabolism;Metabolism;Metabolism	Global and overview maps;Global and overview maps;Carbohydrate metabolism;Lipid metabolism;Amino acid metabolism;Lipid metabolism	ko01100//Metabolic pathways;ko01110//Biosynthesis of secondary metabolites;ko00010//Glycolysis / Gluconeogenesis;ko00071//Fatty acid degradation;ko00350//Tyrosine metabolism;ko00592//alpha-Linolenic acid metabolism	K18857;K18857;K18857;K18857;K18857;K18857	-	GO:0003824//catalytic activity;GO:0043169//cation binding	GO:0044710//single-organism metabolic process
G10662	3.85	2.62	2.53	2.99	5.23	5.06	4.55	5.81	4.49	5.23	5.32	4.85	4.75	6.13	7.33	6.07	6.02	6.45	42	30	24	29	54	55	48	63	45	64	50	44	46	69	71	56	73	81	CLASP	PREDICTED: CLIP-associated protein-like [Ipomoea nil]	-	-	-	-	-	-	-
G10663	0	1.64	0.99	0	1.36	0.43	0	0	0	0	1.5	0.52	0	0	0	0	0	0	0	4	2	0	3	1	0	0	0	0	3	1	0	0	0	0	0	0	LTL1	PREDICTED: GDSL esterase/lipase At5g33370-like [Vigna angularis]	-	-	-	-	-	GO:0016787//hydrolase activity	-
G10664	0.42	0.08	0.19	0.38	0.36	0.42	0.18	0.09	0.09	0.68	0	0.61	0.19	0.25	0.1	0.2	0.15	0.29	5	1.03	2	4	4.05	5	2	1	1	9	0	6	2	3	1.01	2	2	4	CYP82C4	PREDICTED: cytochrome P450 82C4-like [Ipomoea nil]	-	-	-	-	-	-	-
G10665	1.36	1.36	0.7	0.89	1.22	2.05	1.02	1.21	0.58	1.89	1.85	0.91	1.17	1.25	1.8	0.67	1.1	0.92	18	18.9	8	10.41	15.27	27	13	15.9	7	28	21	10	13.75	17	21.08	7.51	16.2	14	CYP82C4	PREDICTED: cytochrome P450 82C4-like [Ipomoea nil]	-	-	-	-	-	-	-
G10666	35.53	26.4	34.23	40.21	38.21	31.25	33.6	27.7	29.79	30.31	37.71	31.17	22.82	26.97	24.22	25.47	23.09	23.19	577.25	457.35	458.36	599.89	661.62	639.05	533.05	456.72	475.2	579.16	489.22	472.57	410.26	506.34	395.79	348.1	389.32	418.16	BHLH119	PREDICTED: transcription factor PIF1-like isoform X2 [Ipomoea nil]	Environmental Information Processing	Signal transduction	ko04075//Plant hormone signal transduction	K16189	-	-	GO:0009791//post-embryonic development;GO:0044249//cellular biosynthetic process;GO:0044763//single-organism cellular process;GO:0050789//regulation of biological process;GO:0050896//response to stimulus;GO:1901576//organic substance biosynthetic process
G10667	11.9	10.7	10.13	8.54	8.26	10.51	6.26	6.53	6.92	12.91	11.18	12.34	10.73	8.64	9.37	8.46	7.88	8.05	184.51	174.06	136.58	117.64	121.2	162.49	93.85	100.74	98.61	224.45	149.42	159.34	147.94	138.16	129.07	111.06	135.83	143.57	ADH1	PREDICTED: uncharacterized protein LOC109161893 [Ipomoea nil]	-	-	-	-	-	-	-
G10668	0	0	0	0	0	0.27	0	0	0	0	0	0	0	0	0	0	0	0	0	0	0	0	0	1.01	0	0	0	0	0	0	0	0	0	0	0	0	--	PREDICTED: 60S ribosomal protein L5-like [Nicotiana tabacum]	-	-	-	-	-	-	-
G10669	64.35	66.35	64.35	65.5	62.3	62.5	35.99	30.8	29.7	89.77	91.9	91.6	77.79	79.32	73.14	43.42	43.27	44.83	775.03	838.7	674.2	700.22	708.79	748.41	418.5	367.76	328.08	1210.04	953.22	918.35	830.53	986	780.74	442.95	578.86	620.07	PSAEA	PREDICTED: photosystem I reaction center subunit IV B, chloroplastic-like [Ipomoea nil]	Metabolism;Metabolism	Global and overview maps;Energy metabolism	ko01100//Metabolic pathways;ko00195//Photosynthesis	K02693;K02693	-	-	-
G1067	84.77	84.79	90.52	24.32	30.73	23.71	35.89	63.8	42.13	54.23	62.65	51.09	64.42	70.71	61.76	21.22	40.99	18.01	2664.55	2789.8	2224.36	806.84	893.57	925.33	1127.37	1248.59	1154.77	1595.03	1303.19	1204.13	1795.56	2161.65	1777.53	536.04	741.72	712.37	LKR/SDH	PREDICTED: alpha-aminoadipic semialdehyde synthase [Ipomoea nil]	Metabolism;Metabolism;Metabolism	Global and overview maps;Global and overview maps;Amino acid metabolism	ko01100//Metabolic pathways;ko01110//Biosynthesis of secondary metabolites;ko00310//Lysine degradation	K14157;K14157;K14157	-	GO:0016491//oxidoreductase activity	-
G10670	73.93	77.04	76.59	59.89	54.95	56.23	101.28	97.18	98.35	49.09	48.16	44.06	52.08	46.98	48.66	89.65	80.68	79.68	1582.96	1730.32	1425.51	1139.33	1112.85	1200.62	2095.84	2069.38	1934.51	1178.38	888.5	785.02	991	1037.48	924.95	1624.38	1920.18	1962.84	PED1	PREDICTED: 3-ketoacyl-CoA thiolase 2, peroxisomal-like [Ipomoea nil]	Metabolism;Metabolism;Cellular Processes;Metabolism;Metabolism;Metabolism;Metabolism;Metabolism	Global and overview maps;Global and overview maps;Transport and catabolism;Global and overview maps;Lipid metabolism;Amino acid metabolism;Lipid metabolism;Lipid metabolism	ko01100//Metabolic pathways;ko01110//Biosynthesis of secondary metabolites;ko04146//Peroxisome;ko01212//Fatty acid metabolism;ko00071//Fatty acid degradation;ko00280//Valine, leucine and isoleucine degradation;ko00592//alpha-Linolenic acid metabolism;ko01040//Biosynthesis of unsaturated fatty acids	K07513;K07513;K07513;K07513;K07513;K07513;K07513;K07513	-	-	-
G10671	0.72	1.1	1.3	0.79	1.27	1.3	0.99	0.57	0.71	0.58	0.79	0.42	1	0.8	0.6	1.39	0.99	0.8	15.17	24.92	24	15.05	25.37	24.47	20.34	12.3	13.85	13.97	14.34	7.44	19	17.68	11.16	20	18.56	17.05	CYP82C4	PREDICTED: cytochrome P450 82C4-like [Ipomoea nil]	-	-	-	-	-	-	-
G10672	2.84	3.07	2.7	4.04	2.35	3.07	1.66	1.62	1.35	4.93	4.16	3.42	3.2	4.56	3.48	2.48	2.56	1.94	23	26	19	29	18	24.76	13	13	10	44.73	29	23	23	38	25	17	23	18	--	PREDICTED: BRCA1-associated RING domain protein 1 [Ipomoea nil]	Genetic Information Processing	Replication and repair	ko03440//Homologous recombination	K10683	-	-	-
G10673	0	0	0	0	0	0	0	0	0	0	0	0	0.34	0	0.27	0	0	0	0	0	0	0	0	0	0	0	0	0	0	0	1.25	0	1	0	0	0	CYP82A1	PREDICTED: cytochrome P450 82C4-like [Ipomoea nil]	-	-	-	-	-	GO:0016491//oxidoreductase activity;GO:0046906//tetrapyrrole binding;GO:0046914//transition metal ion binding	GO:0044710//single-organism metabolic process
G10674	0.59	0.36	0.61	1.09	0.85	0.51	0	0.82	0.67	0.53	0.29	0.14	0.63	0.59	0.44	0.18	0.5	0.51	5	3.17	4.51	8.22	6.78	4.33	0	6.89	5.18	5	2.11	1	4.71	5.11	3.29	1.26	4.67	5	fet5	PREDICTED: GPN-loop GTPase 3-like [Ipomoea nil]	-	-	-	-	-	-	-
G10675	0.22	0.1	0.13	0	0.12	0.22	0.45	0.33	0.12	0.18	0.51	0.53	0.74	0.32	0.49	0	0	0.19	2	1	1	0	1	2	4	3	1	1.88	4	4	5.99	3	4	0	0	2	CYP82C4	PREDICTED: cytochrome P450 82C4-like [Ipomoea nil]	-	-	-	-	-	-	-
G10676	22.38	23.28	23.44	23.74	24.72	23.65	17.41	17.63	16.53	25.31	26.32	21.46	23.96	24.33	25.44	16.91	17.2	17.7	400.7	437.26	366.55	379.97	422.55	424.37	300.91	309.77	272.77	510.09	410.17	323.85	384.27	449.38	404.4	255.82	334.72	362.52	PHL1	PREDICTED: protein PHR1-LIKE 1-like isoform X1 [Ipomoea nil]	-	-	-	-	-	-	-
G10677	8.62	3.49	6.47	5.69	2.93	6.26	6.35	3.05	2.45	4.32	3.86	5.48	3.75	2.43	2.74	1.6	4.42	2.8	62.92	27.04	41.5	37.34	20.38	44.69	43.93	22.41	16.09	35.68	24.56	32.67	23.84	18.51	17.98	9.98	35.71	23.04	GRXS12	PREDICTED: monothiol glutaredoxin-S10-like [Ipomoea nil]	-	-	-	-	-	-	-
G10678	9.04	7.47	9.94	8.19	10.33	7.22	10.45	11.52	15.55	10.2	9.27	10.38	9.93	11.4	9.01	11.06	14.39	13.4	113	98	108	91	109	90	120	111	138	135	95	108	103	132	100	117	156	158	NPGR2	PREDICTED: tetratricopeptide repeat protein 7A-like [Juglans regia]	-	-	-	-	-	-	-
G10679	3.38	3.04	2.65	1.62	2.17	3.74	1.28	1.77	1.31	2.99	1.67	3.42	2.32	1.3	1.81	1.28	1.71	1.23	39.13	36.87	26.65	16.65	23.72	43.13	14.35	20.4	13.9	38.85	16.64	32.94	23.87	15.53	18.58	12.58	21.95	16.41	RNS2	PREDICTED: ribonuclease 2-like [Ipomoea nil]	-	-	-	-	-	-	-
G1068	1.3	0.83	1.49	0.24	1.54	0.22	0.23	0.53	0.71	1.74	1.02	0.56	2.2	0.42	1.47	0.45	0.96	0.19	6	4	6	1	6.65	1	1	2.42	3	9	4	2.14	9	2	6	1.73	4.92	1	--	PREDICTED: methyltransferase-like protein 22 isoform X3 [Ipomoea nil]	-	-	-	-	-	-	-
G10680	22.81	23.35	22.91	19.23	17.94	20.89	6.84	6.64	6.6	36.46	36.06	39.32	26.08	24.18	24.47	8.21	7.61	6.64	530.43	569.57	463.08	397.2	394.55	484.26	153.6	153.51	141	950.33	722.33	760.87	538.89	579.9	505.08	161.52	196.65	177.51	MORF5	PREDICTED: multiple organellar RNA editing factor 2, chloroplastic-like [Ipomoea nil]	-	-	-	-	-	-	-
G10681	8.97	6.73	10.98	6.87	7.47	6.12	7.11	7.1	7.27	8.51	7.53	5.05	8.38	6.85	8.38	6.77	7.55	7.3	47	37	50	32	37	32	36	37	35	50	34	22	39	37	39	30	44	44	Os02g0621700	PREDICTED: succinate--CoA ligase [ADP-forming] subunit beta, mitochondrial isoform X3 [Ipomoea nil]	Metabolism;Metabolism;Metabolism;Metabolism;Metabolism	Global and overview maps;Global and overview maps;Global and overview maps;Carbohydrate metabolism;Carbohydrate metabolism	ko01100//Metabolic pathways;ko01110//Biosynthesis of secondary metabolites;ko01200//Carbon metabolism;ko00020//Citrate cycle (TCA cycle);ko00640//Propanoate metabolism	K01900;K01900;K01900;K01900;K01900	-	-	-
G10682	2.22	1.47	1.72	1.67	2.06	2.57	1.13	1.25	0.75	1.38	1.86	2.38	0.92	2.33	2.09	0.95	0.85	0.6	17.01	11.77	11.45	11.37	14.88	19.56	8.32	9.54	5.3	11.87	12.26	15.15	6.23	18.4	14.2	6.12	7.23	5.27	GRXS12	PREDICTED: monothiol glutaredoxin-S10-like [Ipomoea nil]	-	-	-	-	-	-	-
G10683	1.71	0.9	0.36	0.81	2.64	3.11	2.14	1.25	0.24	4.3	3.19	1.83	1.71	1.64	2.26	1.05	1.77	1.28	18.88	10.4	3.48	7.9	27.45	34.18	22.75	13.7	2.42	53.03	30.29	16.73	16.71	18.66	22.11	9.75	21.68	16.19	CYP82C4	PREDICTED: cytochrome P450 82C4-like [Ipomoea nil]	-	-	-	-	-	-	-
G10684	3.61	3.09	5.41	1.04	3.45	3.5	0.96	0.93	1.2	2.75	1.21	4.38	4.3	2.62	2.87	2.07	1.75	1.17	15.58	14	20.29	4	14.09	15.05	4	4	4.77	13.28	4.49	15.73	16.5	11.65	11	7.56	8.38	5.83	RNS2	PREDICTED: ribonuclease 2-like [Ipomoea nil]	-	-	-	-	-	-	-
G10685	0.4	0.05	0.35	0	0	0	0.5	0.51	0.11	0.36	0.04	0	0.11	0	0.05	0	0.09	0.09	4	0.52	3	0	0	0	4.75	5.08	1	4.02	0.36	0	1	0	0.48	0	1	1.01	CYP82C2	PREDICTED: cytochrome P450 82C4-like [Ipomoea nil]	-	-	-	-	-	-	-
G10686	300.96	255.46	245.45	278.53	258.95	262.16	234.81	194.79	194.83	299.27	249.74	258.08	244.29	213.43	209.5	206.94	209.71	207.06	1879.87	1673.86	1332.83	1545.88	1529.86	1632.88	1417.63	1210	1118	2095.77	1344	1341.52	1356	1374.88	1161.72	1093.86	1456	1488	RPL14B	PREDICTED: 60S ribosomal protein L14-2 [Ipomoea nil]	Genetic Information Processing	Translation	ko03010//Ribosome	K02875	-	-	-
G10687	0.14	0	0	0.1	0.29	0.46	0	0	0	0.11	0.13	0.32	0.14	0	0.09	0	0	0	1.91	0	0	1.22	3.61	6.08	0	0	0	1.63	1.55	3.59	1.68	0	1.09	0	0	0	CYP82G1	PREDICTED: cytochrome P450 82C4-like [Ipomoea nil]	-	-	-	-	-	GO:0016491//oxidoreductase activity;GO:0046872//metal ion binding	-
G10688	10.88	11.06	10.76	3.26	4.47	3.78	3.1	2	2.6	1.56	0.93	2.66	1.65	1.56	2.79	0.75	1.24	1.51	157.82	168.32	135.69	41.53	61.37	53.62	43.4	28.89	34.66	24.56	11.62	20.12	21.24	23.36	34.08	9.18	19.98	25.14	GDI1	PREDICTED: rho GDP-dissociation inhibitor 1-like [Ipomoea nil]	-	-	-	-	-	-	-
G10689	0.9	0.73	0.33	1.39	2.72	1.48	0.15	0.17	0.16	4.47	4.59	3.46	1.17	1.32	1.99	1.12	1.75	1.92	13.15	11.21	4.15	18.12	37.82	21.72	2.14	2.51	2.13	73.52	58.06	42.32	15.32	19.97	25.9	13.9	28.51	32.45	CYP82G1	PREDICTED: cytochrome P450 82C4-like [Ipomoea nil]	-	-	-	-	-	-	-
G1069	11.06	8.53	7.55	7.54	5.72	5.91	4.72	5.13	6.12	5.3	5.69	3.78	3.69	5.34	5.86	2.24	3.49	2.43	81	65.5	48.03	49.03	39.63	43.17	33.42	37.35	28.63	43.47	35.91	23.05	19.76	40.33	38.09	13.86	28.37	20.45	v1g140887	PREDICTED: protein UXT homolog isoform X1 [Ipomoea nil]	-	-	-	-	-	-	-
G10690	59.75	63.02	61.71	76.61	77.32	83.33	83.39	82.61	78.48	59.21	61.61	59.44	82.89	83.41	85.45	94.21	98.59	100.92	886	982	796	1003	1082	1231	1185	1214	1066	976	786	731	1087	1274	1120	1175	1611	1708	At5g48380	PREDICTED: probably inactive leucine-rich repeat receptor-like protein kinase At5g48380 [Ipomoea nil]	-	-	-	-	GO:0016020//membrane	GO:0016772//transferase activity, transferring phosphorus-containing groups	GO:0006796//phosphate-containing compound metabolic process
G10691	0	0	0	0	0	0	0	0	0.38	0	0	0.32	0	0	0	0	0	0	0	0	0	0	0	0	0	0	1.33	0	0	1	0	0	0	0	0	0	--	PREDICTED: probable D-amino acid oxidase PA4548 isoform X2 [Prunus mume]	-	-	-	-	-	-	-
G10692	31.82	25.24	28.58	27.13	30.99	28.33	24.22	17.26	20.79	25.85	23.71	23.47	31.89	28.61	25.37	26.32	26.77	22.83	450.87	375.23	352.01	341.54	415.39	400.29	328.48	243.19	270.64	410.67	289.46	276.75	399.51	416.23	319.18	315.6	421.7	370.04	--	PREDICTED: casein kinase 1-like protein 11 [Ipomoea nil]	-	-	-	-	-	-	-
G10693	0.75	0	0	0.42	0	0	0.39	0	0	0	0.43	0	0	0	0	0	0	0	2	0	0	1	0	0	1	0	0	0	1	0	0	0	0	0	0	0	--	PREDICTED: glycine oxidase [Solanum tuberosum]	-	-	-	-	-	-	-
G10694	6.86	7.21	7.89	6.29	8.22	10.38	9.15	6.95	6.85	7.06	6.83	8.38	5.74	10.52	7.37	5.37	8.15	6.29	144	162	149	110	127	137	137	143	128	167	124	140	109	163	136	93	134	151	--	PREDICTED: TBC1 domain family member 15 [Ipomoea nil]	-	-	-	-	-	-	-
G10695	0.68	0	0.46	0.76	0.48	0.23	0	0	0	0.61	0.53	0.3	0.76	0.22	0	0.53	0	0.2	3.01	0	1.77	3	2	1	0	0	0	3	2	1.09	3	1	0	2	0	1	--	PREDICTED: glycine oxidase [Solanum tuberosum]	-	-	-	-	-	-	-
G10696	6.2	7.5	6.29	5.5	7.23	4.92	7.78	8.11	6.89	7.03	7.96	6.42	4.42	5.61	6.04	10.12	7.74	9.49	71.99	93	68	59	74	68	83	83	68	97	79	74	42	69	71	84	92	107	At4g13040	PREDICTED: ethylene-responsive transcription factor-like protein At4g13040 isoform X1 [Ipomoea nil]	-	-	-	-	-	-	-
G10697	46.68	41.71	48.99	39.08	35.79	32.87	25.5	27.54	25.84	36.76	35.03	35.15	38.19	35.73	35.9	28.31	27.71	28.98	492.44	458.83	456.58	369.04	355.47	348.72	256.45	284.53	244.77	440.64	316.75	306.61	354.69	387.8	333.08	252.98	325.45	347.12	RPN2	PREDICTED: dolichyl-diphosphooligosaccharide--protein glycosyltransferase subunit 2-like [Ipomoea nil]	Metabolism;Genetic Information Processing;Metabolism	Global and overview maps;Folding, sorting and degradation;Glycan biosynthesis and metabolism	ko01100//Metabolic pathways;ko04141//Protein processing in endoplasmic reticulum;ko00510//N-Glycan biosynthesis	K12667;K12667;K12667	-	-	-
G10698	0.38	0.16	0.27	0.24	0.78	0.17	0	0.17	0.18	0	0	0	0.38	0.49	0	0.6	0.76	0	2.23	1	1.36	1.23	4.37	1	0	1	1	0	0	0	2	3	0	3	5	0	NAC086	No apical meristem (NAM) protein [Corchorus olitorius]	-	-	-	-	GO:0043231//intracellular membrane-bounded organelle	GO:0001071//nucleic acid binding transcription factor activity	GO:0010468//regulation of gene expression;GO:0034645//cellular macromolecule biosynthetic process
G10699	0	0	0	0	0	0	0	0	0	0	0	0	0	0	0	0	0	0	0	0	0	0	0	0	0	0	0	0	0	0	0	0	0	0	0	0	--	-	-	-	-	-	-	-	-
G107	5.68	7.15	5.84	4.57	4.57	3.96	4.02	4.24	3.29	7.24	5.95	6.24	4.2	5.64	4.21	2.97	2.43	2.68	54.78	72.36	48.95	39.19	41.72	38.1	37.49	40.64	29.14	78.31	49.45	50.13	35.98	56.07	36.04	24.24	26.02	29.74	--	uncharacterized LOC102591911 [Solanum tuberosum]	-	-	-	-	-	-	-
G1070	4.88	7.18	6.47	4.06	7.31	6.63	5.66	7.71	6.49	5.42	7.94	9.04	4.71	4.37	5.69	3.33	5.89	4.57	36.14	55.73	41.67	26.72	51.19	48.98	40.49	56.79	44.16	45.01	50.64	55.67	30.96	33.37	37.37	20.87	48.48	38.9	NUP107	PREDICTED: nuclear pore complex protein NUP107 [Ipomoea nil]	Genetic Information Processing	Translation	ko03013//RNA transport	K14301	-	-	-
G10700	2.79	2.44	3.62	2.38	2.72	3.15	3.85	2.99	2.34	2.29	2.73	2.76	3.08	2.34	2.98	1.18	2.75	1.86	52.61	48.94	64.78	43.48	50.75	64.67	73.47	58.27	44.37	52.9	48.47	44.65	56.46	47.14	51.34	20.65	62.88	37.5	STK19	PREDICTED: serine/threonine-protein kinase 19 isoform X2 [Ipomoea nil]	-	-	-	-	-	-	-
G10701	80.42	72.06	67.75	88.59	79.46	81.31	70.32	56.41	62.58	82.23	77.91	71.48	73.79	76.52	71.7	60	62.23	65.51	1080.86	1016.06	791.66	1057.99	1010.19	1089.85	913.58	754.06	772.76	1239.15	902.29	799.56	881.42	1060.67	855.62	682.48	929.8	1012.96	RANBP1C	PREDICTED: ran-binding protein 1 homolog a-like [Ipomoea nil]	-	-	-	-	-	-	-
G10702	61.44	50.82	47.18	53.94	53.07	41.24	55.13	51.6	43.48	46.98	49.46	50.34	46.14	38.49	37.07	46.73	45.3	41.93	500.9	436.91	337.78	387.67	410	334.2	433.79	417.78	326.71	430.79	347	341.84	335.5	326	270	319.67	413	395.79	At2g20490	PREDICTED: H/ACA ribonucleoprotein complex subunit 3-like protein [Ipomoea nil]	Genetic Information Processing	Translation	ko03008//Ribosome biogenesis in eukaryotes	K11130	GO:0005732//small nucleolar ribonucleoprotein complex;GO:0016604//nuclear body;GO:0043232//intracellular non-membrane-bounded organelle	GO:0003723//RNA binding	GO:0000741//karyogamy;GO:0009451//RNA modification;GO:0016072//rRNA metabolic process;GO:0022613//ribonucleoprotein complex biogenesis
G10703	5.32	5.21	4.61	5.44	3.73	4.23	3.59	4.02	3.11	6.37	5.83	5.95	5.56	6.76	6.18	4.8	5.1	6.04	73.46	75.55	55.3	66.8	48.73	58.22	47.9	55.26	39.51	98.69	69.42	68.4	68.27	96.31	75.78	56.07	78.31	95.95	ADF6	PREDICTED: actin-depolymerizing factor-like [Ipomoea nil]	-	-	-	-	GO:0005856//cytoskeleton	-	GO:0008154//actin polymerization or depolymerization
G10704	0.44	1.21	0.39	0.28	0.58	0.48	0.1	0.81	0.53	0.36	0.88	0.18	1.19	0.66	0.28	0.4	0.45	0.32	5.24	15.17	4	3	6.53	5.69	1.1	9.54	5.85	4.78	9.03	1.77	12.64	8.13	2.94	4	5.94	4.39	NAC021	PREDICTED: NAC domain-containing protein 21/22-like [Ipomoea nil]	-	-	-	-	-	-	-
G10705	55.64	54.29	53.79	50.71	52.67	49.67	36.37	35.22	27.1	57.08	50.26	54.2	38.28	38.71	43.69	31.63	32.2	33.95	436.97	447.3	367.28	353.91	391.24	389.02	276.08	275.07	195.54	502.63	340.1	354.23	267.18	313.56	304.61	210.22	281.11	306.78	RPS8	PREDICTED: 40S ribosomal protein S8-like [Ipomoea nil]	Genetic Information Processing	Translation	ko03010//Ribosome	K02995	GO:0030529//intracellular ribonucleoprotein complex	-	GO:0010467//gene expression
G10706	0	0.66	0	1.17	1.1	0.35	0	0.7	0	0.31	0.42	0.42	1.17	0	0.78	0	0.31	0	0	2	0	3	3	1	0	2	0	1	1.04	1	3	0	2	0	1	0	CEQORH	ADH_N domain-containing protein/ADH_zinc_N_2 domain-containing protein [Cephalotus follicularis]	-	-	-	-	GO:0009528//plastid inner membrane;GO:0044434//chloroplast part	GO:0003824//catalytic activity;GO:0046914//transition metal ion binding	GO:0044710//single-organism metabolic process
G10707	0	0	0	0	0	0	0	0	0	0	0	0	0.86	0	0	0	0.34	0	0	0	0	0	0	0	0	0	0	0	0	0	2	0	0	0	1	0	CEQORH	oxidoreductase [Arabidopsis lyrata subsp. lyrata] [Arabidopsis lyrata]	-	-	-	-	-	-	-
G10708	1.51	0.88	0.71	1.23	1.74	1.42	1.2	1.24	0.79	1.49	1.66	1.56	0.7	1.47	0.95	0.46	1.29	1.47	27.38	16.83	11.2	19.77	29.82	25.63	21	22.46	13.15	30.22	25.97	23.53	11.36	27.44	15.35	7	26.06	30.7	NAC021	PREDICTED: NAC domain-containing protein 21/22-like [Ipomoea nil]	-	-	-	-	-	-	GO:0010467//gene expression;GO:0034645//cellular macromolecule biosynthetic process
G10709	18.95	17.15	19.8	16.11	21.88	13.77	13.41	16.72	13.05	17.94	19.53	19.99	15.45	18.75	20.91	11.66	18.1	15.13	98	93	89	74	107	71	67	86	62	104	87	86	71	100	96	51	104	90	RPN2	PREDICTED: dolichyl-diphosphooligosaccharide--protein glycosyltransferase subunit 2-like [Ipomoea nil]	Metabolism;Genetic Information Processing;Metabolism	Global and overview maps;Folding, sorting and degradation;Glycan biosynthesis and metabolism	ko01100//Metabolic pathways;ko04141//Protein processing in endoplasmic reticulum;ko00510//N-Glycan biosynthesis	K12667;K12667;K12667	-	-	-
G1071	290.39	280.31	296.24	288.91	253.84	256.98	243.12	231.07	223.38	212.04	205.08	185.64	197.15	197.08	195.84	211.65	188.8	190.58	3691.48	3738.04	3273.83	3263.39	3052.12	3257.56	2987.19	2921.35	2608.77	3022.1	2246.16	1963.93	2227.24	2583.81	2210.18	2276.8	2667.76	2787.28	RPL7D	PREDICTED: 60S ribosomal protein L7-2-like [Ipomoea nil]	Genetic Information Processing	Translation	ko03010//Ribosome	K02937	-	-	-
G10710	5.64	7.68	7.23	21.62	23.82	24.97	272.65	276.24	272.18	6.41	4.86	6.37	44.81	49.29	52.53	183.53	179.06	179.23	103.14	147.32	114.93	351.17	411.71	455.08	4816.35	5020.82	4569.92	131.24	76.45	96.86	727.79	929.1	852.3	2838.45	3637.65	3768.57	At2g30020	PREDICTED: probable protein phosphatase 2C 25 [Ipomoea nil]	-	-	-	-	-	-	-
G10711	0	0	0.26	0	0	0	0	0	0	0	0	0	0	0	0	0	0	0	0	0	1.42	0	0	0	0	0	0	0	0	0	0	0	0	0	0	0	BASS3	PREDICTED: probable sodium/metabolite cotransporter BASS3, chloroplastic [Ipomoea nil]	-	-	-	-	-	-	-
G10712	0.31	0	0.61	0.52	0.38	0.33	0	0	0.37	0.43	0.6	0.86	1.25	0.75	0.35	0.55	0.6	1.48	2	0	3.45	3	2.3	2.1	0	0	2.17	3.1	3.34	4.61	7.18	5	2	3.03	4.29	11	--	Retrovirus-related Pol polyprotein from transposon TNT 1-94 [Cajanus cajan]	-	-	-	-	-	-	-
G10713	7.46	9.41	11.04	11.34	9.09	12.94	4.31	7.98	7.33	12.66	14.57	8.38	12.38	8.31	8.74	3.28	4.63	8.89	70.11	92.69	90.15	94.66	80.76	121.2	39.15	74.53	63.25	133.35	117.88	65.49	103.33	80.49	72.87	26.09	48.39	96.09	QOR	PREDICTED: quinone-oxidoreductase homolog, chloroplastic-like [Cucumis sativus]	-	-	-	-	-	GO:0003824//catalytic activity;GO:0046914//transition metal ion binding	GO:0044710//single-organism metabolic process
G10714	23.12	28.29	23.64	4.92	5.57	3.74	3.72	2.97	2.94	1.49	1.19	0.93	1.59	2.24	6.37	4.25	3.58	4.13	180	231	160	34	41	29	28	23	21	13	8	6	11	18	44	28	31	37	PVS1	PREDICTED: vetispiradiene synthase 3-like [Ipomoea nil]	Metabolism;Metabolism	Global and overview maps;Metabolism of terpenoids and polyketides	ko01110//Biosynthesis of secondary metabolites;ko00909//Sesquiterpenoid and triterpenoid biosynthesis	K14182;K14182	-	GO:0016838//carbon-oxygen lyase activity, acting on phosphates;GO:0043169//cation binding	-
G10715	0	0	0	0	0	0	0	0	0	0	0	0	0	0	0	0	0	0	0	0	0	0	0	0	0	0	0	0	0	0	0	0	0	0	0	0	CYP82C2	PREDICTED: cytochrome P450 82C4-like [Ipomoea nil]	-	-	-	-	-	-	-
G10716	33.97	36.82	42.24	28.24	33.16	32.38	21.85	25.69	22.88	31.39	33.77	33.73	39.26	33.23	34.99	27.12	32.9	24.21	222	252.45	240	164	205	211	138	167	137.35	230	190.16	183.43	228	224	203	150	239	182	RPN2	PREDICTED: dolichyl-diphosphooligosaccharide--protein glycosyltransferase subunit 2-like [Ipomoea nil]	Metabolism;Genetic Information Processing;Metabolism	Global and overview maps;Folding, sorting and degradation;Glycan biosynthesis and metabolism	ko01100//Metabolic pathways;ko04141//Protein processing in endoplasmic reticulum;ko00510//N-Glycan biosynthesis	K12667;K12667;K12667	-	-	-
G10717	0	0.76	0	0.61	0	0.3	0.41	0	0	0.47	1.05	0	0	0.35	0	0.32	0	0	0	2.92	0	2	0	1.1	1.46	0	0	1.95	3.33	0	0	1.34	0	1	0	0	ADF6	PREDICTED: actin-depolymerizing factor-like [Ipomoea nil]	-	-	-	-	GO:0005856//cytoskeleton	-	GO:0008154//actin polymerization or depolymerization
G10718	1.99	4.18	2.13	3.04	4.36	4.23	2.06	1.54	1.6	5.98	6.13	5.36	5.12	4.55	5.45	4.54	4.09	4.51	14	30	13	19	29	28	14	10	10	46	37	31	32	33	34	27	32	34	FIM2	PREDICTED: fimbrin-2-like [Ipomoea nil]	-	-	-	-	-	-	-
G10719	25.57	32.45	30.93	7.96	7.4	6.12	5.23	6.4	6.38	0.52	1.49	0.32	3.19	2.5	3.3	3.3	3.77	2.65	292.46	389.44	307.6	80.89	80.1	69.81	57.82	72.76	67.06	6.65	14.71	3	32.4	29.49	33.51	31.94	47.89	34.89	EAS	PREDICTED: vetispiradiene synthase 3-like [Ipomoea nil]	-	-	-	-	-	GO:0016829//lyase activity;GO:0046872//metal ion binding	GO:0008152//metabolic process
G1072	2.4	1.96	2.36	1.54	0.9	1.72	1.06	0.69	0.93	3.05	0.79	2.06	1.16	1.33	1.35	0.4	1.39	1.19	14	12	12	8	5	10	6	4	5	20	4	10	6	8	7	2	9	8	FAB1A	PREDICTED: 1-phosphatidylinositol-3-phosphate 5-kinase FAB1B-like [Ipomoea nil]	Metabolism;Cellular Processes;Environmental Information Processing;Metabolism	Global and overview maps;Transport and catabolism;Signal transduction;Carbohydrate metabolism	ko01100//Metabolic pathways;ko04145//Phagosome;ko04070//Phosphatidylinositol signaling system;ko00562//Inositol phosphate metabolism	K00921;K00921;K00921;K00921	-	GO:0016301//kinase activity;GO:0043169//cation binding	GO:0019538//protein metabolic process;GO:0046488//phosphatidylinositol metabolic process
G10720	0	0	0.72	0	0	0.31	0	0	0	0.28	0	0	0	0	0	0	0	0	0	0	2	0	0	1	0	0	0	1	0	0	0	0	0	0	0	0	--	-	-	-	-	-	-	-	-
G10721	69.46	71.38	70.24	12.78	10.02	8.82	8.81	10.09	8.44	2.29	1.48	1.63	4.95	6.28	6.45	3.86	4.48	4.24	1073.39	1157.17	943.67	175.43	146.52	135.91	131.63	155.11	119.78	39.75	19.72	20.9	67.98	100.08	88.53	50.42	76.91	75.47	CYP71D55	PREDICTED: premnaspirodiene oxygenase-like [Ipomoea nil]	-	-	-	-	-	-	-
G10722	3.58	3.34	3.17	2.35	3.12	4.59	1	3.64	2.94	4.12	4.96	6.98	7.92	6.07	3.32	1.25	1.71	2.85	16.98	16.62	13.07	9.92	14.01	21.69	4.57	17.17	12.8	21.89	20.27	27.54	33.39	29.7	13.96	5	9.03	15.55	FRS6	PREDICTED: protein FAR1-RELATED SEQUENCE 6-like isoform X2 [Ipomoea nil]	-	-	-	-	-	-	-
G10723	0.99	1.42	1.14	2.24	0.79	0.75	1.03	1	1.35	2.66	1.15	1.79	2.52	0.96	2.24	0.59	1.12	0.22	4	6	4	8	3	3	4	4	5	12	4	6	9	4	8	2	5	1	FIM2	PREDICTED: fimbrin-2-like [Ipomoea nil]	-	-	-	-	-	-	-
G10724	1.05	0.5	0	0.99	0.49	0.38	0.61	0.39	0.12	0.9	0.44	1.13	0	1.03	0.34	0	0.4	0.18	15.42	7.6	0	12.88	6.76	5.53	8.66	5.7	1.62	14.72	5.55	13.76	0	15.57	4.39	0	6.44	2.95	CYP82C2	PREDICTED: cytochrome P450 CYP82D47-like [Ipomoea nil]	-	-	-	-	-	-	-
G10725	13.64	11.56	12.07	14.22	12.82	14.77	5.61	6.02	7.2	13.53	15.65	14.29	13.24	12.78	13.82	6.92	7.31	7.61	346.06	307.7	266.37	320.63	307.64	373.84	137.57	152.04	167.85	384.9	342.2	301.81	298.64	334.6	311.36	148.53	206.34	222.3	FRS6	PREDICTED: protein FAR1-RELATED SEQUENCE 6-like isoform X1 [Ipomoea nil]	-	-	-	-	-	-	-
G10726	0	0	0	0	0	0	0	0	0	0	0	0	0	0	0	0	0	0	0	0	0	0	0	0	0	0	0	0	0	0	0	0	0	0	0	0	--	-	-	-	-	-	-	-	-
G10727	0.32	0	0	0	0	0	0	0	0	0	0	0	0	0	0	0	0	0	1	0	0	0	0	0	0	0	0	0	0	0	0	0	0	0	0	0	Dctpp1	PREDICTED: dCTP pyrophosphatase 1-like [Ipomoea nil]	Metabolism;Metabolism	Global and overview maps;Nucleotide metabolism	ko01100//Metabolic pathways;ko00240//Pyrimidine metabolism	K16904;K16904	-	-	-
G10728	0.34	1.36	2.82	0.54	2.57	2.23	1.48	1.44	0.69	0.71	1.48	1.72	0.36	1.45	1.61	1.31	0.57	1.37	2.15	9	15.44	3	15.28	14	9	9	4	5	8	9	2	9.43	9	7	4	9.9	NAC086	No apical meristem (NAM) protein [Corchorus olitorius]	-	-	-	-	GO:0043231//intracellular membrane-bounded organelle	GO:0001071//nucleic acid binding transcription factor activity	GO:0010468//regulation of gene expression;GO:0034645//cellular macromolecule biosynthetic process
G10729	24.45	25.01	27.6	8.56	8.64	8.22	25.07	21.2	22.19	2.81	5.23	5.51	6.2	7.73	9.8	4.63	8.52	6.7	221.63	234.45	215.97	68.05	71.08	69.71	204.15	178.32	174.72	27.4	38.08	44.58	52.27	71.99	73	33.63	83.16	67.98	NCS1	PREDICTED: S-norcoclaurine synthase 1-like [Ipomoea nil]	-	-	-	-	-	-	-
G1073	54.63	56.6	57.41	14.19	14.73	13.7	30.7	38.09	40.32	45.05	49.64	56.38	39.13	39.24	36.52	73.62	82.25	84.78	540.29	587.22	493.62	124.68	137.76	135.11	293.42	374.59	366.34	499.49	423	464	343.95	400.19	320.67	616.17	904.17	964.64	BGAL1	PREDICTED: beta-galactosidase-like [Ipomoea nil]	-	-	-	-	-	-	-
G10730	5.66	6.81	7.6	6.09	7.85	6.63	5.16	4.77	6.02	8.72	9.31	11.67	9.56	9.33	9.95	8.71	8.8	7.9	84	106	98	78	107.94	94	74	66	82	145	119	144	120	139	131	108	145	134.83	WDS	PREDICTED: WD repeat-containing protein 26 [Ipomoea nil]	-	-	-	-	-	-	-
G10731	0.37	0	0	0.43	1.73	0	0.67	1.22	0.29	0	1.15	1.35	0.58	0	0	0	0.43	0.75	1.6	0	0	1.64	7.06	0	2.82	5.24	1.17	0	4.28	4.85	2.22	0	0	0	2.09	3.72	VAMP711	PREDICTED: vesicle-associated membrane protein 711-like [Ipomoea nil]	Genetic Information Processing	Folding, sorting and degradation	ko04130//SNARE interactions in vesicular transport	K08515	GO:0031224//intrinsic component of membrane	-	GO:0006810//transport
G10732	0.97	2.1	0.21	3.58	3.03	4.31	1.14	3.14	1.91	3.36	1.77	2.17	3.71	1.81	2.81	1.75	2.31	2.36	10.86	24.53	2	35.46	32	47.92	12.32	34.81	19.52	42.04	17	20.11	36.75	20.79	27.81	16.49	28.6	30.31	CYP82C4	PREDICTED: cytochrome P450 82C4-like [Ipomoea nil]	-	-	-	-	-	-	-
G10733	8.28	6.43	9.5	7.15	7.05	5.02	9.28	8.05	6.83	8.36	7.63	6.68	9.56	8.16	8.67	9.01	7.86	6.35	104.3	85	104.07	80	84	63	113	100.8	79	118	82.86	70	107	106	97	96	110	92	RABA5B	PREDICTED: ras-related protein RABA5b-like [Ipomoea nil]	-	-	-	-	-	-	-
G10734	19.62	20.7	19.53	18.06	18.12	15.71	12.67	10.37	9.62	23.93	22.59	17.8	23.12	18.34	15.9	10.54	11.93	13.88	253	280	219	207	221	202	158	133	114	346	251	191	265	244	182	115	171	206	--	PREDICTED: mitochondrial inner membrane protease subunit 2-like [Malus domestica]	-	-	-	-	-	GO:0070011//peptidase activity, acting on L-amino acid peptides	-
G10735	22.2	23.02	21.14	18.2	14.87	15.67	16.82	13.99	16.29	22.23	20.97	23.05	12.74	13.86	14.5	18.15	17.86	13.28	172.56	187.69	142.86	125.72	109.31	121.48	126.37	108.17	116.33	193.74	140.42	149.12	88	111.13	100.09	119.36	154.3	118.8	--	unnamed protein product [Coffea canephora]	-	-	-	-	-	-	-
G10736	1.44	1.08	1.76	1.46	1.24	1.14	2.26	2.09	2.83	2.45	2	2.23	1.51	0.86	1.77	1.75	1.76	2.76	11.7	9.18	12.4	10.54	9.51	9.22	17.73	16.85	21.1	22.33	14	15.07	10.92	7.17	12.77	12.03	15.91	25.78	--	PREDICTED: myosin-9 [Ipomoea nil]	-	-	-	-	-	-	-
G10737	32.47	29.44	29.39	30.37	25.81	24.72	23.14	24.2	21.53	37.61	30.98	32.83	32.1	32.14	32.3	28.93	22.09	23.96	327.54	311.54	257.7	272.2	246.27	248.68	225.64	242.74	199.49	425.36	269.25	275.6	287.73	334.35	289.22	246.93	247.69	278.05	ADF6	PREDICTED: actin-depolymerizing factor-like [Ipomoea nil]	-	-	-	-	GO:0005856//cytoskeleton	-	GO:0008154//actin polymerization or depolymerization
G10738	12.8	13.22	14.67	0.34	0.32	0.46	29.32	32.64	30.85	2.08	0.47	0.79	2.86	4.38	3.83	4.08	4.16	4.15	252	273	251	6	6	9	558	639	558	46	8	13	50	89	67	68	91	94	PHT1-4	PREDICTED: inorganic phosphate transporter 1-4-like [Ipomoea nil]	-	-	-	-	GO:0031224//intrinsic component of membrane	GO:0005215//transporter activity	GO:0015698//inorganic anion transport;GO:0044763//single-organism cellular process
G10739	0.34	1.47	0.59	0.19	0.37	1.2	0.53	0.69	0.19	2.29	1.39	0.62	0.39	0.67	1.35	0.61	0.31	1.37	2	9	3	1	2.06	7	3	4	1	15	7	3	2	4	7	3	2	9.17	--	PREDICTED: WD repeat-containing protein 26 [Ipomoea nil]	-	-	-	-	-	-	-
G1074	0	0.62	0	0.44	0.13	0	0	0.24	0	0.33	0.14	0	0.28	0	0.55	0.15	0	0.11	0	5.55	0	3.3	1.06	0	0	2.03	0	3.12	1.03	0	2.09	0	4.15	1.08	0	1.11	--	PREDICTED: histone acetyltransferase KAT6B-like [Solanum tuberosum]	-	-	-	-	-	-	-
G10740	7.24	8.81	6.24	12.4	8.16	9.94	6.63	13.81	7.13	15.95	14.01	10.7	10.91	16.73	10	11.6	17.48	14.2	121.15	154.61	90.68	184.31	129.16	165.81	107.24	229.77	109.63	299.17	201.84	148.89	162.12	288.62	148.44	164.21	324.99	273.19	--	PREDICTED: myosin-9 [Ipomoea nil]	-	-	-	-	-	-	-
G10741	13.87	14.5	16.18	17.14	13.45	16.3	20.38	20.96	17.59	18.66	23.64	21.37	15.17	19.1	18.96	20.91	18.5	19.1	145	159	144	157	133	170	206	218	169	216	213	186	141	206	176	185	215	227	--	PREDICTED: uncharacterized protein LOC109162383 isoform X3 [Ipomoea nil]	-	-	-	-	-	-	-
G10742	6.07	3.95	6.15	5.82	3.73	5.64	5.28	2.67	3.82	8.12	6	5.55	3.67	3.78	3.4	3.57	3.39	3.28	50.2	34.31	44.22	42.77	29.19	46.52	42.23	22	29	75.26	42.74	38.19	27	32.21	25	25	31.13	31.2	--	unnamed protein product [Coffea canephora]	-	-	-	-	-	-	-
G10743	5.77	8.54	5.57	3.96	3.05	3.53	2.4	1.8	2.67	7.1	7.43	7.73	5.12	3.99	4.78	2.12	2.33	1.56	87	135	73	53	43.42	53	35	27	37	120	96.53	97	68.58	62	64	27	39	27	KLCR2	PREDICTED: protein KINESIN LIGHT CHAIN-RELATED 2 [Ipomoea nil]	-	-	-	-	-	-	-
G10744	1.65	2.33	2.52	1.44	1.45	2.55	1.55	1.9	2.36	2.72	2.92	2.08	2.95	2.19	2.5	2.02	1.52	2.17	27	40	35.97	21	22.42	41.73	24.63	28.66	34.87	50	41.26	26.88	43	37	36.32	27.96	27.7	41	CDT1A	PREDICTED: CDT1-like protein a, chloroplastic [Ipomoea nil]	-	-	-	-	-	-	-
G10745	4.47	4.26	6.96	3.73	3.66	3.61	1.34	2.03	2.04	3.08	7.02	5.54	3.24	3.49	3.41	1.7	1.04	1.88	31	31	42	23	24	25	9	14	13	24	42	32	20	25	21	10	8	15	--	PREDICTED: protein TRIGALACTOSYLDIACYLGLYCEROL 1, chloroplastic isoform X1 [Ipomoea nil]	-	-	-	-	-	-	-
G10746	9.18	10.8	11.05	11.21	11.43	12.03	9.47	8.92	12.01	12.64	12.59	11.77	10.61	9.57	10.8	9.46	9.23	10.28	185	230	190	202	220	242	186	180	217	286	218	196	190	200	194	159	207	239	trc	PREDICTED: serine/threonine-protein kinase tricorner [Ipomoea nil]	-	-	-	-	-	GO:0004672//protein kinase activity;GO:0032550//purine ribonucleoside binding	GO:0006464//cellular protein modification process;GO:0006796//phosphate-containing compound metabolic process
G10747	0	0	0	0	0	0	0	0	0	0.18	0.15	0	0.23	0.49	0.68	0.89	0	1.1	0	0	0	0	0	0	0	0	0	1	1	0	1	4	3	6	0	10	XI-C	PREDICTED: myosin-9-like [Ipomoea nil]	-	-	-	-	-	-	-
G10748	1.84	2.49	2.74	2.14	4	2.97	2.13	2.17	1.84	3.48	3.45	3.02	1.96	2.82	2.3	1.74	1.71	1.32	28	36.83	33.49	26.78	53.22	41.67	29	32.11	23.82	55	41.89	36	26.29	40.89	28.71	20.74	27.33	22	fet5	PREDICTED: GPN-loop GTPase 3-like [Ipomoea nil]	-	-	-	-	-	-	-
G10749	0	0.38	0.69	0.68	0.21	0.8	0.42	0.81	0.22	0.54	0.93	0.48	1.13	1.56	0.23	0.47	0	0	0	2	3	3	1	4	2	4	1	3	4	2	5	8	1	2	0	0	--	PREDICTED: uncharacterized protein LOC109179189 [Ipomoea nil]	-	-	-	-	-	-	-
G1075	1.11	0.15	0	0.18	0	1.11	0.33	0.16	0.34	0	0.18	0	0	0	0.18	0.56	0.43	0.14	7	1	0	1	0	7	2	1	2	0	1	0	0	0	1	3	3	1	SEC8	PREDICTED: exocyst complex component SEC8-like [Ipomoea nil]	-	-	-	-	-	-	-
G10750	1.47	1.52	2.12	2.48	2.2	3.07	3.04	4.19	2.94	1.86	1.42	2.65	2.35	3.8	3.18	4.2	4.85	3.94	12	13	15	18	17	25	24	34	22	17	10	18	17	32	23	29	44	37	--	PREDICTED: protein SCAI [Ipomoea nil]	-	-	-	-	-	-	GO:0034645//cellular macromolecule biosynthetic process;GO:1902679//negative regulation of RNA biosynthetic process
G10751	5.06	9.1	8.49	6.96	6.88	7.14	7.5	6.45	7.23	4.95	4.62	5.15	6.88	7.47	6.37	8.79	7.55	5.87	48.05	90.67	70.06	58.72	61.79	67.66	68.83	60.9	63.07	52.68	37.82	40.72	57.38	60.45	53.74	70.67	79.73	64.08	ABCI19	PREDICTED: ABC transporter I family member 21-like [Ipomoea nil]	Genetic Information Processing	Folding, sorting and degradation	ko03018//RNA degradation	K12608	-	-	-
G10752	30.39	35.15	36.7	44.12	45.93	47.69	29.88	30.78	30.39	45.16	45.06	42.65	40.01	43.93	42.42	45.13	47.55	45.74	616.25	747.75	646.93	794.98	880.82	964.33	585.54	620.7	566.14	1026.72	787.25	719.78	720.89	918.73	763.63	774.44	1071.83	1067.14	BHLH155	PREDICTED: transcription factor EMB1444-like [Ipomoea nil]	-	-	-	-	-	-	-
G10753	27.74	25.91	26.33	29.62	25.05	26.81	25.6	24.5	23.94	28.79	25.65	21.87	30.21	28.63	26.39	26.6	25.12	25.02	434.23	430.18	362.33	416.77	375.25	418.54	389.34	385.88	348.34	511.04	349.81	288.19	424.86	467.38	370.97	349.15	442.11	455.75	--	Synaptobrevin [Corchorus capsularis]	-	-	-	-	-	-	-
G10754	8.34	5.73	5.81	6.69	6.57	5.16	5.61	5.62	5.9	5.95	4.01	3.94	5.44	3.96	4.58	4.57	7.29	5.23	42.93	30.92	26	30.58	32	26.49	27.9	28.75	27.92	34.31	17.8	16.86	24.9	21	20.91	19.9	41.69	31	ABCI21	PREDICTED: ABC transporter I family member 21-like [Ipomoea nil]	Genetic Information Processing	Folding, sorting and degradation	ko03018//RNA degradation	K12608	-	GO:0017111//nucleoside-triphosphatase activity;GO:0032550//purine ribonucleoside binding	-
G10755	0.89	2.18	1.17	2.08	1.75	2.3	1.25	1.73	1.52	1.59	2.58	1.99	1.93	2.04	1.72	0.98	2.35	2.43	14	36	16	29	26	36	19	27	22	28	35	26	27	33	24	13	41	44	--	PREDICTED: protein indeterminate-domain 12-like [Ipomoea nil]	-	-	-	-	-	-	-
G10756	22.28	19.79	21.47	28.07	34.63	29.6	21.87	24.13	30.47	30.4	36.69	34.55	34.07	31.39	26.38	23.18	34.26	31.61	117	109	98	131	172	155	111	126	147	179	166	151	159	170	123	103	200	191	--	PREDICTED: flowering locus K homology domain-like isoform X1 [Ipomoea nil]	-	-	-	-	-	-	-
G10757	0	0	0	0	0	0	0	0	0	0	0	0	0	0	0	0	0	0	0	0	0	0	0	0	0	0	0	0	0	0	0	0	0	0	0	0	--	PREDICTED: F-box protein PP2-B10-like [Capsicum annuum]	-	-	-	-	-	-	-
G10758	0	0	0	0	0	0	0.34	0.33	0	0	0	0	0	0	0	0	0	0	0	0	0	0	0	0	1	1	0	0	0	0	0	0	0	0	0	0	At3g63340	PREDICTED: probable protein phosphatase 2C 51 [Ipomoea nil]	-	-	-	-	-	-	-
G10759	4.87	7.09	6.86	7.47	7.27	7.06	10.11	8.54	8.47	9.96	9.44	10.15	9.66	9.99	10.64	10.67	8.93	12.05	62.02	94.75	75.94	84.52	87.63	89.66	124.46	108.13	99.11	142.23	103.54	107.6	109.38	131.2	120.26	114.99	126.39	176.5	--	PREDICTED: myosin-9 [Ipomoea nil]	-	-	-	-	-	-	-
G1076	8.26	8.65	9.17	8.89	8.87	8.38	9.95	10.9	11.55	8.52	12.11	9.87	11.23	11.89	9.14	11.33	10.05	11.82	212.44	233.52	204.99	203.29	215.85	214.89	247.28	278.84	272.96	245.7	268.31	211.38	256.71	315.51	208.79	246.72	287.49	349.73	RE2	integrase core domain containing protein [Phaseolus vulgaris]	-	-	-	-	-	-	-
G10760	13.49	13.78	12.91	7.61	9.87	7.93	8.23	8.53	7.4	11.9	14.17	11.94	11.93	10.2	10.96	8.91	8.29	8.44	334.03	357.89	277.87	167.53	231.13	195.81	196.98	210	168.42	330.54	302.32	246.18	262.59	260.51	241.02	186.83	228.07	240.58	RNS2	PREDICTED: ribonuclease 2-like [Ipomoea nil]	-	-	-	-	-	-	-
G10761	0.76	0.63	0.87	1	0.96	0.7	1.7	0.46	0.55	1.08	1.48	0.14	0.47	0.11	1.93	0.39	0.28	0.24	7.47	6.52	7.42	8.74	8.88	6.84	16.08	4.52	2.09	11.87	12.49	1.13	4.08	1.14	10.7	3.24	3	1	--	PREDICTED: probable protein phosphatase 2C 51 [Ipomoea nil]	-	-	-	-	-	-	-
G10762	0.17	0.28	0.4	0.07	0.12	0.06	0.09	0.17	0.19	0.26	0.13	0.38	0.1	0.03	0.13	0.21	0.29	0.18	6	10.05	12	2	4	2.01	3	6	6	10	4	11	3	1	4	6	11	7	HSFA6b	PREDICTED: heat stress transcription factor A-6b-like [Ipomoea nil]	-	-	-	-	-	-	-
G10763	18.09	17.52	18.66	15.72	20.31	19.7	25.07	20.79	24.08	23.97	22.57	25.93	23.55	21.94	27.1	26.04	22.11	27.26	525.13	533.45	470.97	405.63	557.7	570.31	703.58	600.26	642.16	780.27	564.61	626.44	607.58	657.02	698.53	639.77	713.7	910.54	--	PREDICTED: myosin-9 [Ipomoea nil]	-	-	-	-	-	-	-
G10764	0.93	1.83	1.35	1.04	2.39	2.16	1.61	1.28	3.22	2.27	1.61	2.09	1.97	1.48	1.33	2.32	1.59	1.69	9.65	20.05	12.2	9.6	23.55	22.48	16.2	13.3	30.85	26.5	14.46	18.11	18.24	15.91	12.26	20.49	18.42	20.22	ABCI19	PREDICTED: ABC transporter I family member 21-like [Ipomoea nil]	Genetic Information Processing	Folding, sorting and degradation	ko03018//RNA degradation	K12608	-	-	-
G10765	368.03	337.26	324.3	327.99	313.77	290.04	319.36	303.39	286.37	334.75	294.04	281.64	301.54	262.74	259.03	320.39	303.85	291.02	3186.9	3060.39	2438.75	2510.88	2562.66	2501.95	2671.95	2607.66	2272	3239.8	2187.84	2024.9	2314.89	2338.93	1983.41	2343.7	2919.86	2890.96	RPL23A	Os03g0139100, partial [Oryza sativa Japonica Group]	Genetic Information Processing	Translation	ko03010//Ribosome	K02894	GO:0030529//intracellular ribonucleoprotein complex	-	GO:0010467//gene expression
G10766	7.53	7.51	7.92	7.2	8.22	8.05	7.24	7.18	6.16	8.3	7.6	8.39	7.39	6.36	9.03	7.33	5.61	6.92	125	129	111	101	125	129	112	119	90	154	108	111	106	109	128	101	100	128	NEK2	PREDICTED: serine/threonine-protein kinase Nek2-like [Ipomoea nil]	-	-	-	-	-	-	-
G10767	28.28	26.31	21.44	23.83	27.2	21.25	13.63	19.49	14.16	33.62	34.07	37.1	31.99	32.21	22.4	15.79	13.96	15.11	131.45	132.87	91.76	98.74	127.24	103.97	64.7	88.99	60.64	176.66	139.61	146.44	129.53	154.48	93.41	64.43	74.26	85.46	--	-	-	-	-	-	-	-	-
G10768	0.18	0.28	0.22	0.31	0.29	0.16	0.1	0.97	0.34	0.23	0.11	0.11	0.31	0.09	0.21	0.55	0.17	0.48	2	3.16	2.09	3	3	1	1	9.25	2	2	1	1	3	1	2	5	2.05	6	--	PREDICTED: non-specific lipid-transfer protein-like protein At2g13820 [Ipomoea nil]	-	-	-	-	-	-	-
G10769	78.36	79.77	80.75	98.42	92.66	89.58	107.85	104.26	102.03	65.24	69.52	65.07	100.2	99.45	100.06	127.24	121.52	125.66	1118.51	1194.36	1002	1248.31	1251	1275	1488	1480	1338	1044	855	773	1271	1464	1268	1537	1928	2063.57	At5g48380	PREDICTED: probably inactive leucine-rich repeat receptor-like protein kinase At5g48380 [Ipomoea nil]	-	-	-	-	-	-	-
G1077	4.7	3.32	3.17	5.3	2.82	9.19	10.98	6.57	9.04	6.34	4.26	6.84	4.2	5.89	6.45	10.36	9.39	7.84	35.93	34.81	23.47	30.03	26.68	64.26	83.51	49.08	48.8	58.43	27.77	31.9	31.82	39.67	26.65	55.07	62.39	67.18	NUP107	PREDICTED: nuclear pore complex protein NUP107 [Ipomoea nil]	Genetic Information Processing	Translation	ko03013//RNA transport	K14301	-	-	-
G10770	19.87	20.12	20.56	15.91	15.94	17.24	10.04	10.94	10.73	13.28	15.19	13.37	18.02	17.07	16.02	9.92	10.14	10.4	1529.67	1621.16	1377.75	1096.29	1165.57	1337.4	748	841.79	762.69	1150.14	1010.52	864.7	1235.97	1360.12	1101.84	647.05	863.29	926.31	NET1D	PREDICTED: protein NETWORKED 1D-like isoform X1 [Ipomoea nil]	-	-	-	-	-	-	-
G10771	8.76	6.68	5.64	8.46	9.51	7.3	7.86	8.14	7.63	10.11	7.23	10.01	10.04	8.72	8.86	8.84	8.23	8.36	225	180	126	193	231	187	195	208	180	291	160	214	229	231	202	192	235	247	TIFY4B	PREDICTED: protein TIFY 4B-like [Ipomoea nil]	-	-	-	-	-	-	-
G10772	23.95	20.53	21.53	20.68	19.79	21.17	6.04	5.56	4.94	43.22	39.28	37.4	28.82	25.07	27.24	7.24	7.93	7.39	370.09	341.09	297.4	288.88	292.97	331.76	87.8	89.9	73.12	752.33	528.3	489.74	407.13	411.6	380.19	93.73	137.26	135.67	MORF2	PREDICTED: multiple organellar RNA editing factor 2, chloroplastic-like [Ipomoea nil]	-	-	-	-	-	-	-
G10773	211.9	212.05	224.67	214.83	198.04	192.94	178.69	170.17	164.42	177.74	168.87	174.95	169.24	163.36	163.36	169.38	157.25	155.12	2250	2362	2074	2027	1989	2043	1834	1797	1604	2116	1545	1546	1597	1789	1540	1522	1856	1895	RPS24A	PREDICTED: 40S ribosomal protein S24-1-like [Ipomoea nil]	Genetic Information Processing	Translation	ko03010//Ribosome	K02974	GO:0030529//intracellular ribonucleoprotein complex	GO:0005198//structural molecule activity	GO:0010467//gene expression
G10774	7.68	6.21	6.51	8.56	9.29	8.53	6.59	5.15	6.45	10.14	9.87	9.21	7.48	8.27	6.92	7.41	7.54	6.88	137.62	116.79	101.43	136.26	157.42	152.33	114.2	91.71	106.25	203.79	152.41	137.33	119.18	152.73	110.1	112.38	150.15	141.81	CYCP3-1	PREDICTED: cyclin-P3-1-like isoform X1 [Ipomoea nil]	-	-	-	-	-	-	-
G10775	12.4	14.88	12.94	14.43	15.91	12.7	12.54	11.33	11.41	9.79	12.27	11.59	10.46	13.45	12.46	9.58	9.68	8.74	235.85	296.93	214.01	243.95	286.32	241.06	230.59	214.48	199.45	208.94	201.15	183.52	176.84	263.88	210.4	154.2	204.72	191.42	wdr4	PREDICTED: tRNA (guanine-N(7)-)-methyltransferase non-catalytic subunit wdr4 [Ipomoea nil]	-	-	-	-	-	-	GO:0001510//RNA methylation;GO:0006399//tRNA metabolic process
G10776	1.49	1.5	2.19	2.09	1.24	1.37	1.6	1.38	0.81	3.04	3.83	3.64	2.11	1.98	3.41	2.06	2.76	3.45	20.64	21.85	26.47	25.8	13	19	21.4	19	10.35	47.37	45.77	42.1	26	28.37	42	24.18	42.52	55.16	--	PREDICTED: uncharacterized protein LOC109160777 [Ipomoea nil]	-	-	-	-	-	-	GO:0009987//cellular process;GO:0044699//single-organism process
G10777	9.8	10.28	11.01	14.05	12.37	12.78	9.08	8.52	7.92	14.88	15.2	13.75	11.86	13.37	11.67	9.68	11.33	11.55	226.61	244.54	214.42	266.48	257.36	276.43	185.21	196.59	163.22	355.86	287.35	250.79	234.89	298.2	225.59	182.09	270.77	271.91	THG1	PREDICTED: tRNA(His) guanylyltransferase 1-like isoform X2 [Ipomoea nil]	-	-	-	-	-	-	-
G10778	29.38	33.44	31.01	20.74	20.56	20.63	41.77	37.75	42.72	26.38	22.68	21.88	27.08	23.23	20.91	34.16	37.41	30.37	427.14	510.11	391.93	267.95	282.71	299.15	586.97	545.87	570.68	430.01	284.15	264.73	349.84	348.38	269.88	420.33	604.55	508.08	cmbl	PREDICTED: endo-1,3;1,4-beta-D-glucanase-like [Ipomoea nil]	-	-	-	-	-	-	-
G10779	0	0	0	0	0	0	0	0	0	0.58	0.21	0	0	0.4	0.52	0	0	0.37	0	0	0	0	0	0	0	0	0	1.53	0.43	0	0	0.97	1.07	0	0	0.99	PSS1	PREDICTED: CDP-diacylglycerol--serine O-phosphatidyltransferase 1-like isoform X1 [Ipomoea nil]	Metabolism;Metabolism;Metabolism	Global and overview maps;Global and overview maps;Lipid metabolism	ko01100//Metabolic pathways;ko01110//Biosynthesis of secondary metabolites;ko00564//Glycerophospholipid metabolism	K08730;K08730;K08730	-	-	-
G1078	2.51	3.42	3.74	4.18	2.66	3.97	1.15	2.41	2.61	3.42	3.36	2.73	2.83	2.79	3.46	2.44	2.48	2.91	21	29.93	27.14	31.02	21	33.07	9.26	20	20	32	24.19	19	21.03	24	25.62	17.22	23	28	Mettl22	PREDICTED: methyltransferase-like protein 22 isoform X1 [Ipomoea nil]	-	-	-	-	-	-	-
G10780	5.55	5.17	3.92	3.83	7.47	3.67	3.26	5.46	5.22	6.42	5.06	3.49	3.98	5.63	8.81	4.77	4.54	3.51	44	43	27	27	56	29	25	43	38	57	34	23	28	46	62	32	40	32	--	-	-	-	-	-	-	-	-
G10781	8.82	8.25	9.26	10.6	8.38	8.22	6.13	4.82	5.91	8.9	9.02	7.67	7.97	6.45	7.17	4.05	3.49	5.15	122	126	115	127	85	108	90	71	73	149	107	93	106	103	82	53	60	82	--	PREDICTED: titin-like isoform X2 [Juglans regia]	-	-	-	-	-	-	-
G10782	21.93	21.51	17.26	25.07	21.84	18.52	22.41	12.13	15.33	25.74	20.23	22.61	26.43	19.67	14.95	19.1	16.12	15.34	190	195.52	130	193	179	160	187.64	104.53	122	250	151	163	203.52	175.75	115	140	155.23	152.92	SMD1B	PREDICTED: small nuclear ribonucleoprotein Sm D1-like [Ipomoea nil]	Genetic Information Processing	Transcription	ko03040//Spliceosome	K11087	GO:0032991//macromolecular complex	-	-
G10783	6.13	5.83	4.7	5.4	4.14	4.99	21.01	20.68	20.64	4.74	5.4	4.29	7.11	6.77	7.34	21.98	22.03	20.26	161.25	160.67	107.52	126.16	102.93	130.91	533.98	540.65	498.49	139.64	122.36	93.95	166.19	183.45	171.23	489.04	643.87	612.9	At1g34300	PREDICTED: putative receptor protein kinase ZmPK1 isoform X1 [Ipomoea nil]	-	-	-	-	-	-	-
G10784	2.11	2.52	2.47	2.18	1.93	2.27	2.51	3.33	3.32	3.26	2.63	2.55	2.13	2.58	3.22	3.99	3.42	2.81	40	50	38	29.19	34.62	42.81	46	62.75	57.8	69.2	42	40.15	31.78	50.48	54.16	64	71.95	61.31	KAN2	PREDICTED: probable transcription factor KAN2 isoform X1 [Ipomoea nil]	-	-	-	-	-	-	GO:0009791//post-embryonic development
G10785	126.1	117.18	107.18	85.06	79.59	70.62	87	79.43	76.15	68.41	63.09	63.53	78.46	77.18	73.83	87.65	77.9	73.22	1427.77	1399.08	1069.28	853.45	842.09	807.75	949.86	884.29	794.23	872.64	612.34	597.75	787.12	893.27	741.68	829.08	979	959.6	Os02g0621700	PREDICTED: succinate--CoA ligase [ADP-forming] subunit beta, mitochondrial isoform X2 [Ipomoea nil]	Metabolism;Metabolism;Metabolism;Metabolism;Metabolism	Global and overview maps;Global and overview maps;Global and overview maps;Carbohydrate metabolism;Carbohydrate metabolism	ko01100//Metabolic pathways;ko01110//Biosynthesis of secondary metabolites;ko01200//Carbon metabolism;ko00020//Citrate cycle (TCA cycle);ko00640//Propanoate metabolism	K01900;K01900;K01900;K01900;K01900	-	-	-
G10786	4.35	3.51	3.93	1.74	1.9	2.76	3.81	5.18	3.14	2.78	3.12	4.11	2.01	2.53	2.27	4.8	5.17	4.44	103.63	87.97	80.41	35.61	41.27	63.91	86.49	120.88	67.54	75.64	63.84	80.2	42.45	61.23	49.58	98.15	134.59	120.74	At1g34300	PREDICTED: putative receptor protein kinase ZmPK1 isoform X1 [Ipomoea nil]	-	-	-	-	-	-	-
G10787	4.47	3.03	3.64	3.77	3.63	5.03	26.05	26.06	28.22	3.49	4.49	2.69	6	5.63	5.41	25.9	25.72	23.35	101.05	71.82	71.45	75.75	77.7	113.44	569.05	585.88	585.99	88.4	87.36	50.51	120.49	131.24	108.51	495.41	646.17	607.09	JMJ706	PREDICTED: lysine-specific demethylase JMJ706-like [Ipomoea nil]	-	-	-	-	-	-	-
G10788	4.39	1.61	1.94	1.9	4.64	1.35	3.34	3.74	1.1	2.41	2.63	1.68	1.14	2.62	4.18	1.32	1.52	0.29	13	5	5	5	13	4	9.57	11	3	8	6.7	4.14	3	8	11	3.31	5	1	--	-	-	-	-	-	-	-	-
G10789	17.13	14.78	14.91	13.71	14.66	15.64	8.05	7.25	8.76	30.46	39.66	35.88	29.44	26.06	31.92	15.78	13.19	10.51	183.07	196.43	138.86	132.32	130.26	155.12	74.13	91.36	76.88	358.63	326.98	254.46	235.6	241	268.92	131.27	133.57	127.17	SKL2	PREDICTED: probable inactive shikimate kinase like 2, chloroplastic [Ipomoea nil]	-	-	-	-	-	-	GO:0006520//cellular amino acid metabolic process;GO:0006725//cellular aromatic compound metabolic process;GO:0032787//monocarboxylic acid metabolic process;GO:0046394//carboxylic acid biosynthetic process;GO:0046483//heterocycle metabolic process;GO:0051186//cofactor metabolic process;GO:1901360//organic cyclic compound metabolic process;GO:1901566//organonitrogen compound biosynthetic process
G1079	16.58	18.65	15.98	3.27	2.65	3.14	9.06	7.41	8.96	5.84	5.7	7.63	3.64	3.15	2.94	10.84	12.85	11.09	136.9	161.62	114.76	23.99	20.68	25.87	72.35	60.9	67.97	54.1	40.58	52.41	26.73	26.85	21.58	75.79	117.94	105.34	BGAL12	PREDICTED: beta-galactosidase-like [Ipomoea nil]	-	-	-	-	-	-	-
G10790	0	1.84	1.33	1.55	2.63	0.55	1.43	0.28	0	0.99	2.67	2.2	0.32	1.61	1.24	0.86	0.75	0	0	7	4.2	5	9	2	5	1	0	4	8.34	6.63	1.03	6	4	2.63	3	0	--	PREDICTED: uncharacterized protein LOC109158884 [Ipomoea nil]	-	-	-	-	-	-	-
G10791	11.44	12.79	12.36	5.82	7.43	5.88	7.15	5.95	8.41	6.68	5.05	6.84	5.81	7.54	6.02	7.68	5.9	6.66	197	231	185	89	121	101	119	102	133	129	75	98	89	134	92	112	113	132	--	PREDICTED: uncharacterized protein LOC109158882 [Ipomoea nil]	-	-	-	-	-	-	-
G10792	0.9	0	0.52	0	1.18	0.22	0.46	0	0	0.41	0	0	1.02	0.21	0.51	0	0.6	0.39	4.08	0	2.04	0	5.03	1.01	2.02	0	0	2.05	0	0	4.08	1	2.03	0	3.01	2.05	At2g20420	PREDICTED: succinate--CoA ligase [ADP-forming] subunit beta, mitochondrial isoform X3 [Ipomoea nil]	Metabolism;Metabolism;Metabolism;Metabolism;Metabolism	Global and overview maps;Global and overview maps;Global and overview maps;Carbohydrate metabolism;Carbohydrate metabolism	ko01100//Metabolic pathways;ko01110//Biosynthesis of secondary metabolites;ko01200//Carbon metabolism;ko00020//Citrate cycle (TCA cycle);ko00640//Propanoate metabolism	K01900;K01900;K01900;K01900;K01900	GO:0043231//intracellular membrane-bounded organelle	GO:0004774//succinate-CoA ligase activity;GO:0032550//purine ribonucleoside binding;GO:0046914//transition metal ion binding	GO:0006006//glucose metabolic process;GO:0006089//lactate metabolic process;GO:0006090//pyruvate metabolic process;GO:0006101//citrate metabolic process;GO:0006970//response to osmotic stress;GO:0019941//modification-dependent protein catabolic process;GO:0035966//response to topologically incorrect protein;GO:0043094//cellular metabolic compound salvage;GO:0043248//proteasome assembly
G10793	0.65	0.62	0.74	1.21	0.23	0.22	0	0.22	0	0.58	0.25	0.26	1.69	0.21	0.24	0.25	0	0.37	3	3	3	5	1	1	0	1	0	3	1	1	7	1	1	1	0	2	--	PREDICTED: uncharacterized protein LOC109158884 [Ipomoea nil]	-	-	-	-	-	-	-
G10794	10.35	9.52	9.55	7.89	9.31	8.24	9.17	8.03	8.45	8.73	7.54	7.84	10.58	7.4	11.06	7.7	6.03	7.07	221.5	210.87	175.17	140.53	183.9	176.3	190.46	169.99	159.74	207.62	130.85	124.7	164.92	140.92	135.92	135.89	141.98	161.77	Os07g0143700	PREDICTED: DEAD-box ATP-dependent RNA helicase 53-like isoform X2 [Ipomoea nil]	-	-	-	-	-	-	-
G10795	9.86	9.56	6.92	7.8	8.82	6.55	9.03	4.64	5.07	9.42	8.45	9.28	8.66	11.83	7.41	8.12	6.97	7.45	67.95	67.61	41.33	43.35	56.36	45.64	49.75	32.26	32.56	65.07	45.21	42.24	53.77	80.05	39.45	39.52	54.15	51.99	ERGIC3	PREDICTED: endoplasmic reticulum-Golgi intermediate compartment protein 3 [Ipomoea nil]	-	-	-	-	-	-	-
G10796	8.72	7	9.22	2.06	1.2	0.57	2.2	1.99	0.46	0.5	0.49	0	0	0.69	1.12	0.84	0.38	0.74	61.61	51.89	56.64	12.96	8	4	15	14	3	4	3	0	0	5	7	5	3	6	At5g44400	PREDICTED: tetrahydrocannabinolic acid synthase-like [Ipomoea nil]	Metabolism;Metabolism;Metabolism	Global and overview maps;Global and overview maps;Biosynthesis of other secondary metabolites	ko01100//Metabolic pathways;ko01110//Biosynthesis of secondary metabolites;ko00940//Phenylpropanoid biosynthesis	K22395;K22395;K22395	-	GO:0016614//oxidoreductase activity, acting on CH-OH group of donors	-
G10797	10.46	10.21	10.95	8.42	12.49	9.04	13.37	17.89	12.68	13.19	13.31	10.73	12.89	12.36	11.2	13.86	14.38	15.77	107	126	80	88	139	106	152	182	137	136	121	105	121	150	117	138	188	197	RE1	UBN2_3 domain-containing protein [Cephalotus follicularis]	-	-	-	-	-	-	-
G10798	3.14	1.69	2.12	1.14	1.61	0.58	2.1	2.09	0.55	3.68	2.94	2.44	4.28	1.97	3.78	0.6	1.65	1.82	12	7	7	4	6	2	8	8	2	16	10	8	15	8	13	2	7	8	--	PREDICTED: uncharacterized protein LOC109179025 [Ipomoea nil]	-	-	-	-	-	-	-
G10799	18.45	18.97	18.78	15.33	13.07	13.95	9.99	9.42	10.62	12.41	15.92	12.19	10.65	10.96	14.25	7.42	8.17	6.63	191	206	169	141	128	144	100	97	101	144	142	105	98	117	131	65	94	79	RPS15	PREDICTED: 40S ribosomal protein S15-like [Ipomoea nil]	Genetic Information Processing	Translation	ko03010//Ribosome	K02958	GO:0044391//ribosomal subunit	GO:0005198//structural molecule activity	GO:0010467//gene expression
G108	1.58	1.12	1.08	0.92	1.12	1.12	0.65	1.02	0.53	1.56	1.38	1.6	1.26	0.99	2.57	0.61	0.73	0.92	17.66	13.14	10.48	9.11	11.85	12.5	6.98	11.34	5.43	19.57	13.29	14.89	12.57	11.37	25.56	5.77	9.03	11.82	atad1	PREDICTED: ATPase family AAA domain-containing protein 1 [Ipomoea nil]	-	-	-	-	-	GO:0003824//catalytic activity;GO:0032550//purine ribonucleoside binding	-
G1080	20.08	19.03	20	23.01	23.96	23.47	16.72	14.71	16.33	11.77	12.18	10.85	11.88	13.25	12.93	11.71	10.83	9.21	351	363	309	382	414	410	298	263	276	236	196	162	182	244	202	155	219	196	At3g20240	PREDICTED: probable mitochondrial adenine nucleotide transporter BTL1 [Ipomoea nil]	-	-	-	-	GO:0031224//intrinsic component of membrane	-	GO:0044763//single-organism cellular process
G10800	0	0	0	0	0	0	0	0	0	0	0	0	0	0	0	0	0	0	0	0	0	0	0	0	0	0	0	0	0	0	0	0	0	0	0	0	--	PREDICTED: histone H1-like [Ipomoea nil]	-	-	-	-	-	-	-
G10801	0	0.25	0	0	0	0	0.27	0	0	0	0	0	0	0	0	0	0	0	0	1	0	0	0	0	1	0	0	0	0	0	0	0	0	0	0	0	--	-	-	-	-	-	-	-	-
G10802	16.89	13.98	15.78	22.83	18.44	26.4	16.5	14.82	15.03	21.98	19.86	21.78	14.49	20.21	19.05	21.35	18.75	16.9	94.76	82.27	76.94	113.8	97.83	147.67	89.47	82.7	77.46	138.23	95.99	101.69	72.23	116.95	94.87	101.38	116.93	109.06	PSBW	PREDICTED: photosystem II reaction center W protein, chloroplastic [Ipomoea nil]	Metabolism;Metabolism	Global and overview maps;Energy metabolism	ko01100//Metabolic pathways;ko00195//Photosynthesis	K02721;K02721	-	-	-
G10803	209.03	207.23	186.82	293.13	259.72	248.05	179.71	156.82	156.03	396.12	361.76	357.87	301.28	264.18	272.84	235.49	236.27	217.18	1731.07	1813.69	1335.34	2182.45	2076.97	2058.04	1459.35	1293.5	1197.7	3790.54	2620.95	2552.33	2287.84	2295.34	2015.29	1671.84	2184.56	2097.05	PSBP	PREDICTED: oxygen-evolving enhancer protein 2, chloroplastic-like [Ipomoea nil]	Metabolism;Metabolism	Global and overview maps;Energy metabolism	ko01100//Metabolic pathways;ko00195//Photosynthesis	K02717;K02717	GO:0009521//photosystem	-	GO:0044237//cellular metabolic process
G10804	27.28	30.67	29.85	24.46	32.15	33.19	31	38.59	37.98	27.59	35.91	37.61	30.34	33.75	33.62	32.59	39.55	36.59	1057.56	1247.48	1006.01	842.71	1179.15	1283.11	1161.72	1488.16	1353.04	1199.3	1199.69	1213.62	1045.29	1349.49	1157.21	1069.28	1704.51	1632.27	RE2	Retrovirus-related Pol polyprotein from transposon TNT 1-94, partial [Cajanus cajan]	-	-	-	-	-	-	-
G10805	99.5	108.95	96.49	55.51	72.52	66.81	58.35	65.56	64.18	8.97	9.29	11.94	8.88	5.97	7.74	14.94	11.98	12.53	1088	1199	877	592.96	691	693	629	668.74	655	119	74.73	90.01	76	85.72	81	120.11	106.11	186	CYP94A2	PREDICTED: cytochrome P450 94A2-like [Ipomoea nil]	Metabolism	Lipid metabolism	ko00073//Cutin, suberine and wax biosynthesis	K20769	-	-	-
G10806	13.31	13.06	12.12	12.87	11.9	12.29	13.88	14.68	13.99	12.31	11.6	11.82	13.36	12.26	12.47	13.69	12.9	11.66	517	532	409	444	437	476	521	567	499	536	388	382	461	491	430	450	557	521	DRIP2	PREDICTED: E3 ubiquitin protein ligase DRIP2-like [Ipomoea nil]	-	-	-	-	-	-	-
G10807	30.81	29.53	33.59	31.66	28.44	29.53	52.71	51.6	50.66	38.76	37.29	36.62	47.55	41.57	42.17	60.06	59.36	62.4	748	752	709	683	653	715	1237	1246	1130	1055	780	740	1026	1041	909	1234	1602	1743	GAE3	PREDICTED: UDP-glucuronate 4-epimerase 3-like [Ipomoea nil]	Metabolism;Metabolism	Global and overview maps;Carbohydrate metabolism	ko01100//Metabolic pathways;ko00520//Amino sugar and nucleotide sugar metabolism	K08679;K08679	-	-	-
G10808	36.79	33.73	38.4	32.81	34.42	36.04	21.8	21.43	22.32	35.93	39.25	39.72	31.29	36.84	36.06	22.85	21.25	18.94	632.25	671.6	577.3	553.7	583.19	682.6	338.56	374.56	362.31	784.26	633.96	605.88	504.21	689.95	572.27	286.28	393.26	367.53	--	PREDICTED: magnesium transporter MRS2-I-like isoform X1 [Ipomoea nil]	-	-	-	-	-	-	-
G10809	0.19	0.28	0.69	0.43	0.61	0.19	0	0.39	0.42	0	0	0.23	0	0	0	0	0	0.34	1	1.54	3.1	2	3	1	0	2	2	0	0	1	0	0	0	0	0	2	CRK42	PREDICTED: cysteine-rich receptor-like protein kinase 42 [Ipomoea nil]	-	-	-	-	-	-	-
G1081	18.21	17.88	29.72	22.46	21.65	21.54	15.66	15.85	20.4	26.05	20.62	27.96	23.84	27.84	28.23	14.27	19.03	17.48	201	207	175	197	226	237	167	174	159	258	196	211	206	252	267	127	204	171	MED8	PREDICTED: mediator of RNA polymerase II transcription subunit 8 [Ipomoea nil]	-	-	-	-	-	-	-
G10810	7.81	10.29	11.31	4.45	5.69	5.18	41.99	36.41	40.68	12.56	10.75	10.96	3.35	3.62	5.63	106.86	91.35	92.31	74.13	102.52	93.41	37.51	51.08	49.07	385.41	343.86	354.89	133.69	87.93	86.58	28.31	35.47	47.45	858.78	964.33	1008.55	AUX22D	PREDICTED: auxin-induced protein 22D-like [Ipomoea nil]	Environmental Information Processing	Signal transduction	ko04075//Plant hormone signal transduction	K14484	-	-	GO:0010467//gene expression;GO:0034645//cellular macromolecule biosynthetic process;GO:0050794//regulation of cellular process
G10811	6.44	6.36	6.07	6.66	4.83	5.77	5.84	6.18	4.5	3.38	4.86	6.17	4.43	4.48	4.42	4.42	4.98	4.38	186.83	207.28	134.38	164.02	152.44	151.04	157.37	174.51	143.11	129.48	141.88	155.59	120.97	144.4	107.05	109.84	170.52	140.72	WDR26	PREDICTED: WD repeat-containing protein 26-like [Ipomoea nil]	-	-	-	-	-	-	-
G10812	3.88	5.22	5.01	5.21	4.22	4.68	2.15	2.35	2.28	10.61	9.73	8.12	5.2	8.66	5.91	2.24	3.7	2.89	35.05	49.5	39.38	41.83	36.1	42.2	18.74	21.12	18.92	107.48	75.73	61.05	41.77	80.64	47.41	17.12	37.17	30.04	PDF1B	PREDICTED: peptide deformylase 1B, chloroplastic [Ipomoea nil]	-	-	-	-	-	GO:0016811//hydrolase activity, acting on carbon-nitrogen (but not peptide) bonds, in linear amides	-
G10813	18.82	19.23	20.65	16	13.76	14.9	7.62	8.71	8.38	12.53	13.85	13.72	15.33	17.9	17.07	9.75	10.56	9.63	294	314.94	278.92	220.97	202.79	231	114	135	119.92	219	186	177.8	213	288	235.96	129.13	182.68	173	GAUT6	PREDICTED: probable galacturonosyltransferase 6 isoform X1 [Ipomoea nil]	Metabolism	Carbohydrate metabolism	ko00520//Amino sugar and nucleotide sugar metabolism	K13648	-	-	-
G10814	19.23	18.66	21.24	23.94	23.84	25.43	12.5	13.6	12.97	21.55	21.73	22.49	27.29	21.2	23.48	15.69	13.4	12.72	226	230	217	250	265	298	142	159	140	284	220	220	285	257	245	156	175	172	UNE12	PREDICTED: transcription factor UNE12 [Ipomoea nil]	-	-	-	-	-	-	-
G10815	15.95	16.32	13.98	14.01	14.19	10.43	7.34	7.04	5.4	12.84	11.63	10.28	9.74	9.34	10.41	3.33	4.11	2.87	164	176	125	128	138	107	73	72	51	148	103	88	89	99	95	29	47	34	OsASA2	PREDICTED: anthranilate synthase alpha subunit 2, chloroplastic-like [Ipomoea nil]	Metabolism;Metabolism;Metabolism;Metabolism	Global and overview maps;Global and overview maps;Global and overview maps;Amino acid metabolism	ko01100//Metabolic pathways;ko01110//Biosynthesis of secondary metabolites;ko01230//Biosynthesis of amino acids;ko00400//Phenylalanine, tyrosine and tryptophan biosynthesis	K01657;K01657;K01657;K01657	-	-	-
G10816	12.71	10.66	13.33	12.66	11.65	13.71	10.63	11.47	11.09	12.99	11.67	10.94	12.04	13.57	12.74	10.95	12.72	12.66	329	289.47	300.01	291.27	285.21	354.04	265.96	295.2	262.17	377.02	260.39	235.76	276.9	362.34	292.81	233.87	362.68	377.17	GOR	PREDICTED: glutathione reductase, chloroplastic [Ipomoea nil]	Metabolism	Metabolism of other amino acids	ko00480//Glutathione metabolism	K00383	GO:0009532//plastid stroma	GO:0000166//nucleotide binding;GO:0016651//oxidoreductase activity, acting on NAD(P)H;GO:0016723//oxidoreductase activity, oxidizing metal ions, NAD or NADP as acceptor;GO:0032550//purine ribonucleoside binding;GO:0046914//transition metal ion binding;GO:0060089//molecular transducer activity	GO:0006605//protein targeting;GO:0006790//sulfur compound metabolic process;GO:0009404//toxin metabolic process;GO:0009657//plastid organization;GO:0009835//fruit ripening;GO:0019725//cellular homeostasis;GO:0061687//detoxification of inorganic compound
G10817	26.58	23.83	24.01	24.88	22.36	21.98	31.19	29.95	29.96	26.19	23.05	25.56	26.71	24.3	23.9	35.08	35.38	35.45	659.79	620.45	518.14	548.69	524.87	544.14	748.27	739.31	683.25	728.9	493.07	527.94	589.23	621.97	526.66	736.85	976.08	1012.31	PKP1	PREDICTED: pyruvate kinase isozyme A, chloroplastic-like isoform X1 [Ipomoea nil]	Metabolism;Metabolism;Metabolism;Metabolism;Metabolism;Metabolism;Metabolism	Global and overview maps;Global and overview maps;Global and overview maps;Global and overview maps;Nucleotide metabolism;Carbohydrate metabolism;Carbohydrate metabolism	ko01100//Metabolic pathways;ko01110//Biosynthesis of secondary metabolites;ko01200//Carbon metabolism;ko01230//Biosynthesis of amino acids;ko00230//Purine metabolism;ko00010//Glycolysis / Gluconeogenesis;ko00620//Pyruvate metabolism	K00873;K00873;K00873;K00873;K00873;K00873;K00873	-	GO:0016301//kinase activity;GO:0031420//alkali metal ion binding	GO:0006090//pyruvate metabolic process;GO:0006796//phosphate-containing compound metabolic process
G10818	2.81	3.47	2.12	2.46	4.2	1.92	4.6	5.07	5.39	3.99	2.78	3.8	1.8	3.1	4.14	5.78	4.42	4.34	17.6	22.77	11.53	13.7	24.86	12	27.81	31.54	31	28	15	19.77	10	20	23	30.62	30.73	31.24	At3g63340	PREDICTED: probable protein phosphatase 2C 51 [Nicotiana tabacum]	-	-	-	-	-	-	-
G10819	9.52	9.5	8.21	8.28	7.62	8.65	9.31	9.42	10.52	7.29	7.25	6.79	8.62	7.28	7.79	9.49	6.95	6.78	128	134	96	99	97	116	121	126	130	110	84	76	103	101	93	108	104	105	At5g58730	PREDICTED: inositol 3-kinase-like [Ipomoea nil]	Metabolism;Metabolism	Global and overview maps;Carbohydrate metabolism	ko01100//Metabolic pathways;ko00562//Inositol phosphate metabolism	K19517;K19517	-	-	-
G1082	1.57	0.94	1.42	0.55	0.52	1.98	1.02	0.5	0.54	0.88	2	1.18	3.05	1.91	0.83	0.58	1.33	1.07	6.37	4	5	2	2	8	4	2	2	4	7	4	11	8	3	2	6	5	--	PREDICTED: methyltransferase-like protein 22 isoform X3 [Ipomoea nil]	-	-	-	-	-	-	-
G10820	20.99	24.72	24.85	20.72	22.63	26.96	20.87	23.02	21.95	20.21	24.48	25.42	23.72	25.13	24.04	19.78	22.96	20.03	272.38	336.53	280.38	238.96	277.76	348.9	261.75	297.06	261.71	294.01	273.76	274.54	273.52	336.4	277.03	217.24	331.23	299.02	GOR	PREDICTED: glutathione reductase, chloroplastic [Ipomoea nil]	Metabolism	Metabolism of other amino acids	ko00480//Glutathione metabolism	K00383	GO:0009532//plastid stroma	GO:0000166//nucleotide binding;GO:0016651//oxidoreductase activity, acting on NAD(P)H;GO:0016723//oxidoreductase activity, oxidizing metal ions, NAD or NADP as acceptor;GO:0032550//purine ribonucleoside binding;GO:0046914//transition metal ion binding;GO:0060089//molecular transducer activity	GO:0006605//protein targeting;GO:0006790//sulfur compound metabolic process;GO:0009404//toxin metabolic process;GO:0009657//plastid organization;GO:0009835//fruit ripening;GO:0019725//cellular homeostasis;GO:0061687//detoxification of inorganic compound
G10821	0.73	0.77	1.03	0.24	0.32	0.51	0.31	0.22	0.28	1.14	1.44	1.59	0.48	0.29	0.53	0.3	0.54	0.26	17	18.95	21	5	7	11.99	7	5	6	30	29	31	10	7	11	6	14	7	HSFA6b	PREDICTED: heat stress transcription factor A-6b-like [Ipomoea nil]	-	-	-	-	-	-	-
G10822	0.71	0	0.46	0.23	0.94	0	0.2	1.48	0.54	0	0.45	0.28	0	0.22	1.37	0.75	0.56	0	5.24	0	2.92	1.51	6.5	0	1.4	10.83	3.67	0	2.83	1.69	0	1.66	8.91	4.64	4.57	0	--	unnamed protein product [Coffea canephora]	-	-	-	-	-	-	-
G10823	49.35	49.83	45.88	23.08	23.11	27.34	21.45	21.98	24.04	35.78	34.78	36.37	29.41	30.22	32.4	16.69	13.31	18.41	657	696	531	273	291	363	276	291	294	534	399	403	348	415	383	188	197	282	LFG2	PREDICTED: BI1-like protein [Ipomoea nil]	-	-	-	-	GO:0031224//intrinsic component of membrane	-	-
G10824	20.17	20.95	19.89	22.81	24.76	25.61	26.11	25.3	26.36	25.39	27	24.92	26.28	25.44	26.07	25.69	27.97	29.11	579	631	496	584	667	726	724	721	691	814	664	592	667	746	658	630	896	956	BHLH3	PREDICTED: transcription factor bHLH3-like [Ipomoea nil]	-	-	-	-	-	-	-
G10825	0.77	0.45	1.08	0.35	0.53	0.16	0.48	0	0.35	0	0.9	0.6	0.17	0.45	0.18	1.07	0.74	0.54	5	3.06	6.08	2.03	3.21	1	3	0	2.08	0	5	3.2	1	3	1.04	5.87	5.32	4	--	PREDICTED: probable galacturonosyltransferase 6 isoform X1 [Ipomoea nil]	Metabolism	Carbohydrate metabolism	ko00520//Amino sugar and nucleotide sugar metabolism	K13648	-	-	-
G10826	2.95	3.6	3.53	3.99	2.62	2.49	3.17	1.43	5.77	4.74	1.78	3.95	2.13	2.98	2.26	1.54	1.81	1.54	25	32	26	30	21	21	13	12	20	45	13	14	16	26	17	11	17	15	VAB	PREDICTED: VAN3-binding protein-like [Ipomoea nil]	-	-	-	-	-	-	-
G10827	0	0	0.49	0.48	0	0	0	0	0	0	0	0	0	0	0	0	0	0	0	0	1	1	0	0	0	0	0	0	0	0	0	0	0	0	0	0	NEK1	Serine/threonine-protein kinase Nek1 [Morus notabilis]	-	-	-	-	-	GO:0016772//transferase activity, transferring phosphorus-containing groups;GO:0032550//purine ribonucleoside binding	GO:0006464//cellular protein modification process;GO:0006796//phosphate-containing compound metabolic process
G10828	0	0	0	0	0	0	0	0.32	0	0	2.1	2.38	0	0.6	0	1.16	3.64	0	0	0	0	0.04	0	0	0	3.26	0	0	18.27	19.99	0	6.28	0	9.89	40.89	0	CYP94A1	PREDICTED: cytochrome P450 94A2-like [Ipomoea nil]	Metabolism	Lipid metabolism	ko00073//Cutin, suberine and wax biosynthesis	K20769	-	-	-
G10829	18.84	20.98	18.03	23.59	27.48	28.26	20.85	16.56	11.6	29.82	24.35	26.28	23.31	20.1	19.76	20.11	24.86	20.1	71.05	83	59.11	79.05	98.01	106.28	76.01	62.12	40.18	126.06	79.1	82.46	78.12	78.16	66.15	64.17	104.21	87.18	psbW	PREDICTED: photosystem II reaction center W protein, chloroplastic [Ipomoea nil]	Metabolism;Metabolism	Global and overview maps;Energy metabolism	ko01100//Metabolic pathways;ko00195//Photosynthesis	K02721;K02721	-	-	-
G1083	7.12	7.47	5.61	8.45	7.86	7.91	6.35	4.56	7.37	6.9	6.23	4.46	6.02	4.33	6.87	5.42	7.01	4.58	115	126.52	78.72	121.21	120	127.43	99.08	73.24	109.35	125	86.72	60	86.35	72.12	98.54	74.08	125.85	85	--	PREDICTED: uncharacterized RNA pseudouridine synthase aq_1464-like isoform X2 [Nicotiana tabacum]	-	-	-	-	-	GO:0003676//nucleic acid binding;GO:0016866//intramolecular transferase activity	GO:0016070//RNA metabolic process
G10830	0.23	0.84	0.98	0.51	0.24	0	0.46	0.86	0.46	0.41	0.79	0	0.51	0	0	0.54	0.61	0.38	1	3.84	3.91	2	1	0	2	3.75	2	2	3	0	2	0	0	2	2.95	2	YLS3	PREDICTED: non-specific lipid-transfer protein-like protein At2g13820 [Ipomoea nil]	-	-	-	-	-	-	-
G10831	0	0	0.21	0	0.39	0	0	0	0	0	0	0	0.21	0.35	0	0	0	0	0	0	1	0	2	0	0	0	0	0	0	0	1	2	0	0	0	0	--	PREDICTED: non-specific lipid-transfer protein-like protein At2g13820 [Ipomoea nil]	-	-	-	-	-	-	-
G10832	72.69	73.57	74.6	52.64	52.72	53.11	35.42	39.04	35.59	59.7	58.68	58.51	52.63	55.33	50.82	32.77	33.54	31.75	1363	1447	1216	877	935	993	642	728	613	1255	948	913	877	1070	846	520	699	685	At2g20360	PREDICTED: NADH dehydrogenase [ubiquinone] 1 alpha subcomplex subunit 9, mitochondrial-like isoform X1 [Ipomoea nil]	Metabolism;Metabolism	Global and overview maps;Energy metabolism	ko01100//Metabolic pathways;ko00190//Oxidative phosphorylation	K03953;K03953	GO:0044455//mitochondrial membrane part	-	GO:0019941//modification-dependent protein catabolic process;GO:0035966//response to topologically incorrect protein;GO:0043094//cellular metabolic compound salvage;GO:0043248//proteasome assembly;GO:0044710//single-organism metabolic process
G10833	26.48	26.69	24.44	30.32	26.95	29.81	23.22	24.83	22.91	33.12	31.42	33.73	29.57	31.07	31.99	29.65	29.3	27.45	400	423	321	407	385	449	339	373	318	561	409	424	397	484	429	379	492	477	FLK	PREDICTED: flowering locus K homology domain-like isoform X1 [Ipomoea nil]	-	-	-	-	-	-	-
G10834	0	1.02	0.82	0.4	0	0.54	0.18	0.54	0.19	2.06	0.41	0.64	0.2	0.69	0	0.42	0.32	0.15	0	6	4	2	0	3	1	3	1	13	2	3	1	4	0	2	2	1	--	PREDICTED: non-specific lipid-transfer protein-like protein At2g13820 [Ipomoea nil]	-	-	-	-	-	-	-
G10835	38.2	40.33	37.36	31.76	34.77	35.17	22.46	21.77	22.46	26.45	30.16	28.25	37.63	37.73	37.46	20.69	21.87	20.95	2964.33	3282.84	2520.25	2189.71	2552.43	2721.6	1685	1680.21	1601.31	2300.86	2016.48	1824.3	2595.03	3019.88	2581.16	1358.95	1886.71	1870.69	NET1D	PREDICTED: protein NETWORKED 1D-like isoform X1 [Ipomoea nil]	-	-	-	-	-	-	-
G10836	174.14	166.59	157.15	248.11	226.47	234.11	425.04	387.24	397.73	189.9	176.83	178.7	241.89	216.76	220.85	405.15	355.18	364.61	2534	2543	1988	3208	3117	3397	5978	5604	5317	3098	2217	2164	3128	3253	2853	4989	5745	6104	At2g30620	PREDICTED: histone H1-like [Ipomoea nil]	-	-	-	-	GO:0043229//intracellular organelle	-	-
G10837	5.13	6.85	5.59	6.55	7.16	5.01	27.41	27.88	23.69	14.71	15.02	15.38	6.62	6.84	6.4	26.21	26.48	26.18	75	105	71	85	99	73	387	405	318	241	189	187	86	103	83	324	430	440	--	PREDICTED: uncharacterized protein LOC109161635 isoform X1 [Ipomoea nil]	-	-	-	-	-	-	-
G10838	16.55	12.75	20.53	8.57	12.23	11.14	13.89	19.32	16.93	15.18	22.99	11.66	15.78	12.28	9.84	10.32	16.88	21.51	196.8	207.17	180.18	128.49	159.75	197.53	230.12	221.32	199.22	230.01	202.68	186	190.41	213.51	177.71	167.16	245.31	253.35	--	PREDICTED: probable protein phosphatase 2C 51 [Nicotiana tabacum]	-	-	-	-	-	-	-
G10839	14.67	15.01	14.64	16.95	16.55	17.1	14.17	15.69	13.79	17.41	18.56	18.99	15.66	17.48	16.41	15.91	16.23	14.78	427.06	458.46	370.58	438.52	455.64	496.38	398.65	454.41	368.78	568.14	465.65	460.21	405.11	524.8	424.14	391.91	525.23	494.98	THG1	PREDICTED: tRNA(His) guanylyltransferase 1-like isoform X2 [Ipomoea nil]	-	-	-	-	-	-	-
G1084	14.25	9.1	8.2	3.65	3.86	3.6	4.48	5.31	4.47	9.06	7.68	9.49	11.05	11.54	11.54	3.34	3.29	3.55	93.9	68.91	52.05	23.69	26.26	24.46	31.61	38.52	30	73.23	46.29	52.54	71.69	81.17	66.56	20.65	25	29.78	LKR/SDH	PREDICTED: alpha-aminoadipic semialdehyde synthase [Ipomoea nil]	Metabolism;Metabolism;Metabolism	Global and overview maps;Global and overview maps;Amino acid metabolism	ko01100//Metabolic pathways;ko01110//Biosynthesis of secondary metabolites;ko00310//Lysine degradation	K14157;K14157;K14157	-	GO:0004753//saccharopine dehydrogenase activity	GO:0044710//single-organism metabolic process
G10840	6.91	7.67	6.12	6.14	8.31	6.88	4.68	3.32	3.07	5.93	6.4	5.95	6.98	4.89	6.89	3.15	3.29	4	116.74	124.31	97.41	95.77	135.37	125.62	67.8	57.16	51.69	114.12	100.83	80.87	105.51	92.35	98.59	43.6	56.39	74.65	At3g63340	PREDICTED: probable protein phosphatase 2C 51 [Ipomoea nil]	-	-	-	-	-	-	-
G10841	38.58	42.35	39.22	43	43.96	49.31	35.03	40.38	40.41	42.9	51.05	48.63	44.45	47.56	48.42	40.3	44.74	42.29	819.19	937.41	719.96	806.67	873.88	1026.39	715.55	844.1	782.99	1017.43	918.46	855.87	834.52	1029.72	904.01	719.79	1047.25	1029.69	PHR2	PREDICTED: protein PHR1-LIKE 1-like isoform X1 [Ipomoea nil]	-	-	-	-	-	-	-
G10842	8.6	8.15	5.48	7.69	6.17	8.3	6.02	6.38	6.45	6.84	6.18	5.75	6.01	6.53	6.62	4.94	4.81	3.36	166.15	165.07	91.99	132.05	112.68	159.94	112.41	122.52	114.55	148.06	102.85	92.48	103.16	130.12	113.6	80.8	103.28	74.58	wdr4	PREDICTED: tRNA (guanine-N(7)-)-methyltransferase non-catalytic subunit wdr4 [Ipomoea nil]	-	-	-	-	-	-	-
G10843	18.37	14.79	14.44	9.7	8.68	9.16	10.21	9.59	9.12	3.77	3.59	3.07	4.15	3.79	3.88	5.63	5.15	4.8	682	576	466	320	305	339	366.49	354	311	157	115	95	137	145	128	177	212.73	205	--	uncharacterized LOC107863921 [Capsicum annuum]	-	-	-	-	-	-	-
G10844	16.33	15.01	13.68	11.83	14.68	13.2	10.68	12.41	11.33	13.86	15.94	15.02	13.2	12.14	15.33	12.79	13.17	13.3	346	320	265	216	288	285	215	271	230	328	288	279	255	275	282	235	327	311	SP1	PREDICTED: E3 ubiquitin-protein ligase SP1 isoform X2 [Ipomoea nil]	-	-	-	-	-	-	-
G10845	0.18	0	0	0	0.12	0.46	0	0	0.19	0.09	0.43	0.59	0.27	0	0.23	0	0.16	0	3.31	0	0	0	2.1	8.38	0	0	3.12	1.78	6.66	9	4.35	0	3.7	0	3.17	0	--	PREDICTED: F-box protein At3g08750-like isoform X1 [Ipomoea nil]	-	-	-	-	-	-	-
G10846	0.59	0.14	0.17	1.66	1.87	0.86	0.76	0.68	0.64	1.45	0.69	1.78	1.33	2.36	2	1.22	0.27	0.83	4	1	1	10	12	5	5	4	4	11	4	10	8	15	12	7	2	6.5	RRP4	PREDICTED: exosome complex component RRP4 homolog [Ipomoea nil]	Genetic Information Processing	Folding, sorting and degradation	ko03018//RNA degradation	K03679	-	GO:0003676//nucleic acid binding	-
G10847	0.23	0.19	0.81	0.42	0.3	0.37	0.68	0.75	0.49	0.36	0.87	1.12	1.05	0.9	0.32	0.59	0.19	0.18	2.45	2.12	7.54	4	3	4	7	8	4.83	4.27	8	10	10	10	3	5.33	2.25	2.23	AHP1	PREDICTED: histidine-containing phosphotransfer protein 1-like [Ipomoea nil]	Environmental Information Processing	Signal transduction	ko04075//Plant hormone signal transduction	K14490	-	-	-
G10848	2.54	1.73	1.66	0.92	1.88	0.82	1.43	2.06	1.53	1.5	1.23	1.14	1.3	2.7	1.64	0.93	1.42	1.84	18.38	21.35	13.09	7.02	15.79	6.97	14	18.53	14.54	11.65	10.04	7.76	8.86	32.68	14.37	7.41	13.69	23	At4g27230	PREDICTED: histone H2AX-like isoform X1 [Ipomoea nil]	-	-	-	-	GO:0043231//intracellular membrane-bounded organelle;GO:0043232//intracellular non-membrane-bounded organelle	GO:0003676//nucleic acid binding;GO:0046983//protein dimerization activity	-
G10849	32.34	41.3	37.66	9.06	15.91	11.97	9.28	6.96	9.46	14.83	17.52	22.5	17.77	17.81	10.79	5.7	5.99	7.78	351.63	471.01	356.01	87.5	163.63	129.78	97.51	75.31	94.52	180.75	164.15	203.61	171.72	199.75	104.12	52.43	72.42	97.26	GID1C	PREDICTED: gibberellin receptor GID1B-like [Ipomoea nil]	Environmental Information Processing	Signal transduction	ko04075//Plant hormone signal transduction	K14493	-	GO:0003824//catalytic activity	-
G1085	40.58	38.81	43.83	37.51	39.97	33.1	21.46	24.86	24.61	35.46	35.14	38.27	31.52	34.69	35.67	23.67	23.23	23.61	380.47	382.79	355.12	307.42	343.8	309.77	195.72	226.6	209.41	371.21	275.87	290.14	259.62	331.03	294.14	185.34	238.97	255.33	--	Uncharacterized protein TCM_028736 [Theobroma cacao]	-	-	-	-	-	-	-
G10850	2.09	2.48	1.5	2.28	1.52	0.82	1.68	0.96	1.26	1.57	0.58	1.25	2.6	0.62	1.78	0.67	0.85	0.26	20.62	25.65	12.91	19.98	14.21	8.03	16	9.47	11.46	17.35	4.96	10.24	19.14	6.32	15.63	5.59	9.31	2	At1g54690	PREDICTED: histone H2AX-like isoform X1 [Ipomoea nil]	-	-	-	-	GO:0043231//intracellular membrane-bounded organelle;GO:0043232//intracellular non-membrane-bounded organelle	GO:0003676//nucleic acid binding;GO:0046983//protein dimerization activity	-
G10851	6.36	5.08	5.69	5.25	4.77	3.27	2.52	3.23	2.96	4.92	4.17	4.46	3.11	5.67	4.74	4.17	4.24	5	79.32	66.51	61.64	58.12	56.27	40.62	30.39	40.05	33.87	68.78	44.84	46.29	34.47	72.87	52.42	43.99	58.8	71.73	--	PREDICTED: uncharacterized protein LOC109160563 [Ipomoea nil]	-	-	-	-	-	-	-
G10852	5.35	2.34	2.21	0.85	2.78	6.21	0.87	4.64	3.05	6.79	6.69	7.83	4.06	4.17	3.7	1.98	0.76	1.55	27.55	16.88	20.46	8	16	34	9	28	14.17	52.73	37	29	21	24	35	13.67	9	10.77	AHP1	PREDICTED: histidine-containing phosphotransfer protein 1-like [Ipomoea nil]	Environmental Information Processing	Signal transduction	ko04075//Plant hormone signal transduction	K14490	-	-	-
G10853	55.1	58.15	56.96	28.45	26.11	27.36	17.8	16.11	17.18	37.94	34.61	35.99	35.27	35.44	38.55	17.28	19.2	17.92	1426.37	1578.99	1281.99	654.5	639.37	706.22	445.49	414.69	408.48	1101.25	771.85	775.39	811.28	946.25	885.88	378.57	552.58	533.74	GID1B	PREDICTED: gibberellin receptor GID1B-like [Ipomoea nil]	Environmental Information Processing	Signal transduction	ko04075//Plant hormone signal transduction	K14493	-	GO:0003824//catalytic activity	-
G10854	0	0	0	0	0	0	0	0	0	0	0	0	0	0	0	0	0	0	0	0	0	0	0	0	0	0	0	0	0	0	0	0	0	0	0	0	NAA20	PREDICTED: N-alpha-acetyltransferase 20 [Sesamum indicum]	-	-	-	-	-	GO:0016407//acetyltransferase activity	GO:0006631//fatty acid metabolic process;GO:0009625//response to insect
G10855	1.95	3.23	1.42	2.11	2.61	1.49	1.47	2.5	1.32	1.24	1.51	2.24	2.56	2.17	2.28	1.01	0.94	1.73	22.68	39.49	14.36	21.88	28.73	17.38	16.61	28.95	14.13	16.22	15.16	21.71	26.53	26.13	23.58	10.01	12.2	23.27	--	PREDICTED: uncharacterized protein LOC109160563 [Ipomoea nil]	-	-	-	-	-	-	-
G10856	2.01	2.58	4.68	2.26	3.73	3.34	11.67	9.77	12.33	2.63	2.52	4.63	3.18	2.92	4.08	12.93	15.82	16.55	25.04	33.75	50.64	25	44	41.48	140.5	121	141.07	36.75	27	47.96	35.15	37.54	45.08	136.26	219.06	237.26	ndhT	PREDICTED: NAD(P)H-quinone oxidoreductase subunit T, chloroplastic [Ipomoea nil]	-	-	-	-	-	-	-
G10857	63.69	64.78	64.56	38.22	37.57	37.01	34.78	36.94	34.96	66.02	62.51	59.02	45.95	47.79	43.88	46.28	45.8	43.62	1491	1591	1314	795	832	864	787	860	752	1733	1261	1150	956	1154	912	917	1192	1175	TIR1	PREDICTED: protein TRANSPORT INHIBITOR RESPONSE 1 [Ipomoea nil]	Environmental Information Processing	Signal transduction	ko04075//Plant hormone signal transduction	K14485	-	-	-
G10858	0	0.14	0.24	0.17	0	0	0	0.13	0	0	0.38	0.29	0.54	0.12	0.25	0	0	0.31	0	2.76	4.02	2.86	0	0	0	2.49	0	0	6.16	4.59	9.11	2.37	4.25	0	0	6.72	At1g03010	PREDICTED: BTB/POZ domain-containing protein At1g03010-like isoform X1 [Ipomoea nil]	-	-	-	-	-	-	-
G10859	2.78	2.78	2.47	3.2	3.08	2.11	1.97	2.36	1.46	5.23	5.93	5.14	3.73	3.26	3.82	2.37	3.45	4.34	34.36	36.15	26.53	35.2	36	26	23.6	29	16.65	72.63	63.23	52.9	41	41.63	42	24.82	47.48	61.84	--	PREDICTED: uncharacterized protein LOC109160777 [Ipomoea nil]	-	-	-	-	-	-	GO:0009987//cellular process;GO:0044699//single-organism process
G1086	3.51	3.76	4.03	1.75	3.21	1.54	2.29	1.63	2	3.83	2.79	2.04	1.18	1.86	0.77	2.97	2.38	2.22	38.4	43.26	38.34	17.07	33.28	16.85	24.28	17.72	20.15	47.03	26.35	18.59	11.47	20.96	7.45	24.71	24.38	28.03	--	AT1G17665-like protein [Hypseocharis bilobata]	-	-	-	-	-	-	-
G10860	12.57	14.17	15.47	14.14	17.96	14.46	14.37	16.46	18.2	18.23	19.82	17.76	17.72	21.02	19.14	17.67	18.47	16.84	142	168	152	142	192	163	157	185	189	231	193	167	178	245	192	169	232	219	BRN1	PREDICTED: RNA-binding protein BRN1 [Ipomoea nil]	-	-	-	-	-	-	-
G10861	2.86	0.92	2.67	2.95	3.37	1.81	6.61	5.09	6.38	3.04	2.28	2.71	2.25	2.83	2.42	7.7	9.15	6.82	30.58	10.33	24.79	28	34	19.29	68.18	54	62.54	36.34	21	24.04	21.36	31.14	22.98	69.55	108.59	83.74	ndhT	PREDICTED: NAD(P)H-quinone oxidoreductase subunit T, chloroplastic [Ipomoea nil]	-	-	-	-	-	-	-
G10862	0	0.27	0	0	0.3	0	0.09	0.12	0	0.26	0	0	0	0.4	0.16	0	0.41	0	0	1	0	0	1	0	0.31	0.42	0	1	0	0	0	1.42	0.48	0	1.59	0	--	-	-	-	-	-	-	-	-
G10863	6.99	3.54	5.19	4.26	3.23	3.94	3.81	2.87	2.38	3.25	2.78	4.02	3.44	3.61	3.53	2.83	3.59	2.4	48	25.49	31	26	21	27	25.29	19.58	15	25	16.46	23	21	25.58	21.52	16.48	27.41	19	RPL34	PREDICTED: 60S ribosomal protein L34 [Arachis duranensis]	Genetic Information Processing	Translation	ko03010//Ribosome	K02915	GO:0030529//intracellular ribonucleoprotein complex	-	GO:0010467//gene expression
G10864	0.54	1.62	0.14	0	0.79	1.06	1.25	1.02	0.14	0.35	0.8	0.26	0.08	0.78	1.27	0.16	0.11	0.29	2.71	8.56	0.6	0	3.78	5.31	6.08	5.12	0.66	1.97	3.49	1.1	0.35	4.05	5.68	0.68	0.6	1.67	At1g03010	PREDICTED: BTB/POZ domain-containing protein At1g03010-like isoform X2 [Ipomoea nil]	-	-	-	-	-	-	-
G10865	9.36	7.47	7.57	7.27	7.07	5.77	4.18	4.14	5.55	5.48	7.14	6.5	5.57	5.68	6.46	3.91	4.95	4.82	205.76	173.46	144.08	138.2	148	127.41	89.34	90	111.89	136.07	136.18	119.68	107.91	129.64	126.88	72	120.53	121.26	At2g47850	PREDICTED: zinc finger CCCH domain-containing protein 32 [Ipomoea nil]	-	-	-	-	-	-	-
G10866	4.38	3.62	3.47	6.07	7.76	5.56	3.41	4.29	4.28	5.05	4.46	6.93	2.8	4.93	3.82	5.24	5.33	4.87	97.07	90.15	69.88	119.85	158.84	134.2	78.42	89.5	82.02	132.05	88.15	113.82	59.18	110.59	77.07	112.19	126.55	118.09	At1g03010	PREDICTED: BTB/POZ domain-containing protein At1g03010-like isoform X1 [Ipomoea nil]	-	-	-	-	-	-	-
G10867	5.14	5.05	5.51	5.07	4.43	3.93	2.68	2.59	1.25	4.17	5.02	4.12	3.83	4.48	4.53	2.09	1.55	1.94	106.26	109.43	99.03	93.06	86.61	80.98	53.56	53.19	23.71	96.63	89.33	70.81	70.36	95.6	83.14	36.58	35.6	46.17	Trip4	PREDICTED: activating signal cointegrator 1 [Ipomoea nil]	-	-	-	-	-	-	-
G10868	39.09	41.37	40.65	40.96	44.47	45.68	40.61	40.05	43.35	51.99	53.51	53.77	49.26	52.01	51.06	45.39	49.58	49.92	1961	2177	1773	1826	2110	2285	1969	1998	1998	2924	2313	2245	2196	2691	2274	1927	2765	2881	HULK2	PREDICTED: protein HUA2-LIKE 2-like [Ipomoea nil]	-	-	-	-	-	-	-
G10869	0	0.28	0.19	0.37	0.31	0	0.17	0	0.36	0.79	1.12	0.4	0	0	1.31	0.34	0.62	0	0	1	1	2	1	0	1	0	2	4	5	2	0	0	4	1	2.75	0	AHP1	PREDICTED: histidine-containing phosphotransfer protein 1-like [Ipomoea nil]	Environmental Information Processing	Signal transduction	ko04075//Plant hormone signal transduction	K14490	-	-	-
G1087	22.38	23.01	26.43	29.77	25.79	26.53	17.02	16.34	16.44	25.54	27.79	23.87	20.51	24.37	24.13	15.03	14.44	17.5	328.95	354.92	337.82	388.88	358.67	389	241.82	238.91	222	420.97	352	292	267.99	369.53	314.89	186.94	235.9	295.98	MED8	PREDICTED: mediator of RNA polymerase II transcription subunit 8 [Ipomoea nil]	-	-	-	-	-	-	-
G10870	13.8	12.19	14.11	9.87	10.85	9.9	11.94	8.91	11.66	13.74	12.48	10.7	10.7	8.93	9.18	12.29	9.54	9.24	160.79	149	142.9	102.18	119.59	114.97	134.47	103.25	124.76	179.44	125.2	103.69	110.76	107.28	94.98	121.12	123.55	123.79	RPL2	PREDICTED: 60S ribosomal protein L2, mitochondrial [Solanum tuberosum]	-	-	-	-	-	-	-
G10871	0.13	0.24	0	0	0	0	0	0	0	0	0	0	0	0	0	0	0	0	1	2	0	0	0	0	0	0	0	0	0	0	0	0	0	0	0	0	At1g54690	PREDICTED: histone H2AX-like isoform X1 [Ipomoea nil]	-	-	-	-	GO:0043231//intracellular membrane-bounded organelle;GO:0043232//intracellular non-membrane-bounded organelle	GO:0003676//nucleic acid binding;GO:0046983//protein dimerization activity	-
G10872	0	0	0	0.54	0.67	0.12	0	0.12	0.51	0.1	0	0.14	0.4	0	0	0	0	0.1	0	0	0	4.13	6.06	1	0	1	4	1	0	1	3	0	0	0	0	1	GRXS6	PREDICTED: monothiol glutaredoxin-S6 [Ipomoea nil]	-	-	-	-	-	-	-
G10873	0	0	0	0	0	0.04	0	0	0	0	0	0	0	0	0	0	0	0	0	0	0	0	0	0.24	0	0	0	0	0	0	0	0	0	0	0	0	ndhT	PREDICTED: NAD(P)H-quinone oxidoreductase subunit T, chloroplastic [Ipomoea nil]	-	-	-	-	-	-	-
G10874	2.68	2.48	2.92	1.43	1.94	2.4	1.8	1.34	1.53	2.39	2.12	2.71	1.98	0.99	1.43	2.33	2	1.23	19	18.48	18	9	13	17	12.36	9.47	10	19	13	16	12.48	7.25	9	14	15.77	10.08	SMD1B	PREDICTED: small nuclear ribonucleoprotein Sm D1-like [Ipomoea nil]	Genetic Information Processing	Transcription	ko03040//Spliceosome	K11087	GO:0032991//macromolecular complex	-	-
G10875	0.22	0	0	2.64	3.44	3.04	0.46	0	0.12	1	0.65	0.81	1.26	0.33	0.63	0.27	0.91	0.49	2	0	0	20.87	28.94	27	4	0	1	10	5	6	10	3	5	2	9	5	GRXS6	PREDICTED: monothiol glutaredoxin-S6 [Ipomoea nil]	-	-	-	-	-	-	-
G10876	2	2.73	2.79	2.03	0.78	1.97	5.03	4.78	4.23	2.19	2.57	1.38	2.26	1.06	2.58	6.12	6.22	6.7	24.38	34.92	29.57	22	9	23.99	59.32	58	47.4	29.91	27	14	24.5	13.33	27.94	63.19	84.35	94	ndhT	PREDICTED: NAD(P)H-quinone oxidoreductase subunit T, chloroplastic [Ipomoea nil]	-	-	-	-	-	-	-
G10877	47.91	47.32	48.09	44.86	41.77	44.99	50.22	52.05	52.98	52.96	48.35	49.41	58.01	53.97	55.88	71.19	70.04	71.06	1185.95	1228.65	1034.77	986.67	977.99	1110.48	1201.62	1281.35	1204.82	1469.68	1031.24	1017.75	1276.08	1377.87	1227.96	1491.34	1927.2	2023.75	--	PREDICTED: uncharacterized protein LOC109160681 isoform X2 [Ipomoea nil]	-	-	-	-	-	-	-
G10878	0.78	1.25	1.19	1.79	1.48	1.59	0.88	1.31	1.69	1.77	1.18	0.98	1.59	1.33	1.03	1.79	1.38	1.39	23.22	37.53	29.51	46.29	40.38	46.5	24.5	37.9	44.32	57.98	29.2	24.5	42.35	39.98	27	43.13	45.85	46.52	At1g03010	PREDICTED: BTB/POZ domain-containing protein At1g03010-like isoform X1 [Ipomoea nil]	-	-	-	-	-	-	-
G10879	5.04	5.2	5.43	2.31	3.24	2.19	6.35	4.61	4.62	2.9	2.1	2.44	2.88	2.7	1.94	4.15	3.04	3.39	89	96	83	36	54	39	108	81	75	57	32	36	45	49	31	62	60	69	EMB3004	PREDICTED: bifunctional 3-dehydroquinate dehydratase/shikimate dehydrogenase, chloroplastic-like [Ipomoea nil]	Metabolism;Metabolism;Metabolism;Metabolism	Global and overview maps;Global and overview maps;Global and overview maps;Amino acid metabolism	ko01100//Metabolic pathways;ko01110//Biosynthesis of secondary metabolites;ko01230//Biosynthesis of amino acids;ko00400//Phenylalanine, tyrosine and tryptophan biosynthesis	K13832;K13832;K13832;K13832	-	-	-
G1088	1.23	2.22	2.21	0.85	2.14	1.17	0.4	0.63	0.17	0.97	0.82	0.58	0.76	1.04	1.52	0.09	0.56	0.23	15.74	29.87	24.66	9.65	25.98	15	5	8	2	14	9	6.18	8.69	13.78	17.3	1	8	3.38	--	PREDICTED: uncharacterized protein LOC109153640 [Ipomoea nil]	-	-	-	-	-	-	-
G10880	29.4	31.19	31.3	28.59	23.97	27.6	25.33	23.08	19.15	28.92	27.35	30.25	27.32	21.66	24.59	16.2	18	19.44	313.93	349.29	290.52	271.2	242.04	293.83	261.38	245.01	187.82	346.16	251.55	268.8	259.22	238.53	233.07	146.4	213.6	238.75	NRP2	PREDICTED: NAP1-related protein 2-like isoform X2 [Ipomoea nil]	-	-	-	-	-	-	-
G10881	0.73	1.15	0.53	2.27	1.75	2.85	1.52	1.3	0.98	1.55	0.64	0.77	2.7	1.52	1.54	0.98	1.31	1.12	8.1	13.4	5.1	22.51	18.45	31.69	16.38	14.37	10.07	19.32	6.1	7.17	26.71	17.51	15.19	9.21	16.19	14.36	TUFA	PREDICTED: elongation factor Tu, mitochondrial-like isoform X6 [Phoenix dactylifera]	Organismal Systems	Environmental adaptation	ko04626//Plant-pathogen interaction	K02358	-	-	-
G10882	2.71	1.38	2.41	1.45	1.59	0.69	1.69	1.89	1.3	2.03	1.75	0.9	0.99	1.35	0.85	0.81	0.69	0.88	43.24	23.05	33.45	20.5	24	11	26	30	19	36.38	24	12	14	22.2	12	11	12.27	16.23	--	PREDICTED: zinc finger CCCH domain-containing protein 32 [Ipomoea nil]	-	-	-	-	-	-	-
G10883	0	0	0	0	0	0	0	0	0	0	0	0	0	0	0	0	0	0	0	0	0	0	0	0	0	0	0	0	0	0	0	0	0	0	0	0	--	PREDICTED: NAP1-related protein 2-like isoform X2 [Lupinus angustifolius]	-	-	-	-	-	-	-
G10884	0	1.05	2.05	0.25	0	0.44	0.82	0	0.21	0.99	1.35	0.27	0.4	0.19	0.21	0.8	0.95	1.41	0	6.48	10.47	1.3	0	2.59	4.66	0	1.11	6.54	6.82	1.32	2.09	1.16	1.12	4	6.2	9.52	At2g47850	PREDICTED: zinc finger CCCH domain-containing protein 32 [Ipomoea nil]	-	-	-	-	-	-	-
G10885	1.28	1.22	0.74	0.72	1.7	2.27	1.32	0.64	0.7	1.85	1.11	1.54	0.49	0.93	2.34	1.51	2.12	0.83	8	8	4	4	9	13	8	4	4	13	6	8	2	6	13	8	12	6	MTP2	PREDICTED: metal tolerance protein 2 [Sesamum indicum]	-	-	-	-	GO:0031090//organelle membrane;GO:0031224//intrinsic component of membrane	GO:0015075//ion transmembrane transporter activity	GO:0006812//cation transport;GO:0044763//single-organism cellular process
G10886	17.9	23.85	24.42	21.29	19.53	22.8	33.86	30.58	31.24	24.53	24.68	22.68	22.63	20.45	23.32	38.07	33.81	35.41	595	689	549	569	610	659	855	932	861	790	600	553	592	735	643	788	1010	1138	XI-2	PREDICTED: myosin-6-like [Ipomoea nil]	-	-	-	-	-	-	-
G10887	6.83	9.75	7.99	9.88	8.77	9.3	10.49	11.1	11.24	10.55	11.13	10.23	11.51	8.1	8.95	12.69	10.85	9.66	128.62	174	133	158	146.51	174	164	191.5	170	225	193.7	156.54	172	166	144.54	186.49	208	210.47	APG3	PREDICTED: peptide chain release factor APG3, chloroplastic [Ipomoea nil]	-	-	-	-	-	-	-
G10888	0.47	0.21	0.26	0.88	0.37	0.34	1	0.78	0.49	0.12	0.39	0.13	0.94	0.22	0.63	1.18	0.7	1.37	4.26	2	2	7	3.11	3	8.66	7	4	1.17	3	1	7.5	2	5	9	7	14.12	MTPC1	PREDICTED: metal tolerance protein 2 [Ipomoea nil]	-	-	-	-	-	-	-
G10889	3.35	4.47	2.33	3.73	2.32	2.93	2.32	2.13	1.68	1.89	3.22	3.36	4.45	3.37	3.35	2.44	1.56	1.77	37.92	53	22.96	37.47	24.81	33	25.32	24	17.43	24	31.4	31.44	44.34	39	33.42	23.34	19.62	23.01	MIEL1	PREDICTED: E3 ubiquitin-protein ligase MIEL1 isoform X1 [Ipomoea nil]	Genetic Information Processing	Folding, sorting and degradation	ko04120//Ubiquitin mediated proteolysis	K10144	-	-	-
G1089	30.5	27.85	29.17	27.14	26.31	27.55	46.23	44.42	46.44	30.27	30.85	26.75	31.85	28.48	27.95	42.59	43.76	40.53	709	679.2	589.61	560.6	578.58	638.7	1039	1027	992	789	618	517.5	658	683	577	838	1131	1084	MKRN	PREDICTED: E3 ubiquitin-protein ligase makorin-like isoform X2 [Ipomoea nil]	-	-	-	-	-	-	-
G10890	7.19	8.15	8.66	10.48	11.57	10.52	13.01	11.32	12.43	12.75	13.93	13.63	10.99	14.62	14.02	15.51	15.27	17.31	148.02	173.4	155.03	191.74	225.3	216.07	258.83	231.72	235.1	294.43	247.16	233.49	201.11	310.38	256.19	270.32	338.95	407.18	LD	PREDICTED: homeobox protein LUMINIDEPENDENS [Ipomoea nil]	-	-	-	-	-	-	-
G10891	0.42	1.21	1.46	0.63	0	0.57	0.15	0.71	0	0.5	0.82	1.53	0.32	0.82	1.11	0.33	0.25	0.61	3	9	9	4	0	4	1	5	0	4	5	9	2	6	7	2	2	5	--	-	-	-	-	-	-	-	-
G10892	0	0	0	0	0	0	0	0	0	0	0	0	0	0	0	0	0	0	0	0	0	0	0	0	0	0	0	0	0	0	0	0	0	0	0	0	MTP2	PREDICTED: metal tolerance protein 2 [Ipomoea nil]	-	-	-	-	GO:0031090//organelle membrane;GO:0031224//intrinsic component of membrane	GO:0015075//ion transmembrane transporter activity	GO:0006812//cation transport;GO:0044763//single-organism cellular process
G10893	11.02	12.48	8.7	9.17	8.3	8.37	6.36	8.53	7.16	15.91	13.75	16.69	10.45	8.2	12.22	6.28	6.72	6.48	78.15	92.8	50.74	57.8	54.82	58.14	39.02	60.18	44	117.9	84	95.97	62.52	60	74	35.2	53	52.87	--	PREDICTED: ribokinase-like [Ipomoea nil]	-	-	-	-	-	GO:0016772//transferase activity, transferring phosphorus-containing groups	GO:0016310//phosphorylation;GO:0019321//pentose metabolic process
G10894	45	47.68	47.64	51.89	56.24	57.76	66.61	72.02	70.26	45.68	48.87	48.26	63.28	61.21	63.59	71.29	76.56	76.18	2943	3453	2919	3023	3710	4074	4283	4913	4467	3480	2937.84	2822.35	3771	4354	3978	4090	5744	6121	--	PREDICTED: uncharacterized protein LOC109160423 [Ipomoea nil]	-	-	-	-	-	-	-
G10895	91.59	88.7	88.16	81.88	80.49	78.53	60.52	52.82	59.1	90.44	86.32	84.54	77.65	76.93	69.65	50.43	50.26	53.1	1870.94	1903.46	1568.12	1491.91	1555.07	1599.68	1199.62	1079.98	1122.1	2079.64	1521.6	1437.13	1412.45	1625.22	1265.78	871.8	1141.33	1250.49	TUFA	PREDICTED: elongation factor Tu, mitochondrial [Ipomoea nil]	Organismal Systems	Environmental adaptation	ko04626//Plant-pathogen interaction	K02358	-	-	-
G10896	6.37	7.22	7.03	6.58	8.37	7.51	4.98	4.58	3.46	5.75	8.09	6.93	6.49	7.01	5.81	3.46	4.1	2.69	74	88	71	68	92	87	56	53	37	75	81	67	67	84	60	34	53	36	MIEL1	PREDICTED: E3 ubiquitin-protein ligase MIEL1 isoform X1 [Ipomoea nil]	Genetic Information Processing	Folding, sorting and degradation	ko04120//Ubiquitin mediated proteolysis	K10144	-	-	-
G10897	2.14	2.19	2	1.68	1.39	1.86	1.96	1.54	1.21	1.86	1.13	1.7	1.13	1.65	1.25	2.01	1.76	1.89	49.74	54	39	35	30.89	43	44.34	36	26	48.83	21	32	23.5	40	26	40	46	50.88	MTPC1	PREDICTED: metal tolerance protein 2 [Ipomoea nil]	-	-	-	-	-	-	-
G10898	2.94	4.87	3.21	5.93	9.83	8.23	3.69	4.52	5.06	8.98	8.63	9.12	3.84	6.46	4.01	4.58	6.83	2.96	19	33	18	34	60	53	23	29	30	65	48	49	22	43	23	25	49	22	CPS2	PREDICTED: ent-copalyl diphosphate synthase, chloroplastic isoform X1 [Ipomoea nil]	Metabolism;Metabolism;Metabolism	Global and overview maps;Global and overview maps;Metabolism of terpenoids and polyketides	ko01100//Metabolic pathways;ko01110//Biosynthesis of secondary metabolites;ko00904//Diterpenoid biosynthesis	K04120;K04120;K04120	-	-	-
G10899	6.31	8.48	8.8	7.57	6.3	5.98	5.34	5.02	4.12	12.45	13.57	11.68	11.35	8	8.06	6.5	8.42	6.98	55	77.6	66.73	58.68	52	52	45	43.58	33	121.75	102	84.8	88	71.94	62.39	48	81.66	70	--	PREDICTED: ribokinase-like [Ipomoea nil]	-	-	-	-	-	GO:0016772//transferase activity, transferring phosphorus-containing groups	GO:0016310//phosphorylation;GO:0019321//pentose metabolic process
G109	3.73	2.56	2.16	1.69	1.87	1.82	1	1.32	0.66	0.82	0.95	2	0.6	1.11	0.84	0.54	0.4	0.51	90.38	75.97	52.92	42.31	46.15	51.38	27.32	37	17	25.83	23.14	43.16	15	26.54	19.39	10.02	10.62	15.23	--	PREDICTED: neurofilament medium polypeptide [Sesamum indicum]	-	-	-	-	-	-	-
G1090	0	0	0	0	0	0	0	0	0	0.18	0.22	0	0	0	0	0	0	0	0	0	0	0	0	0	0	0	0	1.03	1	0	0	0	0	0	0	0	MGP	Zinc finger protein MAGPIE [Dichanthelium oligosanthes]	-	-	-	-	-	-	-
G10900	6.36	6.16	6.36	6.75	8.79	6.76	7.23	6.29	8.26	9.73	10.72	9.44	9.51	11.7	11.45	10.05	8.26	10.11	99.98	101.6	86.97	94.26	130.7	105.93	90.17	98.28	109.9	171.57	136.84	123.51	132.89	189.62	159.81	133.68	120.05	182.82	LD	PREDICTED: homeobox protein LUMINIDEPENDENS [Ipomoea nil]	-	-	-	-	-	-	-
G10901	1.12	1.71	1.03	2.02	1.66	2.25	2.09	0.9	0.73	1.4	2.08	1.61	3.28	2.17	2.78	1.06	2.82	1.56	5	8	4	8	7	10	9	4	3	7	8	6	13	10	11	4	14	8	--	PREDICTED: alkylated DNA repair protein alkB homolog 8 isoform X1 [Erythranthe guttata]	-	-	-	-	-	-	-
G10902	12.28	9.43	12.35	14.89	15.02	14.87	11.23	9.38	9	15.38	16.37	17.14	12.22	13.01	11.36	11.41	13.77	12.6	237.38	191.21	207.57	255.74	274.58	286.67	209.8	180.29	159.75	333.21	272.59	275.67	209.82	259.27	194.9	186.62	295.85	280.19	CYCP3-1	PREDICTED: cyclin-P3-1-like isoform X1 [Ipomoea nil]	-	-	-	-	-	-	-
G10903	11.89	10.79	12.93	14.29	17.1	15.49	12.3	10.49	9.15	9.95	11.83	13.7	12.01	13.17	11.84	8.7	7.57	8.15	147	140	139	157	200	191	147	129	104	138	126	141	132	168	130	91	104	116	TPK1	PREDICTED: thiamine pyrophosphokinase 1 isoform X1 [Ipomoea nil]	Metabolism;Metabolism	Global and overview maps;Metabolism of cofactors and vitamins	ko01100//Metabolic pathways;ko00730//Thiamine metabolism	K00949;K00949	-	GO:0016772//transferase activity, transferring phosphorus-containing groups;GO:0019842//vitamin binding;GO:0032550//purine ribonucleoside binding	GO:0006796//phosphate-containing compound metabolic process;GO:0009108//coenzyme biosynthetic process;GO:0042723//thiamine-containing compound metabolic process
G10904	18.14	20.72	16.12	16.37	12.28	17.87	15.13	13.77	18.02	18.78	15.3	19.43	13.34	13.13	14.31	17.33	15.07	17.14	158.62	189.03	124.08	129.06	102.64	156.98	128.98	120.17	142.67	184.68	114.88	142.01	105	117.63	112.87	127.45	146.87	170.89	--	PREDICTED: tetratricopeptide repeat protein 4 homolog isoform X1 [Ipomoea nil]	-	-	-	-	-	-	-
G10905	3.75	5.37	5.95	3.25	2.79	3.36	5.49	6.56	6.6	4.49	4.82	4.3	4.09	4.99	2.88	6.16	8.78	8.69	55.86	83.89	77.07	43.05	39.29	49.85	79.03	97.13	90.32	74.99	61.85	53.27	54.16	76.62	38.12	77.67	145.45	148.92	cmbl	PREDICTED: endo-1,3;1,4-beta-D-glucanase-like [Ipomoea nil]	-	-	-	-	-	-	-
G10906	20.4	19.63	19.97	19.36	19.91	17.94	20.59	15.27	17.96	32.63	31.65	31.93	24.14	23.65	20.81	23.5	26.58	25.93	477.56	477	397	389.96	427.84	405.76	451.7	338.8	368.6	843.06	632.14	598.72	480.27	557.87	422.53	442.73	675	673.38	LPA1	PREDICTED: protein LOW PSII ACCUMULATION 1, chloroplastic isoform X1 [Ipomoea nil]	-	-	-	-	-	-	-
G10907	16.58	17.73	15.19	14.83	14.11	13.38	8.74	10.14	9.44	16.72	13.52	10.89	10.94	11.91	10.17	10.64	8.67	10.07	180.08	202	143.4	143.12	144.97	144.97	91.78	109.56	94.21	203.61	126.52	98.41	105.62	133.43	98.11	97.78	104.7	125.81	ttc4	PREDICTED: tetratricopeptide repeat protein 4 homolog isoform X1 [Ipomoea nil]	-	-	-	-	-	-	-
G10908	12.3	9.84	12.99	6.67	7.56	5.55	6.03	5.58	5.41	4.51	4.68	3.95	4.45	3.56	4.45	4.22	5.04	3.11	130.78	109.68	120	63	76	58.79	62	59	52.88	53.78	42.87	34.95	42	39	42	38	59.61	38	wos2	CS domain protein [Medicago truncatula]	-	-	-	-	GO:0005911//cell-cell junction;GO:0016020//membrane	-	-
G10909	23.61	21.69	22.12	19.15	19.38	20.73	13.92	14.34	16.95	24.8	24.89	22.3	20.68	19.87	19.78	15.1	16.41	16.52	523	504	426	377	406	458	298	316	345	616	475	411	407	454	389	283	404	421	BPM2	PREDICTED: BTB/POZ and MATH domain-containing protein 2-like [Ipomoea nil]	-	-	-	-	-	-	-
G1091	21.68	19.09	17.01	9.01	8.17	11.23	17.96	16.6	15.21	10.29	11.11	9.57	11.58	9.83	9	18.99	19.27	18.11	412.48	430.81	399.06	192.7	191.36	239.71	402.45	384.47	350.12	265.91	194.21	184.98	243.33	270.28	217.69	348.73	515.95	502.96	--	PREDICTED: 3-oxoacyl-[acyl-carrier-protein] synthase II, chloroplastic-like [Ipomoea nil]	Metabolism;Metabolism;Metabolism;Metabolism	Global and overview maps;Global and overview maps;Lipid metabolism;Metabolism of cofactors and vitamins	ko01100//Metabolic pathways;ko01212//Fatty acid metabolism;ko00061//Fatty acid biosynthesis;ko00780//Biotin metabolism	K09458;K09458;K09458;K09458	-	-	-
G10910	3.39	0.66	0	6.27	8.34	3.63	8.96	0.86	0	6.83	12.06	12.46	0.17	4.14	11.04	6.76	2.92	3.89	17	3.49	0	27.91	39.5	18.14	43.38	4.3	0	38.36	52.06	51.95	0.76	21.41	49.07	28.65	16.28	22.4	--	PREDICTED: uncharacterized protein LOC109160681 isoform X2 [Ipomoea nil]	-	-	-	-	-	-	-
G10911	0.53	0	0.36	0.96	0.31	0.94	1.51	0.25	0	0.75	0	0	0.38	0	0	0.29	0	1.07	3.85	0	2.26	6.2	2.13	6.86	10.63	1.82	0	6.1	0	0	2.43	0	0	1.8	0	9.01	--	PREDICTED: ribokinase-like [Ipomoea nil]	-	-	-	-	-	GO:0016772//transferase activity, transferring phosphorus-containing groups	GO:0016310//phosphorylation;GO:0019321//pentose metabolic process
G10912	0	0	0	0	0	0	0	0	0	0	0	0	0	0	0	0	0	0	0	0	0	0	0	0	0	0	0	0	0	0	0	0	0	0	0	0	ABCC14	PREDICTED: ABC transporter C family member 14 [Ipomoea nil]	Environmental Information Processing	Membrane transport	ko02010//ABC transporters	K05666	GO:0031224//intrinsic component of membrane	GO:0015405//P-P-bond-hydrolysis-driven transmembrane transporter activity;GO:0016628//oxidoreductase activity, acting on the CH-CH group of donors, NAD or NADP as acceptor;GO:0017111//nucleoside-triphosphatase activity;GO:0032550//purine ribonucleoside binding	GO:0044710//single-organism metabolic process;GO:0044763//single-organism cellular process;GO:0051234//establishment of localization
G10913	18.29	18.25	18.59	13.93	14.01	17.55	11.2	11.17	10.59	12.93	15.01	13.99	14.68	14.19	16.41	11.6	8.69	9.78	361.64	397.09	335.78	268.85	273.56	352.03	207.01	228.94	192.25	305.83	268.66	241.18	283.56	316.33	305.19	186.45	191.65	226.66	ALG3	PREDICTED: dol-P-Man:Man(5)GlcNAc(2)-PP-Dol alpha-1,3-mannosyltransferase isoform X2 [Ipomoea nil]	Metabolism;Metabolism	Global and overview maps;Glycan biosynthesis and metabolism	ko01100//Metabolic pathways;ko00510//N-Glycan biosynthesis	K03845;K03845	-	-	-
G10914	0	0.65	0.76	0	0.33	0.15	0	0	0	0.17	0	0.22	0	0.46	0.28	0	0.32	0	0	4.4	4.27	0	2	1	0	0	0	1.25	0	1.2	0	3.06	1.61	0	2.34	0	--	PREDICTED: ribokinase-like [Ipomoea nil]	-	-	-	-	-	GO:0016772//transferase activity, transferring phosphorus-containing groups	GO:0016310//phosphorylation;GO:0019321//pentose metabolic process
G10915	27.14	28.46	26.4	14.77	14.65	10.08	13.07	13.56	11.88	12.58	10.82	14.32	18.08	19.98	20.17	12.75	10.48	11.74	221.35	243.42	187.18	107	113	82	103	110	89	115	76	97.2	131	168	146	88	95	110.16	ABCC4	PREDICTED: ABC transporter C family member 14 [Ipomoea nil]	-	-	-	-	-	-	-
G10916	0	0	0	0	0	0	0	0.14	0	0	0	0	0	0	0.15	0	0	0	0	0	0	0	0	0	0	1	0	0	0	0	0	0	1	0	0	0	ERDJ2A	PREDICTED: dnaJ protein ERDJ2A [Ipomoea nil]	Genetic Information Processing;Genetic Information Processing	Folding, sorting and degradation;Folding, sorting and degradation	ko04141//Protein processing in endoplasmic reticulum;ko03060//Protein export	K09540;K09540	-	-	-
G10917	0	0.29	0.31	0.76	0	0	0	0	0	0.68	0.49	0.39	0.32	0.49	0.4	0	0	0	0	1.27	1.12	2.79	0	0	0	0	0	3.13	1.75	1.33	1.18	2.07	1.46	0	0	0	ABCC14	PREDICTED: ABC transporter C family member 14 [Ipomoea nil]	-	-	-	-	GO:0031224//intrinsic component of membrane	GO:0015405//P-P-bond-hydrolysis-driven transmembrane transporter activity;GO:0016628//oxidoreductase activity, acting on the CH-CH group of donors, NAD or NADP as acceptor;GO:0017111//nucleoside-triphosphatase activity;GO:0032550//purine ribonucleoside binding	GO:0044710//single-organism metabolic process;GO:0044763//single-organism cellular process;GO:0051234//establishment of localization
G10918	18.6	21	18.46	15.85	15.43	14.7	31.85	33.01	27.16	23.55	22.78	26.04	18.06	21.01	20.22	43.1	41.74	44	255	301.99	220	192.99	199.99	200.99	421.99	450	342	361.94	269	296.99	220	297	246	499.88	635.92	693.94	MYB330	PREDICTED: transcription repressor MYB6-like [Ipomoea nil]	Organismal Systems	Environmental adaptation	ko04626//Plant-pathogen interaction	K09422	-	-	-
G10919	1.7	1.53	1.73	1.58	1.17	0.6	2.7	1.61	2.51	1.61	0.47	0.72	0.56	1.65	1.36	1.07	1.8	1.74	17	16	15	14	11	6	26	16	23	18	4	6	5	17	12	9	20	20	--	PREDICTED: inactive protein RESTRICTED TEV MOVEMENT 2-like [Ipomoea nil]	-	-	-	-	-	-	-
G1092	1.6	2.5	2.35	3.31	1.7	2.31	1.56	1.58	1.45	2.22	2.14	1.89	1.1	1.63	2.21	1.34	1.58	1.71	20.26	33.25	25.96	37.33	20.36	29.29	19.1	20	16.87	31.64	23.36	20	12.35	21.35	24.84	14.39	22.24	25	METTL22	PREDICTED: methyltransferase-like protein 22 isoform X1 [Ipomoea nil]	-	-	-	-	-	-	-
G10920	3.49	3.74	3.39	4.28	4.54	6.13	3.56	3.66	3.95	4.76	5.35	3.81	3.13	3.35	3.21	3.33	3.69	3.15	26	29.21	21.93	28.31	31.3	45.57	25.65	27.14	25.49	39.74	34.32	23.62	20.03	25.74	21.25	21	30.59	27	ttc4	PREDICTED: tetratricopeptide repeat protein 4 homolog isoform X1 [Ipomoea nil]	-	-	-	-	-	-	-
G10921	0	0.78	0	0	0	0	0	0	0	0.37	0	0	0	0	0	0	0	0.36	0	1.99	0	0	0	0	0	0	0	1	0	0	0	0	0	0	0	1	ICMEL2	PREDICTED: probable isoprenylcysteine alpha-carbonyl methylesterase ICMEL2 [Ipomoea nil]	Metabolism	Metabolism of terpenoids and polyketides	ko00900//Terpenoid backbone biosynthesis	K15889	-	-	-
G10922	8.15	7.36	8.05	6.83	6.65	6.59	8.13	7.33	6.69	5.1	4.72	4.88	7.33	6.86	6.12	4.56	6.49	3.97	57	54	49	42.46	44	46	55	51	43	40	28.47	28.41	45.57	49.49	38	27	50.48	32	OEP164	PREDICTED: outer envelope pore protein 16-4, chloroplastic [Ipomoea nil]	-	-	-	-	-	-	-
G10923	1.83	2.1	2.32	1.03	0.99	1.13	1.21	0.45	1.48	1.09	2.05	2.28	1.42	1.36	2.56	0.91	1.78	0.61	13	15.65	14.35	6.51	6.69	8	8.34	3.2	9.66	8.66	12.55	13.51	9	10	16.16	5.45	14.08	5	PMS1	PREDICTED: DNA mismatch repair protein PMS1 [Ipomoea nil]	Genetic Information Processing	Replication and repair	ko03430//Mismatch repair	K10858	GO:0043234//protein complex	GO:0003690//double-stranded DNA binding;GO:0032550//purine ribonucleoside binding	GO:0006281//DNA repair
G10924	12.03	14.94	14.11	8.27	9.5	8.08	8.93	9.99	11.01	10.51	10.63	10.87	13.15	9.46	8.91	8.07	9.08	8.39	155.35	202.34	158.31	94.91	116.03	104.03	111.39	128.19	130.57	152.12	118.25	116.77	150.89	125.95	102.15	88.12	130.29	124.66	At2g47690	PREDICTED: NADH dehydrogenase [ubiquinone] iron-sulfur protein 5-B-like [Ipomoea nil]	Metabolism;Metabolism	Global and overview maps;Energy metabolism	ko01100//Metabolic pathways;ko00190//Oxidative phosphorylation	K03938;K03938	-	-	-
G10925	0	0	0	0	0	0.43	0	0	0	0	0	0	0.49	0.42	0.49	0.51	0.39	0	0	0	0	0	0	1	0	0	0	0	0	0	1	1	1	1	1	0	--	PREDICTED: outer envelope pore protein 16-4, chloroplastic [Ipomoea nil]	-	-	-	-	-	-	-
G10926	0.76	0	1.15	1.12	0.8	0.25	0	1	0.81	0	0.87	0.3	1.69	1.69	1.41	0.59	1.15	0	3.06	0	4	4	3.03	1	0	4	3	0	3.02	1.01	6.04	7	5.03	2	5.11	0	--	PREDICTED: caffeoylshikimate esterase isoform X2 [Ipomoea nil]	Metabolism;Metabolism	Global and overview maps;Lipid metabolism	ko01100//Metabolic pathways;ko00561//Glycerolipid metabolism	K01054;K01054	-	-	-
G10927	4.89	4.04	4.28	3.41	3.31	3.76	1.52	1.62	1.3	4.75	6.21	4.61	3.96	4.04	5.13	1.32	1.73	1.59	86.25	74.74	65.66	53.39	55.27	66.2	26	28.35	21.08	94	94.34	67.74	62.11	73.51	80.31	19.73	33.97	32.23	yqjG	PREDICTED: glutathionyl-hydroquinone reductase YqjG [Solanum tuberosum]	-	-	-	-	-	-	-
G10928	142.74	154.45	148.82	77.37	83.57	83.31	83.78	85.54	88.98	78.05	88.04	91.34	122.23	124.24	133.12	92.33	98.15	96.16	3992	4550.73	3617.88	1864.21	2143	2289	2291	2320	2261	2486.87	2070.25	2081.67	3027.82	3545.93	3301.54	2124	3008	3116	ABCC14	PREDICTED: ABC transporter C family member 14 [Ipomoea nil]	-	-	-	-	-	-	-
G10929	0.45	1.5	0	1.01	0.95	0.73	1.4	0.68	0	1.26	1.31	1.08	1.01	1.31	2.03	0.8	0.2	0.78	2	7	0	4	4	3.24	6	3	0	6.27	5	4	4	6	8	3	1	4	--	PREDICTED: BRCA1-associated RING domain protein 1 [Ipomoea nil]	Genetic Information Processing	Replication and repair	ko03440//Homologous recombination	K10683	-	-	-
G1093	0.35	0.99	0	0.39	1.83	0.35	0.36	1.39	0.75	0.93	2.01	0.83	0.39	1.01	0	1.23	1.56	2.71	1	3	0	1	5	1	1	4	2	3	5	2	1	3	0	3	5	9	--	PREDICTED: uncharacterized protein LOC109190540 [Ipomoea nil]	-	-	-	-	-	-	-
G10930	19.86	19.85	22.28	21.19	22.75	22.78	15.62	17.56	17.96	21.27	17.42	19.07	17.4	16.53	19.45	16.61	16.07	14.79	335.62	351.83	327.4	318.17	363.69	383.95	255.08	295.11	278.88	402.98	253.67	268.16	261.31	288.02	291.76	237.54	301.83	287.56	PPAN	PREDICTED: peter Pan-like protein [Ipomoea nil]	-	-	-	-	-	-	-
G10931	0.64	0.62	0	0	0	0	1.56	0	0	0.28	0	0	0	0	0.35	0	0.67	0.26	2.13	2.15	0	0	0	0	5	0	0	1.04	0	0	0	0	1.04	0	2.49	1	--	-	-	-	-	-	-	-	-
G10932	14.72	13.88	13.87	9.87	9.11	7.7	7.13	7.24	9.21	11.73	10.54	13.74	13.92	10.02	11.29	12.21	12.96	7.35	94	93	77	56	55	49	44	46	54	84	58	73	79	66	64	66	92	54	ABCC14	PREDICTED: ABC transporter C family member 14 [Ipomoea nil]	Environmental Information Processing	Membrane transport	ko02010//ABC transporters	K05666	GO:0031224//intrinsic component of membrane	GO:0015405//P-P-bond-hydrolysis-driven transmembrane transporter activity;GO:0017111//nucleoside-triphosphatase activity;GO:0032550//purine ribonucleoside binding	GO:0044763//single-organism cellular process;GO:0051234//establishment of localization
G10933	72.24	68.91	65.26	37.73	36.89	35.26	18.3	18.89	18.59	66.37	73.86	74.57	50.27	49.72	46.64	25.86	26.57	27.7	683	687	535	313	329	335	168	176	159	701	610	590	426	487	393	213	280	300	FAO2	PREDICTED: long-chain-alcohol oxidase FAO2-like isoform X2 [Ipomoea nil]	-	-	-	-	-	-	-
G10934	68.23	63.48	61.8	47.55	45.18	46.61	28.28	32.12	33.43	68.23	65.06	66.04	62.34	62.46	58.26	38.46	34.9	30.91	997.04	1031.33	826.3	668.26	643.51	723.68	469.17	485.6	445.64	1137.28	847.2	820.86	795.13	958.23	855.16	450.53	535.07	557.45	CSE	PREDICTED: caffeoylshikimate esterase isoform X1 [Ipomoea nil]	Metabolism;Metabolism	Global and overview maps;Lipid metabolism	ko01100//Metabolic pathways;ko00561//Glycerolipid metabolism	K01054;K01054	-	-	-
G10935	0.37	2.1	1.24	0.79	1.17	2.35	0.71	1.12	0	1.25	1.22	0.44	0.79	0.34	2.09	1.69	0.34	0.3	1.1	6.61	3.25	2.12	3.34	7.05	2.05	3.34	0	4.2	3.16	1.1	2.11	1.07	5.59	4.3	1.14	1.04	RPL23	60S ribosomal protein L23 [Zea mays]	Genetic Information Processing	Translation	ko03010//Ribosome	K02894	-	-	-
G10936	30.17	28.78	26.12	10.56	11.41	11.79	60.76	53.72	53.6	34.84	31.31	36.46	23.73	21.56	21.18	35	38.19	33.2	377.48	378.08	284.2	117.58	134.36	147.18	736.11	669.76	617.07	488.83	337.72	379.4	264.16	278.87	235.69	369.32	528.58	476.68	PARB	PREDICTED: glutathione S-transferase-like [Ipomoea nil]	Metabolism	Metabolism of other amino acids	ko00480//Glutathione metabolism	K00799	-	-	-
G10937	26.6	24.55	24.61	10.07	9.63	15.18	14.8	15.16	12.98	15.32	13.95	14.54	14.72	11.89	10.64	10.23	12.03	13.18	423.51	382.9	315.8	136.52	146	231.29	214.77	220.64	171.32	249.93	181.36	185.59	205.78	189.9	137.64	132.8	193.86	218.23	MHX	PREDICTED: pentatricopeptide repeat-containing protein At3g62890-like [Ipomoea nil]	-	-	-	-	GO:0031090//organelle membrane;GO:0031224//intrinsic component of membrane	-	GO:0000041//transition metal ion transport;GO:0044763//single-organism cellular process;GO:0070838//divalent metal ion transport
G10938	132.36	112.1	127.39	68.71	59.3	64.79	67.37	59.32	59.38	69.7	60.7	60.69	89.93	76.9	82.32	71.16	66.32	65.83	1559.39	1387.03	1306.47	718	661.27	761.87	767.56	694.62	643.09	920.06	615.9	596.16	940.97	934.64	861.96	710.75	868.6	892.29	ABCC4	PREDICTED: ABC transporter C family member 14 [Ipomoea nil]	-	-	-	-	-	-	-
G10939	2.33	2.54	2.1	3.55	1.76	2.83	1.72	1.84	1.09	6.67	5.6	7.19	5.8	4.67	4.49	2.75	4.49	4.19	14	16	11	19	10	17	10	11	6	45	29	36	31	29	24	14	30	29	--	PREDICTED: protein JASON [Ipomoea nil]	-	-	-	-	-	-	-
G1094	4.56	3.32	6.22	6.07	7.89	7.07	3.95	4.35	6.4	7.03	7.91	7.86	1.89	5.48	2.59	3.13	3.13	5.56	28	21	34	33	46	43	24.67	27	35.9	48.93	42	39.97	11	35	15	16	21	38.65	--	PREDICTED: E3 ubiquitin ligase BIG BROTHER [Ipomoea nil]	-	-	-	-	-	GO:0005488//binding	GO:0032502//developmental process;GO:0044707//single-multicellular organism process
G10940	21.48	20.22	20.78	15.07	10.25	12.32	12.55	14.04	13.27	10.95	9.91	9.96	10.4	9.96	11.04	10.1	9.26	11.11	481.56	477.13	407.64	302.25	218.8	277.31	273.77	315.1	273.69	277.07	192.72	187.02	206.88	231.8	221.21	192.93	232.21	286.82	PHR2	PREDICTED: blue-light photoreceptor PHR2-like [Ipomoea nil]	-	-	-	-	-	-	-
G10941	14	16.53	20.65	11.47	12.15	16.26	5.38	5.08	5.16	25.42	32.73	26.02	21.23	25.64	24.6	5.5	3.92	4.96	79.02	97.91	101.32	57.52	64.85	91.51	29.36	28.51	26.74	160.88	159.19	122.21	106.52	149.24	123.27	26.29	24.61	32.23	MORF2	PREDICTED: multiple organellar RNA editing factor 2, chloroplastic-like [Ipomoea nil]	-	-	-	-	GO:0009536//plastid	-	GO:0000478//endonucleolytic cleavage involved in rRNA processing;GO:0006355//regulation of transcription, DNA-templated;GO:0009658//chloroplast organization;GO:0009668//plastid membrane organization;GO:0009887//organ morphogenesis;GO:0031399//regulation of protein modification process;GO:0043623//cellular protein complex assembly;GO:0048869//cellular developmental process
G10942	11.48	11.48	9.75	10.07	12.41	11.03	8.38	6.08	7.07	9.07	11.81	13.55	10.71	11.65	9.7	5.03	7.44	7.55	104.76	109.94	77.32	81.67	107.15	100.38	73.89	55.17	59.24	92.84	92.9	102.94	86.87	109.67	78.61	38.86	75.46	79.24	GTS1	PREDICTED: WD repeat-containing protein 89 homolog [Ipomoea nil]	-	-	-	-	-	-	GO:0009451//RNA modification;GO:0010467//gene expression
G10943	20.25	20.2	20.24	15.35	16.54	14.04	10.97	11.14	11.04	15.48	14.74	14.51	15.65	14.07	16.44	11.26	11.55	12.87	521.99	546.13	453.44	351.45	403.16	360.89	273.32	285.59	261.42	447.13	327.32	311.25	358.4	373.92	376.21	245.65	330.94	381.67	--	PREDICTED: uncharacterized protein At5g01610-like [Ipomoea nil]	-	-	-	-	-	-	-
G10944	17.45	15.8	15.49	17.74	13.85	13.71	11.65	9.78	8.05	16.48	16.23	13.24	14.59	13.5	14.08	8.24	9.98	8.24	327.42	310.98	252.68	295.7	245.77	256.51	211.22	182.52	138.69	346.7	262.39	206.73	243.29	261.27	234.46	130.76	208.16	177.8	FOLD2	PREDICTED: bifunctional protein FolD 2 [Ipomoea nil]	-	-	-	-	-	-	-
G10945	2.11	1.49	2.65	1.11	1.34	1.66	1.82	4.35	2.98	1.6	2.39	1.14	0.79	0.16	1.69	2.16	1.9	2.78	15	11	16	7	7.98	11	11.55	29.89	19	11.86	13	6	5	1.01	10	13	15	21.62	SYP43	PREDICTED: syntaxin-41-like isoform X2 [Ipomoea nil]	Genetic Information Processing	Folding, sorting and degradation	ko04130//SNARE interactions in vesicular transport	K08489	-	-	GO:0015031//protein transport;GO:0061024//membrane organization
G10946	53.14	49.25	49.66	59.04	54.75	57.72	56.5	43.75	41.19	61.75	56.81	66.71	51.13	50.1	51.82	41.77	47.81	42.84	469	456	381	463	457	508	482	383.98	334	611	432	490	401	455.98	406	312	469	435	Snrpd2	PREDICTED: small nuclear ribonucleoprotein Sm D2-like [Ipomoea nil]	Genetic Information Processing	Transcription	ko03040//Spliceosome	K11096	GO:0030529//intracellular ribonucleoprotein complex;GO:0044423//virion part	-	-
G10947	0	0	0	0.15	0	0	0	0	0	0	0	0.16	0	0	0	0	0	0	0	0	0	1.06	0	0	0	0	0	0	0	1	0	0	0	0	0	0	--	PREDICTED: zinc finger BED domain-containing protein RICESLEEPER 2-like [Ipomoea nil]	-	-	-	-	-	-	-
G10948	4.41	6.93	5.18	2.53	1.77	1.21	1.26	1.15	2.06	1.54	2.02	1.49	2.05	1.4	1.2	1.22	0.64	1.44	55.63	77.11	52.51	28.87	22.25	13.85	13.83	15.19	21.47	20.89	19.57	15.06	24.22	15.91	13.39	12.28	8.51	19.45	MORF5	PREDICTED: multiple organellar RNA editing factor 2, chloroplastic-like [Solanum lycopersicum]	-	-	-	-	-	-	-
G10949	7.98	7.79	6.33	7.74	6.44	9.42	5.7	6.25	5.07	9.27	8.16	9.32	6.44	9.37	7.57	4.15	4.77	5.86	73.37	75.11	50.61	63.21	55.97	86.41	50.69	57.13	42.83	95.56	64.63	71.36	52.59	88.82	61.81	28.74	48.71	61.97	--	PREDICTED: mitochondrial acidic protein mam33 [Ipomoea nil]	-	-	-	-	-	-	-
G1095	4	3.06	0.93	2.04	1.42	1.08	2.22	1.62	3.14	3.07	1.25	4.19	2.11	2.81	1.51	1.59	2.19	0.7	14.9	11.94	3	6.75	5	4	8	6	10.73	12.84	4	13	7	10.8	5	5	9.08	3	--	PREDICTED: E3 ubiquitin ligase BIG BROTHER-related-like isoform X1 [Ipomoea nil]	-	-	-	-	-	-	-
G10950	20.87	15.16	22.15	21.67	26	26.41	32.77	29.35	30.15	18.95	18.89	22.24	30.19	24.09	21.55	37.72	36.88	35.74	168	128	155	155	198	212	255	235	223	171	131	149	216	200	154	257	330	331	NDT1	PREDICTED: nicotinamide adenine dinucleotide transporter 1, chloroplastic [Ipomoea nil]	-	-	-	-	-	-	-
G10951	3.63	3.21	3.59	3.48	3.14	3.4	3.44	8.23	3.17	5.35	4.85	5.2	4.41	3.44	6.33	4.25	4.6	3.92	34.44	41	38	31.04	36.16	41.24	35.3	25.2	35.4	72.94	50.86	49.28	47.73	43.13	48.47	38.27	59	50.62	LPA1	PREDICTED: protein LOW PSII ACCUMULATION 1, chloroplastic isoform X2 [Ipomoea nil]	-	-	-	-	-	-	-
G10952	21.56	17.65	19.57	23.76	18.74	19.42	13.38	12.68	14.85	20.89	21.72	24.36	19.76	16.94	21.1	13.56	13.04	13.25	283	244.46	214.96	276.97	236.9	247.91	172.56	161.21	182.5	310.59	250.21	259.18	230.69	227.75	242.85	148.27	183.53	203.56	GTS1	PREDICTED: WD repeat-containing protein 89 homolog [Ipomoea nil]	-	-	-	-	-	-	-
G10953	5.75	5.95	6.38	6.19	7.56	6.74	4.18	4.43	3.05	4.92	4.77	5.77	5.83	7.53	6.83	4.57	3.76	3.24	37	40.16	35.68	35.37	46	43.21	26	28.33	18	35.45	26.43	30.86	33.33	49.95	39	24.86	26.9	23.97	PAP27	PREDICTED: probable inactive purple acid phosphatase 27 [Ipomoea nil]	-	-	-	-	-	-	-
G10954	6.66	7.22	7.06	8.52	7.87	6.02	8.78	7.09	9.67	9.67	6.21	9.42	5.88	7.85	7.5	9.1	7.99	9.76	51	58	47	58	57	46	65	54	68	83	41	60	40	62	51	59	68	86	NPGR2	PREDICTED: tetratricopeptide repeat protein 7A-like isoform X2 [Nicotiana sylvestris]	-	-	-	-	-	-	-
G10955	1.48	2.53	1.7	4.92	2.81	2.24	3.39	4.02	2.12	2.11	3.2	2.84	2.55	0.57	3.53	4.53	5.29	2.31	5	9	5	14.81	9	7.56	11.11	13.55	6.61	8	9.35	8	7.68	2	10.63	12.99	19.93	9	--	-	-	-	-	-	-	-	-
G10956	12.8	13.8	11	9.35	9.58	10.44	5.51	7.62	6.14	9.06	9.73	11.08	7.78	10.11	15.56	5.42	4.81	5.07	94.39	107	70.7	61.55	67	77	39.62	56.21	41.93	75.12	62	68	51	77.19	102	33.95	39.66	43.24	GTF2H2	PREDICTED: general transcription factor IIH subunit 2 isoform X1 [Ipomoea nil]	Genetic Information Processing;Genetic Information Processing	Replication and repair;Transcription	ko03420//Nucleotide excision repair;ko03022//Basal transcription factors	K03142;K03142	-	-	-
G10957	29.06	27.71	22.94	25.96	27.14	24.84	17.97	19.58	14.54	18.88	17.31	21.3	26.52	24.08	23.61	16.76	15.84	14.22	343.71	396.95	281.12	323.46	367.58	355.68	225.67	222.27	201.21	319.96	221.86	273.38	311.7	344.86	267.88	190.34	221.39	217.39	ephA	PREDICTED: bifunctional epoxide hydrolase 2 [Ipomoea nil]	-	-	-	-	-	-	-
G10958	10.77	8.68	8.66	11.22	10.14	10.46	6.32	6.21	5.29	7.46	9.06	8.06	8.85	8.63	9.53	6.44	5.22	4.27	146.65	132.47	104.15	144.73	136.59	151.71	87.4	89.8	67.49	117.51	113.55	97.56	107.63	129.46	123.07	75.61	81.26	71.47	PAP27	PREDICTED: probable inactive purple acid phosphatase 27 [Ipomoea nil]	-	-	-	-	-	GO:0003824//catalytic activity;GO:0043169//cation binding	GO:0006796//phosphate-containing compound metabolic process
G10959	5.38	5.28	4.42	5.19	5.04	4.01	5.89	4.49	4.69	6.04	4.46	5.73	4.33	5.22	4.51	2.91	4.43	3.34	35	36	25	30	31	26	37	29	28	44	25	31	25	35	26	16	32	25	--	-	-	-	-	-	-	-	-
G1096	18.18	14.21	14.88	15.1	11.25	13.37	11.58	11.41	11.75	35.76	31.79	31.96	22.78	20.63	22.98	24.95	20.71	22.42	229	187.79	163	169	134	168	141	143	136	505	345	335	255	268	257	266	290	324.95	HMGB7	PREDICTED: high mobility group B protein 7-like [Ipomoea nil]	-	-	-	-	-	-	-
G10960	30.59	30.09	25.61	28.98	30.6	29.03	19.13	31.64	28.56	26.6	27.3	26.41	35.84	34.45	34.46	23.22	29.96	27.6	316	326	230	266	299	299	191	325	271	308	243	227	329	367	316	203	344	328	CKL9	PREDICTED: casein kinase 1-like protein 11 [Ipomoea nil]	-	-	-	-	-	-	-
G10961	4.69	3.32	3	4.2	4.53	5.99	4.7	3.84	4.18	2.19	2.73	2.11	4.04	3.08	3.58	3.9	4.12	5.14	135.48	100.63	75.51	107.82	124	104.54	131.44	110.35	110.97	71.16	67.95	50.82	103.92	91.94	91.84	95.35	132.45	170.95	CBP60A	PREDICTED: calmodulin-binding protein 60 B-like [Ipomoea nil]	-	-	-	-	-	-	-
G10962	1.54	2.08	0.98	1.92	0.75	1.31	1.35	0.36	1.83	1.99	1.97	0.8	1.47	0.55	1.16	0.85	1.78	1.43	17.72	25.11	9.81	19.64	8.22	15.07	14.98	4.17	19.32	25.68	19.51	7.69	15.04	6.57	11.88	8.29	22.79	18.91	MHX	PREDICTED: pentatricopeptide repeat-containing protein At3g62890-like [Ipomoea nil]	-	-	-	-	-	-	-
G10963	2.07	2.4	2.38	1.83	2.5	2.08	0.61	2.39	1.61	2.51	2.23	1.78	1.17	1.44	1.33	0.52	1.07	1.29	14	17	14	11	16	14	4	16.05	10	19	13	10	7	10	8	3	8	10	TULP2	PREDICTED: tubby-like F-box protein 5 [Ipomoea nil]	-	-	-	-	-	-	-
G10964	32.06	35.83	35.72	40.84	38.24	40.37	31.05	34.33	36.1	38.2	41.86	41.8	45.37	46.73	47.62	40.43	42.22	43.93	1372	1578	1382	1527	1621	1781	1332	1522	1494	1889	1580	1539	1771	2155	1900	1490	2114	2264	--	PREDICTED: nuclear pore complex protein NUP1-like isoform X2 [Ipomoea nil]	Genetic Information Processing	Translation	ko03013//RNA transport	K14317	-	-	-
G10965	0	0	0	0	0	0	0	0	0	0	0	0	0	0	0	0	0	0	0	0	0	0	0	0	0	0	0	0	0	0	0	0	0	0	0	0	ABCC14	PREDICTED: ABC transporter C family member 14 [Ipomoea nil]	-	-	-	-	GO:0031224//intrinsic component of membrane	GO:0015405//P-P-bond-hydrolysis-driven transmembrane transporter activity;GO:0017111//nucleoside-triphosphatase activity;GO:0032550//purine ribonucleoside binding	GO:0044763//single-organism cellular process;GO:0051234//establishment of localization
G10966	0	0	0	0	0	0	0	0	0	0	0	0	0	0	0	0	0	0	0	0	0	0	0	0	0	0	0	0	0	0	0	0	0	0	0	0	ABCC14	PREDICTED: ABC transporter C family member 14 [Ipomoea nil]	Environmental Information Processing	Membrane transport	ko02010//ABC transporters	K05666	GO:0031224//intrinsic component of membrane	GO:0015405//P-P-bond-hydrolysis-driven transmembrane transporter activity;GO:0017111//nucleoside-triphosphatase activity;GO:0032550//purine ribonucleoside binding	GO:0044763//single-organism cellular process;GO:0051234//establishment of localization
G10967	6.02	7	5	5.5	6.18	8.94	3.42	4.47	3.75	5.19	6.01	5.3	7.41	6.6	7.98	3.54	4.62	4.08	87.07	106.29	62.96	70.71	84.61	129.04	47.79	64.32	49.8	84.16	74.88	63.81	95.32	98.54	102.57	43.4	74.33	67.88	ephA	PREDICTED: bifunctional epoxide hydrolase 2 [Ipomoea nil]	-	-	-	-	-	-	-
G10968	8.96	10.08	8.35	7.65	7.39	5.89	8.03	7.27	7.82	20.82	18.16	21.28	9.91	11.62	8.42	13.83	14.19	12.43	109.09	138.22	95.54	83.65	77.42	76.6	98.96	87.21	83.6	261.94	191.63	210.87	110.08	139.92	89.98	147.57	187.66	172.64	BCA1	PREDICTED: carbonic anhydrase 2-like isoform X1 [Ipomoea nil]	Metabolism	Energy metabolism	ko00910//Nitrogen metabolism	K01673	-	-	-
G10969	0.67	0	0.47	2.12	2.14	1.62	2.37	2.71	2.79	0.84	0.78	0.16	1.67	1.83	2.13	3.19	3.28	2.46	5	0	3	14	15	12	17	20	19	7	5	1	11	14	14	20	27	21	UXS2	UDP-glucuronic acid decarboxylase 4, partial [Noccaea caerulescens]	Metabolism;Metabolism	Global and overview maps;Carbohydrate metabolism	ko01100//Metabolic pathways;ko00520//Amino sugar and nucleotide sugar metabolism	K08678;K08678	-	-	-
G1097	8.81	8.15	10.59	4.91	3.96	3.24	2.85	5.93	5.49	2.73	5.54	4.24	6.76	6.29	5.59	2.89	4.98	4.56	55	53	57	27	23	20	17	36	31	19	30	22	37	40	31	15	34	32	BB	PREDICTED: E3 ubiquitin ligase BIG BROTHER-related-like isoform X1 [Ipomoea nil]	-	-	-	-	-	-	-
G10970	9.72	9.21	11.58	9.32	8.43	9.28	8.23	7.87	10.06	7.88	8.22	8.76	8.75	9.52	10.13	10.56	8.11	9.88	183.03	176.07	178.67	131.77	148.64	146.55	140.7	153.01	175.92	170.59	137.93	129.84	151.97	180.38	144.97	160.01	174.5	212.04	BACOVA_02659	PREDICTED: lysosomal beta glucosidase-like [Sesamum indicum]	Metabolism;Metabolism;Metabolism;Metabolism;Metabolism	Global and overview maps;Global and overview maps;Biosynthesis of other secondary metabolites;Carbohydrate metabolism;Metabolism of other amino acids	ko01100//Metabolic pathways;ko01110//Biosynthesis of secondary metabolites;ko00940//Phenylpropanoid biosynthesis;ko00500//Starch and sucrose metabolism;ko00460//Cyanoamino acid metabolism	K05349;K05349;K05349;K05349;K05349	-	GO:0016787//hydrolase activity	GO:0008152//metabolic process
G10971	0	0	0	0	0	0	0	0	0	0	0	0	0	0	0	0	0	0	0	0	0	0	0	0	0	0	0	0	0	0	0	0	0	0	0	0	--	PREDICTED: protein FAR1-RELATED SEQUENCE 5-like [Ipomoea nil]	-	-	-	-	-	-	-
G10972	1.3	1.14	1.88	1.69	1.32	1.83	1.76	1.94	2.28	2.34	1.17	2.24	0.99	1.73	2.15	3.07	2.79	2.47	12.21	11.26	15.4	14.12	11.72	17.15	15.98	18.16	19.76	24.7	9.47	17.52	8.32	16.77	18	24.46	29.16	26.76	PECS-2.1	PREDICTED: pectinesterase-like [Ipomoea nil]	Metabolism;Metabolism	Global and overview maps;Carbohydrate metabolism	ko01100//Metabolic pathways;ko00040//Pentose and glucuronate interconversions	K01051;K01051	-	-	-
G10973	2.94	0.69	1.63	0.51	1.88	1.39	0.3	2.45	1.06	0.52	1.23	1.13	1.27	0.75	0.95	0.95	0.8	1.04	23.29	5.71	11.19	3.59	14.06	10.99	2.32	19.26	7.71	4.58	8.37	7.41	8.9	6.14	6.65	6.36	7	9.44	PURKE	PREDICTED: phosphoribosylaminoimidazole carboxylase, chloroplastic-like [Ipomoea nil]	Metabolism;Metabolism;Metabolism	Global and overview maps;Global and overview maps;Nucleotide metabolism	ko01100//Metabolic pathways;ko01110//Biosynthesis of secondary metabolites;ko00230//Purine metabolism	K11808;K11808;K11808	-	-	-
G10974	7.67	5.97	6.64	4.35	3.73	5.7	6.18	4.43	5.07	10.58	13.49	11.89	6.08	5.48	8.23	10.14	8.45	9.04	85.25	69.61	64.17	42.93	39.18	63.16	66.43	48.92	51.78	131.89	129.19	109.99	60.02	62.77	81.24	95.39	104.43	115.56	BCA1	PREDICTED: carbonic anhydrase 2-like isoform X2 [Ipomoea nil]	Metabolism	Energy metabolism	ko00910//Nitrogen metabolism	K01673	-	-	-
G10975	26.26	27.94	23.51	32.59	33.39	33.6	78.47	73.73	75.25	30.86	31.18	32.75	36.86	38.06	38.22	76.87	79.37	79.77	740	826	576	816	890	944	2137	2066	1948	975	757	768	923	1106	956	1833	2486	2586	--	Tetratricopeptide repeat-like superfamily protein [Theobroma cacao]	-	-	-	-	-	-	-
G10976	6.58	7.76	5.86	8.52	10.05	7.61	8.64	9.17	8.03	6.27	5.51	7.66	6.61	8.03	6.06	10.8	10.35	12.85	81.46	96.77	62.77	88.71	109.68	94.66	93.94	112.81	91.45	82.65	57.17	71.09	66.97	101.7	64.39	112.66	137.61	167.42	--	PREDICTED: calcium-dependent protein kinase 1-like [Ipomoea nil]	Organismal Systems	Environmental adaptation	ko04626//Plant-pathogen interaction	K13412	-	-	-
G10977	0.45	0.43	0.26	0	1.47	0.92	0.73	0.68	0.98	0.82	1.38	0.81	2.27	0	1.01	1.37	0.4	0.42	2	2	1	0	6.21	4.08	3.16	3	4	4.07	5.31	3	9	0	4	5.18	2	2.17	PURKE	PREDICTED: phosphoribosylaminoimidazole carboxylase, chloroplastic-like [Ipomoea nil]	Metabolism;Metabolism;Metabolism	Global and overview maps;Global and overview maps;Nucleotide metabolism	ko01100//Metabolic pathways;ko01110//Biosynthesis of secondary metabolites;ko00230//Purine metabolism	K11808;K11808;K11808	-	-	-
G10978	3.53	3.65	4.28	3.85	7.43	6.45	4.78	6.19	7.84	6.7	6.11	7.2	6.28	5.92	7.6	10.15	9.01	9.19	40	41	43	44	85	79	60	80	87	93	64	67	66	77	80	103	119	132	GSVIVT00026920001	PREDICTED: probable polygalacturonase isoform X1 [Ipomoea nil]	-	-	-	-	-	-	-
G10979	14.21	10.98	14.74	13.84	13.61	16	14.35	12.8	10.86	11	11.97	13.3	12.06	13.16	13.06	12.9	10.66	11.9	249.52	222.13	224.27	233.5	223.21	280.72	257.47	225.8	183.98	227.24	183.47	183.64	195.91	235.78	194.27	190.09	235.5	254.01	SNUPN	PREDICTED: snurportin-1 [Ipomoea nil]	Genetic Information Processing	Translation	ko03013//RNA transport	K13151	-	-	-
G1098	7.5	6.16	5.06	8.11	11.43	8.12	19.33	22.52	15.39	4.03	5.44	5.89	8.3	7.01	4.06	14.61	19.17	13.58	43	40	28	43.73	67	49	115.07	137.08	87	28	27.74	29.51	46.41	44.25	21	75	126.2	94	MYB59	PREDICTED: myb-like protein M [Ipomoea nil]	Organismal Systems	Environmental adaptation	ko04626//Plant-pathogen interaction	K09422	GO:0043231//intracellular membrane-bounded organelle	GO:0001071//nucleic acid binding transcription factor activity;GO:0003676//nucleic acid binding	GO:0001101//response to acid chemical;GO:0006970//response to osmotic stress;GO:0009725//response to hormone;GO:0010038//response to metal ion;GO:0010243//response to organonitrogen compound;GO:0010468//regulation of gene expression;GO:0034645//cellular macromolecule biosynthetic process
G10980	1.65	3.01	3.33	1.23	1.34	2.39	0.16	0	0	0.7	0.81	0.85	0.27	0.59	0.53	0.19	0	0.14	13	21	20	9	9	16	1	0	0	5	5	5	2	5	3	1	0	1	At1g80170	PREDICTED: polygalacturonase At1g48100 [Ipomoea nil]	Metabolism;Metabolism	Global and overview maps;Carbohydrate metabolism	ko01100//Metabolic pathways;ko00040//Pentose and glucuronate interconversions	K01184;K01184	-	GO:0016787//hydrolase activity	GO:0044238//primary metabolic process;GO:0045229//external encapsulating structure organization
G10981	11.67	11.77	8.94	6.82	5.84	7.85	8.17	10.45	9.36	8.22	7.48	7.5	8.08	8.75	8.96	10.36	9.08	9.3	326.11	367.04	254.51	179.55	179.32	232.8	238.47	312.92	270.43	285.09	199.4	203.69	210.18	271.66	253.28	268.72	309.71	315.93	GDCSP	PREDICTED: glycine dehydrogenase (decarboxylating), mitochondrial-like [Ipomoea nil]	Metabolism;Metabolism;Metabolism;Metabolism;Metabolism	Global and overview maps;Global and overview maps;Global and overview maps;Amino acid metabolism;Carbohydrate metabolism	ko01100//Metabolic pathways;ko01110//Biosynthesis of secondary metabolites;ko01200//Carbon metabolism;ko00260//Glycine, serine and threonine metabolism;ko00630//Glyoxylate and dicarboxylate metabolism	K00281;K00281;K00281;K00281;K00281	-	-	-
G10982	0.22	0	0.13	0.12	0	0.11	0	0.12	0	0	0	0.27	0	0	0	0.12	0	0.61	2.15	0	1.07	1.03	0	1.04	0	1.2	0	0	0	2.21	0	0	0	1	0	6.85	--	PREDICTED: caffeoylshikimate esterase isoform X3 [Ipomoea nil]	Metabolism;Metabolism	Global and overview maps;Lipid metabolism	ko01100//Metabolic pathways;ko00561//Glycerolipid metabolism	K01054;K01054	-	-	-
G10983	0.53	0.28	0.67	0.79	1.24	1.06	0.48	0.59	0.77	0.37	0.75	1.13	0.66	0.85	0.46	0.35	0.69	0.56	9	5	10	12	20	18	8	10	12	7	11	16	10	15	7	5	13	11	NAC012	PREDICTED: NAC domain-containing protein 12-like [Ipomoea nil]	-	-	-	-	-	-	GO:0006351//transcription, DNA-templated;GO:0044699//single-organism process;GO:0071554//cell wall organization or biogenesis
G10984	1.98	1.99	2.77	2.29	0.86	2.47	1.27	0.76	1.75	2.83	1.5	1.5	0.86	0.43	0.89	0.76	0.62	0.79	15.27	16.1	18.6	15.71	6.31	19.03	9.48	5.84	12.45	24.48	10	9.66	5.9	3.42	6.11	5	5.32	7.05	--	PREDICTED: phosphatidylinositol-glycan biosynthesis class X protein [Ipomoea nil]	Metabolism;Metabolism	Global and overview maps;Glycan biosynthesis and metabolism	ko01100//Metabolic pathways;ko00563//Glycosylphosphatidylinositol(GPI)-anchor biosynthesis	K07541;K07541	-	-	-
G10985	0.23	1.19	0.27	0.88	1.18	1.08	1.65	1.67	0.77	0.5	0.83	0.4	1.68	2.02	1.6	2.29	2.01	1.64	3.26	17.55	3.36	11	15.73	15.13	22.44	23.38	9.91	7.94	10.1	4.63	21.03	29.36	20.04	27.25	31.4	26.56	ABCC4	PREDICTED: ABC transporter C family member 14 [Ipomoea nil]	-	-	-	-	-	-	-
G10986	36.08	42.33	43.92	40.93	36.59	45.71	21.54	24.9	24.31	36.21	37.07	35.34	35.94	35.74	36.79	15.72	16.34	18.29	408.14	502.36	431.95	411.44	391.51	515.62	235.51	280.13	252.68	459.25	361.28	332.67	361.36	416.93	369.48	150.48	205.46	238.02	PH1	PREDICTED: pleckstrin homology domain-containing protein 1-like [Ipomoea nil]	-	-	-	-	GO:0044424//intracellular part	GO:0005488//binding	-
G10987	45.25	43.17	48.05	54.01	46.5	50.67	39.08	33.33	34.75	61.76	61.91	57.52	58.55	55.09	57.74	37.1	39.6	35.85	1107	1108	1022	1174	1076	1236	924	811	781	1694	1305	1171	1273	1390	1254	768	1077	1009	--	PREDICTED: zinc finger CCHC domain-containing protein 7 isoform X2 [Ipomoea nil]	-	-	-	-	-	-	-
G10988	13.38	12.18	13.56	10.04	13.59	15.1	12.62	15.03	11.63	21.65	24.83	19.62	14.76	17.35	20.07	11.48	12.28	17.54	113.62	108.52	100.09	75.74	109.11	127.88	103.57	126.9	90.7	206.07	181.63	138.62	111.4	151.9	151.25	82.51	115.92	171.35	FUBP1	PREDICTED: far upstream element-binding protein 1-like isoform X2 [Ipomoea nil]	-	-	-	-	-	-	-
G10989	0	0	0	0	0	0	0	0	0	0	0	0	0	0	0	0	0	0	0	0	0	0	0	0	0	0	0	0	0	0	0	0	0	0	0	0	--	PREDICTED: E3 ubiquitin-protein ligase BAH1-like isoform X2 [Ipomoea nil]	-	-	-	-	-	GO:0003824//catalytic activity;GO:0046914//transition metal ion binding	-
G1099	7.24	5.46	4.71	5.44	7.68	7.24	10.31	11.17	9.36	5.46	7.34	3.99	5.65	4.56	5	11.09	10.61	8.67	133.36	109.29	81.45	94.11	136.98	130.05	190.4	210.69	155.39	123.79	124.91	64.63	86.08	96.1	83.19	170.81	212.46	193.75	PUB7	PREDICTED: U-box domain-containing protein 7-like, partial [Ipomoea nil]	-	-	-	-	-	-	-
G10990	1.32	4.02	3.64	4.15	4.44	3.44	3.55	2.92	3.16	6.11	6.73	3.17	4.45	4.09	3.56	2.18	2.37	1.6	5	16	11.99	14	15.95	13	13	11	11	26	22	10	15	16	12	7	10	7	--	-	-	-	-	-	-	-	-
G10991	9.87	10.03	13.94	11.74	15.96	11.57	8.44	11.54	8.26	13.44	12.58	12.48	15.54	15.04	10.08	9.21	10.9	9.81	70.36	74.95	86.33	74.32	107.59	82.23	58.14	81.76	54.1	107.39	77.25	73.99	98.41	110.49	63.74	55.56	86.32	80.38	PURKE	PREDICTED: phosphoribosylaminoimidazole carboxylase, chloroplastic-like [Ipomoea nil]	Metabolism;Metabolism;Metabolism	Global and overview maps;Global and overview maps;Nucleotide metabolism	ko01100//Metabolic pathways;ko01110//Biosynthesis of secondary metabolites;ko00230//Purine metabolism	K11808;K11808;K11808	-	-	-
G10992	1.66	2.12	0	1.06	0.64	1.27	0.69	0	0.69	0	0	0.5	0.64	0	0.26	0	0	0.16	8.79	11.73	0	5	3.2	6.71	3.53	0	3.33	0	0	2.2	3	0	1.24	0	0	1	OMT1	PREDICTED: flavone 3'-O-methyltransferase 1 [Ipomoea nil]	-	-	-	-	-	-	-
G10993	4.41	3.44	4.18	2.88	2.21	3.31	2.91	2.62	3.17	2.06	1.12	0.89	1.39	2.31	2.25	2.53	1.34	1.55	37.53	30.72	30.97	21.75	17.81	28.14	23.96	22.22	24.77	19.68	8.19	6.28	10.5	20.24	16.99	18.25	12.7	15.21	OEP164	PREDICTED: outer envelope pore protein 16-4, chloroplastic [Ipomoea nil]	-	-	-	-	-	-	-
G10994	2.82	2.29	3.07	1.27	0.89	1.11	26.3	24.52	24.94	1.42	0.85	0.55	1.42	0.77	0.9	19.36	18.85	20.08	67.4	57.46	63.77	27.03	20.08	26.34	607.41	582.78	547.5	38.11	17.44	11	30.07	19	19	391.58	500.81	552.19	UGT73E1	PREDICTED: UDP-glycosyltransferase 73C5-like [Nicotiana attenuata]	-	-	-	-	-	GO:0016757//transferase activity, transferring glycosyl groups	-
G10995	2.74	3.39	3.48	4.6	4.06	1.72	3.78	4.98	3.8	2.51	3.64	3.34	2.88	3.91	2.75	3.99	4.4	5.5	19	28	26	32	33	14	31	36	30	24	24	20	22	33	21	29	42	50	MTPC1	PREDICTED: metal tolerance protein 2 [Ipomoea nil]	-	-	-	-	-	-	-
G10996	4.32	4.38	5.9	5.02	3	4.61	5.03	2.85	4.41	4.1	4.23	4.22	2.28	2.62	3.5	1.92	4.01	3.87	32	34	38	33	21	34	36	21	30	34	27	26	15	20	23	12	33	33	--	-	-	-	-	-	-	-	-
G10997	42.19	45.55	37.46	41.95	42.34	41.28	17.06	16.07	16.34	33.72	29.61	32.89	16.74	13.92	15.47	3.05	2.32	2.78	408.47	462.66	315.29	360.89	387.67	398.51	159.63	154.73	145.3	366	247	265	144	139	133	25	25	31	OMT1	PREDICTED: flavone 3'-O-methyltransferase 1-like [Ipomoea nil]	-	-	-	-	-	GO:0005515//protein binding;GO:0008168//methyltransferase activity	GO:0008152//metabolic process
G10998	6.01	7.59	6.13	7.96	14.03	12.04	7.14	8.78	8.88	8.74	10.87	12.84	10.04	9.47	11.6	8.3	10.14	9.54	82.59	109.53	73.27	97.3	182.47	165.12	94.91	120.15	112.22	134.7	128.86	146.91	122.7	134.32	141.68	96.57	155.04	150.96	At1g58602	PREDICTED: probable disease resistance protein At1g58390 [Ipomoea nil]	-	-	-	-	-	-	-
G10999	6.37	5.48	7.62	4.2	6.78	6.06	3.05	1.87	2.57	2.43	5.7	4.19	4.84	4.78	6.97	2.47	4.05	3.18	71.42	64.54	74.28	41.91	71.95	67.8	33.06	20.84	26.5	30.59	55.15	39.16	48.3	55.34	69.42	23.41	50.56	41.07	ALG3	PREDICTED: dol-P-Man:Man(5)GlcNAc(2)-PP-Dol alpha-1,3-mannosyltransferase isoform X2 [Ipomoea nil]	Metabolism;Metabolism	Global and overview maps;Glycan biosynthesis and metabolism	ko01100//Metabolic pathways;ko00510//N-Glycan biosynthesis	K03845;K03845	-	-	-
G11	4.81	5.39	5.4	4.15	5.62	5.73	1.93	2.4	2.36	7.77	8.21	9.07	5.4	5.57	5.94	5.97	6.53	5.42	333	391	325	254.99	368	395	129	165	149.8	602.28	489.33	521.91	332.23	397	364.89	349.22	502.4	431	--	PREDICTED: myb-like protein P [Ipomoea nil]	-	-	-	-	-	-	-
G110	31.65	31.89	35.91	24.1	32.03	33.58	19.82	18.24	25.16	29.12	30.66	28.92	34.89	28.83	29.52	24.55	22.16	23.38	301.7	309.12	278.56	213.83	282.16	312.16	203.79	186.94	229.66	313.17	246.96	249.57	270.52	280.63	222.93	208.75	249.68	286.94	YSL3	PREDICTED: metal-nicotianamine transporter YSL3-like isoform X1 [Ipomoea nil]	-	-	-	-	-	-	-
G1100	16.44	14.35	10.97	17.07	20.23	20.26	12.83	10.77	12.39	20.29	18.41	22.76	15.69	17.89	17.42	10.91	10.37	9.62	237	216.26	135.34	217.7	270.38	286.98	175.59	152.93	159.1	323.95	227.27	267.98	198.71	263.39	221	130.84	165.04	158.06	--	LEA_2 domain-containing protein [Cephalotus follicularis]	-	-	-	-	-	-	-
G11000	3.59	2.9	1.43	3.42	2.25	2.63	4.36	2.22	4.36	10.47	11.86	11.45	9.79	10.27	6.07	5.55	8.82	4.63	26	22	9	22	15.44	19	30.48	16	29	85	74	69	63	76.68	39	34	71	38.61	--	-	-	-	-	-	-	-	-
G11001	9.2	9.91	8.48	8.69	14.92	11.13	11.84	16.1	14.22	10.15	11	10.55	9.11	11.3	12.93	14.4	16.87	16.52	131	139	105	110	173	158	163	217	186	162	135	120	105	166	161	158	267	265	XI-2	PREDICTED: myosin-6-like [Ipomoea nil]	-	-	-	-	GO:0015629//actin cytoskeleton	GO:0008092//cytoskeletal protein binding;GO:0017111//nucleoside-triphosphatase activity;GO:0032550//purine ribonucleoside binding	-
G11002	1.1	0.92	1.27	0.85	1.7	1.38	4.6	3.48	4.43	1.12	1.12	1.08	1.16	0.6	0.85	2.77	2.92	2.18	16	14	16	11	23.28	20	64.45	50.11	59	18.14	14	13	15	9	11	34	47	36.38	SYP41	PREDICTED: syntaxin-41-like isoform X2 [Ipomoea nil]	Genetic Information Processing	Folding, sorting and degradation	ko04130//SNARE interactions in vesicular transport	K08489	GO:0016020//membrane;GO:0043231//intracellular membrane-bounded organelle	-	GO:0006886//intracellular protein transport;GO:0009987//cellular process;GO:0016043//cellular component organization;GO:0016192//vesicle-mediated transport;GO:0050896//response to stimulus;GO:1902582//single-organism intracellular transport
G11003	0.26	0.78	0.59	0	0.28	0.77	0.89	0	0	0.23	0.3	0.32	0.3	0.25	0.86	0	0	0.7	1	3.2	2	0	1.05	3	3.35	0	0	1	1	1.03	1.05	1	3	0	0	3.13	--	PREDICTED: ribokinase-like [Ipomoea nil]	-	-	-	-	-	GO:0016772//transferase activity, transferring phosphorus-containing groups	GO:0016310//phosphorylation;GO:0019321//pentose metabolic process
G11004	0.51	1.16	1.59	0.74	1.62	0.51	1.31	1.18	0	0.63	0.58	0.43	0.81	0.17	0.2	0	1.13	0.95	3.13	7.44	8.49	4.04	9.39	3.1	7.77	7.21	0	4.33	3.06	2.2	4.39	1.06	1.08	0	7.73	6.72	MHX	PREDICTED: pentatricopeptide repeat-containing protein At3g62890-like [Ipomoea nil]	-	-	-	-	GO:0031224//intrinsic component of membrane	-	GO:0044763//single-organism cellular process
G11005	224.77	226.83	218.94	275.54	264.78	256.51	233.08	191.93	193.09	278.93	253.29	251.99	290.22	259.72	254.21	264.19	253.24	262.56	2735.1	2895.48	2316.09	2979.32	3047.41	3112.56	2741.43	2322.67	2158.59	3805.4	2655.57	2551.88	3138.4	3259.33	2746.2	2720.48	3425.41	3675.84	Os06g0701100	PREDICTED: eukaryotic initiation factor 4A-11-like [Ipomoea nil]	Genetic Information Processing	Translation	ko03013//RNA transport	K03257	-	-	-
G11006	0.89	1.9	2.14	1.83	2.01	1.55	0.52	1.56	0.95	2.55	1.41	3.13	0.55	0.79	1.46	2.7	1.93	0.78	6.36	14.33	13.32	11.65	13.65	11.07	3.62	11.1	6.24	20.47	8.69	18.69	3.49	5.83	9.3	16.38	15.42	6.45	ALG3	PREDICTED: dol-P-Man:Man(5)GlcNAc(2)-PP-Dol alpha-1,3-mannosyltransferase isoform X1 [Ipomoea nil]	Metabolism;Metabolism	Global and overview maps;Glycan biosynthesis and metabolism	ko01100//Metabolic pathways;ko00510//N-Glycan biosynthesis	K03845;K03845	GO:0031090//organelle membrane;GO:0031224//intrinsic component of membrane;GO:0043231//intracellular membrane-bounded organelle	GO:0000033//alpha-1,3-mannosyltransferase activity	GO:0006464//cellular protein modification process;GO:0016192//vesicle-mediated transport;GO:0030243//cellulose metabolic process;GO:0070085//glycosylation
G11007	20.06	18.22	17.88	10.29	10.71	8.54	44.35	37.54	37.86	28.72	23.65	24.53	16.42	16.95	18.32	24.88	23.66	23.94	274.57	261.43	212.45	125.25	138.5	116.62	586.82	511.27	476	440.64	278.99	279.3	199.8	239.26	222.66	287.98	360.19	376.78	PARB	PREDICTED: glutathione S-transferase-like [Ipomoea nil]	Metabolism	Metabolism of other amino acids	ko00480//Glutathione metabolism	K00799	-	-	-
G11008	149.8	135.91	139.16	133.14	134.19	139.04	112.62	129.22	128.74	135.65	144.48	149.28	145.56	183.25	170.98	140.37	147.46	157.06	1332.48	1268.2	1076.14	1052.34	1129	1233.25	968.27	1143.15	1052.03	1352.82	1107.25	1105.05	1150.63	1681.11	1350.24	1056.62	1457.96	1607.35	Os06g0701100	PREDICTED: eukaryotic initiation factor 4A-11-like [Ipomoea nil]	Genetic Information Processing	Translation	ko03013//RNA transport	K03257	-	-	-
G11009	3.43	1.96	2.05	4.79	3.92	6.74	4.83	4.69	3.88	4.78	4.78	3.79	5.56	3.73	3.71	3.73	2.47	5.01	25	15	13	31	27	49	34	34	26	39.08	30	23	36	28.04	24	23	20	42	--	PREDICTED: FKBP12-interacting protein of 37 kDa isoform X2 [Ipomoea nil]	-	-	-	-	-	-	-
G1101	24.72	22.24	24.55	30.91	30.21	30.29	16.64	13.99	16.43	41.93	39.95	41.41	41.8	40.94	36.17	23.78	22.77	23.29	838.2	791.25	723.74	931.55	968.92	1024.5	545.37	471.7	512.03	1594.2	1167.4	1168.89	1259.84	1431.98	1089.11	682.51	858.31	908.69	CEPR2	PREDICTED: receptor-like protein kinase HAIKU2 [Ipomoea nil]	-	-	-	-	-	-	-
G11010	0	0	0	0.08	0	0	0	0.09	0	0	0	0	0	0	0	0	0	0	0	0	0	0.32	0	0	0	0.42	0	0	0	0	0	0	0	0	0	0	--	PREDICTED: ribokinase-like [Ipomoea nil]	-	-	-	-	-	GO:0016772//transferase activity, transferring phosphorus-containing groups	GO:0016310//phosphorylation;GO:0019321//pentose metabolic process
G11011	4.5	4.77	4.52	2.1	1.81	2.57	2.2	2.43	3.51	2.39	2.62	2.1	1.95	2.32	1.99	2.46	1.69	1.64	97.08	107.91	84.78	40.26	37.01	55.26	45.77	52.09	69.58	57.71	48.66	37.66	37.4	51.61	38.11	44.9	40.49	40.75	PHR2	PREDICTED: blue-light photoreceptor PHR2-like [Ipomoea nil]	-	-	-	-	-	GO:0016830//carbon-carbon lyase activity	GO:0006259//DNA metabolic process
G11012	1.42	2.19	1.72	1.97	1.97	1.82	1.73	2.8	1.37	1.12	1.57	2.73	1.69	1.22	0.62	2.23	1.37	0.83	10.38	16.97	9.92	12.94	12.36	13.02	12.02	20.83	8.33	8.32	10.12	16.99	10	9.37	4.13	12.55	10.13	7.11	--	PREDICTED: tetratricopeptide repeat protein 4 homolog isoform X1 [Ipomoea nil]	-	-	-	-	-	-	-
G11013	1.64	0.97	1.29	0.86	1.08	1.67	0.98	0.84	0.96	1.18	1.31	0.85	1.4	2.12	1.69	0.63	1.87	0.46	27.01	16.87	18.56	12.55	16.84	27.11	15.68	12.41	14.58	21.87	18.68	11.75	20.6	36.08	24.79	8.35	13.06	8.33	--	S-adenosyl-L-methionine-dependent methyltransferases superfamily protein [Theobroma cacao]	-	-	-	-	-	GO:0003824//catalytic activity	GO:0008152//metabolic process
G11014	3.81	4.68	4.47	3.34	5.35	3.51	3.62	2.93	4.14	5.57	6.5	4.83	6.29	12.8	4.91	3.01	2.33	2.57	53.59	68.96	54.58	41.72	71.1	49.2	49.15	40.91	53.41	87.69	78.66	56.54	78.54	75.88	61.22	35.83	36.39	41.59	GOS11	PREDICTED: Golgi SNAP receptor complex member 1-1-like [Ipomoea nil]	Genetic Information Processing	Folding, sorting and degradation	ko04130//SNARE interactions in vesicular transport	K08495	GO:0031224//intrinsic component of membrane;GO:0043231//intracellular membrane-bounded organelle	-	GO:0016482//cytoplasmic transport
G11015	0	0	0	0	0	0	0	0	0	0	0	0	0	0	0	0	0	0	0	0	0	0	0	0	0	0	0	0	0	0	0	0	0	0	0	0	ephA	PREDICTED: bifunctional epoxide hydrolase 2 [Ipomoea nil]	-	-	-	-	-	-	-
G11016	9.93	10.37	10.79	10.96	10.74	9.22	6.04	6.73	5.16	11.08	9.39	8.52	11.06	10.23	9.47	6.79	5.89	5.69	184.85	202.44	174.57	181.17	189.04	171.14	108.59	124.48	88.31	231.1	150.61	131.94	182.94	196.31	156.54	106.9	121.84	121.9	FOLD2	PREDICTED: bifunctional protein FolD 2 [Ipomoea nil]	-	-	-	-	-	-	-
G11017	0.53	0.91	1.56	1.09	1.53	0.9	3.14	1.61	1.79	1.73	1.75	1.93	1.79	1.74	1.46	2.05	2.48	1.43	6.3	11.26	16.1	11.46	17.13	10.64	35.94	18.92	19.45	22.97	17.89	19.05	18.86	21.23	15.31	20.5	32.69	19.54	PME40	PREDICTED: pectinesterase-like [Ipomoea nil]	Metabolism;Metabolism	Global and overview maps;Carbohydrate metabolism	ko01100//Metabolic pathways;ko00040//Pentose and glucuronate interconversions	K01051;K01051	-	-	-
G11018	101.62	109.39	104.64	160.21	153.37	152.05	575	549.82	548.28	57.33	61.82	57.25	119.36	113.15	116.83	540.34	559.62	543.68	1394.04	1574.22	1247.99	1952.88	1990.04	2080.02	7624.26	7501.37	6910.19	881.76	730.74	653.62	1455.12	1600.84	1422.91	6272.92	8533.65	8580.92	RAP2-3	PREDICTED: ethylene-responsive transcription factor ERF071-like [Ipomoea nil]	-	-	-	-	-	-	GO:0044699//single-organism process;GO:0050794//regulation of cellular process;GO:0050896//response to stimulus
G11019	0.94	1.39	1.3	1.38	1.42	0.79	1.81	0.99	1.07	1.76	1.98	1.78	1.47	1.52	1.15	0.53	1.31	0.39	8.92	13.78	10.67	11.57	12.73	7.46	16.57	9.3	9.3	18.65	16.16	13.97	12.35	14.83	9.64	4.22	13.71	4.19	ttc4	PREDICTED: tetratricopeptide repeat protein 4 homolog isoform X1 [Ipomoea nil]	-	-	-	-	-	-	-
G1102	0	0	0	0	0	0	0	0	0	0.32	0	0	0	0	0	0	0	0	0	0	0	0	0	0	0	0	0	1.05	0	0	0	0	0	0	0	0	TIP2-2	PREDICTED: aquaporin TIP2-1-like [Ipomoea nil]	-	-	-	-	-	-	-
G11020	12.54	14.11	15.09	18.79	21.35	17.32	21.34	21.55	23.25	19.9	22.59	18.48	19.11	20.78	23.32	26.62	26.95	26.42	172	203	180	229	277	237	283	294	293	306	267	211	233	294	284	309	411	417	GSVIVT00026920001	PREDICTED: probable polygalacturonase isoform X2 [Ipomoea nil]	-	-	-	-	-	-	-
G11021	60.32	68.38	68.62	47.76	48.6	44.81	25.92	26.91	25.8	42.51	41.2	43.04	51.99	49.94	54.55	35.61	26.25	30.11	674.64	802.36	667.25	474.71	514.15	499.76	280.18	299.31	265.17	533.09	397.04	400.62	516.76	576.12	541.66	337.11	326.35	387.52	ETR1	PREDICTED: probable ethylene response sensor 1 [Ipomoea nil]	Environmental Information Processing;Environmental Information Processing	Signal transduction;Signal transduction	ko04075//Plant hormone signal transduction;ko04016//MAPK signaling pathway - plant	K14509;K14509	GO:0031090//organelle membrane;GO:0031224//intrinsic component of membrane;GO:0043231//intracellular membrane-bounded organelle	GO:0004672//protein kinase activity;GO:0032550//purine ribonucleoside binding;GO:0043169//cation binding;GO:0060089//molecular transducer activity;GO:0072328//alkene binding	GO:0006468//protein phosphorylation;GO:0010104//regulation of ethylene-activated signaling pathway
G11022	0	0	0	0.28	0.53	0	0	0.76	0	0	0.29	0	0	0	0	0.3	0.23	0	0	0	0	1	2	0	0	3	0	0	1	0	0	0	0	1	1	0	Dnajb8	PREDICTED: dnaJ homolog subfamily B member 6-like [Solanum lycopersicum]	-	-	-	-	-	-	-
G11023	416.67	388.93	382.35	349.06	316.24	329.25	324.9	319.04	294.86	298.4	268.72	271.21	292.72	277.49	259.04	297.1	288.13	271.24	4091.35	4005.02	3262.68	3049.67	2940.23	3227.83	3082.03	3113.79	2659.13	3289.62	2275.45	2218.69	2559.68	2815.93	2263	2470.09	3143.94	3063.62	RPL19C	PREDICTED: 60S ribosomal protein L19-1-like [Ipomoea nil]	Genetic Information Processing	Translation	ko03010//Ribosome	K02885	GO:0030529//intracellular ribonucleoprotein complex	-	GO:0010467//gene expression
G11024	4.8	3.99	3.78	7.37	8.77	7.26	8.64	7.19	7.8	8.39	8.2	7.88	8.63	6.71	6.38	13.21	12.67	13.06	99	83	62	131	159	142	167	143	148	188	146	128	149	142	109	223	302	305	KIN14F	PREDICTED: kinesin-like protein KIN-14I [Ipomoea nil]	-	-	-	-	-	-	-
G11025	40.51	39.43	39.96	38.96	38.62	38.12	38.47	34.66	38.67	71.83	69.19	71.02	59.45	56.89	58.38	57.33	54.31	56.42	1074.81	1097.5	921.75	918.55	969.31	1008.62	986.56	914.67	942.69	2136.82	1581.79	1568.31	1401.9	1556.88	1375.24	1287.36	1601.91	1722.43	relA	RSH1 [Ipomoea nil]	Metabolism	Nucleotide metabolism	ko00230//Purine metabolism	K00951	-	-	-
G11026	61.25	60.9	62.52	65.61	69.23	71.49	53.82	56.9	59.89	84.91	92.31	89.34	79.71	88.82	87.94	70.07	75.73	74.98	1773	1847	1558	1635	1778	1967	1473	1598	1553	2742	2308	2147	2006	2567	2166	1666	2334	2421	--	PREDICTED: pre-mRNA-processing factor 39 [Ipomoea nil]	-	-	-	-	-	-	-
G11027	3.54	4.02	2.85	5.74	5.53	7.77	8.38	5.93	6.49	6.59	8.34	11.43	5.26	5.04	6.79	6.4	9.57	18.03	33	32	29	51	65	66	86	63	51	81	81	70	45	53	54	64	119	168	KIN14I	PREDICTED: kinesin-like protein KIN-14I [Ipomoea nil]	-	-	-	-	GO:0005875//microtubule associated complex	GO:0003774//motor activity;GO:0015631//tubulin binding;GO:0032550//purine ribonucleoside binding	GO:0007017//microtubule-based process
G11028	4.48	5.34	2.01	2.94	3.65	0.82	5.21	7.54	2.35	4.03	2.05	1.85	0.53	1.07	2.78	3.56	2.63	5.87	46.86	52.31	17.04	22.08	31.8	12.21	69.59	84.6	32.23	42.94	26.29	22.75	7.04	13.96	24.43	41.13	43.81	67.61	PARB	PREDICTED: glutathione S-transferase-like [Ipomoea nil]	Metabolism	Metabolism of other amino acids	ko00480//Glutathione metabolism	K00799	-	-	-
G11029	0.18	0	0	0	0	0	0	0	0	0	0	0	0.2	0	0	0	0.16	0	1	0	0	0	0	0	0	0	0	0	0	0	1	0	0	0	1	0	SYP43	PREDICTED: syntaxin-41-like isoform X3 [Ipomoea nil]	Genetic Information Processing	Folding, sorting and degradation	ko04130//SNARE interactions in vesicular transport	K08489	-	-	GO:0015031//protein transport;GO:0061024//membrane organization
G1103	2.97	3.49	2.81	3.17	2.42	3.65	1.31	1.37	1.89	4.9	4.33	3.66	3.23	2.95	3.73	1.58	1.69	1.9	149.93	184.73	123.18	142.12	115.79	183.98	64.09	68.8	87.77	277.39	188.59	153.77	145.1	153.55	167.31	67.52	94.82	110.28	CEPR2	PREDICTED: receptor-like protein kinase HAIKU2 [Ipomoea nil]	-	-	-	-	-	-	-
G11030	0.43	0.99	1.24	0.46	1.49	0.52	2.34	3.33	3.59	0.69	1.35	1.04	0.73	0.84	1.1	2.04	2.51	2.14	4	9.63	10	3.82	13	4.79	20.96	30.68	30.51	7.2	10.8	8	6	8	9	16	25.78	22.83	CRRSP56	PREDICTED: cysteine-rich repeat secretory protein 3 [Ipomoea nil]	-	-	-	-	GO:0005618//cell wall	-	GO:0006810//transport;GO:0009987//cellular process
G11031	2.25	3.72	2.76	1.35	1.27	0.9	20.03	19.17	18.13	5.89	4.36	5.77	2.53	2.18	2.54	18.62	16.07	18	15	26	16	8	8	6	129	127	111	44	25	32	15	15	15	105	119	138	--	PREDICTED: uncharacterized protein LOC109159964 [Ipomoea nil]	-	-	-	-	-	-	-
G11032	0.72	1.15	0.55	1.36	0.51	0.48	3.55	2.18	2.88	0.75	2.24	1.3	0.81	1.28	1.22	1.57	2.6	2.08	6	10	4	10	4	4	28.5	18	22	7	16	9	6	11	9	11	24	19.88	CRRSP56	PREDICTED: cysteine-rich repeat secretory protein 3 [Ipomoea nil]	-	-	-	-	-	-	-
G11033	0.79	0.52	1.4	2.18	0.27	0.5	0.48	0	0	0.23	0	0.59	1.38	0.5	0	0.33	0	0.42	3.73	2.58	5.74	9.13	1.2	2.35	2.18	0	0	1.2	0	2.33	5.77	2.42	0	1.33	0	2.3	FOLD2	PREDICTED: bifunctional protein FolD 2 [Ipomoea nil]	-	-	-	-	-	-	-
G11034	3.99	4.03	3.67	2.33	3.46	2.16	4.95	4.25	4.17	9.32	5.92	8.24	3.95	4.33	2.34	5.65	4.3	3.95	50	53	40	26	41	27	60	53	48	131	64	86	44	56	26	60	60	57	GATA15	PREDICTED: GATA transcription factor 16-like [Ipomoea nil]	-	-	-	-	-	-	-
G11035	11.68	10.39	10.58	15.52	13.21	13.14	14.12	14.16	12.3	13.43	25.27	15.82	13.17	30.92	13.21	17.14	16.99	16.92	166.42	152.43	136	194.88	192	194.36	211.13	220	169.86	224	194	185.86	180.95	229.78	181.53	215.22	266.83	277	--	PREDICTED: myb-like protein P [Nicotiana tomentosiformis]	-	-	-	-	-	-	-
G11036	0.28	0.67	0.32	0.47	0	0.28	3.42	3.39	3.21	0	0.49	0	0.16	0.41	0	1.33	2.15	1.85	2	5	2	3	0	2	23.5	24	21	0	3	0	1	3	0	8	17	15.12	--	-	-	-	-	-	-	-	-
G11037	1.12	1.93	0	0.25	0.24	0.45	0.23	0.45	0.49	2	1.56	2.7	0.76	0.65	0.76	0.53	0.4	0.2	5	9	0	1	1	2	1	2	2	10	6	10	3	3	3	2	2	1	--	PREDICTED: uncharacterized protein LOC109159945 [Ipomoea nil]	-	-	-	-	-	-	-
[truncated: 56,094 more rows]
