# Supplementary material for: Comparative Transcriptome and Interaction Protein Analysis Reveals the Mechanism of IbMPK3-Overexpressing Transgenic Sweet Potato Response to Low-Temperature Stress
Source: Genes (Basel). 2022 Jul 14;13(7):1247. doi: 10.3390/genes13071247 (PMC9317282; doi:10.3390/genes13071247)
Supplement: Supplementary file 1 [file genes-13-01247-s001.zip › genes-1758757-supplementary/(M2) genes-1758757-supplementary/Table S3.xlsx]

## Sheet: Tab S 3
Table S3. GO classification of DEGs in WT and M3 plants under low temperature stress
paired-comparis on groups	GO ID (level1)	GO Term (level1)	GO ID (level2)	GO Term (level2)	number of up-regulation DEGs	number of down-regulation DEGs	up-regulations DEGs	down-regulation DEGs
	GO:0008150	Biological Process	GO:0044699	single-organism process	191	393	G10166(ARF4),G10189(MPK3),G10559(NPF8.1),G11858(PHYB),G14226(NAT2),G1485(ABCG14),G15040(ABCB4),G1539(TUBB1),G15547(At1g77330),G16071(RHM1),G1612(TUBB2),G16658(ST3),G16734(ADH3),G17097(APT3),G17575(CKX5),G17747(CYP707A4),G17855(CYP707A7),G17863(CYP707A4),G17868(CYP707A4),G1795(KO),G1840(CYP707A2),G19038(ABCB19),G19053(RBCS),G19078(GATL9),G19128(GLP7),G19141(PSY1),G1919(KNAT1),G19366(PUMP5),G19403(…	G10157(PLC6),G10288(CYP707A2),G10463(AS),G10738(PHT1-4),G1084(LKR/SDH),G10937(MHX),G11123(At2g48020),G11654(GULLO6),G11705(EMB3004),G12140(NIA),G12205(NIA),G12533(AOX3),G12576(AOX3),G13069(PLDBETA1),G13158(NQR),G13556(SQE1),G13569(--),G13591(SQE1),G13835(CC-1),G13931(FQR1),G13944(FQR1),G13949(FQR1),G14008(CC-1),G14044(HPD),G14394(HY5),G14660(LAG2),G1476(AOX1),G14896(BCAT2),G14941(HPR-A),G14950(HP…
	GO:0008150	Biological Process	GO:0002376	immune system process	12	21	G10189(MPK3),G22481(NRT3.1),G30687(MCCB),G34001(MPK3),G34007(MPK3),G34008(MPK1),MSTRG.18091(ERF4),MSTRG.37099(Xyl2),MSTRG.45051(HSPRO1),MSTRG.52707(CML19),MSTRG.56354(--),MSTRG.69075(Xyl2)	G13158(NQR),G15316(CRT3),G15990(SHKA),G16674(SHKA),G20975(Os10g0467600),G2425(BAGP1),G43668(NQR),G47539(DMR6),G48731(ALDH2C4),G6925(DHAPS-1),MSTRG.1857(AMT3-1),MSTRG.27104(EP3),MSTRG.27105(EP3),MSTRG.30302(PUB27),MSTRG.3836(EP3),MSTRG.38992(GNS1),MSTRG.42104(WRKY6),MSTRG.64897(GLIP1),MSTRG.68898(RLK5),MSTRG.75293(fmdA),MSTRG.76205(MIK1)
	GO:0008150	Biological Process	GO:0050896	response to stimulus	101	146	G10166(ARF4),G10189(MPK3),G11858(PHYB),G15040(ABCB4),G1539(TUBB1),G17575(CKX5),G18195(HSFA4D),G19038(ABCB19),G19078(GATL9),G19366(PUMP5),G19412(PUMP5),G22481(NRT3.1),G23695(ARF18),G25330(ARF15),G27331(IAA16),G27523(CSLA2),G3058(--),G30687(MCCB),G31503(ARF15),G33248(ERF071),G33355(PER56),G33357(IAA30),G33799(CBSX3),G34001(MPK3),G34007(MPK3),G34008(MPK1),G36865(PAN),G37568(AGO7),G41746(CYP707A1),G4…	G10288(CYP707A2),G10463(AS),G12533(AOX3),G12576(AOX3),G13158(NQR),G13569(--),G14394(HY5),G14950(HPR),G14960(RNS1),G15316(CRT3),G15990(SHKA),G16249(CCOAOMT5),G16674(SHKA),G17738(ABF2),G17889(ABF2),G18749(UGT74B1),G19416(HSF24),G19650(CYP90B1),G20975(Os10g0467600),G21751(UGP3),G22908(TULP7),G23321(spg1),G2425(BAGP1),G24838(--),G2542(RABE1E),G25640(PNC1),G25808(PNC1),G25836(PNC1),G26710(ALS3),G26730…
	GO:0008150	Biological Process	GO:0023052	signaling	34	51	G10166(ARF4),G10189(MPK3),G11858(PHYB),G19038(ABCB19),G19078(GATL9),G27331(IAA16),G27523(CSLA2),G33357(IAA30),G34001(MPK3),G34007(MPK3),G34008(MPK1),G45781(IAA27),G5015(IAA16),G937(ABP19A),G9828(--),G9836(ARF4),G9885(ERF071),MSTRG.13050(SAG21),MSTRG.13051(SAG21),MSTRG.15841(TPS28),MSTRG.18091(ERF4),MSTRG.22208(GASA6),MSTRG.28172(PRE6),MSTRG.36287(RR21),MSTRG.38684(--),MSTRG.38685(--),MSTRG.40553(…	G12533(AOX3),G12576(AOX3),G13158(NQR),G13569(--),G14394(HY5),G14960(RNS1),G17738(ABF2),G17889(ABF2),G19416(HSF24),G19650(CYP90B1),G23321(spg1),G2542(RABE1E),G32029(--),G33155(GG1),G35198(At4g39670),G37966(DGD2),G42690(OPR3),G42796(AEE21),G42976(HY5),G43668(NQR),G46197(HY5),G46412(RTE1),G46630(EFL1),G47539(DMR6),G49045(HY5),G5429(HY5),G8539(ETR2),G8548(EIN4),G8551(ETR2),G9025(GPX2),G9028(GPX2),MST…
	GO:0008150	Biological Process	GO:0048511	rhythmic process	2	8	MSTRG.36287(RR21),MSTRG.42368(ARR6)	G14394(HY5),G42976(HY5),G46197(HY5),G46630(EFL1),G49045(HY5),G5429(HY5),MSTRG.256(PHR1),MSTRG.31099(At5g39410)
	GO:0008150	Biological Process	GO:0051704	multi-organism process	21	34	G10189(MPK3),G22481(NRT3.1),G27523(CSLA2),G34001(MPK3),G34007(MPK3),G34008(MPK1),G41746(CYP707A1),MSTRG.13050(SAG21),MSTRG.13051(SAG21),MSTRG.17768(ERF012),MSTRG.25738(CAT7),MSTRG.29335(GRF2),MSTRG.33035(ATG5),MSTRG.37099(Xyl2),MSTRG.40531(SAG13),MSTRG.45051(HSPRO1),MSTRG.52707(CML19),MSTRG.57650(--),MSTRG.65553(ERECTA),MSTRG.69075(Xyl2),MSTRG.7070(ERECTA)	G13158(NQR),G15316(CRT3),G15990(SHKA),G16674(SHKA),G18749(UGT74B1),G20975(Os10g0467600),G22908(TULP7),G2425(BAGP1),G27403(GSH1),G35198(At4g39670),G37966(DGD2),G38783(GLPK),G42400(PER21),G43668(NQR),G47539(DMR6),G47839(PER21),G48731(ALDH2C4),G6925(DHAPS-1),G8404(PER21),MSTRG.12280(CURL3),MSTRG.1857(AMT3-1),MSTRG.30302(PUB27),MSTRG.32946(ERF114),MSTRG.38228(TR1),MSTRG.38992(GNS1),MSTRG.39554(--),MS…
	GO:0008150	Biological Process	GO:0008152	metabolic process	247	465	G10026(CAF1-9),G10166(ARF4),G10171(CAF1-9),G10189(MPK3),G10283(SCL9),G10291(BGAL8),G11734(CRK19),G11858(PHYB),G13864(XTH8),G14029(SS3),G15013(EXPA1),G15018(EXPA1),G1539(TUBB1),G15547(At1g77330),G15963(RAP2-4),G16071(RHM1),G16541(GRF6),G16719(GRF6),G16734(ADH3),G16779(SCL1),G17097(APT3),G17406(XTH16),G17575(CKX5),G17747(CYP707A4),G17815(GRF1),G17855(CYP707A7),G17863(CYP707A4),G17868(CYP707A4),G179…	G10288(CYP707A2),G10454(PDX1),G10463(AS),G10719(EAS),G1084(LKR/SDH),G11011(PHR2),G11493(PPO),G11648(NAC083),G11654(GULLO6),G11705(EMB3004),G11769(PAP15),G11909(AMSH1),G12140(NIA),G12205(NIA),G12533(AOX3),G12576(AOX3),G12625(NAC029),G12841(MYBS3),G13069(PLDBETA1),G13158(NQR),G13175(EMB1187),G13350(ChiC),G13556(SQE1),G13569(--),G13591(SQE1),G1364(Mdp1),G13701(BAK1),G13835(CC-1),G13843(BAK1),G13931(…
	GO:0008150	Biological Process	GO:0048518	positive regulation of biological process	7	14	G10189(MPK3),G34001(MPK3),G34007(MPK3),G34008(MPK1),G688(--),MSTRG.18091(ERF4),MSTRG.42368(ARR6)	G14394(HY5),G15316(CRT3),G16249(CCOAOMT5),G19636(TRX1),G19680(TRX1),G42976(HY5),G46197(HY5),G48873(TRX1),G49045(HY5),G5429(HY5),G8885(TMK4),MSTRG.44734(BRH1),MSTRG.64897(GLIP1),MSTRG.74133(SUFE2)
	GO:0008150	Biological Process	GO:0001906	cell killing	0	1	--	MSTRG.66106(TPM-1)
	GO:0008150	Biological Process	GO:0040007	growth	15	8	G1539(TUBB1),G19038(ABCB19),G24743(RIBA1),G37344(REV),G42836(CESA3),G45280(RIBA1),G8787(POLD4),G9328(AGL12),MSTRG.27068(FH1),MSTRG.28172(PRE6),MSTRG.42325(PRE6),MSTRG.65553(ERECTA),MSTRG.7070(ERECTA),MSTRG.73780(XI-K),MSTRG.76899(PRE6)	G18749(UGT74B1),G3337(CYP734A1),G34564(YLS8),MSTRG.12280(CURL3),MSTRG.12808(BAM1),MSTRG.12810(BAM1),MSTRG.62071(NAP1),MSTRG.71138(HUB1)
	GO:0008150	Biological Process	GO:0022610	biological adhesion	4	1	G37344(REV),MSTRG.5188(At1g30760),MSTRG.65553(ERECTA),MSTRG.7070(ERECTA)	MSTRG.71138(HUB1)
	GO:0008150	Biological Process	GO:0032501	multicellular organismal process	52	33	G10166(ARF4),G10189(MPK3),G1539(TUBB1),G19038(ABCB19),G1919(KNAT1),G2041(KN1),G23540(FEI2),G25330(ARF15),G30687(MCCB),G31503(ARF15),G34001(MPK3),G34007(MPK3),G34008(MPK1),G36865(PAN),G37344(REV),G37416(--),G37568(AGO7),G41746(CYP707A1),G42535(GIF1),G42836(CESA3),G9328(AGL12),G9828(--),G9836(ARF4),MSTRG.16858(KCS20),MSTRG.17768(ERF012),MSTRG.1987(LTL1),MSTRG.1993(At5g33370),MSTRG.2010(At5g33370),M…	G10288(CYP707A2),G14394(HY5),G19650(CYP90B1),G22908(TULP7),G25274(ACO3),G25326(ACO3),G26454(SINAT2),G27403(GSH1),G3216(ACO3),G39177(SINAT2),G42976(HY5),G46197(HY5),G46630(EFL1),G49045(HY5),G5429(HY5),MSTRG.12280(CURL3),MSTRG.12808(BAM1),MSTRG.12810(BAM1),MSTRG.27104(EP3),MSTRG.27105(EP3),MSTRG.37577(OsI_19565),MSTRG.3836(EP3),MSTRG.39124(FAR2),MSTRG.46034(CYC2),MSTRG.48134(SBT1.5),MSTRG.49673(LBD…
	GO:0008150	Biological Process	GO:0032502	developmental process	60	51	G10166(ARF4),G10189(MPK3),G15013(EXPA1),G15018(EXPA1),G1539(TUBB1),G19038(ABCB19),G1919(KNAT1),G2041(KN1),G23540(FEI2),G24743(RIBA1),G25330(ARF15),G30687(MCCB),G31503(ARF15),G34001(MPK3),G34007(MPK3),G34008(MPK1),G36865(PAN),G37344(REV),G37416(--),G37568(AGO7),G3761(BETVIII),G41746(CYP707A1),G42535(GIF1),G42836(CESA3),G45280(RIBA1),G8787(POLD4),G9328(AGL12),G9828(--),G9836(ARF4),MSTRG.16858(KCS20…	G10288(CYP707A2),G11705(EMB3004),G14317(BXL1),G14394(HY5),G14960(RNS1),G18749(UGT74B1),G19650(CYP90B1),G22908(TULP7),G23302(ICL),G23306(ICL2),G23318(ICL),G23320(ICL2),G23414(ICL),G25274(ACO3),G25326(ACO3),G27403(GSH1),G3216(ACO3),G32809(BXL1),G32812(BXL1),G33913(BXL1),G34564(YLS8),G42976(HY5),G46197(HY5),G46630(EFL1),G49045(HY5),G5429(HY5),G6530(EXPB15),MSTRG.12280(CURL3),MSTRG.12808(BAM1),MSTRG.…
	GO:0008150	Biological Process	GO:0000003	reproduction	22	29	G10189(MPK3),G19038(ABCB19),G1919(KNAT1),G2041(KN1),G23540(FEI2),G34001(MPK3),G34007(MPK3),G34008(MPK1),G36865(PAN),G37344(REV),G41746(CYP707A1),G9328(AGL12),MSTRG.29335(GRF2),MSTRG.32614(--),MSTRG.4463(SPL14),MSTRG.5188(At1g30760),MSTRG.58301(CESA7),MSTRG.65419(BLH8),MSTRG.65553(ERECTA),MSTRG.66033(VAMP724),MSTRG.7070(ERECTA),MSTRG.73780(XI-K)	G10288(CYP707A2),G11705(EMB3004),G14317(BXL1),G23302(ICL),G23306(ICL2),G23318(ICL),G23320(ICL2),G23414(ICL),G27403(GSH1),G32809(BXL1),G32812(BXL1),G33913(BXL1),G46630(EFL1),G6530(EXPB15),MSTRG.12280(CURL3),MSTRG.12808(BAM1),MSTRG.12810(BAM1),MSTRG.13305(MSH4),MSTRG.27104(EP3),MSTRG.27105(EP3),MSTRG.37547(PXG7),MSTRG.3836(EP3),MSTRG.48134(SBT1.5),MSTRG.62071(NAP1),MSTRG.63537(SAG12),MSTRG.66157(ME…
	GO:0008150	Biological Process	GO:0050789	regulation of biological process	82	96	G10166(ARF4),G10189(MPK3),G10283(SCL9),G11858(PHYB),G15963(RAP2-4),G16779(SCL1),G17815(GRF1),G18195(HSFA4D),G19038(ABCB19),G19078(GATL9),G1919(KNAT1),G2041(KN1),G20546(PHN1),G22481(NRT3.1),G23540(FEI2),G23695(ARF18),G27331(IAA16),G27523(CSLA2),G28154(ANT),G2954(DME),G31208(PDF2),G31503(ARF15),G33248(ERF071),G33357(IAA30),G34001(MPK3),G34007(MPK3),G34008(MPK1),G34604(PAN),G36865(PAN),G37344(REV),G…	G11648(NAC083),G12533(AOX3),G12576(AOX3),G12841(MYBS3),G13158(NQR),G13569(--),G13931(FQR1),G13944(FQR1),G13949(FQR1),G14394(HY5),G14950(HPR),G14960(RNS1),G15316(CRT3),G16249(CCOAOMT5),G17738(ABF2),G17889(ABF2),G18877(SOG1),G19416(HSF24),G19636(TRX1),G19650(CYP90B1),G19680(TRX1),G20975(Os10g0467600),G21816(PECS-1.1),G22908(TULP7),G23321(spg1),G2542(RABE1E),G32004(ERF003),G32029(--),G33155(GG1),G33…
	GO:0008150	Biological Process	GO:0065007	biological regulation	90	105	G10166(ARF4),G10189(MPK3),G10283(SCL9),G11858(PHYB),G1539(TUBB1),G15963(RAP2-4),G16779(SCL1),G17575(CKX5),G17815(GRF1),G18195(HSFA4D),G19038(ABCB19),G19078(GATL9),G1919(KNAT1),G2041(KN1),G20546(PHN1),G22481(NRT3.1),G23540(FEI2),G23695(ARF18),G25330(ARF15),G27331(IAA16),G27523(CSLA2),G28154(ANT),G2954(DME),G31208(PDF2),G31503(ARF15),G33248(ERF071),G33357(IAA30),G33799(CBSX3),G34001(MPK3),G34007(MP…	G11648(NAC083),G12533(AOX3),G12576(AOX3),G12841(MYBS3),G13158(NQR),G13569(--),G13931(FQR1),G13944(FQR1),G13949(FQR1),G14394(HY5),G14950(HPR),G14960(RNS1),G15316(CRT3),G16249(CCOAOMT5),G17738(ABF2),G17889(ABF2),G18749(UGT74B1),G18877(SOG1),G19416(HSF24),G19636(TRX1),G19650(CYP90B1),G19680(TRX1),G20975(Os10g0467600),G21816(PECS-1.1),G22908(TULP7),G23321(spg1),G23412(HPL),G2542(RABE1E),G30187(MTP11)…
	GO:0008150	Biological Process	GO:0022414	reproductive process	22	26	G10189(MPK3),G19038(ABCB19),G1919(KNAT1),G2041(KN1),G23540(FEI2),G34001(MPK3),G34007(MPK3),G34008(MPK1),G36865(PAN),G37344(REV),G41746(CYP707A1),G9328(AGL12),MSTRG.29335(GRF2),MSTRG.32614(--),MSTRG.4463(SPL14),MSTRG.5188(At1g30760),MSTRG.58301(CESA7),MSTRG.65419(BLH8),MSTRG.65553(ERECTA),MSTRG.66033(VAMP724),MSTRG.7070(ERECTA),MSTRG.73780(XI-K)	G10288(CYP707A2),G11705(EMB3004),G14317(BXL1),G23302(ICL),G23306(ICL2),G23318(ICL),G23320(ICL2),G23414(ICL),G27403(GSH1),G32809(BXL1),G32812(BXL1),G33913(BXL1),G46630(EFL1),MSTRG.12280(CURL3),MSTRG.12808(BAM1),MSTRG.12810(BAM1),MSTRG.13305(MSH4),MSTRG.27104(EP3),MSTRG.27105(EP3),MSTRG.3836(EP3),MSTRG.48134(SBT1.5),MSTRG.62071(NAP1),MSTRG.63537(SAG12),MSTRG.66157(MEE40),MSTRG.71138(HUB1),MSTRG.759…
	GO:0008150	Biological Process	GO:0051179	localization	49	107	G10189(MPK3),G10559(NPF8.1),G14226(NAT2),G1485(ABCG14),G15040(ABCB4),G16658(ST3),G19038(ABCB19),G19366(PUMP5),G19412(PUMP5),5),G21785(NPF5.1),G22136(POT2),G22294(NAT6),G22356(POT2),G22481(NRT3.1),G22936(ANT),G27523(CSLA2),G27551(ACA8),3),G3058(--),G33799(CBSX3),G34001(MPK3),G34007(MPK3),G34008(MPK1),G37301(PIP2-1),G42836(CESA3),G43427(TIP4-1),G5820(CNGC2),G9328(AGL12),MSTRG.13050(SAG21),MSTRG.130…	G10738(PHT1-4),G10937(MHX),G11123(At2g48020),G11705(EMB3004),G11909(AMSH1),G13158(NQR),G14394(HY5),G14960(RNS1),G16898(SAR1A),G17947(AAP6),G1931(AAP6),G20008(BAT1),G20571(SULTR3,G20599(STP14),G21552(STP14),G21759(HEX6),G21761(HEX6),G23321(spg1),G2334(AAP6),G2345(NPF2.11),G24569(PLT5),G24838(--),G2542(RABE1E),G28533(MPC4),G29703(SULTR3,G30047(PIP1-2),G30138(PIP1-2),G30187(MTP11),G30189(MTP11),G312…
	GO:0008150	Biological Process	GO:0048519	negative regulation of biological process	7	6	G20546(PHN1),G37568(AGO7),G4755(PMEI11),G9694(PME34),MSTRG.27068(FH1),MSTRG.3130(KRP7),MSTRG.65419(BLH8)	G20975(Os10g0467600),G21816(PECS-1.1),G35647(RAMDAZC7),MSTRG.11621(PECS-2.1),MSTRG.48134(SBT1.5),MSTRG.895(--)
	GO:0008150	Biological Process	GO:0009987	cellular process	209	379	G10026(CAF1-9),G10166(ARF4),G10171(CAF1-9),G10189(MPK3),G11734(CRK19),G11858(PHYB),G13864(XTH8),G14029(SS3),G14226(NAT2),G15013(EXPA1),G15018(EXPA1),G15040(ABCB4),G1539(TUBB1),G15963(RAP2-4),G16071(RHM1),G1612(TUBB2),G16658(ST3),G17097(APT3),G17406(XTH16),G17575(CKX5),G17978(At5g24080),G18586(ATHB-13),G18605(ATHB-13),G18719(PCMP-H51),G19038(ABCB19),G19053(RBCS),G19078(GATL9),G19106(SS2),G19128(GL…	G10288(CYP707A2),G10454(PDX1),G10463(AS),G10738(PHT1-4),G10937(MHX),G11011(PHR2),G11123(At2g48020),G11648(NAC083),G11705(EMB3004),G11769(PAP15),G11909(AMSH1),G12140(NIA),G12205(NIA),G12533(AOX3),G12576(AOX3),G12625(NAC029),G13069(PLDBETA1),G13158(NQR),G13175(EMB1187),G13569(--),G1364(Mdp1),G13701(BAK1),G13843(BAK1),G13931(FQR1),G13944(FQR1),G13949(FQR1),G14044(HPD),G14394(HY5),G14660(LAG2),G14712…
	GO:0008150	Biological Process	GO:0071840	cellular component organization or biogenesis	42	39	G13864(XTH8),G15013(EXPA1),G15018(EXPA1),G1539(TUBB1),G1612(TUBB2),G17406(XTH16),G19038(ABCB19),G230(XTH1),G23048(XTH24),G23920(XTH15),G26129(TUBB5),G27523(CSLA2),G27580(At5g57480),G27732(At5g57480),G27832(HMGB3),G33799(CBSX3),G37344(REV),G3761(BETVIII),G3922(XTH1),G42836(CESA3),G4563(XTH1),G8787(POLD4),G9649(XTH20),G9653(XTH16),G9694(PME34),MSTRG.12034(--),MSTRG.27068(FH1),MSTRG.28172(PRE6),MSTR…	G13158(NQR),G14394(HY5),G14950(HPR),G18140(EXPA6),G19650(CYP90B1),G21816(PECS-1.1),G24838(--),G33544(EXPA4),G34564(YLS8),G40267(--),G42976(HY5),G43668(NQR),G46197(HY5),G49045(HY5),G5429(HY5),G6530(EXPB15),G7641(At2g43860),G8053(--),MSTRG.11621(PECS-2.1),MSTRG.12280(CURL3),MSTRG.12808(BAM1),MSTRG.12810(BAM1),MSTRG.13305(MSH4),MSTRG.1857(AMT3-1),MSTRG.19508(XTH32),MSTRG.31099(At5g39410),MSTRG.31721…
	GO:0003674	Molecular Function	GO:0003824	catalytic activity	213	516	G10026(CAF1-9),G10171(CAF1-9),G10189(MPK3),G10291(BGAL8),G11734(CRK19),G11858(PHYB),G13864(XTH8),G1485(ABCG14),G15040(ABCB4),G1539(TUBB1),G15547(At1g77330),G16071(RHM1),G1612(TUBB2),G16567(RD21A),G16734(ADH3),G16754(RD21B),G17097(APT3),G17406(XTH16),G17575(CKX5),G17747(CYP707A4),G17815(GRF1),G17855(CYP707A7),G17863(CYP707A4),G17868(CYP707A4),G1795(KO),G17978(At5g24080),G1840(CYP707A2),G19038(ABCB…	G10081(IRX7),G10288(CYP707A2),G10337(At2g29380),G10463(AS),G10553(OXI1),G1067(LKR/SDH),G10714(PVS1),G10719(EAS),G10796(At5g44400),G1084(LKR/SDH),G10849(GID1C),G10853(GID1B),G10994(UGT73E1),G11011(PHR2),G11443(HSP26-A),G11446(HSP26-A),G11654(GULLO6),G11705(EMB3004),G11736(ABCG25),G11769(PAP15),G11909(AMSH1),G12140(NIA),G12205(NIA),G12533(AOX3),G12576(AOX3),G13069(PLDBETA1),G13158(NQR),G13175(EMB11…
	GO:0003674	Molecular Function	GO:0001071	nucleic acid binding transcription factor activity	17	12	G10166(ARF4),G15963(RAP2-4),G18195(HSFA4D),G1919(KNAT1),G2041(KN1),G28154(ANT),G37344(REV),G42727(HAT4),G7865(WRKY12),G9328(AGL12),G9828(--),G9836(ARF4),MSTRG.17768(ERF012),MSTRG.18091(ERF4),MSTRG.28172(PRE6),MSTRG.42325(PRE6),MSTRG.76899(PRE6)	G12841(MYBS3),G14394(HY5),G42976(HY5),G46197(HY5),G49045(HY5),G5429(HY5),MSTRG.256(PHR1),MSTRG.32946(ERF114),MSTRG.42104(WRKY6),MSTRG.58886(MYB86),MSTRG.62071(NAP1),MSTRG.9578(NAC079)
WT CK vs WT 2 h	GO:0003674	Molecular Function	GO:0098772	molecular function regulator	1	6	MSTRG.3130(KRP7)	G19636(TRX1),G19680(TRX1),G21816(PECS-1.1),G48873(TRX1),MSTRG.11621(PECS-2.1),MSTRG.74133(SUFE2)
	GO:0003674	Molecular Function	GO:0016209	antioxidant activity	1	4	MSTRG.68734(GSVIVT00037159001)	G38269(PAP3),G9025(GPX2),G9028(GPX2),G9037(GPX2)
	GO:0003674	Molecular Function	GO:0004871	signal transducer activity	7	1	G10189(MPK3),G11858(PHYB),G34001(MPK3),G34007(MPK3),G34008(MPK1),G688(--),MSTRG.42368(ARR6)	G8885(TMK4)
	GO:0003674	Molecular Function	GO:0005215	transporter activity	19	46	G1485(ABCG14),G15040(ABCB4),G16658(ST3),G17152(CAT6),G19038(ABCB19),G19366(PUMP5),G19412(PUMP5),5),G22136(POT2),G22356(POT2),G22481(NRT3.1),G27551(ACA8),3),G42622(WAT1),MSTRG.25738(CAT7),MSTRG.3344(MYOB5),MSTRG.37030(ABCG11),MSTRG.55289(NRT2.1),MSTRG.75048(GPAT5)	G10738(PHT1-4),G11123(At2g48020),G17947(AAP6),G1931(AAP6),G20008(BAT1),G20571(SULTR3,G20599(STP14),G21552(STP14),G21759(HEX6),G21761(HEX6),G2334(AAP6),G24569(PLT5),G24838(--),G25747(At5g07050),G26114(At5g07050),G27302(DTX33),G29703(SULTR3,G30187(MTP11),G30189(MTP11),G31739(NIP3-1),G35198(At4g39670),G36626(At2g48020),G36629(HAK5),G36704(At2g48020),G42021(HEX6),G42460(STP14),G47736(TDT),G48084(PHT1…
	GO:0003674	Molecular Function	GO:0060089	molecular transducer activity	2	2	G11858(PHYB),MSTRG.73780(XI-K)	G8539(ETR2),G8551(ETR2)
	GO:0003674	Molecular Function	GO:0005198	structural molecule activity	4	0	G1539(TUBB1),G1612(TUBB2),G26129(TUBB5),G27832(HMGB3)	--
	GO:0003674	Molecular Function	GO:0005488	binding	150	294	G10166(ARF4),G10189(MPK3),G11858(PHYB),G14029(SS3),G1485(ABCG14),G15040(ABCB4),G1539(TUBB1),G15476(MIEL1),G15547(At1g77330),G16071(RHM1),G1612(TUBB2),G16388(HIPP26),G16734(ADH3),G17575(CKX5),G17747(CYP707A4),G17844(--),G17855(CYP707A7),G17863(CYP707A4),G17868(CYP707A4),G1795(KO),G18195(HSFA4D),G1840(CYP707A2),G19128(GLP7),G1919(KNAT1),G19317(CCR1),G19403(GS1-1),G2041(KN1),G2130(SERK1),G21786(ERL2…	G10288(CYP707A2),G10463(AS),G10714(PVS1),G10719(EAS),G11654(GULLO6),G11705(EMB3004),G11736(ABCG25),G11769(PAP15),G12140(NIA),G12205(NIA),G12533(AOX3),G12576(AOX3),G12841(MYBS3),G13069(PLDBETA1),G13556(SQE1),G13591(SQE1),G13701(BAK1),G13717(ACT1),G13835(CC-1),G13843(BAK1),G14008(CC-1),G14394(HY5),G14712(PAP20),G14730(BGAL3),G1476(AOX1),G14941(HPR-A),G14950(HPR),G1529(AOX1),G15316(CRT3),G15968(EAS3…
	GO:0005575	Cellular Component	GO:0005576	extracellular region	22	27	G10291(BGAL8),G13864(XTH8),G17406(XTH16),G17575(CKX5),G19128(GLP7),G20442(TPRP-F1),G22404(XTH24),G230(XTH1),G23048(XTH24),G23920(XTH15),G3922(XTH1),G4563(XTH1),G937(ABP19A),G9649(XTH20),G9653(XTH16),MSTRG.10321(Os06g0675700),MSTRG.10769(Os06g0675700),MSTRG.29335(GRF2),MSTRG.35660(GGH2),MSTRG.37099(Xyl2),MSTRG.436(EP1),MSTRG.69075(Xyl2)	G14317(BXL1),G14950(HPR),G19636(TRX1),G19680(TRX1),G32809(BXL1),G32812(BXL1),G32813(BXL1),G33913(BXL1),G37128(GSVIVT00023967001),G46879(HSP70),G48873(TRX1),MSTRG.16341(INV3),MSTRG.19508(XTH32),MSTRG.23316(LAC9),MSTRG.27045(CAD6),MSTRG.31721(XTH31),MSTRG.39124(FAR2),MSTRG.44919(TT10),MSTRG.61615(XTH31),MSTRG.64040(LAC9),MSTRG.64041(LAC14),MSTRG.64897(GLIP1),MSTRG.69687(LAC9),MSTRG.69922(XTH32),MST…
	GO:0005575	Cellular Component	GO:0031012	extracellular matrix	2	4	MSTRG.37099(Xyl2),MSTRG.69075(Xyl2)	G14317(BXL1),G32809(BXL1),G32812(BXL1),G33913(BXL1)
	GO:0005575	Cellular Component	GO:0016020	membrane	82	155	G10559(NPF8.1),G15040(ABCB4),G16388(HIPP26),G16658(ST3),G17152(CAT6),G17868(CYP707A4),G19038(ABCB19),G19078(GATL9),G19366(PUMP5),G19412(PUMP5),5),G2130(SERK1),G21785(NPF5.1),G21786(ERL2),G22136(POT2),G22356(POT2),G22481(NRT3.1),G22687(CHER1),G22936(ANT),G23540(FEI2),G24033(CYP71A9),G25293(Os02g0639600),G27230(UTR2),G27523(CSLA2),G27551(ACA8),G28829(HMGR),G28835(HMGR),G28837(HMG2),G28842(HMG2),G28…	G10288(CYP707A2),G10738(PHT1-4),G10937(MHX),G11123(At2g48020),G12533(AOX3),G12576(AOX3),G13158(NQR),G13556(SQE1),G13591(SQE1),G13701(BAK1),G13835(CC-1),G13843(BAK1),G14008(CC-1),G14660(LAG2),G1476(AOX1),G14960(RNS1),G1529(AOX1),G15316(CRT3),G16469(RLK7),G17893(AAP6),G17947(AAP6),G18596(UTR3),G18888(SDH2-2),G18993(CYP85A1),G19151(CYP85A1),G19172(CYP85A1),G1931(AAP6),G19513(SERK4),G19650(CYP90B1),G…
	GO:0005575	Cellular Component	GO:0044421	extracellular region part	2	1	G17575(CKX5),MSTRG.35660(GGH2)	MSTRG.64897(GLIP1)
	GO:0005575	Cellular Component	GO:0044425	membrane part	48	107	G10559(NPF8.1),G15040(ABCB4),G17152(CAT6),G19078(GATL9),G19366(PUMP5),G19412(PUMP5),5),G2130(SERK1),G21785(NPF5.1),G21786(ERL2),G22136(POT2),G22356(POT2),G22481(NRT3.1),G22687(CHER1),G22936(ANT),G23540(FEI2),G25293(Os02g0639600),G27230(UTR2),G27523(CSLA2),G27551(ACA8),G28829(HMGR),G28835(HMGR),G28837(HMG2),G28848(HMG1),3),G37301(PIP2-1),G39844(RBOHC),G42622(WAT1),G42836(CESA3),G43427(TIP4-1),G443…	G10288(CYP707A2),G10738(PHT1-4),G10937(MHX),G11123(At2g48020),G12533(AOX3),G12576(AOX3),G13556(SQE1),G13591(SQE1),G13701(BAK1),G13835(CC-1),G13843(BAK1),G14008(CC-1),G14660(LAG2),G1476(AOX1),G1529(AOX1),G16469(RLK7),G17893(AAP6),G17947(AAP6),G18596(UTR3),G18993(CYP85A1),G19151(CYP85A1),G19172(CYP85A1),G1931(AAP6),G19513(SERK4),G19650(CYP90B1),G20008(BAT1),G20571(SULTR3,G20599(STP14),G20765(COAC2)…
	GO:0005575	Cellular Component	GO:0031974	membrane-enclosed lumen	2	4	MSTRG.18091(ERF4),MSTRG.3130(KRP7)	G13835(CC-1),G14008(CC-1),G40981(COX17-2),MSTRG.13305(MSH4)
	GO:0005575	Cellular Component	GO:0030054	cell junction	9	13	G16388(HIPP26),G20442(TPRP-F1),G22687(CHER1),G42836(CESA3),MSTRG.29335(GRF2),MSTRG.30436(ATS3A),MSTRG.436(EP1),MSTRG.5188(At1g30760),MSTRG.66033(VAMP724)	G9265(STP13),G9275(STP13),G9293(STP13),G9294(STP13),MSTRG.13305(MSH4),MSTRG.1857(AMT3-1),MSTRG.30302(PUB27),MSTRG.3830(--),MSTRG.39124(FAR2),MSTRG.46474(SD18),MSTRG.48134(SBT1.5),MSTRG.58031(PHT1-7),MSTRG.78758(STP14)
	GO:0005575	Cellular Component	GO:0019012	virion	0	1	--	G34564(YLS8)
	GO:0005575	Cellular Component	GO:0044423	virion part	0	1	--	G34564(YLS8)
	GO:0005575	Cellular Component	GO:0044422	organelle part	29	56	G16388(HIPP26),G19366(PUMP5),G19412(PUMP5),G20442(TPRP-F1),G22936(ANT),G24743(RIBA1),G27523(CSLA2),G28829(HMGR),G28835(HMGR),G28848(HMG1),G30687(MCCB),G42836(CESA3),G45280(RIBA1),MSTRG.17231(GRF4),MSTRG.18091(ERF4),MSTRG.22249(GAE1),MSTRG.29335(GRF2),MSTRG.30436(ATS3A),MSTRG.3130(KRP7),MSTRG.37463(TPS10),MSTRG.41639(KIN14E),MSTRG.436(EP1),MSTRG.57047(co-2),MSTRG.63277(TPS10),MSTRG.66033(VAMP724),…	G10937(MHX),G11123(At2g48020),G11705(EMB3004),G12533(AOX3),G12576(AOX3),G13158(NQR),G13835(CC-1),G14008(CC-1),G15316(CRT3),G18888(SDH2-2),G20027(--),G23412(HPL),G24838(--),G26255(GDH1),G27403(GSH1),G30187(MTP11),G30189(MTP11),G3430(At1g14450),G36626(At2g48020),G36704(At2g48020),G37966(DGD2),G40267(--),G40981(COX17-2),G41639(FAP2),G43203(BAM3),G43668(NQR),G44217(BAM3),G46412(RTE1),G46879(HSP70),G4…
	GO:0005575	Cellular Component	GO:0044464	cell part	138	208	G10026(CAF1-9),G10166(ARF4),G10171(CAF1-9),G10189(MPK3),G13864(XTH8),G15013(EXPA1),G15018(EXPA1),G1539(TUBB1),G15963(RAP2-4),G1612(TUBB2),G16388(HIPP26),G16734(ADH3),G17097(APT3),G17406(XTH16),G17815(GRF1),G18195(HSFA4D),G18719(PCMP-H51),G19078(GATL9),G19106(SS2),G19141(PSY1),G1919(KNAT1),G19366(PUMP5),G19412(PUMP5),G2041(KN1),G20442(TPRP-F1),G22390(CYP725A2),G22936(ANT),G230(XTH1),G23048(XTH24),…	G11123(At2g48020),G11648(NAC083),G11705(EMB3004),G12533(AOX3),G12576(AOX3),G12804(--),G13158(NQR),G13835(CC-1),G14008(CC-1),G14317(BXL1),G14394(HY5),G14660(LAG2),G14950(HPR),G14960(RNS1),G15316(CRT3),G15968(EAS3),G15990(SHKA),G16249(CCOAOMT5),G16674(SHKA),G16898(SAR1A),G17582(PAP1),G17641(PAP1),G17645(PAP),G18140(EXPA6),G18877(SOG1),G18888(SDH2-2),G19213(SKS2),G19636(TRX1),G19650(CYP90B1),G19680(…
	GO:0005575	Cellular Component	GO:0005623	cell	138	208	G10026(CAF1-9),G10166(ARF4),G10171(CAF1-9),G10189(MPK3),G13864(XTH8),G15013(EXPA1),G15018(EXPA1),G1539(TUBB1),G15963(RAP2-4),G1612(TUBB2),G16388(HIPP26),G16734(ADH3),G17097(APT3),G17406(XTH16),G17815(GRF1),G18195(HSFA4D),G18719(PCMP-H51),G19078(GATL9),G19106(SS2),G19141(PSY1),G1919(KNAT1),G19366(PUMP5),G19412(PUMP5),G2041(KN1),G20442(TPRP-F1),G22390(CYP725A2),G22936(ANT),G230(XTH1),G23048(XTH24),…	G11123(At2g48020),G11648(NAC083),G11705(EMB3004),G12533(AOX3),G12576(AOX3),G12804(--),G13158(NQR),G13835(CC-1),G14008(CC-1),G14317(BXL1),G14394(HY5),G14660(LAG2),G14950(HPR),G14960(RNS1),G15316(CRT3),G15968(EAS3),G15990(SHKA),G16249(CCOAOMT5),G16674(SHKA),G16898(SAR1A),G17582(PAP1),G17641(PAP1),G17645(PAP),G18140(EXPA6),G18877(SOG1),G18888(SDH2-2),G19213(SKS2),G19636(TRX1),G19650(CYP90B1),G19680(…
	GO:0005575	Cellular Component	GO:0043226	organelle	101	144	G10026(CAF1-9),G10166(ARF4),G10171(CAF1-9),G10189(MPK3),G1539(TUBB1),G15963(RAP2-4),G1612(TUBB2),G16388(HIPP26),G17815(GRF1),G18195(HSFA4D),G18719(PCMP-H51),G19078(GATL9),G19106(SS2),G19141(PSY1),G1919(KNAT1),G19366(PUMP5),G19412(PUMP5),G2041(KN1),G20442(TPRP-F1),G22390(CYP725A2),G22936(ANT),G24701(AGPS1),G24743(RIBA1),G25406(ACX1),G25561(maoII),G26129(TUBB5),G27331(IAA16),G27523(CSLA2),G27832(HM…	G10937(MHX),G11123(At2g48020),G11648(NAC083),G11705(EMB3004),G12533(AOX3),G12576(AOX3),G12804(--),G13158(NQR),G13835(CC-1),G14008(CC-1),G14394(HY5),G14660(LAG2),G14950(HPR),G15316(CRT3),G15990(SHKA),G16674(SHKA),G16898(SAR1A),G18877(SOG1),G18888(SDH2-2),G19650(CYP90B1),G20027(--),G20975(Os10g0467600),G22290(--),G22908(TULP7),G22984(MSRB1),G23302(ICL),G23306(ICL2),G23318(ICL),G23320(ICL2),G23412(H…
	GO:0008150	Biological Process	GO:0002376	immune system process	31	32	G10189(MPK3),G11955(FLBR),G25382(At3g55800),G25480(NSL1),G30687(MCCB),G31536(ARF15),G34001(MPK3),G34007(MPK3),G34008(MPK1),G6434(--),MSTRG.12629(ACA13),MSTRG.18091(ERF4),MSTRG.21935(BXL5),MSTRG.23581(--),MSTRG.33352(SARD1),MSTRG.37143(RNF170),MSTRG.3832(Cht5),MSTRG.42370(FH8),MSTRG.45051(HSPRO1),MSTRG.51389(CML31),MSTRG.51390(CML31),MSTRG.52600(GLIP1),MSTRG.52707(CML19),MSTRG.56354(--),MSTRG.6009…	G13158(NQR),G13707(--),G20975(Os10g0467600),G24026(HSP70-17),G2425(BAGP1),G33118(RPS16-2),G33621(ISPG),G34017(ISPG),G3425(FAX1),G34882(DMR6),G38039(NQR),G42777(HSP70-17),G48731(ALDH2C4),MSTRG.1857(AMT3-1),MSTRG.27104(EP3),MSTRG.27105(EP3),MSTRG.3836(EP3),MSTRG.3837(Cht4),MSTRG.38992(GNS1),MSTRG.40363(LSD1),MSTRG.40473(--),MSTRG.40475(--),MSTRG.42104(WRKY6),MSTRG.42369(FH8),MSTRG.56275(ERF2),MSTRG…
	GO:0008150	Biological Process	GO:0051704	multi-organism process	56	61	G10189(MPK3),G11955(FLBR),G17300(CYP707A1),G17501(CYP707A1),G18749(UGT74B1),G2193(dfr1),G24183(TIFY10A),G24744(DIT2),G2498(tmem53-b),G25382(At3g55800),G25480(NSL1),G27583(CSLA9),G29051(UGT74B1),G34001(MPK3),G34007(MPK3),G34008(MPK1),G41746(CYP707A1),G5259(HSP83A),G6434(--),MSTRG.10032(WRKY51),MSTRG.12629(ACA13),MSTRG.13050(SAG21),MSTRG.13051(SAG21),MSTRG.14602(NPF2.5),MSTRG.17768(ERF012),MSTRG.21…	G10135(CNX1),G10280(ORP3C),G13158(NQR),G13707(--),G18197(At2g44920),G18512(PGIC),G18529(NIK3),G18532(NIK3),G20975(Os10g0467600),G24026(HSP70-17),G2425(BAGP1),G25080(THI1-2),G27335(GSH1),G27403(GSH1),G33621(ISPG),G34017(ISPG),G3425(FAX1),G34882(DMR6),G37287(PAO),G37418(PAO),G38039(NQR),G38299(HSL1),G38783(GLPK),G39146(PIN1A),G42400(PER21),G42777(HSP70-17),G4495(LACS6),G46682(At2g44920),G47839(PER2…
	GO:0008150	Biological Process	GO:0023052	signaling	73	95	G10189(MPK3),G10317(RABD2A),G11489(AUX22B),G11747(OPR3),G12209(IAA4),G12324(IAA14),G13506(RABA1F),G13508(RABA1F),G13602(RABA1F),G15140(RABA5D),G15201(CUL4),G18172(IAA21),G18950(SAP12),G19078(GATL9),G20440(OPR3),G22669(RAP2-3),G24183(TIFY10A),G2498(tmem53-b),G25382(At3g55800),G25480(NSL1),G25956(AUX22B),G31536(ARF15),G34001(MPK3),G34007(MPK3),G34008(MPK1),G36987(At1g20050),G3815(CIPK18),G38369(COP…	G10135(CNX1),G10280(ORP3C),G11021(ETR1),G11185(--),G11468(ETR2),G11531(GG2),G11974(PED1),G12533(AOX3),G13158(NQR),G13535(YPT3),G13707(--),G13917(C50),G1562(WAT1),G17738(ABF2),G17889(ABF2),G19416(HSF24),G19440(RHN1),G19450(RHN1),G19650(CYP90B1),G21433(PLC2),G21645(EIN4),G22675(ERS1),G23321(spg1),G2542(RABE1E),G25982(GG2),G30792(HB1),G30808(HB1),G30981(RABA2A),G31051(--),G33301(T92),G33621(ISPG),G3…
	GO:0008150	Biological Process	GO:0050896	response to stimulus	236	264	G10070(CYP707A2),G10189(MPK3),G10288(CYP707A2),G10317(RABD2A),G10417(RPT2),G10539(RPT2),G1098(MYB59),G11002(SYP41),G11018(RAP2-3),G11474(PGR5),G11489(AUX22B),G11747(OPR3),G11955(FLBR),G12209(IAA4),G12324(IAA14),G12377(ARF9),G12918(BZIP44),G13506(RABA1F),G13508(RABA1F),G13602(RABA1F),G13992(HSA32),G1489(RUS1),G15040(ABCB4),G15140(RABA5D),G15201(CUL4),G1539(TUBB1),G16113(ATR1),G16850(HSP90),G17300(…	G10135(CNX1),G10144(ATAB2),G10274(EXPA4),G10280(ORP3C),G10832(At2g20360),G11021(ETR1),G11185(--),G11468(ETR2),G11531(GG2),G11974(PED1),G12533(AOX3),G13158(NQR),G13535(YPT3),G13707(--),G13917(C50),G14459(HSF30),G1562(WAT1),G16235(CCOAOMT1),G17161(--),G17386(HSP90-7),G17564(HSP90),G17708(BT1),G17738(ABF2),G17889(ABF2),G1802(--),G18197(At2g44920),G18512(PGIC),G18529(NIK3),G18532(NIK3),G18622(R1),G19…
	GO:0008150	Biological Process	GO:0008152	metabolic process	660	894	G10026(CAF1-9),G10070(CYP707A2),G10171(CAF1-9),G10189(MPK3),G10225(AIFM2),G10283(SCL9),G10288(CYP707A2),G10373(SLP1),G10417(RPT2),G10558(PUB9),G10567(PUB9),G10810(AUX22D),G1098(MYB59),G11165(RAV2),G1118(PUB14),G11474(PGR5),G11489(AUX22B),G11734(CRK19),G11747(OPR3),G11955(FLBR),G11968(CIPK21),G12038(BMY1),G12127(PLA2-ALPHA),G12209(IAA4),G12324(IAA14),G12377(ARF9),G12457(CAO),G12774(CIPK2),G12918(B…	G10067(CIPK32),G10090(FKBP15-1),G10135(CNX1),G10144(ATAB2),G10176(FAM210B),G10235(NEDP1),G10236(FAM210B),G10237(VITISV_037692),G10280(ORP3C),G10346(Ndufaf7),G10454(PDX1),G10719(EAS),G10832(At2g20360),G1084(LKR/SDH),G10941(MORF2),G10980(At1g80170),G10997(OMT1),G11021(ETR1),G11045(ALG3),G11103(PAC),G1112(PNSB3),G11120(INV3),G11185(--),G11245(MAP1B),G1128(NORK),G11310(MitHPPK/DHPS),G1136(PMEU1),G113…
	GO:0008150	Biological Process	GO:0098754	detoxification	2	4	G11955(FLBR),MSTRG.70999(FLBR)	G31905(MTPA2),MSTRG.38555(LPD1),MSTRG.40363(LSD1),MSTRG.77715(LPD)
	GO:0008150	Biological Process	GO:0044699	single-organism process	471	686	G10070(CYP707A2),G10189(MPK3),G10225(AIFM2),G10288(CYP707A2),G10317(RABD2A),G10417(RPT2),G10738(PHT1-4),G11002(SYP41),G11018(RAP2-3),G11063(BOR1),G11387(ABCB3),G11474(PGR5),G11489(AUX22B),G11747(OPR3),G11955(FLBR),G12037(PLT4),G12127(PLA2-ALPHA),G12209(IAA4),G12324(IAA14),G12457(CAO),G13246(HSP70-5),G13310(CYP81F3),G13486(PHT1-8),G13506(RABA1F),G13508(RABA1F),G13602(RABA1F),G13834(SHM7),G13841(--…	G10010(DTX21),G10061(--),G10075(--),G10135(CNX1),G10144(ATAB2),G10176(FAM210B),G10236(FAM210B),G10237(VITISV_037692),G10274(EXPA4),G10280(ORP3C),G10346(Ndufaf7),G10832(At2g20360),G1084(LKR/SDH),G10941(MORF2),G11021(ETR1),G11045(ALG3),G11103(PAC),G1112(PNSB3),G11185(--),G11310(MitHPPK/DHPS),G11448(PHT1-3),G11468(ETR2),G11531(GG2),G11729(PDIL5-2),G11852(P4H4),G11974(PED1),G12077(DTX54),G12381(SRP19…
	GO:0008150	Biological Process	GO:0048511	rhythmic process	2	8	MSTRG.63278(TPS13),MSTRG.66847(TPS13)	G18622(R1),G23753(DSP4),G46630(EFL1),G5429(HY5),MSTRG.31099(At5g39410),MSTRG.61500(MPK7),MSTRG.65079(GI),MSTRG.69517(ETR2)
	GO:0008150	Biological Process	GO:0048518	positive regulation of biological process	16	24	G10189(MPK3),G25382(At3g55800),G27346(ALA1),G29860(HCF101),G34001(MPK3),G34007(MPK3),G34008(MPK1),MSTRG.1430(GH3.6),MSTRG.18091(ERF4),MSTRG.25527(MYC2),MSTRG.33557(SCRM),MSTRG.34985(WNK11),MSTRG.35061(WNK11),MSTRG.52600(GLIP1),MSTRG.63859(ACA4),MSTRG.68895(WRI1)	G1562(WAT1),G16235(CCOAOMT1),G18197(At2g44920),G19680(TRX1),G24164(GLUTRBP),G24508(GLUTRBP),G25080(THI1-2),G29781(At5g05200),G33301(T92),G46682(At2g44920),G48873(TRX1),G5429(HY5),G8885(TMK4),MSTRG.1521(NTK-1),MSTRG.26620(NAKR2),MSTRG.37897(At5g35735),MSTRG.44672(NAKR2),MSTRG.44734(BRH1),MSTRG.59169(At3g18200),MSTRG.61500(MPK7),MSTRG.61635(GLIP1),MSTRG.64897(GLIP1),MSTRG.65079(GI),MSTRG.9891(CYP78…
	GO:0008150	Biological Process	GO:0001906	cell killing	1	0	MSTRG.66106(TPM-1)	--
	GO:0008150	Biological Process	GO:0040011	locomotion	1	0	MSTRG.50131(PVIP)	--
	GO:0008150	Biological Process	GO:0032501	multicellular organismal process	95	104	G10070(CYP707A2),G10189(MPK3),G10288(CYP707A2),G10417(RPT2),G13841(--),G15201(CUL4),G1539(TUBB1),G16796(AATL1),G16850(HSP90),G17300(CYP707A1),G17501(CYP707A1),G19100(GAUT13),G19609(BGAL3),G19627(BGAL3),G2056(ACS3),G23291(CER3),G24183(TIFY10A),G25266(ACO3),G25382(At3g55800),G25800(PFE),G26028(NAC087),G30687(MCCB),G31503(ARF15),G31536(ARF15),G34001(MPK3),G34007(MPK3),G34008(MPK1),G35243(RPT2),G3686…	G10176(FAM210B),G10236(FAM210B),G10941(MORF2),G11103(PAC),G11185(--),G11531(GG2),G13109(GAMMACA2),G13167(PIGC),G13980(CPSF73-I),G1562(WAT1),G17192(At5g46580),G17386(HSP90-7),G17388(CLV1),G17564(HSP90),G18005(WOX4),G18433(HD1),G18529(NIK3),G18532(NIK3),G19223(At5g65000),G19650(CYP90B1),G20584(CDKF-1),G21455(CDKF-1),G21770(TDR),G22417(XTH9),G23620(BCCP1),G24164(GLUTRBP),G24508(GLUTRBP),G25658(--),G…
	GO:0008150	Biological Process	GO:0065007	biological regulation	216	235	G10189(MPK3),G10283(SCL9),G10317(RABD2A),G10373(SLP1),G10417(RPT2),G10539(RPT2),G10810(AUX22D),G1098(MYB59),G11018(RAP2-3),G11474(PGR5),G11489(AUX22B),G11747(OPR3),G11955(FLBR),G11968(CIPK21),G12209(IAA4),G12324(IAA14),G12377(ARF9),G12774(CIPK2),G12918(BZIP44),G13506(RABA1F),G13508(RABA1F),G13602(RABA1F),G13841(--),G13992(HSA32),G15140(RABA5D),G15201(CUL4),G1539(TUBB1),G15963(RAP2-4),G16170(--),G…	G10067(CIPK32),G10135(CNX1),G10144(ATAB2),G10176(FAM210B),G10236(FAM210B),G10280(ORP3C),G10941(MORF2),G11021(ETR1),G11103(PAC),G11185(--),G1136(PMEU1),G11468(ETR2),G11531(GG2),G11626(NAC083),G11648(NAC083),G11729(PDIL5-2),G11974(PED1),G1248(PMEU1),G12533(AOX3),G13109(GAMMACA2),G13158(NQR),G13535(YPT3),G13707(--),G13917(C50),G13949(FQR1),G13980(CPSF73-I),G14091(PMEI11),G14142(--),G14933(--),G1562(…
	GO:0008150	Biological Process	GO:0040007	growth	20	20	G1539(TUBB1),G18749(UGT74B1),G24743(RIBA1),G29051(UGT74B1),G42836(CESA3),G45280(RIBA1),G46387(SKU5),MSTRG.12093(--),MSTRG.12808(BAM1),MSTRG.12810(BAM1),MSTRG.23882(SAB),MSTRG.29087(PERK5),MSTRG.33729(TRN1),MSTRG.34099(CESA7),MSTRG.38293(ROPGEF7),MSTRG.42370(FH8),MSTRG.44681(RALFL24),MSTRG.60217(TRN1),MSTRG.65553(ERECTA),MSTRG.7070(ERECTA)	G11185(--),G13707(--),G1562(WAT1),G23620(BCCP1),G34564(YLS8),G34603(YLS8),G36130(ABCB19),G43210(--),G48787(RPT3),G8347(YLS8),MSTRG.12280(CURL3),MSTRG.33402(UCC1),MSTRG.42369(FH8),MSTRG.51449(PER27),MSTRG.59169(At3g18200),MSTRG.6081(DREB3),MSTRG.61500(MPK7),MSTRG.62071(NAP1),MSTRG.6626(BHLH85),MSTRG.9891(CYP78A7)
	GO:0008150	Biological Process	GO:0050789	regulation of biological process	187	214	G10189(MPK3),G10283(SCL9),G10317(RABD2A),G10373(SLP1),G10417(RPT2),G10539(RPT2),G10810(AUX22D),G1098(MYB59),G11018(RAP2-3),G11474(PGR5),G11489(AUX22B),G11747(OPR3),G11968(CIPK21),G12209(IAA4),G12324(IAA14),G12377(ARF9),G12774(CIPK2),G12918(BZIP44),G13506(RABA1F),G13508(RABA1F),G13602(RABA1F),G13841(--),G13992(HSA32),G15140(RABA5D),G15201(CUL4),G15963(RAP2-4),G16170(--),G16779(SCL1),G16796(AATL1),…	G10067(CIPK32),G10135(CNX1),G10144(ATAB2),G10176(FAM210B),G10236(FAM210B),G10280(ORP3C),G10941(MORF2),G11021(ETR1),G11103(PAC),G11185(--),G1136(PMEU1),G11468(ETR2),G11531(GG2),G11626(NAC083),G11648(NAC083),G11974(PED1),G1248(PMEU1),G12533(AOX3),G13109(GAMMACA2),G13158(NQR),G13535(YPT3),G13707(--),G13917(C50),G13949(FQR1),G13980(CPSF73-I),G14091(PMEI11),G14142(--),G14933(--),G1562(WAT1),G16235(CCO…
	GO:0008150	Biological Process	GO:0051179	localization	139	219	G10189(MPK3),G10317(RABD2A),G10417(RPT2),G10738(PHT1-4),G11002(SYP41),G11030(CRRSP56),G11063(BOR1),G11387(ABCB3),G11474(PGR5),G12037(PLT4),G13208(At4g32285),G13506(RABA1F),G13508(RABA1F),G13602(RABA1F),G15040(ABCB4),G15140(RABA5D),G15201(CUL4),3),G16113(ATR1),G16694(PUP3),G16796(AATL1),G16850(HSP90),G16851(ABCB13),G1764(--),G18945(ABCB15),G19200(ABCB15),G19366(PUMP5),G19412(PUMP5),G20365(TIL),5),…	G10135(CNX1),G10144(ATAB2),G10274(EXPA4),G10280(ORP3C),G11045(ALG3),G11185(--),G11448(PHT1-3),G11531(GG2),G11909(AMSH1),G12381(SRP19),G13158(NQR),G13535(YPT3),G13707(--),G14046(SFT2),G14101(PEX7),G14132(ABCB9),G14309(ABCC3),G14480(At1g32410),G1485(ABCG14),G15095(MNS3),G1562(WAT1),G15910(SULTR1,G1626(DUR3),G1642(At1g75220),G16898(SAR1A),G17192(At5g46580),G17312(NUDT25),G17386(HSP90-7),G17483(VPS25…
	GO:0008150	Biological Process	GO:0032502	developmental process	112	132	G10070(CYP707A2),G10189(MPK3),G10288(CYP707A2),G10417(RPT2),G13841(--),G15201(CUL4),G1539(TUBB1),G16796(AATL1),G16850(HSP90),G17300(CYP707A1),G17501(CYP707A1),G18749(UGT74B1),G19100(GAUT13),G19609(BGAL3),G19627(BGAL3),G2056(ACS3),G23291(CER3),G24183(TIFY10A),G24743(RIBA1),G25266(ACO3),G25268(Os02g0639600),G25382(At3g55800),G25800(PFE),G29051(UGT74B1),G30687(MCCB),G31503(ARF15),G31536(ARF15),G3400…	G10176(FAM210B),G10236(FAM210B),G10941(MORF2),G11103(PAC),G11185(--),G11531(GG2),G13167(PIGC),G13980(CPSF73-I),G14317(BXL1),G15095(MNS3),G1562(WAT1),G17192(At5g46580),G17386(HSP90-7),G17388(CLV1),G17564(HSP90),G18005(WOX4),G18433(HD1),G18529(NIK3),G18532(NIK3),G19223(At5g65000),G19650(CYP90B1),G20584(CDKF-1),G21299(EBF1),G21455(CDKF-1),G21770(TDR),G22417(XTH9),G23302(ICL),G23306(ICL2),G23318(ICL)…
	GO:0008150	Biological Process	GO:0000003	reproduction	50	62	G10070(CYP707A2),G10189(MPK3),G10288(CYP707A2),G10417(RPT2),G13841(--),G15201(CUL4),G17300(CYP707A1),G17501(CYP707A1),G23291(CER3),G24183(TIFY10A),G24494(EXLA2),G25800(PFE),G31536(ARF15),G34001(MPK3),G34007(MPK3),G34008(MPK1),G35243(RPT2),G36865(PAN),G38369(COP1),G38814(COP1),G38815(COP1),G41746(CYP707A1),G44235(FER2),MSTRG.12808(BAM1),MSTRG.12810(BAM1),MSTRG.18777(ASPM),MSTRG.32556(IRE),MSTRG.32…	G13109(GAMMACA2),G14317(BXL1),G15007(RUS3),G17192(At5g46580),G18529(NIK3),G18532(NIK3),G21770(TDR),G23212(EXPB3),G23226(EXPB3),G23302(ICL),G23306(ICL2),G23318(ICL),G23414(ICL),G25213(PIGM),G27335(GSH1),G27403(GSH1),G27697(AAT),G28166(--),G32809(BXL1),G33118(RPS16-2),G33913(BXL1),G34062(EMB2768),G36130(ABCB19),G37287(PAO),G37418(PAO),G38299(HSL1),G39146(PIN1A),G42123(CP33),G45250(PAT),G46630(EFL1)…
	GO:0008150	Biological Process	GO:0022414	reproductive process	49	57	G10070(CYP707A2),G10189(MPK3),G10288(CYP707A2),G10417(RPT2),G13841(--),G15201(CUL4),G17300(CYP707A1),G17501(CYP707A1),G23291(CER3),G24183(TIFY10A),G25800(PFE),G31536(ARF15),G34001(MPK3),G34007(MPK3),G34008(MPK1),G35243(RPT2),G36865(PAN),G38369(COP1),G38814(COP1),G38815(COP1),G41746(CYP707A1),G44235(FER2),MSTRG.12808(BAM1),MSTRG.12810(BAM1),MSTRG.18777(ASPM),MSTRG.32556(IRE),MSTRG.32614(--),MSTRG.…	G13109(GAMMACA2),G14317(BXL1),G15007(RUS3),G17192(At5g46580),G18529(NIK3),G18532(NIK3),G21770(TDR),G23302(ICL),G23306(ICL2),G23318(ICL),G23414(ICL),G25213(PIGM),G27335(GSH1),G27403(GSH1),G27697(AAT),G28166(--),G32809(BXL1),G33118(RPS16-2),G33913(BXL1),G34062(EMB2768),G36130(ABCB19),G37287(PAO),G37418(PAO),G38299(HSL1),G39146(PIN1A),G42123(CP33),G45250(PAT),G46630(EFL1),MSTRG.12280(CURL3),MSTRG.13…
	GO:0008150	Biological Process	GO:0009987	cellular process	587	740	G10026(CAF1-9),G10070(CYP707A2),G10171(CAF1-9),G10189(MPK3),G10288(CYP707A2),G10317(RABD2A),G10373(SLP1),G10417(RPT2),G10539(RPT2),G10558(PUB9),G10567(PUB9),G10738(PHT1-4),G10810(AUX22D),G1098(MYB59),G11002(SYP41),G11018(RAP2-3),G11030(CRRSP56),G11165(RAV2),G1118(PUB14),G11387(ABCB3),G11474(PGR5),G11489(AUX22B),G11734(CRK19),G11747(OPR3),G11955(FLBR),G11968(CIPK21),G12037(PLT4),G12127(PLA2-ALPHA)…	G10010(DTX21),G10061(--),G10067(CIPK32),G10075(--),G10090(FKBP15-1),G10135(CNX1),G10144(ATAB2),G10176(FAM210B),G10235(NEDP1),G10236(FAM210B),G10237(VITISV_037692),G10274(EXPA4),G10280(ORP3C),G10346(Ndufaf7),G10454(PDX1),G10832(At2g20360),G10941(MORF2),G10980(At1g80170),G11021(ETR1),G11045(ALG3),G11103(PAC),G1112(PNSB3),G11185(--),G11245(MAP1B),G1128(NORK),G11310(MitHPPK/DHPS),G1136(PMEU1),G11448(…
	GO:0008150	Biological Process	GO:0048519	negative regulation of biological process	14	21	G10373(SLP1),G12918(BZIP44),G13841(--),G16170(--),G36987(At1g20050),G680(rraA),G777(rraA),G9694(PME34),MSTRG.18777(ASPM),MSTRG.43816(PME17),MSTRG.48872(HIR1),MSTRG.50721(BLH8),MSTRG.55232(ABCG28),MSTRG.70185(AHL20)	G1136(PMEU1),G1248(PMEU1),G13980(CPSF73-I),G14091(PMEI11),G20584(CDKF-1),G20975(Os10g0467600),G21455(CDKF-1),G21816(PECS-1.1),G28166(--),G30760(SBT1.6),G33118(RPS16-2),G41995(PMEU1),G5574(PME34),MSTRG.11621(PECS-2.1),MSTRG.36098(PME54),MSTRG.48134(SBT1.5),MSTRG.52788(MCM4),MSTRG.6422(EMB514),MSTRG.68414(HOX22),MSTRG.8101(BZIP2),MSTRG.895(--)
WT CK vs WT 12 h	GO:0008150	Biological Process	GO:0022610	biological adhesion	2	2	MSTRG.65553(ERECTA),MSTRG.7070(ERECTA)	G18433(HD1),G41378(HD1)
	GO:0008150	Biological Process	GO:0071840	cellular component organization or biogenesis	76	144	G10373(SLP1),G10417(RPT2),G11002(SYP41),G13208(At4g32285),G13841(--),G1539(TUBB1),G1612(TUBB2),G16170(--),G16850(HSP90),G16933(FH6),G17406(XTH16),G19100(GAUT13),G19609(BGAL3),G19627(BGAL3),G23030(XTH16),G23048(XTH24),G23920(XTH15),G25268(Os02g0639600),G25382(At3g55800),G27583(CSLA9),G29188(CESA9),G29693(TUBB2),G29860(HCF101),G29905(CESA1),G31299(NIFU2),G35243(RPT2),G3761(BETVIII),G39555(MODA),G42…	G10144(ATAB2),G10274(EXPA4),G10832(At2g20360),G10941(MORF2),G10980(At1g80170),G11103(PAC),G1136(PMEU1),G11974(PED1),G12381(SRP19),G1248(PMEU1),G13109(GAMMACA2),G13158(NQR),G13167(PIGC),G13980(CPSF73-I),G14101(PEX7),G15007(RUS3),G15566(At4g00740),G1562(WAT1),G16390(ADF5),G17386(HSP90-7),G17564(HSP90),G18140(EXPA6),G18433(HD1),G18529(NIK3),G18532(NIK3),G18630(At1g48100),G19223(At5g65000),G19650(CYP…
	GO:0003674	Molecular Function	GO:0003824	catalytic activity	623	907	G10026(CAF1-9),G10070(CYP707A2),G10171(CAF1-9),G10189(MPK3),G10288(CYP707A2),G10337(At2g29380),G10373(SLP1),G10553(OXI1),G10558(PUB9),G10567(PUB9),G10994(UGT73E1),G1118(PUB14),G11387(ABCB3),G11446(HSP26-A),G11734(CRK19),G11747(OPR3),G11955(FLBR),G11968(CIPK21),G12038(BMY1),G12127(PLA2-ALPHA),G12457(CAO),G12774(CIPK2),G12968(Os07g0517000),G13246(HSP70-5),G13310(CYP81F3),G13428(CYP81D1),G13506(RABA…	G10000(CXE15),G10067(CIPK32),G10090(FKBP15-1),G10135(CNX1),G10179(--),G10229(UGT74F2),G10235(NEDP1),G10237(VITISV_037692),G10265(At5g60570),G10347(OST4A),G10714(PVS1),G10719(EAS),G10796(At5g44400),G1084(LKR/SDH),G10849(GID1C),G10853(GID1B),G10980(At1g80170),G10997(OMT1),G11021(ETR1),G11045(ALG3),G11120(INV3),G11245(MAP1B),G1128(NORK),G11310(MitHPPK/DHPS),G1136(PMEU1),G11380(COQ3),G11468(ETR2),G11…
	GO:0003674	Molecular Function	GO:0016209	antioxidant activity	6	6	G27867(CAT1),G27995(CAT1),MSTRG.12573(PER5),MSTRG.12574(PER5),MSTRG.36423(Os07g0638300),MSTRG.47266(PER7)	G9025(GPX2),G9028(GPX2),G9037(GPX2),MSTRG.3589(pod),MSTRG.51449(PER27),MSTRG.8496(PER17)
	GO:0003674	Molecular Function	GO:0098772	molecular function regulator	7	5	G680(rraA),G777(rraA),MSTRG.19003(PMEI9),MSTRG.36636(B'BETA),MSTRG.38293(ROPGEF7),MSTRG.43816(PME17),MSTRG.55232(ABCG28)	G19680(TRX1),G21816(PECS-1.1),G29847(--),G48873(TRX1),MSTRG.11621(PECS-2.1)
	GO:0003674	Molecular Function	GO:0060089	molecular transducer activity	2	9	MSTRG.34840(GLR2.8),MSTRG.44681(RALFL24)	G11021(ETR1),G11468(ETR2),G21433(PLC2),G21645(EIN4),G22675(ERS1),G41866(ETR2),G48787(RPT3),G8539(ETR2),G8551(ETR2)
	GO:0003674	Molecular Function	GO:0000988	transcription factor activity, protein binding	1	0	G29210(SIGE)	--
	GO:0003674	Molecular Function	GO:0004871	signal transducer activity	8	6	G10189(MPK3),G34001(MPK3),G34007(MPK3),G34008(MPK1),G38345(MPK18),G38351(MPK18),MSTRG.34985(WNK11),MSTRG.35061(WNK11)	G11185(--),G43210(--),G8885(TMK4),MSTRG.17222(EIN4),MSTRG.61500(MPK7),MSTRG.69517(ETR2)
	GO:0003674	Molecular Function	GO:0001071	nucleic acid binding transcription factor activity	21	18	G1098(MYB59),G15963(RAP2-4),G17194(ATHB-17),G18195(HSFA4D),G19847(HAT22),G26028(NAC087),G29210(SIGE),G31536(ARF15),G42727(HAT4),G48026(--),G9828(--),MSTRG.10032(WRKY51),MSTRG.17768(ERF012),MSTRG.18091(ERF4),MSTRG.31077(WRKY41),MSTRG.33557(SCRM),MSTRG.36467(DOF1.7),MSTRG.59224(NFYB3),MSTRG.68895(WRI1),MSTRG.71151(AMS),MSTRG.79128(AMS)	G18433(HD1),G41378(HD1),G47519(SRM1),G48644(ANR1),G5429(HY5),MSTRG.37452(--),MSTRG.40363(LSD1),MSTRG.42104(WRKY6),MSTRG.42433(--),MSTRG.4445(RAX3),MSTRG.46908(--),MSTRG.56275(ERF2),MSTRG.56291(ERF2),MSTRG.6081(DREB3),MSTRG.62071(NAP1),MSTRG.68414(HOX22),MSTRG.8101(BZIP2),MSTRG.9578(NAC079)
	GO:0003674	Molecular Function	GO:0005215	transporter activity	51	77	G10738(PHT1-4),G11387(ABCB3),G12037(PLT4),G13486(PHT1-8),G15040(ABCB4),G16851(ABCB13),G18945(ABCB15),G19200(ABCB15),G19366(PUMP5),G19412(PUMP5),5),G24744(DIT2),G25868(--),G27346(ALA1),G27867(CAT1),G27995(CAT1),G28100(PHT1-8),G29653(SLAH3),G30553(KEA5),G35149(NUP155),G38683(PLT4),G38689(PLT4),G47648(SULTR2,1),G47735(MRS2-11),G48084(PHT1-7),G8644(PHT1-3),MSTRG.12629(ACA13),MSTRG.15161(STP6),MSTRG.1…	G10010(DTX21),G11448(PHT1-3),G12077(DTX54),G14132(ABCB9),G1485(ABCG14),G1562(WAT1),G1626(DUR3),G1642(At1g75220),G17131(DTX56),G18925(At3g28050),G19223(At5g65000),G1931(AAP6),G19555(STA),G19574(STA),G20008(BAT1),G20571(SULTR3,G20599(STP14),G20644(PLT5),G21440(PLT5),G21552(STP14),G21761(HEX6),G22136(POT2),G22356(POT2),G22380(DTX16),G24838(--),G25047(DTX39),G25747(At5g07050),G25894(--),G26114(At5g07…
	GO:0003674	Molecular Function	GO:0005488	binding	450	562	G10054(AXS2),G10070(CYP707A2),G10189(MPK3),G10225(AIFM2),G10288(CYP707A2),G10317(RABD2A),G1098(MYB59),G1118(PUB14),G11387(ABCB3),G11489(AUX22B),G11747(OPR3),G11955(FLBR),G11968(CIPK21),G12127(PLA2-ALPHA),G12209(IAA4),G12324(IAA14),G12457(CAO),G12774(CIPK2),G12918(BZIP44),G12968(Os07g0517000),G13003(ACR8),G13208(At4g32285),G13246(HSP70-5),G13310(CYP81F3),G13428(CYP81D1),G13506(RABA1F),G13508(RABA1…	G10067(CIPK32),G10135(CNX1),G10144(ATAB2),G10280(ORP3C),G10346(Ndufaf7),G10714(PVS1),G10719(EAS),G10997(OMT1),G11021(ETR1),G11185(--),G11245(MAP1B),G1128(NORK),G11724(CEPR2),G11769(PAP15),G11852(P4H4),G12381(SRP19),G12496(--),G12533(AOX3),G13064(PLDBETA1),G13069(PLDBETA1),G13109(GAMMACA2),G13535(YPT3),G13556(SQE1),G13558(SQE1),G13559(SQE1),G13591(SQE1),G13707(--),G13717(ACT1),G13843(BAK1),G13970(…
	GO:0003674	Molecular Function	GO:0005198	structural molecule activity	4	3	G1539(TUBB1),G1612(TUBB2),G29693(TUBB2),G35149(NUP155)	G31815(RPS6),G43504(RPS10),G45217(TUBB8)
	GO:0005575	Cellular Component	GO:0005576	extracellular region	27	39	G11955(FLBR),G16850(HSP90),G17406(XTH16),G19609(BGAL3),G19627(BGAL3),G20442(TPRP-F1),G21688(LAC22),G22404(XTH24),G23030(XTH16),G23048(XTH24),G23920(XTH15),G25382(At3g55800),G46387(SKU5),G48886(BGAL3),G937(ABP19A),G9649(XTH20),G9653(XTH16),MSTRG.10954(LAC22),MSTRG.21935(BXL5),MSTRG.23215(HSP70-8),MSTRG.233(EP1),MSTRG.234(EP1),MSTRG.436(EP1),MSTRG.52600(GLIP1),MSTRG.67798(SBT1.3),MSTRG.70999(FLBR),…	G14317(BXL1),G17386(HSP90-7),G17564(HSP90),G19680(TRX1),G22417(XTH9),G32208(GALM),G32809(BXL1),G32813(BXL1),G33913(BXL1),G34012(Os03g0255100),G34143(Os03g0255100),G35266(XTH32),G37128(GSVIVT00023967001),G41712(Galm),G46104(XTH32),G47460(CHIT1B),G48873(TRX1),G9843(XTH32),MSTRG.16341(INV3),MSTRG.19508(XTH32),MSTRG.23316(LAC9),MSTRG.27045(CAD6),MSTRG.31721(XTH31),MSTRG.34976(LAC7),MSTRG.39124(FAR2),…
	GO:0005575	Cellular Component	GO:0016020	membrane	230	318	G10070(CYP707A2),G10288(CYP707A2),G10738(PHT1-4),G11002(SYP41),G11063(BOR1),G11387(ABCB3),G11955(FLBR),G12037(PLT4),G13212(AATL1),G13486(PHT1-8),G13964(HMGR2),G15040(ABCB4),G16086(PUP1),G16113(ATR1),G16245(JMJ706),G16388(HIPP26),G16694(PUP3),G16796(AATL1),G16850(HSP90),G16933(FH6),G17261(CSLD3),G17300(CYP707A1),G17484(CSLD2),G17501(CYP707A1),G1764(--),G17766(ABC1K3),G1778(--),G17868(CYP707A4),G18…	G10010(DTX21),G10061(--),G10075(--),G10347(OST4A),G10406(--),G10823(LFG2),G10832(At2g20360),G10908(wos2),G11021(ETR1),G11045(ALG3),G11448(PHT1-3),G11468(ETR2),G11531(GG2),G11703(At1g09580),G11912(At1g09580),G11974(PED1),G12035(At1g09580),G12077(DTX54),G12151(At3g22845),G12533(AOX3),G13109(GAMMACA2),G13158(NQR),G13167(PIGC),G1320(--),G13535(YPT3),G13556(SQE1),G13558(SQE1),G13559(SQE1),G13591(SQE1)…
	GO:0005575	Cellular Component	GO:0031012	extracellular matrix	1	5	MSTRG.21935(BXL5)	G14317(BXL1),G32809(BXL1),G33913(BXL1),G5888(RSI-1),G5974(RSI-1)
	GO:0005575	Cellular Component	GO:0044421	extracellular region part	1	4	MSTRG.52600(GLIP1)	G47460(CHIT1B),MSTRG.48194(EXL3),MSTRG.61635(GLIP1),MSTRG.64897(GLIP1)
	GO:0005575	Cellular Component	GO:0044425	membrane part	151	208	G10070(CYP707A2),G10288(CYP707A2),G10738(PHT1-4),G11063(BOR1),G11387(ABCB3),G11955(FLBR),G12037(PLT4),G13212(AATL1),G13486(PHT1-8),G13964(HMGR2),G15040(ABCB4),G16245(JMJ706),G16694(PUP3),G16796(AATL1),G16933(FH6),G17261(CSLD3),G17300(CYP707A1),G17484(CSLD2),G17501(CYP707A1),G1764(--),G18425(RBL1),G18945(ABCB15),G1897(CSLC1),G19078(GATL9),G19100(GAUT13),G19200(ABCB15),G19366(PUMP5),G19412(PUMP5),G…	G10010(DTX21),G10061(--),G10075(--),G10347(OST4A),G10823(LFG2),G10832(At2g20360),G11021(ETR1),G11045(ALG3),G11448(PHT1-3),G11703(At1g09580),G11912(At1g09580),G12035(At1g09580),G12077(DTX54),G12151(At3g22845),G12533(AOX3),G13109(GAMMACA2),G13167(PIGC),G13556(SQE1),G13558(SQE1),G13559(SQE1),G13591(SQE1),G13843(BAK1),G14046(SFT2),G14480(At1g32410),G15095(MNS3),G15566(At4g00740),G1562(WAT1),G15794(At…
	GO:0005575	Cellular Component	GO:0030054	cell junction	24	33	G16388(HIPP26),G16850(HSP90),G1764(--),G1897(CSLC1),G20365(TIL),G20442(TPRP-F1),G35149(NUP155),G41390(A6),G42836(CESA3),G46387(SKU5),MSTRG.19003(PMEI9),MSTRG.234(EP1),MSTRG.30436(ATS3A),MSTRG.34099(CESA7),MSTRG.3830(--),MSTRG.3831(--),MSTRG.42370(FH8),MSTRG.436(EP1),MSTRG.437(RTNLB5),MSTRG.44681(RALFL24),MSTRG.48366(--),MSTRG.48676(RFS6),MSTRG.66033(VAMP724),MSTRG.74797(EHD1)	G10908(wos2),G17386(HSP90-7),G17564(HSP90),G2346(HIR1),G2384(HIR1),G30792(HB1),G30808(HB1),G33209(ARA1),G39146(PIN1A),G4792(CHER1),G5292(CHER1),G5888(RSI-1),G5974(RSI-1),G9265(STP13),G9275(STP13),G9294(STP13),MSTRG.13305(MSH4),MSTRG.15080(TET3),MSTRG.1857(AMT3-1),MSTRG.25821(TRN2),MSTRG.37132(--),MSTRG.37897(At5g35735),MSTRG.39124(FAR2),MSTRG.41433(RPL12A),MSTRG.42369(FH8),MSTRG.46474(SD18),MSTRG…
	GO:0005575	Cellular Component	GO:0044422	organelle part	95	158	G11474(PGR5),G11955(FLBR),G13964(HMGR2),G1489(RUS1),G16113(ATR1),G16388(HIPP26),G16850(HSP90),G19366(PUMP5),G19412(PUMP5),G20027(--),G20272(CPR),G2036(--),G20365(TIL),G20442(TPRP-F1),G22936(ANT),G23291(CER3),G23362(CAB4),G24743(RIBA1),G24744(DIT2),G25351(RMA1H1),G25382(At3g55800),G25800(PFE),G25838(CLC2),G26195(CHLH),G28829(HMGR),G28835(HMGR),G28848(HMG1),G29860(HCF101),G30687(MCCB),G31299(NIFU2)…	G10176(FAM210B),G10236(FAM210B),G10347(OST4A),G10832(At2g20360),G11021(ETR1),G11045(ALG3),G11468(ETR2),G11974(PED1),G12533(AOX3),G13109(GAMMACA2),G13158(NQR),G1320(--),G14101(PEX7),G14358(DAAT),G14480(At1g32410),G15095(MNS3),G15566(At4g00740),G1562(WAT1),G17386(HSP90-7),G17483(VPS25),G17564(HSP90),G17708(BT1),G17994(RPL17),G18093(--),G18164(RPL17),G18197(At2g44920),G18622(R1),G18888(SDH2-2),G1915…
	GO:0005575	Cellular Component	GO:0019012	virion	2	3	G42846(VTE3),MSTRG.42841(LARP6B)	G34564(YLS8),G34603(YLS8),G8347(YLS8)
	GO:0005575	Cellular Component	GO:0044423	virion part	2	3	G42846(VTE3),MSTRG.42841(LARP6B)	G34564(YLS8),G34603(YLS8),G8347(YLS8)
	GO:0005575	Cellular Component	GO:0031974	membrane-enclosed lumen	5	3	G38369(COP1),G38814(COP1),G38815(COP1),MSTRG.18091(ERF4),MSTRG.60217(TRN1)	G29746(NDK4),MSTRG.13305(MSH4),MSTRG.65079(GI)
	GO:0005575	Cellular Component	GO:0044464	cell part	316	529	G10026(CAF1-9),G10171(CAF1-9),G10189(MPK3),G10373(SLP1),G10417(RPT2),G10836(At2g30620),G1098(MYB59),G11002(SYP41),G11030(CRRSP56),G11474(PGR5),G11747(OPR3),G11955(FLBR),G12127(PLA2-ALPHA),G13208(At4g32285),G13964(HMGR2),G14059(ALN),G1489(RUS1),G15055(BAM1),G15201(CUL4),G1539(TUBB1),G15963(RAP2-4),G16113(ATR1),G1612(TUBB2),G16172(--),G16388(HIPP26),G16778(At1g47380),G16850(HSP90),G16933(FH6),G1719…	G10135(CNX1),G10144(ATAB2),G10176(FAM210B),G10236(FAM210B),G10237(VITISV_037692),G10274(EXPA4),G10832(At2g20360),G10941(MORF2),G11021(ETR1),G11045(ALG3),G11103(PAC),G1112(PNSB3),G11185(--),G11245(MAP1B),G1136(PMEU1),G11626(NAC083),G11648(NAC083),G11974(PED1),G12019(CPL3),G12099(NRPB5A),G12309(RPS21),G12381(SRP19),G1248(PMEU1),G12533(AOX3),G12698(--),G13109(GAMMACA2),G13158(NQR),G13707(--),G13970(…
	GO:0005575	Cellular Component	GO:0005623	cell	316	529	G10026(CAF1-9),G10171(CAF1-9),G10189(MPK3),G10373(SLP1),G10417(RPT2),G10836(At2g30620),G1098(MYB59),G11002(SYP41),G11030(CRRSP56),G11474(PGR5),G11747(OPR3),G11955(FLBR),G12127(PLA2-ALPHA),G13208(At4g32285),G13964(HMGR2),G14059(ALN),G1489(RUS1),G15055(BAM1),G15201(CUL4),G1539(TUBB1),G15963(RAP2-4),G16113(ATR1),G1612(TUBB2),G16172(--),G16388(HIPP26),G16778(At1g47380),G16850(HSP90),G16933(FH6),G1719…	G10135(CNX1),G10144(ATAB2),G10176(FAM210B),G10236(FAM210B),G10237(VITISV_037692),G10274(EXPA4),G10832(At2g20360),G10941(MORF2),G11021(ETR1),G11045(ALG3),G11103(PAC),G1112(PNSB3),G11185(--),G11245(MAP1B),G1136(PMEU1),G11626(NAC083),G11648(NAC083),G11974(PED1),G12019(CPL3),G12099(NRPB5A),G12309(RPS21),G12381(SRP19),G1248(PMEU1),G12533(AOX3),G12698(--),G13109(GAMMACA2),G13158(NQR),G13707(--),G13970(…
	GO:0005575	Cellular Component	GO:0043226	organelle	243	364	G10026(CAF1-9),G10171(CAF1-9),G10189(MPK3),G10417(RPT2),G10836(At2g30620),G1098(MYB59),G11002(SYP41),G11474(PGR5),G11747(OPR3),G11955(FLBR),G12127(PLA2-ALPHA),G13208(At4g32285),G13964(HMGR2),G14059(ALN),G1489(RUS1),G15055(BAM1),G15201(CUL4),G1539(TUBB1),G15963(RAP2-4),G16113(ATR1),G1612(TUBB2),G16172(--),G16388(HIPP26),G16850(HSP90),G16933(FH6),G17194(ATHB-17),G17766(ABC1K3),G18195(HSFA4D),G18719…	G10144(ATAB2),G10176(FAM210B),G10236(FAM210B),G10237(VITISV_037692),G10347(OST4A),G10832(At2g20360),G10941(MORF2),G11021(ETR1),G11045(ALG3),G11103(PAC),G11185(--),G11245(MAP1B),G11468(ETR2),G11626(NAC083),G11648(NAC083),G11974(PED1),G12019(CPL3),G12099(NRPB5A),G12533(AOX3),G12698(--),G13109(GAMMACA2),G13158(NQR),G1320(--),G13707(--),G13970(DR1),G13980(CPSF73-I),G14101(PEX7),G14327(H3-7),G14333(VI…
	GO:0005575	Cellular Component	GO:0032991	macromolecular complex	24	67	G15201(CUL4),G1539(TUBB1),G1612(TUBB2),G23362(CAB4),G23515(OsI_012078),G25838(CLC2),G28694(rplL),G29693(TUBB2),G35149(NUP155),G38369(COP1),G38814(COP1),G38815(COP1),G48528(PSAN),G8158(RPL6),MSTRG.24068(JGB),MSTRG.25724(KIN6),MSTRG.33729(TRN1),MSTRG.34619(At5g19830),MSTRG.40620(PHIP),MSTRG.41639(KIN14E),MSTRG.42841(LARP6B),MSTRG.60217(TRN1),MSTRG.73314(APS1),MSTRG.73989(VHA-c''1)	G11531(GG2),G12309(RPS21),G12381(SRP19),G13109(GAMMACA2),G13167(PIGC),G13707(--),G14101(PEX7),G14142(--),G14693(RPS8),G14933(--),G17483(VPS25),G17994(RPL17),G18093(--),G18164(RPL17),G20975(Os10g0467600),G24251(rpmH),G2463(RPS23),G25359(TIF3D1),G25982(GG2),G2751(Os04g0679100),G28689(rplL),G28709(rplL),G28734(rplL),G29024(rpmJ),G30315(PNSL1),G3040(RPL22B),G31815(RPS6),G31872(RPL11),G33118(RPS16-2),…
	GO:0008150	Biological Process	GO:0051704	multi-organism process	54	33	G10189(MPK3),G15990(SHKA),G16674(SHKA),G17300(CYP707A1),G17501(CYP707A1),G18749(UGT74B1),G2193(dfr1),G24183(TIFY10A),G2498(tmem53-b),G25480(NSL1),G29051(UGT74B1),1),G33949(PBL10),G34001(MPK3),G35198(At4g39670),G35334(PBL10),G41746(CYP707A1),G44241(MGD1),G47539(DMR6),G5259(HSP83A),G5949(--),G6434(--),G6925(DHAPS-1),MSTRG.10032(WRKY51),MSTRG.12629(ACA13),MSTRG.13050(SAG21),MSTRG.14602(NPF2.5),MSTRG…	G10135(CNX1),G10280(ORP3C),G13750(TSA1),G18197(At2g44920),G18512(PGIC),G18529(NIK3),G18532(NIK3),G18536(NIK3),G22481(NRT3.1),G25080(THI1-2),G25811(AUX1),G32727(PHT4,G34882(DMR6),G38299(HSL1),G39146(PIN1A),G8988(At3g28040),G9960(ORP3C),MSTRG.18949(INVA),MSTRG.21409(ADS3),MSTRG.25738(CAT7),MSTRG.3589(pod),MSTRG.37099(Xyl2),MSTRG.40363(LSD1),MSTRG.40473(--),MSTRG.40475(--),MSTRG.46419(ATG8C),MSTRG.4…
	GO:0008150	Biological Process	GO:0048511	rhythmic process	8	5	G14394(HY5),G42976(HY5),G49045(HY5),G5429(HY5),MSTRG.256(PHR1),MSTRG.63278(TPS13),MSTRG.63279(TPS13),MSTRG.66847(TPS13)	G18622(R1),G23753(DSP4),MSTRG.36287(RR21),MSTRG.42368(ARR6),MSTRG.69517(ETR2)
	GO:0008150	Biological Process	GO:0002376	immune system process	28	13	G10189(MPK3),G15990(SHKA),G16674(SHKA),G25480(NSL1),G34001(MPK3),G47539(DMR6),G5949(--),G6434(--),G6925(DHAPS-1),MSTRG.12629(ACA13),MSTRG.18091(ERF4),MSTRG.30302(PUB27),MSTRG.33352(SARD1),MSTRG.37143(RNF170),MSTRG.3832(Cht5),MSTRG.45051(HSPRO1),MSTRG.51389(CML31),MSTRG.51390(CML31),MSTRG.52600(GLIP1),MSTRG.52707(CML19),MSTRG.53602(--),MSTRG.56354(--),MSTRG.60092(LRK10L-1.1),MSTRG.67690(--),MSTRG.…	G22481(NRT3.1),G23551(NRT3.2),G33118(RPS16-2),G34882(DMR6),MSTRG.37099(Xyl2),MSTRG.40363(LSD1),MSTRG.40473(--),MSTRG.40475(--),MSTRG.42369(FH8),MSTRG.56275(ERF2),MSTRG.56291(ERF2),MSTRG.65622(At1g75040),MSTRG.7974(--)
	GO:0008150	Biological Process	GO:0023052	signaling	75	54	G10189(MPK3),G11489(AUX22B),G11747(OPR3),G12209(IAA4),G13506(RABA1F),G13508(RABA1F),G13602(RABA1F),G14394(HY5),G15814(MBF1C),G18936(SAP12),G18950(SAP12),G19078(GATL9),G20440(OPR3),G22669(RAP2-3),G24165(RABC2A),G24183(TIFY10A),G2498(tmem53-b),G25480(NSL1),G25956(AUX22B),G32029(--),1),G33147(GG1),G34001(MPK3),G35198(At4g39670),G37043(At1g20050),G38814(COP1),G38816(COP1),G42690(OPR3),G42976(HY5),G47…	G10135(CNX1),G10280(ORP3C),G11468(ETR2),G11858(PHYB),G12476(LAX3),G15182(GLR3.4),G1562(WAT1),G21645(EIN4),G2523(ABCB1),G2551(RABC2A),G25811(AUX1),G27331(IAA16),G30792(HB1),G30808(HB1),G32727(PHT4,G34882(DMR6),G36130(ABCB19),G37219(ARF4),G37326(ARF4),G39146(PIN1A),G41866(ETR2),G43210(--),G46412(RTE1),G49011(IAA16),G5015(IAA16),G8331(ARF16),G9960(ORP3C),MSTRG.19554(CXP,MSTRG.22208(GASA6),MSTRG.2570…
	GO:0008150	Biological Process	GO:0050896	response to stimulus	224	165	G10070(CYP707A2),G10189(MPK3),G10288(CYP707A2),G1098(MYB59),G11002(SYP41),G11018(RAP2-3),G11474(PGR5),G11489(AUX22B),G11747(OPR3),G11924(At5g13200),G12209(IAA4),G12918(BZIP44),G13506(RABA1F),G13508(RABA1F),G13602(RABA1F),G13992(HSA32),G14394(HY5),G14950(HPR),G15814(MBF1C),G15990(SHKA),G16113(ATR1),G16674(SHKA),G16850(HSP90),G17300(CYP707A1),G17501(CYP707A1),G17766(ABC1K3),G18445(At5g13200),G18749…	G10135(CNX1),G10144(ATAB2),G10274(EXPA4),G10280(ORP3C),G11196(sll1509),G11468(ETR2),G11858(PHYB),G12476(LAX3),G12880(At3g03770),G13750(TSA1),G14459(HSF30),G15182(GLR3.4),G1562(WAT1),G1625(--),G17575(CKX5),G17708(BT1),G1802(--),G18197(At2g44920),G18512(PGIC),G18529(NIK3),G18532(NIK3),G18536(NIK3),G18622(R1),G19006(CYB561B),G19182(CYB561B),G20753(GSVIVT00037159001),G21299(EBF1),G21645(EIN4),G22481(…
	GO:0008150	Biological Process	GO:0008152	metabolic process	668	548	G10026(CAF1-9),G10064(FTSH10),G10070(CYP707A2),G10171(CAF1-9),G10189(MPK3),G10225(AIFM2),G10283(SCL9),G10288(CYP707A2),G10373(SLP1),G10558(PUB9),G10567(PUB9),G10810(AUX22D),G1098(MYB59),G11165(RAV2),G1118(PUB14),G11474(PGR5),G11489(AUX22B),G11705(EMB3004),G11747(OPR3),G11968(CIPK21),G12127(PLA2-ALPHA),G12140(NIA),G12205(NIA),G12209(IAA4),G12457(CAO),G12625(NAC029),G12709(PRS1),G12918(BZIP44),G132…	G1002(RPS10),G10135(CNX1),G10144(ATAB2),G10176(FAM210B),G10236(FAM210B),G10280(ORP3C),G10346(Ndufaf7),G10382(BSK5),G10611(ADH1),G1063(ALE2),G10941(MORF2),G10980(At1g80170),G10997(OMT1),G11103(PAC),G1112(PNSB3),G11245(MAP1B),G11299(PKP1),G11310(MitHPPK/DHPS),G1136(PMEU1),G11468(ETR2),G11493(PPO),G11626(NAC083),G11634(NAC083),G11689(MCM2),G11724(CEPR2),G11858(PHYB),G12077(DTX54),G12223(--),G12476(L…
	GO:0008150	Biological Process	GO:0048518	positive regulation of biological process	16	19	G10189(MPK3),G14394(HY5),G27346(ALA1),G29860(HCF101),G34001(MPK3),G42976(HY5),G49045(HY5),G5429(HY5),MSTRG.1430(GH3.6),MSTRG.18091(ERF4),MSTRG.25527(MYC2),MSTRG.34985(WNK11),MSTRG.35061(WNK11),MSTRG.52600(GLIP1),MSTRG.63859(ACA4),MSTRG.74133(SUFE2)	G14367(TPS5),G1562(WAT1),G18197(At2g44920),G24164(GLUTRBP),G24508(GLUTRBP),G25080(THI1-2),G27381(TPS5),G29781(At5g05200),G43891(TPS5),G7526(At1g01540),MSTRG.26620(NAKR2),MSTRG.42368(ARR6),MSTRG.44672(NAKR2),MSTRG.4920(At4g17280),MSTRG.56704(GH3.6),MSTRG.57377(GH3.6),MSTRG.57929(At3g18200),MSTRG.59169(At3g18200),MSTRG.9891(CYP78A7)
	GO:0008150	Biological Process	GO:0001906	cell killing	1	0	MSTRG.66106(TPM-1)	--
	GO:0008150	Biological Process	GO:0065007	biological regulation	205	167	G10189(MPK3),G10283(SCL9),G10373(SLP1),G10810(AUX22D),G1098(MYB59),G11018(RAP2-3),G11474(PGR5),G11489(AUX22B),G1161(PHF1),G11747(OPR3),G11968(CIPK21),G12209(IAA4),G12918(BZIP44),G13506(RABA1F),G13508(RABA1F),G13602(RABA1F),G13992(HSA32),G14394(HY5),G14950(HPR),G15814(MBF1C),G15963(RAP2-4),G16170(--),G16850(HSP90),G17194(ATHB-17),G17922(WRKY7),G18159(IAA17),G18749(UGT74B1),G18936(SAP12),G18950(SAP…	G10135(CNX1),G10144(ATAB2),G10176(FAM210B),G10236(FAM210B),G10280(ORP3C),G10941(MORF2),G11103(PAC),G1136(PMEU1),G11468(ETR2),G11626(NAC083),G11689(MCM2),G11858(PHYB),G12476(LAX3),G1248(PMEU1),G13750(TSA1),G14091(PMEI11),G14367(TPS5),G14933(--),G15182(GLR3.4),G1562(WAT1),G17388(CLV1),G17575(CKX5),G17708(BT1),G18197(At2g44920),G18201(SCL9),G18433(HD1),G18529(NIK3),G18532(NIK3),G18536(NIK3),G1919(KN…
	GO:0008150	Biological Process	GO:0044699	single-organism process	489	413	G10064(FTSH10),G10070(CYP707A2),G10157(PLC6),G10189(MPK3),G10225(AIFM2),G10288(CYP707A2),G10738(PHT1-4),G11002(SYP41),G11018(RAP2-3),G11063(BOR1),G11474(PGR5),G11489(AUX22B),G1161(PHF1),G11705(EMB3004),G11747(OPR3),G12037(PLT4),G12127(PLA2-ALPHA),G12140(NIA),G12205(NIA),G12209(IAA4),G12457(CAO),G12709(PRS1),G13246(HSP70-5),G13310(CYP81F3),G13314(CYP81F3),G13486(PHT1-8),G13506(RABA1F),G13508(RABA1…	G10010(DTX21),G10061(--),G10075(--),G10135(CNX1),G10144(ATAB2),G10176(FAM210B),G10236(FAM210B),G10274(EXPA4),G10280(ORP3C),G10346(Ndufaf7),G10559(NPF8.1),G10611(ADH1),G10941(MORF2),G11103(PAC),G1112(PNSB3),G11299(PKP1),G11310(MitHPPK/DHPS),G11449(PHT1-4),G11468(ETR2),G11689(MCM2),G11858(PHYB),G12025(POT5),G12077(DTX54),G12381(SRP19),G12476(LAX3),G12880(At3g03770),G13750(TSA1),G14101(PEX7),G14367(…
	GO:0008150	Biological Process	GO:0032501	multicellular organismal process	68	91	G10070(CYP707A2),G10189(MPK3),G10288(CYP707A2),G14394(HY5),G16850(HSP90),G17300(CYP707A1),G17501(CYP707A1),G19100(GAUT13),G2056(ACS3),G23291(CER3),G24183(TIFY10A),G25274(ACO3),G25326(ACO3),G25800(PFE),G26028(NAC087),G3216(ACO3),G34001(MPK3),G35243(RPT2),G3844(PFE),G38814(COP1),G38816(COP1),G3885(LSC30),G41746(CYP707A1),G42976(HY5),G44235(FER2),G48886(BGAL3),G49045(HY5),G5429(HY5),G8135(PYR5-6),MS…	G10176(FAM210B),G10236(FAM210B),G10941(MORF2),G11103(PAC),G11689(MCM2),G12476(LAX3),G1562(WAT1),G17192(At5g46580),G17388(CLV1),G18433(HD1),G18529(NIK3),G18532(NIK3),G18536(NIK3),G1919(KNAT1),G19223(At5g65000),G2041(KN1),G20584(CDKF-1),G21455(CDKF-1),G21770(TDR),G22417(XTH9),G23620(BCCP1),G24164(GLUTRBP),G24508(GLUTRBP),G2523(ABCB1),G25811(AUX1),G25931(EGY1),G28166(--),G2850(PAT21),G30760(SBT1.6),…
	GO:0008150	Biological Process	GO:0040007	growth	15	18	G18749(UGT74B1),G24743(RIBA1),G28268(COB),G29051(UGT74B1),G44327(FZR3),G45280(RIBA1),MSTRG.12808(BAM1),MSTRG.12810(BAM1),MSTRG.15323(POT4),MSTRG.32885(CYP734A1),MSTRG.33729(TRN1),MSTRG.34099(CESA7),MSTRG.44681(RALFL24),MSTRG.60217(TRN1),MSTRG.71138(HUB1)	G12476(LAX3),G1562(WAT1),G23620(BCCP1),G25811(AUX1),G36130(ABCB19),G43210(--),G8347(YLS8),MSTRG.21768(CSLC4),MSTRG.27068(FH1),MSTRG.28172(PRE6),MSTRG.42325(PRE6),MSTRG.42369(FH8),MSTRG.51449(PER27),MSTRG.57929(At3g18200),MSTRG.59169(At3g18200),MSTRG.6626(BHLH85),MSTRG.73558(CBL9),MSTRG.9891(CYP78A7)
	GO:0008150	Biological Process	GO:0098754	detoxification	0	2	--	G31905(MTPA2),MSTRG.40363(LSD1)
	GO:0008150	Biological Process	GO:0048519	negative regulation of biological process	14	23	G10373(SLP1),G12918(BZIP44),G16170(--),G29292(PECS-2.1),G37043(At1g20050),G44327(FZR3),G46992(PME17),G680(rraA),G777(rraA),MSTRG.18777(ASPM),MSTRG.32010(MND1),MSTRG.43816(PME17),MSTRG.51362(AIP1),MSTRG.55232(ABCG28)	G1136(PMEU1),G1248(PMEU1),G14091(PMEI11),G20584(CDKF-1),G21455(CDKF-1),G28166(--),G30760(SBT1.6),G33118(RPS16-2),G37115(KIN12F),G37568(AGO7),G41995(PMEU1),G4752(PMEI9),G4755(PMEI11),G5574(PME34),MSTRG.15207(SBT1.8),MSTRG.20567(HDG2),MSTRG.27068(FH1),MSTRG.3130(KRP7),MSTRG.36098(PME54),MSTRG.52212(AGO7),MSTRG.6422(EMB514),MSTRG.6965(CDC2D),MSTRG.8058(AGO7)
	GO:0008150	Biological Process	GO:0022610	biological adhesion	3	4	MSTRG.15323(POT4),MSTRG.33019(--),MSTRG.71138(HUB1)	G18433(HD1),G2523(ABCB1),G25811(AUX1),G41378(HD1)
	GO:0008150	Biological Process	GO:0050789	regulation of biological process	173	152	G10189(MPK3),G10283(SCL9),G10373(SLP1),G10810(AUX22D),G1098(MYB59),G11018(RAP2-3),G11474(PGR5),G11489(AUX22B),G1161(PHF1),G11747(OPR3),G11968(CIPK21),G12209(IAA4),G12918(BZIP44),G13506(RABA1F),G13508(RABA1F),G13602(RABA1F),G13992(HSA32),G14394(HY5),G14950(HPR),G15814(MBF1C),G15963(RAP2-4),G16170(--),G16850(HSP90),G17194(ATHB-17),G17922(WRKY7),G18159(IAA17),G18936(SAP12),G18950(SAP12),G19078(GATL9…	G10135(CNX1),G10144(ATAB2),G10176(FAM210B),G10236(FAM210B),G10280(ORP3C),G10941(MORF2),G11103(PAC),G1136(PMEU1),G11468(ETR2),G11626(NAC083),G11689(MCM2),G11858(PHYB),G12476(LAX3),G1248(PMEU1),G13750(TSA1),G14091(PMEI11),G14367(TPS5),G14933(--),G15182(GLR3.4),G1562(WAT1),G17388(CLV1),G17708(BT1),G18197(At2g44920),G18201(SCL9),G18433(HD1),G18529(NIK3),G18532(NIK3),G18536(NIK3),G1919(KNAT1),G2041(KN…
	GO:0008150	Biological Process	GO:0009987	cellular process	618	457	G10026(CAF1-9),G10070(CYP707A2),G10171(CAF1-9),G10189(MPK3),G10288(CYP707A2),G10373(SLP1),G10558(PUB9),G10567(PUB9),G10738(PHT1-4),G10810(AUX22D),G10945(SYP43),G1098(MYB59),G11002(SYP41),G11018(RAP2-3),G11030(CRRSP56),G11165(RAV2),G1118(PUB14),G11474(PGR5),G11489(AUX22B),G1161(PHF1),G11705(EMB3004),G11747(OPR3),G11968(CIPK21),G12037(PLT4),G12127(PLA2-ALPHA),G12140(NIA),G12205(NIA),G12209(IAA4),G1…	G10010(DTX21),G10061(--),G10075(--),G10135(CNX1),G10144(ATAB2),G10176(FAM210B),G10236(FAM210B),G10274(EXPA4),G10280(ORP3C),G10346(Ndufaf7),G10382(BSK5),G1063(ALE2),G10941(MORF2),G10980(At1g80170),G11103(PAC),G1112(PNSB3),G11245(MAP1B),G11299(PKP1),G11310(MitHPPK/DHPS),G1136(PMEU1),G11449(PHT1-4),G11468(ETR2),G11626(NAC083),G11634(NAC083),G11689(MCM2),G11724(CEPR2),G11858(PHYB),G12025(POT5),G12077…
	GO:0008150	Biological Process	GO:0051179	localization	152	131	G10189(MPK3),G10401(NPF8.3),G10738(PHT1-4),G10945(SYP43),G11002(SYP41),G11030(CRRSP56),G11063(BOR1),G11474(PGR5),G1161(PHF1),G11705(EMB3004),G12037(PLT4),G13024(SFH6),G13208(At4g32285),G13506(RABA1F),G13508(RABA1F),G13602(RABA1F),G14031(PVA42),G14394(HY5),G16113(ATR1),G16694(PUP3),G16850(HSP90),G16851(ABCB13),G1764(--),G17838(AAP6),G19366(PUMP5),G19412(PUMP5),G20365(TIL),G20376(TIL),G20571(SULTR3…	G10135(CNX1),G10144(ATAB2),G10274(EXPA4),G10280(ORP3C),G10559(NPF8.1),G11449(PHT1-4),G12025(POT5),G12381(SRP19),G12476(LAX3),G14101(PEX7),G14480(At1g32410),G1485(ABCG14),G15182(GLR3.4),G1562(WAT1),G15866(NRAMP4),G17192(At5g46580),G17708(BT1),G19066(MTP12),G19223(At5g65000),G20412(--),G20644(PLT5),G21250(NPF5.6),G21440(PLT5),G21785(NPF5.1),G22131(CNB1),G22133(--),G22136(POT2),G22294(NAT6),G22356(P…
	GO:0008150	Biological Process	GO:0032502	developmental process	82	104	G10070(CYP707A2),G10189(MPK3),G10288(CYP707A2),G11705(EMB3004),G14394(HY5),G16850(HSP90),G17300(CYP707A1),G17501(CYP707A1),G18749(UGT74B1),G19100(GAUT13),G2056(ACS3),G23291(CER3),G24183(TIFY10A),G24743(RIBA1),G25274(ACO3),G25326(ACO3),G25800(PFE),G29051(UGT74B1),G3216(ACO3),G34001(MPK3),G35243(RPT2),G3761(BETVIII),G3844(PFE),G38814(COP1),G38816(COP1),G3885(LSC30),G41746(CYP707A1),G42976(HY5),G442…	G10176(FAM210B),G10236(FAM210B),G10941(MORF2),G11103(PAC),G11689(MCM2),G12476(LAX3),G15013(EXPA1),G15018(EXPA1),G1562(WAT1),G17192(At5g46580),G17388(CLV1),G18433(HD1),G18529(NIK3),G18532(NIK3),G18536(NIK3),G1919(KNAT1),G19223(At5g65000),G2041(KN1),G20584(CDKF-1),G21299(EBF1),G21455(CDKF-1),G21574(PCM),G21770(TDR),G22417(XTH9),G23620(BCCP1),G2523(ABCB1),G25811(AUX1),G28166(--),G2850(PAT21),G30760(…
WT 2 h vs WT 12 h	GO:0008150	Biological Process	GO:0000003	reproduction	37	35	G10070(CYP707A2),G10189(MPK3),G10288(CYP707A2),G11705(EMB3004),G17300(CYP707A1),G17501(CYP707A1),G23291(CER3),G24183(TIFY10A),G24494(EXLA2),G25800(PFE),G34001(MPK3),G35243(RPT2),G38814(COP1),G38816(COP1),G41746(CYP707A1),G44235(FER2),G44327(FZR3),MSTRG.12808(BAM1),MSTRG.12810(BAM1),MSTRG.18777(ASPM),MSTRG.32010(MND1),MSTRG.32314(At2g30020),MSTRG.32556(IRE),MSTRG.34099(CESA7),MSTRG.35607(GCL2),MST…	G17192(At5g46580),G18529(NIK3),G18532(NIK3),G18536(NIK3),G1919(KNAT1),G2041(KN1),G21770(TDR),G23226(EXPB3),G2523(ABCB1),G28166(--),G2850(PAT21),G33118(RPS16-2),G36130(ABCB19),G38299(HSL1),G39146(PIN1A),G42123(CP33),G43395(CP33),G48540(NPY1),G8988(At3g28040),MSTRG.15207(SBT1.8),MSTRG.18327(VCS),MSTRG.20567(HDG2),MSTRG.21768(CSLC4),MSTRG.2375(RL1),MSTRG.3589(pod),MSTRG.40473(--),MSTRG.40475(--),MST…
	GO:0008150	Biological Process	GO:0022414	reproductive process	36	34	G10070(CYP707A2),G10189(MPK3),G10288(CYP707A2),G11705(EMB3004),G17300(CYP707A1),G17501(CYP707A1),G23291(CER3),G24183(TIFY10A),G25800(PFE),G34001(MPK3),G35243(RPT2),G38814(COP1),G38816(COP1),G41746(CYP707A1),G44235(FER2),G44327(FZR3),MSTRG.12808(BAM1),MSTRG.12810(BAM1),MSTRG.18777(ASPM),MSTRG.32010(MND1),MSTRG.32314(At2g30020),MSTRG.32556(IRE),MSTRG.34099(CESA7),MSTRG.35607(GCL2),MSTRG.36423(Os07g…	G17192(At5g46580),G18529(NIK3),G18532(NIK3),G18536(NIK3),G1919(KNAT1),G2041(KN1),G21770(TDR),G2523(ABCB1),G28166(--),G2850(PAT21),G33118(RPS16-2),G36130(ABCB19),G38299(HSL1),G39146(PIN1A),G42123(CP33),G43395(CP33),G48540(NPY1),G8988(At3g28040),MSTRG.15207(SBT1.8),MSTRG.18327(VCS),MSTRG.20567(HDG2),MSTRG.21768(CSLC4),MSTRG.2375(RL1),MSTRG.3589(pod),MSTRG.40473(--),MSTRG.40475(--),MSTRG.54280(ATL13…
	GO:0008150	Biological Process	GO:0071840	cellular component organization or biogenesis	68	106	G10373(SLP1),G10945(SYP43),G11002(SYP41),G13208(At4g32285),G14394(HY5),G14950(HPR),G16170(--),G16850(HSP90),G16933(FH6),G17406(XTH16),G19100(GAUT13),G20207(PSAN),G23030(XTH16),G23048(XTH24),G23920(XTH15),G29188(CESA9),G29292(PECS-2.1),G29693(TUBB2),G29860(HCF101),G31299(NIFU2),G35243(RPT2),G3761(BETVIII),G41450(FH6),G42976(HY5),G44241(MGD1),G44327(FZR3),G46992(PME17),G48886(BGAL3),G49045(HY5),G54…	G10144(ATAB2),G10274(EXPA4),G10941(MORF2),G10980(At1g80170),G11103(PAC),G1136(PMEU1),G11689(MCM2),G12381(SRP19),G12476(LAX3),G1248(PMEU1),G14101(PEX7),G15013(EXPA1),G15018(EXPA1),G15566(At4g00740),G1562(WAT1),G17076(--),G18433(HD1),G18529(NIK3),G18532(NIK3),G18536(NIK3),G18630(At1g48100),G19223(At5g65000),G20062(--),G21678(EXPA4),G22208(EXPA4),G22417(XTH9),G22472(BT1),G230(XTH1),G23620(BCCP1),G25…
	GO:0003674	Molecular Function	GO:0003824	catalytic activity	658	525	G10026(CAF1-9),G10064(FTSH10),G10070(CYP707A2),G10171(CAF1-9),G10189(MPK3),G10288(CYP707A2),G10337(At2g29380),G10373(SLP1),G10553(OXI1),G10558(PUB9),G10567(PUB9),G10994(UGT73E1),G1118(PUB14),G11443(HSP26-A),G11446(HSP26-A),G11705(EMB3004),G11736(ABCG25),G11747(OPR3),G11789(APS1),G11968(CIPK21),G12127(PLA2-ALPHA),G12140(NIA),G12154(APS1),G12205(NIA),G12457(CAO),G12709(PRS1),G12988(RD19C),G13246(HS…	G10000(CXE15),G10135(CNX1),G10229(UGT74F2),G10265(At5g60570),G10382(BSK5),G10473(UXS3),G10611(ADH1),G1063(ALE2),G10980(At1g80170),G10997(OMT1),G11245(MAP1B),G11275(UAH),G11299(PKP1),G11310(MitHPPK/DHPS),G11354(sidJ),G1136(PMEU1),G11468(ETR2),G11624(DCI1),G11625(DCI1),G11724(CEPR2),G11858(PHYB),G1203(GLCAT14A),G12223(--),G1248(PMEU1),G12783(UGT91A1),G12880(At3g03770),G13092(NTF3),G13237(GSTT1),G13…
	GO:0003674	Molecular Function	GO:0016209	antioxidant activity	7	4	G27867(CAT1),G27995(CAT1),G38269(PAP3),MSTRG.12573(PER5),MSTRG.12574(PER5),MSTRG.36423(Os07g0638300),MSTRG.47266(PER7)	MSTRG.3589(pod),MSTRG.51449(PER27),MSTRG.68839(GSVIVT00023967001),MSTRG.8496(PER17)
	GO:0003674	Molecular Function	GO:0000988	transcription factor activity, protein binding	2	0	G15814(MBF1C),G29210(SIGE)	--
	GO:0003674	Molecular Function	GO:0001071	nucleic acid binding transcription factor activity	22	19	G1098(MYB59),G14394(HY5),G15814(MBF1C),G15963(RAP2-4),G17194(ATHB-17),G19847(HAT22),G26028(NAC087),G29210(SIGE),G42976(HY5),G48026(--),G49045(HY5),G5429(HY5),MSTRG.10032(WRKY51),MSTRG.11188(--),MSTRG.17768(ERF012),MSTRG.18091(ERF4),MSTRG.256(PHR1),MSTRG.31077(WRKY41),MSTRG.36467(DOF1.7),MSTRG.59224(NFYB3),MSTRG.71151(AMS),MSTRG.79128(AMS)	G18433(HD1),G1919(KNAT1),G2041(KN1),G37219(ARF4),G37326(ARF4),G41378(HD1),G42727(HAT4),G47519(SRM1),G48644(ANR1),MSTRG.20567(HDG2),MSTRG.26776(MYB106),MSTRG.28172(PRE6),MSTRG.37452(--),MSTRG.40363(LSD1),MSTRG.42325(PRE6),MSTRG.46908(--),MSTRG.50394(PLT1),MSTRG.56275(ERF2),MSTRG.56291(ERF2)
	GO:0003674	Molecular Function	GO:0098772	molecular function regulator	7	2	G680(rraA),G777(rraA),MSTRG.19003(PMEI9),MSTRG.36636(B'BETA),MSTRG.43816(PME17),MSTRG.55232(ABCG28),MSTRG.74133(SUFE2)	G29847(--),MSTRG.3130(KRP7)
	GO:0003674	Molecular Function	GO:0005215	transporter activity	60	53	G10738(PHT1-4),G12037(PLT4),G13486(PHT1-8),G16851(ABCB13),G17838(AAP6),G19366(PUMP5),G19412(PUMP5),G20571(SULTR3,5),G21759(HEX6),G22413(AZG1),G27346(ALA1),G27867(CAT1),G27911(PIP2-7),G27995(CAT1),G28100(PHT1-8),G29653(SLAH3),G31083(KEA3),G31426(ABCB26),G31445(PHT2-1),G31739(NIP3-1),1),G35198(At4g39670),G38683(PLT4),G38689(PLT4),G44324(ABCB25),G44381(ABCC3),G44639(NIP5-1),G47648(SULTR2,1),G47735(M…	G10010(DTX21),G11449(PHT1-4),G12025(POT5),G12077(DTX54),G12476(LAX3),G1485(ABCG14),G1562(WAT1),G17131(DTX56),G17152(CAT6),G18925(At3g28050),G19223(At5g65000),G20644(PLT5),G21440(PLT5),G22136(POT2),G22356(POT2),G22481(NRT3.1),G25047(DTX39),G2523(ABCB1),G25811(AUX1),G27545(ACA5),G27551(ACA8),G2927(ABCG34),G2929(PDR2),G2930(ABCG39),G32114(At5g59250),G32488(INT2),G32727(PHT4,G34874(MRS2-5),G36130(ABC…
	GO:0003674	Molecular Function	GO:0060089	molecular transducer activity	2	4	MSTRG.34840(GLR2.8),MSTRG.44681(RALFL24)	G11468(ETR2),G11858(PHYB),G21645(EIN4),G41866(ETR2)
	GO:0003674	Molecular Function	GO:0004871	signal transducer activity	4	6	G10189(MPK3),G34001(MPK3),MSTRG.34985(WNK11),MSTRG.35061(WNK11)	G11858(PHYB),G13092(NTF3),G43210(--),G7526(At1g01540),MSTRG.42368(ARR6),MSTRG.69517(ETR2)
	GO:0003674	Molecular Function	GO:0005488	binding	452	368	G10054(AXS2),G10064(FTSH10),G10070(CYP707A2),G10189(MPK3),G10225(AIFM2),G10288(CYP707A2),G10530(TRP4),G1098(MYB59),G1118(PUB14),G11489(AUX22B),G11705(EMB3004),G11736(ABCG25),G11747(OPR3),G11968(CIPK21),G12127(PLA2-ALPHA),G12140(NIA),G12205(NIA),G12209(IAA4),G12457(CAO),G12918(BZIP44),G13003(ACR8),G13208(At4g32285),G13246(HSP70-5),G13310(CYP81F3),G13314(CYP81F3),G13428(CYP81D1),G13506(RABA1F),G135…	G10135(CNX1),G10144(ATAB2),G10280(ORP3C),G10346(Ndufaf7),G10382(BSK5),G10473(UXS3),G10611(ADH1),G10997(OMT1),G11245(MAP1B),G11299(PKP1),G11724(CEPR2),G11745(--),G11754(--),G11858(PHYB),G12143(--),G12381(SRP19),G12496(--),G12880(At3g03770),G13092(NTF3),G13265(SRPK1),G13970(DR1),G14147(At1g53420),G14766(LCB2b),G14790(RKF1),G1485(ABCG14),G15021(PAP2),G15547(At1g77330),G15604(ADH1),G15607(ADH3),G1652…
	GO:0003674	Molecular Function	GO:0005198	structural molecule activity	2	3	G29693(TUBB2),G691(ARP8)	G1002(RPS10),G43504(RPS10),G9488(RPL6)
	GO:0005575	Cellular Component	GO:0016020	membrane	216	207	G10070(CYP707A2),G10288(CYP707A2),G10401(NPF8.3),G10738(PHT1-4),G11002(SYP41),G11063(BOR1),G1161(PHF1),G12037(PLT4),G13486(PHT1-8),G13964(HMGR2),G14031(PVA42),G1529(AOX1),G16086(PUP1),G16113(ATR1),G16245(JMJ706),G16469(RLK7),G16678(PUP3),G16694(PUP3),G16850(HSP90),G16933(FH6),G17261(CSLD3),G17300(CYP707A1),G17484(CSLD2),G17501(CYP707A1),G1764(--),G17766(ABC1K3),G17838(AAP6),G18425(RBL1),G19078(GA…	G10010(DTX21),G10061(--),G10075(--),G10382(BSK5),G10406(--),G10559(NPF8.1),G11449(PHT1-4),G11468(ETR2),G12025(POT5),G12077(DTX54),G12476(LAX3),G12880(At3g03770),G13171(TET10),G14147(At1g53420),G14430(CHER1),G14480(At1g32410),G14531(immp1l),G14790(RKF1),G15182(GLR3.4),G15566(At4g00740),G1562(WAT1),G16093(PUP3),G16642(RCH2),G16697(PUP3),G17131(DTX56),G17152(CAT6),G17388(CLV1),G17708(BT1),G18517(At1…
	GO:0005575	Cellular Component	GO:0005576	extracellular region	20	18	G14950(HPR),G16850(HSP90),G17406(XTH16),G21688(LAC22),G22404(XTH24),G23030(XTH16),G23048(XTH24),G23920(XTH15),G46879(HSP70),G47390(HSP70),G48886(BGAL3),G9649(XTH20),MSTRG.10954(LAC22),MSTRG.23215(HSP70-8),MSTRG.233(EP1),MSTRG.234(EP1),MSTRG.436(EP1),MSTRG.52600(GLIP1),MSTRG.67798(SBT1.3),MSTRG.73314(APS1)	G17575(CKX5),G22417(XTH9),G230(XTH1),G32208(GALM),G34769(GLP7),G35266(XTH32),G37128(GSVIVT00023967001),G3922(XTH1),G42536(GALM),G4563(XTH1),MSTRG.10769(Os06g0675700),MSTRG.37099(Xyl2),MSTRG.44919(TT10),MSTRG.48194(EXL3),MSTRG.63546(SAG12),MSTRG.65622(At1g75040),MSTRG.68839(GSVIVT00023967001),MSTRG.69922(XTH32)
	GO:0005575	Cellular Component	GO:0044425	membrane part	138	138	G10070(CYP707A2),G10288(CYP707A2),G10738(PHT1-4),G11063(BOR1),G1161(PHF1),G12037(PLT4),G13486(PHT1-8),G13964(HMGR2),G1529(AOX1),G16245(JMJ706),G16469(RLK7),G16694(PUP3),G16933(FH6),G17261(CSLD3),G17300(CYP707A1),G17484(CSLD2),G17501(CYP707A1),G1764(--),G17838(AAP6),G18425(RBL1),G19078(GATL9),G19100(GAUT13),G19366(PUMP5),G19412(PUMP5),G19566(SERK4),G20571(SULTR3,5),G20765(COAC2),G20930(RLK7),G2175…	G10010(DTX21),G10061(--),G10075(--),G10559(NPF8.1),G11449(PHT1-4),G12025(POT5),G12077(DTX54),G12476(LAX3),G12880(At3g03770),G13171(TET10),G14147(At1g53420),G14430(CHER1),G14480(At1g32410),G14790(RKF1),G15182(GLR3.4),G15566(At4g00740),G1562(WAT1),G16642(RCH2),G17131(DTX56),G17152(CAT6),G17708(BT1),G18529(NIK3),G18532(NIK3),G18536(NIK3),G18925(At3g28050),G19006(CYB561B),G19182(CYB561B),G19223(At5g6…
	GO:0005575	Cellular Component	GO:0044421	extracellular region part	1	2	MSTRG.52600(GLIP1)	G17575(CKX5),MSTRG.48194(EXL3)
	GO:0005575	Cellular Component	GO:0030054	cell junction	23	19	G16850(HSP90),G1764(--),G20365(TIL),G27911(PIP2-7),G41390(A6),G9265(STP13),G9293(STP13),G9294(STP13),MSTRG.19003(PMEI9),MSTRG.234(EP1),MSTRG.30302(PUB27),MSTRG.33019(--),MSTRG.34099(CESA7),MSTRG.3830(--),MSTRG.3831(--),MSTRG.436(EP1),MSTRG.437(RTNLB5),MSTRG.44681(RALFL24),MSTRG.46474(SD18),MSTRG.48366(--),MSTRG.48676(RFS6),MSTRG.58031(PHT1-7),MSTRG.74797(EHD1)	G10382(BSK5),G14430(CHER1),G18517(At1g32090),G22687(CHER1),G22695(CHER1),G2523(ABCB1),G30792(HB1),G30808(HB1),G39146(PIN1A),G39716(STY13),G40003(CHER1),G40247(STY13),G4792(CHER1),MSTRG.15207(SBT1.8),MSTRG.42369(FH8),MSTRG.48194(EXL3),MSTRG.60701(HIRL2),MSTRG.66738(HIPP32),MSTRG.713(COPT5.1)
	GO:0005575	Cellular Component	GO:0031012	extracellular matrix	0	1	--	MSTRG.37099(Xyl2)
	GO:0005575	Cellular Component	GO:0019012	virion	1	1	MSTRG.42841(LARP6B)	G8347(YLS8)
	GO:0005575	Cellular Component	GO:0044423	virion part	1	1	MSTRG.42841(LARP6B)	G8347(YLS8)
	GO:0005575	Cellular Component	GO:0031974	membrane-enclosed lumen	4	1	G38814(COP1),G38816(COP1),MSTRG.18091(ERF4),MSTRG.60217(TRN1)	MSTRG.3130(KRP7)
	GO:0005575	Cellular Component	GO:0044422	organelle part	83	87	G11474(PGR5),G1161(PHF1),G11705(EMB3004),G13964(HMGR2),G14031(PVA42),G16113(ATR1),G16850(HSP90),G19366(PUMP5),G19412(PUMP5),G20027(--),G20272(CPR),G2036(--),G20365(TIL),G23291(CER3),G24743(RIBA1),G25351(RMA1H1),G25800(PFE),G26195(CHLH),G28829(HMGR),G28835(HMGR),G28848(HMG1),G29860(HCF101),G31299(NIFU2),G31426(ABCB26),G31445(PHT2-1),G32084(MET1),G32455(HMG1),1),G33218(PAP8),G35638(HMGR2),G37043(At…	G10176(FAM210B),G10236(FAM210B),G11468(ETR2),G14101(PEX7),G14480(At1g32410),G15566(At4g00740),G1562(WAT1),G17076(--),G17255(ATS1),G17708(BT1),G17994(RPL17),G18197(At2g44920),G18622(R1),G21645(EIN4),G24164(GLUTRBP),G24508(GLUTRBP),G2463(RPS23),G24785(DHS2),G25080(THI1-2),G25931(EGY1),G2646(WCRKC1),G27199(At4g00740),G27796(At3g02690),G29781(At5g05200),G30315(PNSL1),G32114(At5g59250),G32727(PHT4,G33…
	GO:0005575	Cellular Component	GO:0043226	organelle	239	226	G10026(CAF1-9),G10171(CAF1-9),G10189(MPK3),G1098(MYB59),G11002(SYP41),G11474(PGR5),G1161(PHF1),G11705(EMB3004),G11747(OPR3),G12127(PLA2-ALPHA),G13208(At4g32285),G13964(HMGR2),G14031(PVA42),G14059(ALN),G14394(HY5),G14950(HPR),G15055(BAM1),G15814(MBF1C),G15963(RAP2-4),G15990(SHKA),G16113(ATR1),G16172(--),G16674(SHKA),G16850(HSP90),G16933(FH6),G17194(ATHB-17),G17766(ABC1K3),G18719(PCMP-H51),G19078(G…	G10144(ATAB2),G10176(FAM210B),G10236(FAM210B),G10941(MORF2),G11103(PAC),G11245(MAP1B),G11468(ETR2),G11626(NAC083),G13970(DR1),G14101(PEX7),G14480(At1g32410),G14636(CBSX2),G15159(PYRB3),G15566(At4g00740),G1562(WAT1),G16127(MORF9),G16232(CBSX2),G1652(AGPS2),G17076(--),G17192(At5g46580),G17255(ATS1),G17625(PLA2-ALPHA),G17708(BT1),G1773(DCL),G17994(RPL17),G1807(DCL),G18197(At2g44920),G18433(HD1),G186…
	GO:0005575	Cellular Component	GO:0044464	cell part	313	313	G10026(CAF1-9),G10171(CAF1-9),G10189(MPK3),G10373(SLP1),G10530(TRP4),G1098(MYB59),G11002(SYP41),G11030(CRRSP56),G11474(PGR5),G11705(EMB3004),G11747(OPR3),G12127(PLA2-ALPHA),G13024(SFH6),G13208(At4g32285),G13964(HMGR2),G14031(PVA42),G14059(ALN),G14394(HY5),G14950(HPR),G15055(BAM1),G15814(MBF1C),G15963(RAP2-4),G15990(SHKA),G16113(ATR1),G16172(--),G16674(SHKA),G16778(At1g47380),G16850(HSP90),G16933(…	G1002(RPS10),G10135(CNX1),G10144(ATAB2),G10176(FAM210B),G10236(FAM210B),G10274(EXPA4),G10941(MORF2),G11103(PAC),G1112(PNSB3),G11245(MAP1B),G1136(PMEU1),G11626(NAC083),G12381(SRP19),G1248(PMEU1),G13718(RPL3),G13760(RPL3),G13970(DR1),G14101(PEX7),G14480(At1g32410),G14636(CBSX2),G14933(--),G15013(EXPA1),G15018(EXPA1),G15159(PYRB3),G15566(At4g00740),G15607(ADH3),G1562(WAT1),G15889(hpt),G16127(MORF9),…
	GO:0005575	Cellular Component	GO:0005623	cell	313	313	G10026(CAF1-9),G10171(CAF1-9),G10189(MPK3),G10373(SLP1),G10530(TRP4),G1098(MYB59),G11002(SYP41),G11030(CRRSP56),G11474(PGR5),G11705(EMB3004),G11747(OPR3),G12127(PLA2-ALPHA),G13024(SFH6),G13208(At4g32285),G13964(HMGR2),G14031(PVA42),G14059(ALN),G14394(HY5),G14950(HPR),G15055(BAM1),G15814(MBF1C),G15963(RAP2-4),G15990(SHKA),G16113(ATR1),G16172(--),G16674(SHKA),G16778(At1g47380),G16850(HSP90),G16933(…	G1002(RPS10),G10135(CNX1),G10144(ATAB2),G10176(FAM210B),G10236(FAM210B),G10274(EXPA4),G10941(MORF2),G11103(PAC),G1112(PNSB3),G11245(MAP1B),G1136(PMEU1),G11626(NAC083),G12381(SRP19),G1248(PMEU1),G13718(RPL3),G13760(RPL3),G13970(DR1),G14101(PEX7),G14480(At1g32410),G14636(CBSX2),G14933(--),G15013(EXPA1),G15018(EXPA1),G15159(PYRB3),G15566(At4g00740),G15607(ADH3),G1562(WAT1),G15889(hpt),G16127(MORF9),…
	GO:0005575	Cellular Component	GO:0032991	macromolecular complex	14	33	G28694(rplL),G29693(TUBB2),G33147(GG1),G38814(COP1),G38816(COP1),G45474(APRF1),MSTRG.24068(JGB),MSTRG.33729(TRN1),MSTRG.34619(At5g19830),MSTRG.40620(PHIP),MSTRG.42841(LARP6B),MSTRG.60217(TRN1),MSTRG.73314(APS1),MSTRG.73989(VHA-c''1)	G1002(RPS10),G12381(SRP19),G13718(RPL3),G13760(RPL3),G14101(PEX7),G14933(--),G17994(RPL17),G2463(RPS23),G28689(rplL),G30315(PNSL1),G31362(TIF3D1),G31872(RPL11),G31908(RPL11),G33118(RPS16-2),G3355(RPL11),G33736(--),G33832(--),G37115(KIN12F),G37568(AGO7),G42194(SINE1),G43504(RPS10),G6493(RPL34),G6495(RPL34),G8347(YLS8),G9488(RPL6),MSTRG.18327(VCS),MSTRG.45127(RPL38A),MSTRG.46938(At4g18820),MSTRG.52…
	GO ID (level1)	GO Term (level1)	GO ID (level2)	GO Term (level2)	number_of_B1-vs-B2 (up)	number_of_B1-vs-B2 (down)	Genes_of_B1-vs-B2_up	Genes_of_B1-vs-B2_down
	GO:0008150	Biological Process	GO:0002376	immune system process	8	2	G10189(MPK3),G34001(MPK3),G34007(MPK3),G34008(MPK1),MSTRG.18091(ERF4),MSTRG.52707(CML19),MSTRG.56354(--),MSTRG.73841(ACA1)	MSTRG.28579(PI4KG4),MSTRG.75293(fmdA)
	GO:0008150	Biological Process	GO:0048518	positive regulation of biological process	6	4	G10189(MPK3),G27346(ALA1),G34001(MPK3),G34007(MPK3),G34008(MPK1),MSTRG.18091(ERF4)	G28781(--),MSTRG.26620(NAKR2),MSTRG.33565(SCRM),MSTRG.68895(WRI1)
	GO:0008150	Biological Process	GO:0050896	response to stimulus	42	32	G10189(MPK3),G12918(BZIP44),G15040(ABCB4),G18195(HSFA4D),G19078(GATL9),G19366(PUMP5),G19412(PUMP5),G24597(GH3.1),G27848(GH3.1),G27974(Cht3),G28170(PER51),G30832(PNC2),G34001(MPK3),G34007(MPK3),G34008(MPK1),G38086(--),G3815(CIPK18),G3842(NIP3-1),MSTRG.14251(CCR4),MSTRG.14252(CCR4),MSTRG.17396(PER40),MSTRG.17768(ERF012),MSTRG.18091(ERF4),MSTRG.28351(MADS2),MSTRG.3721(PNC1),MSTRG.38684(--),MSTRG.386…	G10274(EXPA4),G11185(--),G17738(ABF2),G18228(tag),G18232(tag),G25522(EXPA6),G32029(--),G39146(PIN1A),G46683(DIN1),MSTRG.12810(BAM1),MSTRG.19844(LAC12),MSTRG.23590(MIK2),MSTRG.28579(PI4KG4),MSTRG.29073(ZHD4),MSTRG.33565(SCRM),MSTRG.39554(--),MSTRG.4158(BIC1),MSTRG.44373(DTX35),MSTRG.47329(BDG3),MSTRG.49079(SOT12),MSTRG.49919(BACOVA_02659),MSTRG.50506(BACOVA_02659),MSTRG.52523(RECA),MSTRG.57285(ZFP…
	GO:0008150	Biological Process	GO:0023052	signaling	15	9	G10189(MPK3),G19078(GATL9),G34001(MPK3),G34007(MPK3),G34008(MPK1),G3815(CIPK18),MSTRG.18091(ERF4),MSTRG.38684(--),MSTRG.38685(--),MSTRG.52707(CML19),MSTRG.56354(--),MSTRG.6250(PLDDELTA),MSTRG.71923(At3g47570),MSTRG.73841(ACA1),MSTRG.78520(CIPK12)	G11185(--),G17738(ABF2),G32029(--),G39146(PIN1A),MSTRG.12810(BAM1),MSTRG.23590(MIK2),MSTRG.28579(PI4KG4),MSTRG.33565(SCRM),MSTRG.49079(SOT12)
	GO:0008150	Biological Process	GO:0051704	multi-organism process	7	7	G10189(MPK3),G34001(MPK3),G34007(MPK3),G34008(MPK1),MSTRG.17768(ERF012),MSTRG.52707(CML19),MSTRG.73841(ACA1)	G39146(PIN1A),MSTRG.28579(PI4KG4),MSTRG.39554(--),MSTRG.49079(SOT12),MSTRG.74977(SPMS),MSTRG.75293(fmdA),MSTRG.75687(SPMS)
	GO:0008150	Biological Process	GO:0050789	regulation of biological process	36	26	G10189(MPK3),G10283(SCL9),G12918(BZIP44),G15963(RAP2-4),G18195(HSFA4D),G19078(GATL9),G21816(PECS-1.1),G27346(ALA1),G29292(PECS-2.1),G2954(DME),G34001(MPK3),G34007(MPK3),G34008(MPK1),G37623(PBL3),G37803(PBL3),G3815(CIPK18),G46010(CIGR1),G8964(RIC4),MSTRG.11621(PECS-2.1),MSTRG.17768(ERF012),MSTRG.18091(ERF4),MSTRG.28351(MADS2),MSTRG.29268(CML18),MSTRG.33032(RLP15),MSTRG.38684(--),MSTRG.38685(--),MS…	G10810(AUX22D),G11185(--),G14097(PMEI9),G17738(ABF2),G26977(CIPK25),G28781(--),G32029(--),G39146(PIN1A),G41417(At3g51280),G47519(SRM1),G4755(PMEI11),MSTRG.12810(BAM1),MSTRG.23590(MIK2),MSTRG.26620(NAKR2),MSTRG.28579(PI4KG4),MSTRG.29073(ZHD4),MSTRG.30088(CIA2),MSTRG.3130(KRP7),MSTRG.33565(SCRM),MSTRG.39554(--),MSTRG.47329(BDG3),MSTRG.49079(SOT12),MSTRG.57285(ZFP5),MSTRG.58263(SRS2),MSTRG.68895(WRI…
	GO:0008150	Biological Process	GO:0044699	single-organism process	94	75	G10189(MPK3),G10738(PHT1-4),G11654(GULLO6),G1327(GLO4),G15040(ABCB4),G15604(ADH1),G15607(ADH3),G15720(PAT08),3),G16071(RHM1),G1840(CYP707A2),G19078(GATL9),G19110(UGD5),G19366(PUMP5),G19412(PUMP5),G20646(PFK3),G21490(PFK3),4),G22936(ANT),G23188(UBQ10),G23464(At4g17280),G24319(MIOX1),G24743(RIBA1),G25258(AS1),G25274(ACO3),G25326(ACO3),G25327(ACO1),G27346(ALA1),G27616(TPPJ),G2792(ZIF1),G28170(PER51)…	G10237(VITISV_037692),G10274(EXPA4),G11185(--),G121(CYP75A1),G15547(At1g77330),G15910(SULTR1,G17625(PLA2-ALPHA),G17738(ABF2),G18005(WOX4),G18228(tag),G18232(tag),G18710(PSY2),G18893(BCA1),G18912(BCA1),G21949(SULTR3,G23642(FBA5),G24160(At3g27220),G25522(EXPA6),G25747(At5g07050),G26114(At5g07050),G26446(--),G27230(UTR2),G27791(PSY1),G28781(--),G29886(CYP86A22),G31665(GA2OX1),G32029(--),G32397(At5g4…
	GO:0008150	Biological Process	GO:0008152	metabolic process	130	92	G10026(CAF1-9),G10171(CAF1-9),G10189(MPK3),G10283(SCL9),G10719(EAS),G11654(GULLO6),G12918(BZIP44),G1327(GLO4),G14377(SAMDC),G14712(PAP20),G15055(BAM1),G15604(ADH1),G15607(ADH3),G15720(PAT08),G15963(RAP2-4),G16071(RHM1),G17261(CSLD3),G17406(XTH16),G17978(At5g24080),G18195(HSFA4D),G1840(CYP707A2),G18515(At3g47570),G18719(PCMP-H51),G19078(GATL9),G19110(UGD5),G20646(PFK3),G20876(LRK10),G21490(PFK3),G…	G10237(VITISV_037692),G10810(AUX22D),G10997(OMT1),G11185(--),G121(CYP75A1),G14097(PMEI9),G15547(At1g77330),G17625(PLA2-ALPHA),G17774(SCPL7),G18005(WOX4),G18228(tag),G18232(tag),G18630(At1g48100),G18710(PSY2),G22789(NAC072),G23642(FBA5),G26977(CIPK25),G27768(MYB20),G27791(PSY1),G27983(MAN7),G28781(--),G29406(BAM1),G29836(At4g34500),G29886(CYP86A22),G31665(GA2OX1),G32029(--),G32397(At5g45780),G3379…
	GO:0008150	Biological Process	GO:0048519	negative regulation of biological process	4	3	G12918(BZIP44),G21816(PECS-1.1),G29292(PECS-2.1),MSTRG.11621(PECS-2.1)	G14097(PMEI9),G4755(PMEI11),MSTRG.3130(KRP7)
	GO:0008150	Biological Process	GO:0065007	biological regulation	36	29	G10189(MPK3),G10283(SCL9),G12918(BZIP44),G15963(RAP2-4),G18195(HSFA4D),G19078(GATL9),G21816(PECS-1.1),G27346(ALA1),G29292(PECS-2.1),G2954(DME),G34001(MPK3),G34007(MPK3),G34008(MPK1),G37623(PBL3),G37803(PBL3),G3815(CIPK18),G46010(CIGR1),G8964(RIC4),MSTRG.11621(PECS-2.1),MSTRG.17768(ERF012),MSTRG.18091(ERF4),MSTRG.28351(MADS2),MSTRG.29268(CML18),MSTRG.33032(RLP15),MSTRG.38684(--),MSTRG.38685(--),MS…	G10810(AUX22D),G11185(--),G14097(PMEI9),G17738(ABF2),G26446(--),G26977(CIPK25),G28781(--),G32029(--),G39146(PIN1A),G41417(At3g51280),G47519(SRM1),G4755(PMEI11),MSTRG.12810(BAM1),MSTRG.23590(MIK2),MSTRG.26620(NAKR2),MSTRG.28579(PI4KG4),MSTRG.29073(ZHD4),MSTRG.30088(CIA2),MSTRG.3130(KRP7),MSTRG.33565(SCRM),MSTRG.39554(--),MSTRG.47329(BDG3),MSTRG.49079(SOT12),MSTRG.52523(RECA),MSTRG.57285(ZFP5),MSTR…
	GO:0008150	Biological Process	GO:0000003	reproduction	7	8	G10189(MPK3),G24494(EXLA2),G34001(MPK3),G34007(MPK3),G34008(MPK1),MSTRG.28351(MADS2),MSTRG.66033(VAMP724)	G23179(EXPB3),G23226(EXPB3),G39146(PIN1A),MSTRG.12810(BAM1),MSTRG.30303(IDL2),MSTRG.33565(SCRM),MSTRG.44373(DTX35),MSTRG.58263(SRS2)
	GO:0008150	Biological Process	GO:0032501	multicellular organismal process	13	12	G10189(MPK3),G25274(ACO3),G25326(ACO3),G3216(ACO3),G34001(MPK3),G34007(MPK3),G34008(MPK1),MSTRG.17768(ERF012),MSTRG.28351(MADS2),MSTRG.29268(CML18),MSTRG.45815(PKSB),MSTRG.50394(PLT1),MSTRG.66033(VAMP724)	G11185(--),G18005(WOX4),G39146(PIN1A),MSTRG.12810(BAM1),MSTRG.29073(ZHD4),MSTRG.3130(KRP7),MSTRG.33565(SCRM),MSTRG.44373(DTX35),MSTRG.51142(PHT2-1),MSTRG.57285(ZFP5),MSTRG.70973(LBD4),MSTRG.78936(EPFL9)
M3 CK vs M3 2 h	GO:0008150	Biological Process	GO:0032502	developmental process	17	16	G10189(MPK3),G24743(RIBA1),G25274(ACO3),G25326(ACO3),G3216(ACO3),G34001(MPK3),G34007(MPK3),G34008(MPK1),G3761(BETVIII),G45280(RIBA1),G8964(RIC4),MSTRG.17768(ERF012),MSTRG.28351(MADS2),MSTRG.29268(CML18),MSTRG.45815(PKSB),MSTRG.66033(VAMP724),MSTRG.78520(CIPK12)	G11185(--),G18005(WOX4),G28781(--),G39146(PIN1A),MSTRG.12810(BAM1),MSTRG.29073(ZHD4),MSTRG.30303(IDL2),MSTRG.3130(KRP7),MSTRG.33565(SCRM),MSTRG.44373(DTX35),MSTRG.51142(PHT2-1),MSTRG.57285(ZFP5),MSTRG.58263(SRS2),MSTRG.7036(--),MSTRG.70973(LBD4),MSTRG.78936(EPFL9)
	GO:0008150	Biological Process	GO:0051179	localization	27	23	G10189(MPK3),G10738(PHT1-4),G15040(ABCB4),3),G19366(PUMP5),G19412(PUMP5),4),G22936(ANT),G23188(UBQ10),G23389(NPF2.11),G27346(ALA1),G34001(MPK3),G34007(MPK3),G34008(MPK1),G3842(NIP3-1),G8209(NPF7.3),MSTRG.16341(INV3),MSTRG.21961(UUAT1),MSTRG.28351(MADS2),MSTRG.3344(MYOB5),MSTRG.50683(--),MSTRG.58031(PHT1-7),MSTRG.5946(PIP2-1),MSTRG.64144(ZIP10),MSTRG.66033(VAMP724),MSTRG.73841(ACA1),MSTRG.923(--)	G1020(TIP2-1),G10274(EXPA4),G11185(--),G15910(SULTR1,G21949(SULTR3,G24160(At3g27220),G25522(EXPA6),G36717(--),G39146(PIN1A),G48738(TOL5),MSTRG.20702(--),MSTRG.26620(NAKR2),MSTRG.28579(PI4KG4),MSTRG.30088(CIA2),MSTRG.33565(SCRM),MSTRG.44373(DTX35),MSTRG.49919(BACOVA_02659),MSTRG.50506(BACOVA_02659),MSTRG.51142(PHT2-1),MSTRG.52523(RECA),MSTRG.5746(EXPA3),MSTRG.58934(accB),MSTRG.72203(At4g40080)
	GO:0008150	Biological Process	GO:0040007	growth	2	2	G24743(RIBA1),G45280(RIBA1)	G11185(--),MSTRG.12810(BAM1)
	GO:0008150	Biological Process	GO:0022414	reproductive process	6	6	G10189(MPK3),G34001(MPK3),G34007(MPK3),G34008(MPK1),MSTRG.28351(MADS2),MSTRG.66033(VAMP724)	G39146(PIN1A),MSTRG.12810(BAM1),MSTRG.30303(IDL2),MSTRG.33565(SCRM),MSTRG.44373(DTX35),MSTRG.58263(SRS2)
	GO:0008150	Biological Process	GO:0071840	cellular component organization or biogenesis	17	18	G17406(XTH16),G21816(PECS-1.1),G23048(XTH24),G23920(XTH15),G29292(PECS-2.1),G29693(TUBB2),G3761(BETVIII),G8964(RIC4),G9649(XTH20),G9653(XTH16),MSTRG.11621(PECS-2.1),MSTRG.24068(JGB),MSTRG.28351(MADS2),MSTRG.45815(PKSB),MSTRG.66033(VAMP724),MSTRG.73841(ACA1),MSTRG.78520(CIPK12)	G10274(EXPA4),G18630(At1g48100),G25522(EXPA6),G33544(EXPA4),G36717(--),G39146(PIN1A),G40267(--),G7416(EXPA10),G7609(EXPA2),MSTRG.12810(BAM1),MSTRG.28579(PI4KG4),MSTRG.33565(SCRM),MSTRG.41220(PME68),MSTRG.44373(DTX35),MSTRG.45127(RPL38A),MSTRG.51142(PHT2-1),MSTRG.5746(EXPA3),MSTRG.58263(SRS2)
	GO:0008150	Biological Process	GO:0009987	cellular process	107	79	G10026(CAF1-9),G10171(CAF1-9),G10189(MPK3),G10738(PHT1-4),G12918(BZIP44),G14377(SAMDC),G14712(PAP20),G15040(ABCB4),G15055(BAM1),G15963(RAP2-4),G16071(RHM1),G17261(CSLD3),G17406(XTH16),G17978(At5g24080),G18719(PCMP-H51),G19078(GATL9),G20646(PFK3),G20876(LRK10),G21490(PFK3),G21816(PECS-1.1),4),G22404(XTH24),G22936(ANT),G23048(XTH24),G23188(UBQ10),G23920(XTH15),G24319(MIOX1),G24743(RIBA1),G25274(ACO…	G10237(VITISV_037692),G10274(EXPA4),G10810(AUX22D),G11185(--),G16737(AUX22D),G17738(ABF2),G18005(WOX4),G18228(tag),G18232(tag),G18630(At1g48100),G18710(PSY2),G21949(SULTR3,G22789(NAC072),G23203(RMA1H1),G23642(FBA5),G25522(EXPA6),G25747(At5g07050),G26114(At5g07050),G26446(--),G26977(CIPK25),G27230(UTR2),G27768(MYB20),G27791(PSY1),G28781(--),G29406(BAM1),G29836(At4g34500),G29886(CYP86A22),G32029(--…
	GO:0003674	Molecular Function	GO:0004871	signal transducer activity	4	1	G10189(MPK3),G34001(MPK3),G34007(MPK3),G34008(MPK1)	G11185(--)
	GO:0003674	Molecular Function	GO:0098772	molecular function regulator	2	1	G21816(PECS-1.1),MSTRG.11621(PECS-2.1)	MSTRG.3130(KRP7)
	GO:0003674	Molecular Function	GO:0001071	nucleic acid binding transcription factor activity	6	3	G15963(RAP2-4),G18195(HSFA4D),MSTRG.17768(ERF012),MSTRG.18091(ERF4),MSTRG.28351(MADS2),MSTRG.50394(PLT1)	G47519(SRM1),MSTRG.29073(ZHD4),MSTRG.68895(WRI1)
	GO:0003674	Molecular Function	GO:0003824	catalytic activity	135	68	G10026(CAF1-9),G10171(CAF1-9),G10189(MPK3),G10719(EAS),G11544(GULLO6),G11654(GULLO6),G1327(GLO4),G14377(SAMDC),G14571(GPAT1),G14712(PAP20),G15040(ABCB4),G15055(BAM1),G15604(ADH1),G15607(ADH3),G15720(PAT08),G15837(TAR4),G16071(RHM1),G16365(LPPD),G17261(CSLD3),G17406(XTH16),G17978(At5g24080),G18004(GSTU7),G1840(CYP707A2),G18515(At3g47570),G19078(GATL9),G19110(UGD5),G20646(PFK3),G20876(LRK10),G21490…	G10237(VITISV_037692),G10997(OMT1),G121(CYP75A1),G14097(PMEI9),G15547(At1g77330),G16750(At3g16150),G17774(SCPL7),G18228(tag),G18232(tag),G18630(At1g48100),G18710(PSY2),G18893(BCA1),G18912(BCA1),G23128(CYP72A15),G23642(FBA5),G24768(UGT85A23),G26977(CIPK25),G27791(PSY1),G27983(MAN7),G29406(BAM1),G29836(At4g34500),G29886(CYP86A22),G30565(PERK13),G31665(GA2OX1),G32397(At5g45780),G33556(AIRP2),G33795(…
	GO:0003674	Molecular Function	GO:0005215	transporter activity	12	6	G10738(PHT1-4),G15040(ABCB4),G19366(PUMP5),G19412(PUMP5),4),G27346(ALA1),G3842(NIP3-1),MSTRG.21961(UUAT1),MSTRG.3344(MYOB5),MSTRG.58031(PHT1-7),MSTRG.64144(ZIP10),MSTRG.73841(ACA1)	G21949(SULTR3,G25747(At5g07050),G26114(At5g07050),MSTRG.44373(DTX35),MSTRG.51142(PHT2-1),MSTRG.52523(RECA)
	GO:0003674	Molecular Function	GO:0005488	binding	85	55	G10189(MPK3),G10719(EAS),G11654(GULLO6),G12918(BZIP44),G1327(GLO4),G14712(PAP20),G15040(ABCB4),G15604(ADH1),G15607(ADH3),G15720(PAT08),G16071(RHM1),G17844(--),G18195(HSFA4D),G1840(CYP707A2),G19110(UGD5),G20646(PFK3),G21871(PYL4),G22362(CYP71A2),G22390(CYP725A2),G23188(UBQ10),G24743(RIBA1),G25258(AS1),G25274(ACO3),G25326(ACO3),G26587(METK3),G27346(ALA1),G27606(HIPP23),G27974(Cht3),G28170(PER51),G2…	G10997(OMT1),G11185(--),G121(CYP75A1),G15547(At1g77330),G17625(PLA2-ALPHA),G18893(BCA1),G18912(BCA1),G20886(KUA1),G21513(KUA1),G23128(CYP72A15),G26729(U2AF35A),G26977(CIPK25),G27768(MYB20),G28781(--),G29836(At4g34500),G29886(CYP86A22),G31665(GA2OX1),G32397(At5g45780),G33556(AIRP2),G33898(AIRP2),G33917(AIRP2),G36436(MYB62),G36473(HIPP20),G36480(HIPP20),G36795(HIS2A),G37389(RZPF34),G37392(RZPF34),G…
	GO:0003674	Molecular Function	GO:0005198	structural molecule activity	1	0	G29693(TUBB2)	--
	GO:0005575	Cellular Component	GO:0005576	extracellular region	11	1	G17406(XTH16),G22404(XTH24),G23048(XTH24),G23920(XTH15),G9649(XTH20),G9653(XTH16),MSTRG.16341(INV3),MSTRG.233(EP1),MSTRG.23316(LAC9),MSTRG.436(EP1),MSTRG.44919(TT10)	MSTRG.78936(EPFL9)
	GO:0005575	Cellular Component	GO:0044464	cell part	73	59	G10026(CAF1-9),G10171(CAF1-9),G10189(MPK3),G15055(BAM1),G15607(ADH3),G15963(RAP2-4),G17406(XTH16),G18195(HSFA4D),G18719(PCMP-H51),G19078(GATL9),G19366(PUMP5),G19412(PUMP5),G21816(PECS-1.1),G21871(PYL4),G22390(CYP725A2),G22936(ANT),G23048(XTH24),G23188(UBQ10),G23920(XTH15),G24319(MIOX1),G24743(RIBA1),G26587(METK3),G27974(Cht3),G28829(HMGR),G28835(HMGR),G28837(HMG2),G28848(HMG1),G29292(PECS-2.1),G2…	G10237(VITISV_037692),G10274(EXPA4),G11185(--),G17625(PLA2-ALPHA),G18710(PSY2),G24160(At3g27220),G25522(EXPA6),G26729(U2AF35A),G27791(PSY1),G29406(BAM1),G33544(EXPA4),G36717(--),G36795(HIS2A),G37814(Os02g0794700),G39146(PIN1A),G40267(--),G4284(GAPB),G44217(BAM3),G46683(DIN1),G47023(ATJ20),G47519(SRM1),G7416(EXPA10),G7609(EXPA2),G8815(ATJ20),G8851(ATJ20),G9277(LHCB4.1),MSTRG.12810(BAM1),MSTRG.1767…
	GO:0005575	Cellular Component	GO:0005623	cell	73	59	G10026(CAF1-9),G10171(CAF1-9),G10189(MPK3),G15055(BAM1),G15607(ADH3),G15963(RAP2-4),G17406(XTH16),G18195(HSFA4D),G18719(PCMP-H51),G19078(GATL9),G19366(PUMP5),G19412(PUMP5),G21816(PECS-1.1),G21871(PYL4),G22390(CYP725A2),G22936(ANT),G23048(XTH24),G23188(UBQ10),G23920(XTH15),G24319(MIOX1),G24743(RIBA1),G26587(METK3),G27974(Cht3),G28829(HMGR),G28835(HMGR),G28837(HMG2),G28848(HMG1),G29292(PECS-2.1),G2…	G10237(VITISV_037692),G10274(EXPA4),G11185(--),G17625(PLA2-ALPHA),G18710(PSY2),G24160(At3g27220),G25522(EXPA6),G26729(U2AF35A),G27791(PSY1),G29406(BAM1),G33544(EXPA4),G36717(--),G36795(HIS2A),G37814(Os02g0794700),G39146(PIN1A),G40267(--),G4284(GAPB),G44217(BAM3),G46683(DIN1),G47023(ATJ20),G47519(SRM1),G7416(EXPA10),G7609(EXPA2),G8815(ATJ20),G8851(ATJ20),G9277(LHCB4.1),MSTRG.12810(BAM1),MSTRG.1767…
	GO:0005575	Cellular Component	GO:0031974	membrane-enclosed lumen	1	1	MSTRG.18091(ERF4)	MSTRG.3130(KRP7)
	GO:0005575	Cellular Component	GO:0030054	cell junction	6	2	4),MSTRG.436(EP1),MSTRG.46787(NPC3),MSTRG.58031(PHT1-7),MSTRG.6250(PLDDELTA),MSTRG.66033(VAMP724)	G21949(SULTR3,G39146(PIN1A)
	GO:0005575	Cellular Component	GO:0043226	organelle	47	44	G10026(CAF1-9),G10171(CAF1-9),G10189(MPK3),G15055(BAM1),G15963(RAP2-4),G18195(HSFA4D),G18719(PCMP-H51),G19078(GATL9),G19366(PUMP5),G19412(PUMP5),G22390(CYP725A2),G22936(ANT),G23188(UBQ10),G24743(RIBA1),G27974(Cht3),G28829(HMGR),G28835(HMGR),G28837(HMG2),G28848(HMG1),G29693(TUBB2),G34001(MPK3),G34007(MPK3),G34008(MPK1),G45280(RIBA1),G48894(UBQ10),MSTRG.16811(At2g30550),MSTRG.17768(ERF012),MSTRG.18…	G10237(VITISV_037692),G11185(--),G17625(PLA2-ALPHA),G18710(PSY2),G24160(At3g27220),G26729(U2AF35A),G27791(PSY1),G29406(BAM1),G36717(--),G36795(HIS2A),G40267(--),G4284(GAPB),G44217(BAM3),G46683(DIN1),G47023(ATJ20),G47519(SRM1),G8815(ATJ20),G8851(ATJ20),MSTRG.12810(BAM1),MSTRG.17670(co-2),MSTRG.24313(PSD2),MSTRG.25251(--),MSTRG.26201(--),MSTRG.27678(PPRD2),MSTRG.28579(PI4KG4),MSTRG.29073(ZHD4),MSTR…
	GO:0005575	Cellular Component	GO:0044425	membrane part	31	11	G10738(PHT1-4),G15040(ABCB4),G15720(PAT08),G17261(CSLD3),G19078(GATL9),G19366(PUMP5),G19412(PUMP5),4),G22936(ANT),G23464(At4g17280),G24490(AATL1),G27346(ALA1),G28829(HMGR),G28835(HMGR),G28837(HMG2),G28848(HMG1),G36416(At1g68400),G3842(NIP3-1),G38845(RBOHC),G38855(RBOHC),G39844(RBOHC),G41740(--),G48885(AATL1),MSTRG.21961(UUAT1),MSTRG.22249(GAE1),MSTRG.28351(MADS2),MSTRG.58031(PHT1-7),MSTRG.5946(PI…	G1020(TIP2-1),G21949(SULTR3,G25747(At5g07050),G26114(At5g07050),G27230(UTR2),G30625(LAX5),G32397(At5g45780),G39146(PIN1A),G9277(LHCB4.1),MSTRG.44373(DTX35),MSTRG.51142(PHT2-1)
	GO:0005575	Cellular Component	GO:0016020	membrane	44	20	G10738(PHT1-4),G15040(ABCB4),G15720(PAT08),G17261(CSLD3),G19078(GATL9),G19366(PUMP5),G19412(PUMP5),4),G22936(ANT),G23464(At4g17280),G24490(AATL1),G27346(ALA1),G28829(HMGR),G28835(HMGR),G28837(HMG2),G28848(HMG1),G36416(At1g68400),G3842(NIP3-1),G38845(RBOHC),G38855(RBOHC),G39844(RBOHC),G39903(RBOHC),G41740(--),G48885(AATL1),MSTRG.14251(CCR4),MSTRG.14252(CCR4),MSTRG.21961(UUAT1),MSTRG.22249(GAE1),MS…	G1020(TIP2-1),G21949(SULTR3,G23203(RMA1H1),G25747(At5g07050),G26114(At5g07050),G27230(UTR2),G30625(LAX5),G32397(At5g45780),G39146(PIN1A),G40267(--),G41492(--),G48738(TOL5),G9277(LHCB4.1),MSTRG.12810(BAM1),MSTRG.23590(MIK2),MSTRG.24313(PSD2),MSTRG.27678(PPRD2),MSTRG.44373(DTX35),MSTRG.51142(PHT2-1),MSTRG.57072(At2g30890)
	GO:0005575	Cellular Component	GO:0044422	organelle part	16	11	G19366(PUMP5),G19412(PUMP5),G22936(ANT),G24743(RIBA1),G28829(HMGR),G28835(HMGR),G28848(HMG1),G45280(RIBA1),MSTRG.18091(ERF4),MSTRG.22249(GAE1),MSTRG.233(EP1),MSTRG.28351(MADS2),MSTRG.436(EP1),MSTRG.66033(VAMP724),MSTRG.73841(ACA1),MSTRG.923(--)	G24160(At3g27220),G36717(--),G40267(--),G44217(BAM3),MSTRG.12810(BAM1),MSTRG.24313(PSD2),MSTRG.3130(KRP7),MSTRG.44373(DTX35),MSTRG.45127(RPL38A),MSTRG.51142(PHT2-1),MSTRG.52523(RECA)
	GO:0005575	Cellular Component	GO:0032991	macromolecular complex	3	2	G29693(TUBB2),MSTRG.24068(JGB),MSTRG.28351(MADS2)	G9277(LHCB4.1),MSTRG.45127(RPL38A)
	GO:0008150	Biological Process	GO:0023052	signaling	86	88	G10189(MPK3),G11489(AUX22B),G11747(OPR3),G12209(IAA4),G12251(IAA14),G12324(IAA14),G13506(RABA1F),G13508(RABA1F),G13602(RABA1F),G14067(DSP1),G15201(CUL4),G18950(SAP12),G19078(GATL9),G22669(RAP2-3),G24183(TIFY10A),G25480(NSL1),G25956(AUX22B),G28946(AMT3-1),G30681(XLG1),G30688(XLG1),G30792(HB1),G31536(ARF15),G32619(LSD1),G34001(MPK3),G34007(MPK3),G34008(MPK1),G37043(At1g20050),1),G37836(CIPK6),G3784…	G10073(CSN2),G10135(CNX1),G10280(ORP3C),G11185(--),G11468(ETR2),G11974(PED1),G13535(YPT3),G15182(GLR3.4),G15308(DDB1),G1562(WAT1),G16499(FTA),G16576(BRG3),G16768(--),G17738(ABF2),G1779(ABF2),G17889(ABF2),G1813(ABF2),G19038(ABCB19),G19416(HSF24),G19440(RHN1),G19650(CYP90B1),G22510(CRPK1),G25313(RABA1F),G2551(RABC2A),G25982(GG2),G33301(T92),G33550(PLC4),G33621(ISPG),G34017(ISPG),G34882(DMR6),G36130…
	GO:0008150	Biological Process	GO:0002376	immune system process	34	20	G10189(MPK3),G15990(SHKA),G16674(SHKA),G25480(NSL1),G28946(AMT3-1),G31536(ARF15),G34001(MPK3),G34007(MPK3),G34008(MPK1),G6434(--),G6925(DHAPS-1),MSTRG.12629(ACA13),MSTRG.13375(IDM1),MSTRG.18091(ERF4),MSTRG.21114(--),MSTRG.23581(--),MSTRG.30302(PUB27),MSTRG.33352(SARD1),MSTRG.3832(Cht5),MSTRG.45051(HSPRO1),MSTRG.51389(CML31),MSTRG.51390(CML31),MSTRG.52707(CML19),MSTRG.5346(--),MSTRG.53602(--),MSTR…	G22510(CRPK1),G30428(RPS16-2),G30431(RPS16-2),G33118(RPS16-2),G33621(ISPG),G34017(ISPG),G34021(DRB2),G34882(DMR6),G42995(DMR6),MSTRG.10506(GLIP1),MSTRG.24245(GILP),MSTRG.27104(EP3),MSTRG.40363(LSD1),MSTRG.40473(--),MSTRG.40475(--),MSTRG.42369(FH8),MSTRG.52600(GLIP1),MSTRG.65622(At1g75040),MSTRG.75293(fmdA),MSTRG.75294(fmdA)
	GO:0008150	Biological Process	GO:0051704	multi-organism process	56	51	G10189(MPK3),G15990(SHKA),G16674(SHKA),G17300(CYP707A1),G17501(CYP707A1),G18749(UGT74B1),G2193(dfr1),G24183(TIFY10A),G24744(DIT2),G25480(NSL1),G2658(ILL6),G28946(AMT3-1),G29051(UGT74B1),G32619(LSD1),G34001(MPK3),G34007(MPK3),G34008(MPK1),1),G41746(CYP707A1),G6434(--),G6925(DHAPS-1),G9762(RAD5A),MSTRG.10032(WRKY51),MSTRG.12629(ACA13),MSTRG.13050(SAG21),MSTRG.14602(NPF2.5),MSTRG.17768(ERF012),MSTRG…	G10135(CNX1),G10280(ORP3C),G18197(At2g44920),G18529(NIK3),G18532(NIK3),G18536(NIK3),G25080(THI1-2),G33621(ISPG),G34017(ISPG),G34882(DMR6),G37049(PHT4,G37287(PAO),G38299(HSL1),G38786(GLPK),G39146(PIN1A),G42995(DMR6),G46682(At2g44920),G9960(ORP3C),MSTRG.10506(GLIP1),MSTRG.15521(TULP8),MSTRG.15989(--),MSTRG.21409(ADS3),MSTRG.25003(--),MSTRG.25738(CAT7),MSTRG.33827(At4g02290),MSTRG.37897(At5g35735),M…
	GO:0008150	Biological Process	GO:0065007	biological regulation	221	280	G10189(MPK3),G10283(SCL9),G10750(--),G10810(AUX22D),G1098(MYB59),G11018(RAP2-3),G11474(PGR5),G11489(AUX22B),G11747(OPR3),G11968(CIPK21),G12209(IAA4),G12251(IAA14),G12324(IAA14),G12774(CIPK2),G12918(BZIP44),G13506(RABA1F),G13508(RABA1F),G13602(RABA1F),G14067(DSP1),G15201(CUL4),G15963(RAP2-4),G16170(--),G16779(SCL1),G16850(HSP90),G17194(ATHB-17),G17922(WRKY7),G18159(IAA17),G18195(HSFA4D),G18749(UGT…	G10073(CSN2),G10135(CNX1),G10144(ATAB2),G10176(FAM210B),G10236(FAM210B),G10280(ORP3C),G10635(KRP4),G10941(MORF2),G11103(PAC),G11185(--),G1136(PMEU1),G11468(ETR2),G11689(MCM2),G11974(PED1),G1248(PMEU1),G1290(COAD),G13535(YPT3),G13537(CGL160),G14091(PMEI11),G14097(PMEI9),G14134(--),G14142(--),G14367(TPS5),G14691(CCS1),G14933(--),G15182(GLR3.4),G15308(DDB1),G1562(WAT1),G16499(FTA),G16576(BRG3),G1658…
	GO:0008150	Biological Process	GO:0048518	positive regulation of biological process	19	29	G10189(MPK3),G19273(At5g16400),G27346(ALA1),G29860(HCF101),G34001(MPK3),G34007(MPK3),G34008(MPK1),MSTRG.12655(IAA7),MSTRG.1428(GH3.5),MSTRG.1430(GH3.6),MSTRG.18091(ERF4),MSTRG.23419(NAKR2),MSTRG.25527(MYC2),MSTRG.33059(CAS),MSTRG.34985(WNK11),MSTRG.35061(WNK11),MSTRG.42542(WAK3),MSTRG.63859(ACA4),MSTRG.74133(SUFE2)	G13537(CGL160),G14367(TPS5),G14691(CCS1),G1562(WAT1),G16582(ARPC5A),G18197(At2g44920),G19810(BAM1),G21124(ISA1),G24164(GLUTRBP),G24508(GLUTRBP),G25080(THI1-2),G29781(At5g05200),G33301(T92),G38913(CYP97A3),G43891(TPS5),G46230(DPE2),G46682(At2g44920),G47315(At4g27700),G8885(TMK4),MSTRG.10506(GLIP1),MSTRG.1521(NTK-1),MSTRG.21920(LRR-RLK),MSTRG.26620(NAKR2),MSTRG.37897(At5g35735),MSTRG.44672(NAKR2),M…
	GO:0008150	Biological Process	GO:0008152	metabolic process	688	851	G10026(CAF1-9),G10070(CYP707A2),G10171(CAF1-9),G10189(MPK3),G10283(SCL9),G10288(CYP707A2),G10454(PDX1),G10558(PUB9),G10719(EAS),G10750(--),G10810(AUX22D),G1098(MYB59),G11165(RAV2),G1118(PUB14),G1121(NORK),G11474(PGR5),G11489(AUX22B),G11734(CRK19),G11747(OPR3),G11762(LECRKS2),G11968(CIPK21),G12209(IAA4),G12251(IAA14),G12324(IAA14),G12356(At4g29890),G12457(CAO),G12625(NAC029),G12709(PRS1),G12774(CI…	G10073(CSN2),G10135(CNX1),G10144(ATAB2),G10176(FAM210B),G10236(FAM210B),G10237(VITISV_037692),G10280(ORP3C),G10346(Ndufaf7),G10635(KRP4),G10713(QOR),G10789(SKL2),G1084(LKR/SDH),G10893(--),G10941(MORF2),G10997(OMT1),G11103(PAC),G1112(PNSB3),G11185(--),G11245(MAP1B),G11310(MitHPPK/DHPS),G1136(PMEU1),G11380(COQ3),G11416(SUVH2),G11468(ETR2),G11509(WDR12),G11689(MCM2),G11724(CEPR2),G11781(HIS2A),G1182…
	GO:0008150	Biological Process	GO:0050789	regulation of biological process	193	250	G10189(MPK3),G10283(SCL9),G10750(--),G10810(AUX22D),G1098(MYB59),G11018(RAP2-3),G11474(PGR5),G11489(AUX22B),G11747(OPR3),G11968(CIPK21),G12209(IAA4),G12251(IAA14),G12324(IAA14),G12774(CIPK2),G12918(BZIP44),G13506(RABA1F),G13508(RABA1F),G13602(RABA1F),G14067(DSP1),G15201(CUL4),G15963(RAP2-4),G16170(--),G16779(SCL1),G16850(HSP90),G17194(ATHB-17),G17922(WRKY7),G18159(IAA17),G18195(HSFA4D),G18950(SAP…	G10073(CSN2),G10135(CNX1),G10144(ATAB2),G10176(FAM210B),G10236(FAM210B),G10280(ORP3C),G10635(KRP4),G10941(MORF2),G11103(PAC),G11185(--),G1136(PMEU1),G11468(ETR2),G11689(MCM2),G11974(PED1),G1248(PMEU1),G1290(COAD),G13535(YPT3),G13537(CGL160),G14091(PMEI11),G14097(PMEI9),G14134(--),G14142(--),G14367(TPS5),G14691(CCS1),G14933(--),G15182(GLR3.4),G15308(DDB1),G1562(WAT1),G16499(FTA),G16576(BRG3),G1658…
	GO:0008150	Biological Process	GO:0009987	cellular process	623	773	G10026(CAF1-9),G10070(CYP707A2),G10171(CAF1-9),G10189(MPK3),G10288(CYP707A2),G10454(PDX1),G10558(PUB9),G10738(PHT1-4),G10750(--),G10810(AUX22D),G1098(MYB59),G11002(SYP41),G11018(RAP2-3),G11030(CRRSP56),G11165(RAV2),G1118(PUB14),G1121(NORK),G11474(PGR5),G11489(AUX22B),G11734(CRK19),G11747(OPR3),G11762(LECRKS2),G11968(CIPK21),G12037(PLT4),G12209(IAA4),G12251(IAA14),G12324(IAA14),G12356(At4g29890),G…	G10010(DTX21),G10061(--),G10073(CSN2),G10075(--),G10135(CNX1),G10144(ATAB2),G10176(FAM210B),G10236(FAM210B),G10237(VITISV_037692),G10274(EXPA4),G10280(ORP3C),G10319(SlH4),G10346(Ndufaf7),G10635(KRP4),G10789(SKL2),G10893(--),G10941(MORF2),G11103(PAC),G1112(PNSB3),G11185(--),G11245(MAP1B),G11310(MitHPPK/DHPS),G1136(PMEU1),G11416(SUVH2),G11449(PHT1-4),G11468(ETR2),G11509(WDR12),G11689(MCM2),G11724(C…
	GO:0008150	Biological Process	GO:0044699	single-organism process	511	647	G10070(CYP707A2),G10189(MPK3),G10288(CYP707A2),G10738(PHT1-4),G11002(SYP41),G11018(RAP2-3),G11063(BOR1),G11474(PGR5),G11489(AUX22B),G11747(OPR3),G12037(PLT4),G12209(IAA4),G12251(IAA14),G12324(IAA14),G12356(At4g29890),G12457(CAO),G12709(PRS1),G1327(GLO4),G13310(CYP81F3),G13486(PHT1-8),G13506(RABA1F),G13508(RABA1F),G13602(RABA1F),G13964(HMGR2),G14030(NDB2),G14031(PVA42),G14067(DSP1),G14644(NIR1),G1…	G10010(DTX21),G10061(--),G10073(CSN2),G10075(--),G10135(CNX1),G10144(ATAB2),G10176(FAM210B),G10236(FAM210B),G10237(VITISV_037692),G10274(EXPA4),G10280(ORP3C),G10346(Ndufaf7),G10635(KRP4),G10713(QOR),G10789(SKL2),G1084(LKR/SDH),G10893(--),G10941(MORF2),G11103(PAC),G1112(PNSB3),G11185(--),G11310(MitHPPK/DHPS),G11416(SUVH2),G11449(PHT1-4),G11468(ETR2),G11509(WDR12),G11689(MCM2),G11781(HIS2A),G11824(…
	GO:0008150	Biological Process	GO:0050896	response to stimulus	229	238	G10070(CYP707A2),G10189(MPK3),G10288(CYP707A2),G1098(MYB59),G11002(SYP41),G11018(RAP2-3),G11474(PGR5),G11489(AUX22B),G11747(OPR3),G12209(IAA4),G12251(IAA14),G12324(IAA14),G12918(BZIP44),G13506(RABA1F),G13508(RABA1F),G13602(RABA1F),G14067(DSP1),G1489(RUS1),G15201(CUL4),G15990(SHKA),G16007(At1g78280),G16674(SHKA),G16850(HSP90),G17300(CYP707A1),G17501(CYP707A1),G17766(ABC1K3),G18195(HSFA4D),G18228(t…	G10073(CSN2),G10135(CNX1),G10144(ATAB2),G10201(VAMP714),G10274(EXPA4),G10280(ORP3C),G11185(--),G11468(ETR2),G11974(PED1),G12880(At3g03770),G1290(COAD),G12930(--),G13535(YPT3),G14459(HSF30),G15182(GLR3.4),G15308(DDB1),G1562(WAT1),G1625(--),G16499(FTA),G16576(BRG3),G16768(--),G17575(CKX5),G17708(BT1),G17738(ABF2),G1779(ABF2),G17889(ABF2),G1802(--),G1813(ABF2),G18197(At2g44920),G18529(NIK3),G18532(N…
	GO:0008150	Biological Process	GO:0001906	cell killing	1	0	MSTRG.66106(TPM-1)	--
	GO:0008150	Biological Process	GO:0032501	multicellular organismal process	83	118	G10070(CYP707A2),G10189(MPK3),G10288(CYP707A2),G15201(CUL4),G16850(HSP90),G17300(CYP707A1),G17501(CYP707A1),G19100(GAUT13),G2056(ACS3),G2318(BCCP2),G23291(CER3),G24183(TIFY10A),G25266(ACO3),G25274(ACO3),G25326(ACO3),G26028(NAC087),G31536(ARF15),G3216(ACO3),G34001(MPK3),G34007(MPK3),G34008(MPK1),G37154(HCF107),G37836(CIPK6),G37847(CIPK6),G38369(COP1),G3844(PFE),G38816(COP1),G3885(LSC30),G40985(LPA…	G10073(CSN2),G10176(FAM210B),G10236(FAM210B),G10941(MORF2),G11103(PAC),G11185(--),G11689(MCM2),G14691(CCS1),G1562(WAT1),G17192(At5g46580),G17388(CLV1),G18345(TON2),G18433(HD1),G18529(NIK3),G18532(NIK3),G18536(NIK3),G19038(ABCB19),G19650(CYP90B1),G2041(KN1),G20584(CDKF-1),G212(SKL1),G21770(TDR),G22417(XTH9),G23595(FAS1),G23620(BCCP1),G24164(GLUTRBP),G24508(GLUTRBP),G25931(EGY1),G25982(GG2),G26247(…
	GO:0008150	Biological Process	GO:0040011	locomotion	1	0	MSTRG.50131(PVIP)	--
	GO:0008150	Biological Process	GO:0048511	rhythmic process	0	8	--	G18622(R1),G23753(DSP4),G43662(CSP41A),G46230(DPE2),G46630(EFL1),MSTRG.61500(MPK7),MSTRG.65079(GI),MSTRG.69517(ETR2)
	GO:0008150	Biological Process	GO:0098754	detoxification	0	2	--	MSTRG.38555(LPD1),MSTRG.40363(LSD1)
	GO:0008150	Biological Process	GO:0032502	developmental process	97	151	G10070(CYP707A2),G10189(MPK3),G10288(CYP707A2),G15201(CUL4),G16850(HSP90),G17300(CYP707A1),G17501(CYP707A1),G18749(UGT74B1),G19100(GAUT13),G2056(ACS3),G2318(BCCP2),G23291(CER3),G24183(TIFY10A),G24743(RIBA1),G25266(ACO3),G25268(Os02g0639600),G25274(ACO3),G25326(ACO3),G29051(UGT74B1),G31536(ARF15),G3216(ACO3),G32619(LSD1),G34001(MPK3),G34007(MPK3),G34008(MPK1),G37154(HCF107),G3761(BETVIII),G38369(C…	G10176(FAM210B),G10236(FAM210B),G10941(MORF2),G11103(PAC),G11185(--),G11689(MCM2),G14691(CCS1),G15013(EXPA1),G1562(WAT1),G16499(FTA),G17192(At5g46580),G17388(CLV1),G18345(TON2),G18433(HD1),G18529(NIK3),G18532(NIK3),G18536(NIK3),G19038(ABCB19),G19650(CYP90B1),G2041(KN1),G20584(CDKF-1),G212(SKL1),G21574(PCM),G21770(TDR),G22417(XTH9),G23302(ICL),G23306(ICL2),G23318(ICL),G23320(ICL2),G23414(ICL),G235…
	GO:0008150	Biological Process	GO:0048519	negative regulation of biological process	16	27	G10750(--),G12918(BZIP44),G16170(--),G19273(At5g16400),G29292(PECS-2.1),G37043(At1g20050),G37154(HCF107),G46992(PME17),G680(rraA),G777(rraA),G9694(PME34),MSTRG.13375(IDM1),MSTRG.18777(ASPM),MSTRG.43815(PME17),MSTRG.43816(PME17),MSTRG.55232(ABCG28)	G10635(KRP4),G1136(PMEU1),G1248(PMEU1),G14091(PMEI11),G14097(PMEI9),G20584(CDKF-1),G22270(THO3),G28166(--),G30428(RPS16-2),G30431(RPS16-2),G33118(RPS16-2),G34021(DRB2),G37115(KIN12F),G40335(GPA1),G41995(PMEU1),G45048(KIN12F),G46753(--),G4752(PMEI9),G4755(PMEI11),G47961(APC10),MSTRG.3130(KRP7),MSTRG.52212(AGO7),MSTRG.67421(ETG1),MSTRG.68414(HOX22),MSTRG.6965(CDC2D),MSTRG.8058(AGO7),MSTRG.8101(BZIP…
	GO:0008150	Biological Process	GO:0040007	growth	19	18	G18749(UGT74B1),G20507(CYP734A1),G2318(BCCP2),G24743(RIBA1),G28268(COB),G28352(COB),G29051(UGT74B1),G45280(RIBA1),G45803(SKU5),MSTRG.12093(--),MSTRG.12655(IAA7),MSTRG.12808(BAM1),MSTRG.12810(BAM1),MSTRG.29087(PERK5),MSTRG.33729(TRN1),MSTRG.3809(CPL2),MSTRG.38293(ROPGEF7),MSTRG.60217(TRN1),MSTRG.70827(APC8)	G11185(--),G1562(WAT1),G19038(ABCB19),G23620(BCCP1),G34564(YLS8),G36130(ABCB19),G43210(--),G44524(AHP1),G47961(APC10),G8347(YLS8),MSTRG.42314(LNG1),MSTRG.42369(FH8),MSTRG.42428(LNG1),MSTRG.44490(IRE),MSTRG.61500(MPK7),MSTRG.6626(BHLH85),MSTRG.66991(CVA69.24),MSTRG.9891(CYP78A7)
	GO:0008150	Biological Process	GO:0000003	reproduction	43	71	G10070(CYP707A2),G10189(MPK3),G10288(CYP707A2),G15201(CUL4),G17300(CYP707A1),G17501(CYP707A1),G2318(BCCP2),G23291(CER3),G24183(TIFY10A),G24494(EXLA2),G31536(ARF15),G34001(MPK3),G34007(MPK3),G34008(MPK1),G38369(COP1),G38816(COP1),G40985(LPAT1),G41746(CYP707A1),G44235(FER2),MSTRG.11058(--),MSTRG.12808(BAM1),MSTRG.12810(BAM1),MSTRG.18777(ASPM),MSTRG.28351(MADS2),MSTRG.32314(At2g30020),MSTRG.32556(IR…	G17192(At5g46580),G18529(NIK3),G18532(NIK3),G18536(NIK3),G19038(ABCB19),G2041(KN1),G21770(TDR),G23212(EXPB3),G23226(EXPB3),G23302(ICL),G23306(ICL2),G23318(ICL),G23320(ICL2),G23414(ICL),G28166(--),G30428(RPS16-2),G30431(RPS16-2),G33118(RPS16-2),G34062(EMB2768),G36130(ABCB19),G37287(PAO),G38299(HSL1),G39146(PIN1A),G42123(CP33),G42209(GCR2),G43395(CP33),G43505(EB1C),G46630(EFL1),G46753(--),G46998(AI…
	GO:0008150	Biological Process	GO:0022414	reproductive process	42	66	G10070(CYP707A2),G10189(MPK3),G10288(CYP707A2),G15201(CUL4),G17300(CYP707A1),G17501(CYP707A1),G2318(BCCP2),G23291(CER3),G24183(TIFY10A),G31536(ARF15),G34001(MPK3),G34007(MPK3),G34008(MPK1),G38369(COP1),G38816(COP1),G40985(LPAT1),G41746(CYP707A1),G44235(FER2),MSTRG.11058(--),MSTRG.12808(BAM1),MSTRG.12810(BAM1),MSTRG.18777(ASPM),MSTRG.28351(MADS2),MSTRG.32314(At2g30020),MSTRG.32556(IRE),MSTRG.33928…	G17192(At5g46580),G18529(NIK3),G18532(NIK3),G18536(NIK3),G19038(ABCB19),G2041(KN1),G21770(TDR),G23302(ICL),G23306(ICL2),G23318(ICL),G23320(ICL2),G23414(ICL),G28166(--),G30428(RPS16-2),G30431(RPS16-2),G33118(RPS16-2),G34062(EMB2768),G36130(ABCB19),G37287(PAO),G38299(HSL1),G39146(PIN1A),G42123(CP33),G42209(GCR2),G43395(CP33),G43505(EB1C),G46630(EFL1),G46753(--),G46998(AIM1),G4753(PEX10),G47961(APC1…
	GO:0008150	Biological Process	GO:0051179	localization	158	193	G10189(MPK3),G10738(PHT1-4),G11002(SYP41),G11030(CRRSP56),G11063(BOR1),G11474(PGR5),G12037(PLT4),G13024(SFH6),G13506(RABA1F),G13508(RABA1F),G13602(RABA1F),G13732(ABH1),G14031(PVA42),G15201(CUL4),3),G16694(PUP3),G16850(HSP90),G16851(ABCB13),G18700(AAP6),G18945(ABCB15),G19366(PUMP5),G19412(PUMP5),G20376(TIL),G20991(ITN1),G21001(TIP1-2),G21004(TIP1-2),G21060(TIP1-2),G21328(NPF6.2),G21820(TIL),G2193(…	G10135(CNX1),G10144(ATAB2),G10201(VAMP714),G10240(PIP2-7),G10269(VAMP714),G10274(EXPA4),G10280(ORP3C),G11014(GOS11),G11185(--),G11449(PHT1-4),G11509(WDR12),G12381(SRP19),G1290(COAD),G13304(AVP1),G13535(YPT3),G14046(SFT2),G14101(PEX7),G14480(At1g32410),G15182(GLR3.4),G15532(SECA2),G1562(WAT1),G15910(SULTR1,G17192(At5g46580),G17312(NUDT25),G17483(VPS25),G17708(BT1),G18215(rlmN),G19038(ABCB19),G1906…
M3 CK vs M3 12 h	GO:0008150	Biological Process	GO:0022610	biological adhesion	0	2	--	G18345(TON2),G18433(HD1)
	GO:0008150	Biological Process	GO:0071840	cellular component organization or biogenesis	72	180	G11002(SYP41),G16170(--),G16850(HSP90),G16933(FH6),G17406(XTH16),G18430(NRS/ER),G19100(GAUT13),G23030(XTH16),G23048(XTH24),G2318(BCCP2),G23920(XTH15),G25268(Os02g0639600),G29188(CESA9),G29292(PECS-2.1),G29693(TUBB2),G29860(HCF101),G31299(NIFU2),G37154(HCF107),G3761(BETVIII),G39555(MODA),G40985(LPAT1),G41450(FH6),G45803(SKU5),G46992(PME17),G9649(XTH20),G9653(XTH16),G9694(PME34),G9762(RAD5A),MSTRG.…	G10144(ATAB2),G10274(EXPA4),G10319(SlH4),G10941(MORF2),G11103(PAC),G1136(PMEU1),G11416(SUVH2),G11509(WDR12),G11689(MCM2),G11778(At1g21900),G11974(PED1),G12268(PPL1),G12381(SRP19),G1248(PMEU1),G12803(CP31A),G12930(--),G14101(PEX7),G14691(CCS1),G15013(EXPA1),G15566(At4g00740),G1562(WAT1),G16499(FTA),G16582(ARPC5A),G18215(rlmN),G1823(LHCA5),G18345(TON2),G18433(HD1),G18529(NIK3),G18532(NIK3),G18536(N…
	GO:0003674	Molecular Function	GO:0098772	molecular function regulator	8	6	G19273(At5g16400),G680(rraA),G777(rraA),MSTRG.36636(B'BETA),MSTRG.38293(ROPGEF7),MSTRG.43816(PME17),MSTRG.55232(ABCG28),MSTRG.74133(SUFE2)	G10635(KRP4),G18345(TON2),G20508(B'KAPPA),G29847(--),G40335(GPA1),MSTRG.3130(KRP7)
	GO:0003674	Molecular Function	GO:0003824	catalytic activity	676	748	G10026(CAF1-9),G10070(CYP707A2),G10171(CAF1-9),G10189(MPK3),G10288(CYP707A2),G10337(At2g29380),G10553(OXI1),G10558(PUB9),G10714(PVS1),G10719(EAS),G10994(UGT73E1),G1118(PUB14),G1121(NORK),G11443(HSP26-A),G11446(HSP26-A),G11734(CRK19),G11747(OPR3),G11762(LECRKS2),G11789(APS1),G11968(CIPK21),G12154(APS1),G12356(At4g29890),G12457(CAO),G12709(PRS1),G12774(CIPK2),G1327(GLO4),G13310(CYP81F3),G13370(At2g…	G10000(CXE15),G10135(CNX1),G10179(--),G10229(UGT74F2),G10237(VITISV_037692),G10265(At5g60570),G10473(UXS3),G1067(LKR/SDH),G10713(QOR),G10812(PDF1B),G1084(LKR/SDH),G10849(GID1C),G10893(--),G10997(OMT1),G11245(MAP1B),G11310(MitHPPK/DHPS),G1136(PMEU1),G11380(COQ3),G11416(SUVH2),G11468(ETR2),G11724(CEPR2),G11824(CYP78A3),G1197(At1g51550),G11974(PED1),G12019(CPL3),G1203(GLCAT14A),G12038(BMY1),G12071(D…
	GO:0003674	Molecular Function	GO:0000988	transcription factor activity, protein binding	1	1	G29210(SIGE)	MSTRG.66991(CVA69.24)
	GO:0003674	Molecular Function	GO:0004871	signal transducer activity	10	9	G10189(MPK3),G34001(MPK3),G34007(MPK3),G34008(MPK1),G38345(MPK18),G38351(MPK18),G42598(MPK16),MSTRG.34985(WNK11),MSTRG.35061(WNK11),MSTRG.42542(WAK3)	G11185(--),G13092(NTF3),G19810(BAM1),G43210(--),G44524(AHP1),G8885(TMK4),MSTRG.21920(LRR-RLK),MSTRG.61500(MPK7),MSTRG.69517(ETR2)
	GO:0003674	Molecular Function	GO:0005215	transporter activity	69	75	G10738(PHT1-4),G12037(PLT4),G13486(PHT1-8),G16851(ABCB13),G18700(AAP6),G18945(ABCB15),G19366(PUMP5),G19412(PUMP5),G21001(TIP1-2),G21060(TIP1-2),4),G22413(AZG1),G24569(PLT5),G24744(DIT2),G24813(PLT5),G27346(ALA1),G27867(CAT1),G27995(CAT1),G28100(PHT1-8),G28946(AMT3-1),G29363(AZG1),G29653(SLAH3),G31426(ABCB26),G37010(ABCB25),1),G3842(NIP3-1),G38683(PLT4),G38689(PLT4),G44381(ABCC3),G45648(PDR1),G477…	G10010(DTX21),G11449(PHT1-4),G12077(DTX54),G12520(DTX54),G13304(AVP1),G1562(WAT1),G17131(DTX56),G18925(At3g28050),G19038(ABCB19),G1931(AAP6),G19555(STA),G19574(STA),G20644(PLT5),G21440(PLT5),G21552(STP14),G21949(SULTR3,G22136(POT2),G22157(At3g52300),G22356(POT2),G25047(DTX39),G2719(DTX44),G2930(ABCG39),G30235(MTP4),G30291(ABCI1),G31788(OPT7),G32114(At5g59250),G32482(INT2),G33650(At5g65000),G34351…
	GO:0003674	Molecular Function	GO:0016209	antioxidant activity	7	1	G27867(CAT1),G27995(CAT1),MSTRG.12573(PER5),MSTRG.12574(PER5),MSTRG.36423(Os07g0638300),MSTRG.47266(PER7),MSTRG.66089(PNC1)	G35324(CAT1)
	GO:0003674	Molecular Function	GO:0001071	nucleic acid binding transcription factor activity	23	20	G1098(MYB59),G15963(RAP2-4),G17194(ATHB-17),G18195(HSFA4D),G19847(HAT22),G26028(NAC087),G29210(SIGE),G31536(ARF15),G32619(LSD1),G48026(--),G48887(NFYA7),G9828(--),MSTRG.10032(WRKY51),MSTRG.12655(IAA7),MSTRG.17768(ERF012),MSTRG.18091(ERF4),MSTRG.28351(MADS2),MSTRG.31077(WRKY41),MSTRG.38470(DREB2B),MSTRG.59224(NFYB3),MSTRG.64165(WRKY50),MSTRG.71151(AMS),MSTRG.79128(AMS)	G18433(HD1),G2041(KN1),G30947(AGL24),G41179(EFM),G47519(SRM1),G48644(ANR1),G48677(MYR2),G8777(WRKY4),MSTRG.15521(TULP8),MSTRG.23323(FZP),MSTRG.33873(--),MSTRG.37452(--),MSTRG.40363(LSD1),MSTRG.42433(--),MSTRG.44163(ZHD4),MSTRG.46908(--),MSTRG.6292(ILI3),MSTRG.68414(HOX22),MSTRG.70383(--),MSTRG.8101(BZIP2)
	GO:0003674	Molecular Function	GO:0005488	binding	483	514	G10054(AXS2),G10070(CYP707A2),G10189(MPK3),G10288(CYP707A2),G10530(TRP4),G10714(PVS1),G10719(EAS),G1098(MYB59),G1118(PUB14),G11489(AUX22B),G11747(OPR3),G11762(LECRKS2),G11968(CIPK21),G12209(IAA4),G12251(IAA14),G12324(IAA14),G12356(At4g29890),G12457(CAO),G12774(CIPK2),G12918(BZIP44),G13003(ACR8),G1327(GLO4),G13310(CYP81F3),G13428(CYP81D1),G13506(RABA1F),G13508(RABA1F),G13602(RABA1F),G13708(SERK2),…	G10135(CNX1),G10144(ATAB2),G10280(ORP3C),G10319(SlH4),G10346(Ndufaf7),G10473(UXS3),G10713(QOR),G10986(PH1),G10997(OMT1),G11185(--),G11245(MAP1B),G11416(SUVH2),G11724(CEPR2),G11745(--),G11781(HIS2A),G11824(CYP78A3),G12143(--),G12381(SRP19),G12496(--),G12880(At3g03770),G12930(--),G13092(NTF3),G13258(PAT24),G13535(YPT3),G13704(ARC5),G14327(H3-7),G14332(H3-7),G14790(RKF1),G15021(PAP2),G15176(RAD5B),G…
	GO:0003674	Molecular Function	GO:0060089	molecular transducer activity	1	4	MSTRG.34840(GLR2.8)	G11468(ETR2),G33550(PLC4),G40335(GPA1),G41866(ETR2)
	GO:0003674	Molecular Function	GO:0005198	structural molecule activity	1	7	G29693(TUBB2)	G25447(RPL34),G25503(RPL34),G31815(RPS6),G40717(RPL5),G43504(RPS10),G9488(RPL6),MSTRG.42052(rplL)
	GO:0005575	Cellular Component	GO:0005576	extracellular region	18	31	G16850(HSP90),G17406(XTH16),G18430(NRS/ER),G21688(LAC22),G22404(XTH24),G23030(XTH16),G23048(XTH24),G23920(XTH15),G44038(IRX12),G45803(SKU5),G937(ABP19A),G9649(XTH20),G9653(XTH16),MSTRG.10954(LAC22),MSTRG.233(EP1),MSTRG.234(EP1),MSTRG.436(EP1),MSTRG.66959(BGAL2)	G17575(CKX5),G22417(XTH9),G32208(GALM),G32286(GALM),G35266(XTH32),G3922(XTH1),G41712(Galm),G43662(CSP41A),G46104(XTH32),G9843(XTH32),MSTRG.10506(GLIP1),MSTRG.19508(XTH32),MSTRG.21699(PREP2),MSTRG.23316(LAC9),MSTRG.31721(XTH31),MSTRG.44919(TT10),MSTRG.46495(BGAL1),MSTRG.48194(EXL3),MSTRG.52600(GLIP1),MSTRG.61615(XTH31),MSTRG.64041(LAC14),MSTRG.65622(At1g75040),MSTRG.66986(BGAL15),MSTRG.66991(CVA69…
	GO:0005575	Cellular Component	GO:0044421	extracellular region part	0	4	--	G17575(CKX5),MSTRG.10506(GLIP1),MSTRG.48194(EXL3),MSTRG.52600(GLIP1)
	GO:0005575	Cellular Component	GO:0044425	membrane part	158	197	G10070(CYP707A2),G10288(CYP707A2),G10738(PHT1-4),G11063(BOR1),G12037(PLT4),G13093(RBL1),G13486(PHT1-8),G13708(SERK2),G13964(HMGR2),G16245(JMJ706),G16268(OsI_38237),G16469(RLK7),G16694(PUP3),G16933(FH6),G17261(CSLD3),G17300(CYP707A1),G17484(CSLD2),G17501(CYP707A1),G18425(RBL1),G18700(AAP6),G18945(ABCB15),G19078(GATL9),G19100(GAUT13),G19366(PUMP5),G19412(PUMP5),G20507(CYP734A1),G20930(RLK7),G21001(…	G10010(DTX21),G10061(--),G10075(--),G10201(VAMP714),G10240(PIP2-7),G10269(VAMP714),G10823(LFG2),G11014(GOS11),G11449(PHT1-4),G11912(At1g09580),G12077(DTX54),G12268(PPL1),G12520(DTX54),G12880(At3g03770),G13171(TET10),G13258(PAT24),G14046(SFT2),G14480(At1g32410),G14691(CCS1),G14790(RKF1),G15182(GLR3.4),G15566(At4g00740),G1562(WAT1),G17131(DTX56),G17708(BT1),G1823(LHCA5),G18529(NIK3),G18532(NIK3),G1…
	GO:0005575	Cellular Component	GO:0009295	nucleoid	0	2	--	G22763(MRL7),G22771(MRL7)
	GO:0005575	Cellular Component	GO:0016020	membrane	227	278	G10070(CYP707A2),G10288(CYP707A2),G10738(PHT1-4),G11002(SYP41),G11063(BOR1),G11762(LECRKS2),G12037(PLT4),G13093(RBL1),G13486(PHT1-8),G13708(SERK2),G13964(HMGR2),G14031(PVA42),G16086(PUP1),G16245(JMJ706),G16268(OsI_38237),G16469(RLK7),G16694(PUP3),G16850(HSP90),G16933(FH6),G17261(CSLD3),G17300(CYP707A1),G17484(CSLD2),G17501(CYP707A1),G17766(ABC1K3),G18425(RBL1),G18430(NRS/ER),G18700(AAP6),G18945(A…	G10010(DTX21),G10061(--),G10075(--),G10201(VAMP714),G10240(PIP2-7),G10269(VAMP714),G10319(SlH4),G10406(--),G10823(LFG2),G11014(GOS11),G11449(PHT1-4),G11468(ETR2),G11912(At1g09580),G11974(PED1),G12077(DTX54),G12268(PPL1),G12520(DTX54),G12880(At3g03770),G13171(TET10),G13258(PAT24),G13535(YPT3),G14046(SFT2),G14480(At1g32410),G14531(immp1l),G14691(CCS1),G14790(RKF1),G15182(GLR3.4),G15566(At4g00740),G…
	GO:0005575	Cellular Component	GO:0043226	organelle	236	435	G10026(CAF1-9),G10171(CAF1-9),G10189(MPK3),G10836(At2g30620),G1098(MYB59),G11002(SYP41),G11474(PGR5),G11747(OPR3),G13370(At2g41040),G13964(HMGR2),G14031(PVA42),G1489(RUS1),G15055(BAM1),G15201(CUL4),G15963(RAP2-4),G15990(SHKA),G16172(--),G16674(SHKA),G16850(HSP90),G16933(FH6),G17194(ATHB-17),G17766(ABC1K3),G18195(HSFA4D),G18719(PCMP-H51),G19034(CYP82C4),G19078(GATL9),G19100(GAUT13),G19273(At5g1640…	G10073(CSN2),G10144(ATAB2),G10176(FAM210B),G10201(VAMP714),G10236(FAM210B),G10237(VITISV_037692),G10319(SlH4),G10635(KRP4),G10941(MORF2),G11014(GOS11),G11103(PAC),G11185(--),G11245(MAP1B),G11416(SUVH2),G11468(ETR2),G11509(WDR12),G11781(HIS2A),G11974(PED1),G12019(CPL3),G12268(PPL1),G12698(--),G12804(--),G1290(COAD),G12930(--),G1333(--),G14101(PEX7),G14327(H3-7),G14332(H3-7),G14358(DAAT),G14480(At1…
	GO:0005575	Cellular Component	GO:0019012	virion	2	5	G42846(VTE3),MSTRG.42841(LARP6B)	G33391(VTE3),G34564(YLS8),G8347(YLS8),MSTRG.5170(PSRP2),MSTRG.69416(--)
	GO:0005575	Cellular Component	GO:0044423	virion part	2	5	G42846(VTE3),MSTRG.42841(LARP6B)	G33391(VTE3),G34564(YLS8),G8347(YLS8),MSTRG.5170(PSRP2),MSTRG.69416(--)
	GO:0005575	Cellular Component	GO:0031974	membrane-enclosed lumen	4	6	G38369(COP1),G38816(COP1),MSTRG.18091(ERF4),MSTRG.60217(TRN1)	G11509(WDR12),G24010(--),G29746(NDK4),G47961(APC10),MSTRG.3130(KRP7),MSTRG.65079(GI)
	GO:0005575	Cellular Component	GO:0005623	cell	311	563	G10026(CAF1-9),G10171(CAF1-9),G10189(MPK3),G10530(TRP4),G10836(At2g30620),G1098(MYB59),G11002(SYP41),G11030(CRRSP56),G11474(PGR5),G11747(OPR3),G13024(SFH6),G13370(At2g41040),G13964(HMGR2),G14031(PVA42),G1489(RUS1),G15055(BAM1),G15201(CUL4),G15963(RAP2-4),G15990(SHKA),G16007(At1g78280),G16172(--),G16674(SHKA),G16778(At1g47380),G16850(HSP90),G16933(FH6),G17194(ATHB-17),G17406(XTH16),G17766(ABC1K3),…	G10073(CSN2),G10135(CNX1),G10144(ATAB2),G10176(FAM210B),G10201(VAMP714),G10236(FAM210B),G10237(VITISV_037692),G10274(EXPA4),G10319(SlH4),G10635(KRP4),G10941(MORF2),G10986(PH1),G11014(GOS11),G11103(PAC),G1112(PNSB3),G11185(--),G11245(MAP1B),G1136(PMEU1),G11416(SUVH2),G11509(WDR12),G11781(HIS2A),G11974(PED1),G12019(CPL3),G12268(PPL1),G12381(SRP19),G1248(PMEU1),G12698(--),G12803(CP31A),G12804(--),G1…
	GO:0005575	Cellular Component	GO:0044464	cell part	311	562	G10026(CAF1-9),G10171(CAF1-9),G10189(MPK3),G10530(TRP4),G10836(At2g30620),G1098(MYB59),G11002(SYP41),G11030(CRRSP56),G11474(PGR5),G11747(OPR3),G13024(SFH6),G13370(At2g41040),G13964(HMGR2),G14031(PVA42),G1489(RUS1),G15055(BAM1),G15201(CUL4),G15963(RAP2-4),G15990(SHKA),G16007(At1g78280),G16172(--),G16674(SHKA),G16778(At1g47380),G16850(HSP90),G16933(FH6),G17194(ATHB-17),G17406(XTH16),G17766(ABC1K3),…	G10073(CSN2),G10135(CNX1),G10144(ATAB2),G10176(FAM210B),G10201(VAMP714),G10236(FAM210B),G10237(VITISV_037692),G10274(EXPA4),G10319(SlH4),G10635(KRP4),G10941(MORF2),G10986(PH1),G11014(GOS11),G11103(PAC),G1112(PNSB3),G11185(--),G11245(MAP1B),G1136(PMEU1),G11416(SUVH2),G11509(WDR12),G11781(HIS2A),G11974(PED1),G12019(CPL3),G12268(PPL1),G12381(SRP19),G1248(PMEU1),G12698(--),G12803(CP31A),G12804(--),G1…
	GO:0005575	Cellular Component	GO:0044422	organelle part	87	160	G11474(PGR5),G13370(At2g41040),G13964(HMGR2),G14031(PVA42),G1489(RUS1),G16850(HSP90),G19273(At5g16400),G19366(PUMP5),G19412(PUMP5),G20027(--),G20272(CPR),G20281(CPR),G2036(--),G21001(TIP1-2),G21060(TIP1-2),G22936(ANT),G2318(BCCP2),G23291(CER3),G24743(RIBA1),G24744(DIT2),G25351(RMA1H1),G28829(HMGR),G28835(HMGR),G28848(HMG1),G29860(HCF101),G31299(NIFU2),G31426(ABCB26),G32455(HMG1),G33218(PAP8),G356…	G10176(FAM210B),G10236(FAM210B),G10319(SlH4),G11468(ETR2),G11509(WDR12),G11974(PED1),G14101(PEX7),G14358(DAAT),G14480(At1g32410),G14691(CCS1),G14997(--),G15566(At4g00740),G1562(WAT1),G17483(VPS25),G17708(BT1),G17994(RPL17),G18164(RPL17),G18197(At2g44920),G1823(LHCA5),G18622(R1),G20466(CIPK24),G212(SKL1),G21204(CRR6),G21793(SPL2),G22763(MRL7),G22771(MRL7),G23184(ER-ANT1),G23357(HPL),G23407(HPL),G2…
	GO:0005575	Cellular Component	GO:0031012	extracellular matrix	0	1	--	MSTRG.78388(BXL7)
	GO:0005575	Cellular Component	GO:0030054	cell junction	22	24	G16850(HSP90),G18430(NRS/ER),4),G28946(AMT3-1),G30792(HB1),G41390(A6),G45803(SKU5),MSTRG.13375(IDM1),MSTRG.234(EP1),MSTRG.30302(PUB27),MSTRG.34786(--),MSTRG.3830(--),MSTRG.3831(--),MSTRG.436(EP1),MSTRG.437(RTNLB5),MSTRG.48366(--),MSTRG.48676(RFS6),MSTRG.57007(SULTR3,4),MSTRG.66033(VAMP724),MSTRG.71406(CRK2),MSTRG.74797(EHD1)	G10319(SlH4),G18517(At1g32090),G21949(SULTR3,G23850(CHER1),G39146(PIN1A),G39716(STY13),G40335(GPA1),G41456(PDCB2),G46067(VIT_16s0100g00290),G46998(AIM1),G4792(CHER1),G4799(CHER1),MSTRG.16347(At5g39865),MSTRG.37132(--),MSTRG.37897(At5g35735),MSTRG.42369(FH8),MSTRG.48194(EXL3),MSTRG.50024(--),MSTRG.60701(HIRL2),MSTRG.66991(CVA69.24),MSTRG.68448(NACK1),MSTRG.713(COPT5.1),MSTRG.78388(BXL7),MSTRG.7875…
	GO:0005575	Cellular Component	GO:0032991	macromolecular complex	19	90	G13732(ABH1),G15201(CUL4),G28720(At5g23290),G29693(TUBB2),G38369(COP1),G38816(COP1),G44039(RPL23A),G48887(NFYA7),MSTRG.13375(IDM1),MSTRG.24068(JGB),MSTRG.28351(MADS2),MSTRG.33729(TRN1),MSTRG.34619(At5g19830),MSTRG.42841(LARP6B),MSTRG.5346(--),MSTRG.60217(TRN1),MSTRG.70827(APC8),MSTRG.73940(ABIL1),MSTRG.73989(VHA-c''1)	G10073(CSN2),G11509(WDR12),G12268(PPL1),G12381(SRP19),G14101(PEX7),G14134(--),G14142(--),G143(RPL27),G14933(--),G16582(ARPC5A),G17483(VPS25),G17994(RPL17),G18164(RPL17),G1823(LHCA5),G21124(ISA1),G22270(THO3),G24251(rpmH),G24265(Snrpe),G24452(rpmH),G2463(RPS23),G25359(TIF3D1),G25447(RPL34),G25503(RPL34),G25982(GG2),G29024(rpmJ),G30224(PNSL1),G30315(PNSL1),G30428(RPS16-2),G30431(RPS16-2),G31362(TIF…
	GO:0008150	Biological Process	GO:0002376	immune system process	33	11	G10189(MPK3),G15990(SHKA),G16674(SHKA),G22481(NRT3.1),G25382(At3g55800),G25480(NSL1),G31536(ARF15),G34001(MPK3),G6434(--),G7260(At3g55800),MSTRG.12629(ACA13),MSTRG.18091(ERF4),MSTRG.21114(--),MSTRG.30302(PUB27),MSTRG.33352(SARD1),MSTRG.33522(NRT3.2),MSTRG.37143(RNF170),MSTRG.3832(Cht5),MSTRG.45051(HSPRO1),MSTRG.51389(CML31),MSTRG.51390(CML31),MSTRG.52707(CML19),MSTRG.5346(--),MSTRG.53602(--),MSTR…	G22510(CRPK1),G25686(BLH9),G33349(EOL1),G33621(ISPG),G34882(DMR6),G38039(NQR),MSTRG.27104(EP3),MSTRG.40363(LSD1),MSTRG.40473(--),MSTRG.42104(WRKY6),MSTRG.57973(FMO1)
	GO:0008150	Biological Process	GO:0008152	metabolic process	652	527	G10026(CAF1-9),G10064(FTSH10),G10070(CYP707A2),G10171(CAF1-9),G10189(MPK3),G10225(AIFM2),G10283(SCL9),G10288(CYP707A2),G10373(SLP1),G10466(--),G10558(PUB9),G10567(PUB9),G10810(AUX22D),G1098(MYB59),G11165(RAV2),G11474(PGR5),G11489(AUX22B),G1173(LYK3),G11747(OPR3),G11968(CIPK21),G12209(IAA4),G12251(IAA14),G12324(IAA14),G12356(At4g29890),G12377(ARF9),G12457(CAO),G12625(NAC029),G12709(PRS1),G12774(CI…	G10280(ORP3C),G10635(KRP4),G10789(SKL2),G1084(LKR/SDH),G10941(MORF2),G10997(OMT1),G11103(PAC),G1112(PNSB3),G11185(--),G11245(MAP1B),G1136(PMEU1),G11416(SUVH2),G11468(ETR2),G11493(PPO),G11654(GULLO6),G11724(CEPR2),G11769(PAP15),G11974(PED1),G12038(BMY1),G12077(DTX54),G12223(--),G1248(PMEU1),G12880(At3g03770),G13001(SQD1),G13092(NTF3),G13265(SRPK1),G13452(--),G1351(Os04g0670700),G13558(SQE1),G1364(…
	GO:0008150	Biological Process	GO:0065007	biological regulation	230	156	G10189(MPK3),G10283(SCL9),G10373(SLP1),G10810(AUX22D),G1098(MYB59),G11018(RAP2-3),G11474(PGR5),G11489(AUX22B),G11747(OPR3),G11968(CIPK21),G12209(IAA4),G12251(IAA14),G12324(IAA14),G12377(ARF9),G12774(CIPK2),G12918(BZIP44),G12982(AKT1),G13506(RABA1F),G13508(RABA1F),G13602(RABA1F),G14394(HY5),G14950(HPR),G15895(RABG3A),G15963(RAP2-4),G16170(--),G16401(HPR),G16850(HSP90),G17194(ATHB-17),G17922(WRKY7)…	G10280(ORP3C),G10635(KRP4),G10941(MORF2),G11103(PAC),G11185(--),G1136(PMEU1),G11468(ETR2),G11974(PED1),G1248(PMEU1),G14142(--),G14933(--),G16235(CCOAOMT1),G17388(CLV1),G17575(CKX5),G17708(BT1),G1779(ABF2),G18197(At2g44920),G18201(SCL9),G18433(HD1),G18529(NIK3),G18532(NIK3),G18536(NIK3),G19416(HSF24),G19440(RHN1),G2041(KN1),G20466(CIPK24),G20472(MTERF6),G20584(CDKF-1),G21433(PLC2),G21455(CDKF-1),G…
	GO:0008150	Biological Process	GO:0051704	multi-organism process	55	25	G10189(MPK3),G15990(SHKA),G16674(SHKA),G17300(CYP707A1),G17501(CYP707A1),G18749(UGT74B1),G2193(dfr1),G22481(NRT3.1),G24183(TIFY10A),G24744(DIT2),G24763(DIT2-1),G25382(At3g55800),G25480(NSL1),G2658(ILL6),G29051(UGT74B1),G34001(MPK3),G41746(CYP707A1),G5259(HSP83A),G6434(--),G7260(At3g55800),MSTRG.10032(WRKY51),MSTRG.12623(ACA13),MSTRG.12629(ACA13),MSTRG.13050(SAG21),MSTRG.14602(NPF2.5),MSTRG.21114(…	G10280(ORP3C),G18197(At2g44920),G18529(NIK3),G18532(NIK3),G18536(NIK3),G25080(THI1-2),G33621(ISPG),G34882(DMR6),G37287(PAO),G37418(PAO),G38039(NQR),G38299(HSL1),G46682(At2g44920),G9960(ORP3C),MSTRG.12280(CURL3),MSTRG.21409(ADS3),MSTRG.3589(pod),MSTRG.38228(TR1),MSTRG.40363(LSD1),MSTRG.40473(--),MSTRG.49079(SOT12),MSTRG.52236(PII-2),MSTRG.57973(FMO1),MSTRG.62933(ADS3),MSTRG.69517(ETR2)
	GO:0008150	Biological Process	GO:0023052	signaling	77	47	G10189(MPK3),G11489(AUX22B),G11747(OPR3),G12209(IAA4),G12251(IAA14),G12324(IAA14),G13506(RABA1F),G13508(RABA1F),G13602(RABA1F),G14394(HY5),G15895(RABG3A),G18950(SAP12),G19078(GATL9),G20440(OPR3),G22669(RAP2-3),G24183(TIFY10A),G25382(At3g55800),G25480(NSL1),G25956(AUX22B),G31536(ARF15),G32029(--),G34001(MPK3),G37847(CIPK6),G38369(COP1),G38814(COP1),G38815(COP1),G38816(COP1),G45767(XLG1),G7260(At3g…	G10280(ORP3C),G11185(--),G11468(ETR2),G11974(PED1),G1779(ABF2),G19416(HSF24),G19440(RHN1),G21433(PLC2),G21645(EIN4),G22510(CRPK1),G25982(GG2),G33301(T92),G33349(EOL1),G33621(ISPG),G34882(DMR6),G36130(ABCB19),G38039(NQR),G41939(--),G42217(PED1),G42796(AEE21),G43210(--),G46412(RTE1),G9025(GPX2),G9028(GPX2),G9586(At4g10100),G9960(ORP3C),MSTRG.12280(CURL3),MSTRG.19554(CXP,MSTRG.22208(GASA6),MSTRG.257…
	GO:0008150	Biological Process	GO:0048518	positive regulation of biological process	22	16	G10189(MPK3),G14394(HY5),G19273(At5g16400),G25382(At3g55800),G27346(ALA1),G29860(HCF101),G30932(MEKK1),G34001(MPK3),G43370(FTRC),G7260(At3g55800),G8736(APC7),MSTRG.12655(IAA7),MSTRG.1428(GH3.5),MSTRG.1430(GH3.6),MSTRG.18091(ERF4),MSTRG.23419(NAKR2),MSTRG.25527(MYC2),MSTRG.33565(SCRM),MSTRG.34985(WNK11),MSTRG.35061(WNK11),MSTRG.63859(ACA4),MSTRG.64588(IAA7)	G16235(CCOAOMT1),G18197(At2g44920),G24164(GLUTRBP),G24508(GLUTRBP),G25080(THI1-2),G27381(TPS5),G29781(At5g05200),G33301(T92),G43891(TPS5),G46230(DPE2),G46682(At2g44920),G48873(TRX1),MSTRG.21920(LRR-RLK),MSTRG.44672(NAKR2),MSTRG.57973(FMO1),MSTRG.9891(CYP78A7)
	GO:0008150	Biological Process	GO:0050896	response to stimulus	236	127	G10070(CYP707A2),G10189(MPK3),G10288(CYP707A2),G1098(MYB59),G11002(SYP41),G11018(RAP2-3),G11474(PGR5),G11489(AUX22B),G11747(OPR3),G12209(IAA4),G12251(IAA14),G12324(IAA14),G12377(ARF9),G12918(BZIP44),G12982(AKT1),G13506(RABA1F),G13508(RABA1F),G13602(RABA1F),G14394(HY5),G14950(HPR),G15895(RABG3A),G15990(SHKA),G16007(At1g78280),G16113(ATR1),G16401(HPR),G16674(SHKA),G16850(HSP90),G17300(CYP707A1),G17…	G10280(ORP3C),G11185(--),G11468(ETR2),G11974(PED1),G12880(At3g03770),G14459(HSF30),G16235(CCOAOMT1),G1625(--),G17575(CKX5),G17708(BT1),G1779(ABF2),G1802(--),G18197(At2g44920),G18529(NIK3),G18532(NIK3),G18536(NIK3),G18622(R1),G19416(HSF24),G19440(RHN1),G20466(CIPK24),G21433(PLC2),G21645(EIN4),G22510(CRPK1),G23285(--),G23698(MLO12),G25080(THI1-2),G25658(--),G25686(BLH9),G25931(EGY1),G25982(GG2),G28…
	GO:0008150	Biological Process	GO:0050789	regulation of biological process	198	135	G10189(MPK3),G10283(SCL9),G10373(SLP1),G10810(AUX22D),G1098(MYB59),G11018(RAP2-3),G11474(PGR5),G11489(AUX22B),G11747(OPR3),G11968(CIPK21),G12209(IAA4),G12251(IAA14),G12324(IAA14),G12377(ARF9),G12774(CIPK2),G12918(BZIP44),G12982(AKT1),G13506(RABA1F),G13508(RABA1F),G13602(RABA1F),G14394(HY5),G14950(HPR),G15895(RABG3A),G15963(RAP2-4),G16170(--),G16401(HPR),G16850(HSP90),G17194(ATHB-17),G17922(WRKY7)…	G10280(ORP3C),G10635(KRP4),G10941(MORF2),G11103(PAC),G11185(--),G1136(PMEU1),G11468(ETR2),G11974(PED1),G1248(PMEU1),G14142(--),G14933(--),G16235(CCOAOMT1),G17388(CLV1),G17708(BT1),G1779(ABF2),G18197(At2g44920),G18201(SCL9),G18433(HD1),G18529(NIK3),G18532(NIK3),G18536(NIK3),G19416(HSF24),G19440(RHN1),G2041(KN1),G20466(CIPK24),G20472(MTERF6),G20584(CDKF-1),G21433(PLC2),G21455(CDKF-1),G21645(EIN4),G…
	GO:0008150	Biological Process	GO:0001906	cell killing	1	0	MSTRG.66106(TPM-1)	--
	GO:0008150	Biological Process	GO:0040007	growth	25	8	G12982(AKT1),G18749(UGT74B1),G20507(CYP734A1),G2318(BCCP2),G24743(RIBA1),G28268(COB),G29051(UGT74B1),G3332(CYP734A1),G3337(CYP734A1),G44327(FZR3),G45280(RIBA1),G48195(ATHB-15),G48199(ATHB-8),G8736(APC7),MSTRG.12093(--),MSTRG.12655(IAA7),MSTRG.12808(BAM1),MSTRG.12810(BAM1),MSTRG.29087(PERK5),MSTRG.33729(TRN1),MSTRG.37350(Bp10),MSTRG.60217(TRN1),MSTRG.64588(IAA7),MSTRG.70827(APC8),MSTRG.71138(HUB1)	G11185(--),G23620(BCCP1),G34564(YLS8),G36130(ABCB19),G43210(--),G8347(YLS8),MSTRG.12280(CURL3),MSTRG.9891(CYP78A7)
	GO:0008150	Biological Process	GO:0009987	cellular process	588	445	G10026(CAF1-9),G10070(CYP707A2),G10171(CAF1-9),G10189(MPK3),G10288(CYP707A2),G10373(SLP1),G10466(--),G10558(PUB9),G10567(PUB9),G10810(AUX22D),G10945(SYP43),G1098(MYB59),G11002(SYP41),G11018(RAP2-3),G11030(CRRSP56),G11165(RAV2),G11474(PGR5),G11489(AUX22B),G1173(LYK3),G11747(OPR3),G11968(CIPK21),G12037(PLT4),G12209(IAA4),G12251(IAA14),G12324(IAA14),G12356(At4g29890),G12377(ARF9),G12625(NAC029),G127…	G10010(DTX21),G10061(--),G10075(--),G10280(ORP3C),G10635(KRP4),G10789(SKL2),G10941(MORF2),G11103(PAC),G1112(PNSB3),G11185(--),G11245(MAP1B),G1136(PMEU1),G11416(SUVH2),G11468(ETR2),G11724(CEPR2),G11769(PAP15),G11778(At1g21900),G11974(PED1),G12077(DTX54),G12223(--),G12381(SRP19),G1248(PMEU1),G12880(At3g03770),G13001(SQD1),G13092(NTF3),G13265(SRPK1),G13452(--),G1351(Os04g0670700),G1364(Mdp1),G14101(…
	GO:0008150	Biological Process	GO:0048511	rhythmic process	2	4	G14394(HY5),MSTRG.63278(TPS13)	G18622(R1),G23753(DSP4),G46230(DPE2),MSTRG.69517(ETR2)
	GO:0008150	Biological Process	GO:0044699	single-organism process	473	378	G10064(FTSH10),G10070(CYP707A2),G10189(MPK3),G10225(AIFM2),G10288(CYP707A2),G11002(SYP41),G11018(RAP2-3),G11063(BOR1),G11474(PGR5),G11489(AUX22B),G11747(OPR3),G12037(PLT4),G12209(IAA4),G12251(IAA14),G12324(IAA14),G12356(At4g29890),G12457(CAO),G12709(PRS1),G12982(AKT1),G13246(HSP70-5),G13310(CYP81F3),G13486(PHT1-8),G13506(RABA1F),G13508(RABA1F),G13602(RABA1F),G13964(HMGR2),G14031(PVA42),G14394(HY5…	G10010(DTX21),G10061(--),G10075(--),G10280(ORP3C),G10635(KRP4),G10789(SKL2),G1084(LKR/SDH),G10941(MORF2),G11103(PAC),G1112(PNSB3),G11185(--),G11416(SUVH2),G11468(ETR2),G11654(GULLO6),G11974(PED1),G12077(DTX54),G12381(SRP19),G12880(At3g03770),G13001(SQD1),G13558(SQE1),G14101(PEX7),G14358(DAAT),G14824(--),G15159(PYRB3),G15607(ADH3),G16235(CCOAOMT1),G1625(--),G16642(RCH2),G17099(At1g62810),G17131(DT…
	GO:0008150	Biological Process	GO:0048519	negative regulation of biological process	20	15	G10373(SLP1),G12918(BZIP44),G16170(--),G19273(At5g16400),G29292(PECS-2.1),G37154(HCF107),G39174(POLD2),G39228(PME44),G44327(FZR3),G46992(PME17),G680(rraA),G777(rraA),G8736(APC7),G9694(PME34),MSTRG.18777(ASPM),MSTRG.32010(MND1),MSTRG.43815(PME17),MSTRG.43816(PME17),MSTRG.55232(ABCG28),MSTRG.74311(SRT1)	G10635(KRP4),G1136(PMEU1),G1248(PMEU1),G20584(CDKF-1),G21455(CDKF-1),G25686(BLH9),G33349(EOL1),G37115(KIN12F),G41995(PMEU1),G45048(KIN12F),MSTRG.11621(PECS-2.1),MSTRG.13786(--),MSTRG.52212(AGO7),MSTRG.6965(CDC2D),MSTRG.8101(BZIP2)
	GO:0008150	Biological Process	GO:0032501	multicellular organismal process	87	59	G10070(CYP707A2),G10189(MPK3),G10288(CYP707A2),G12982(AKT1),G14394(HY5),G16850(HSP90),G17300(CYP707A1),G17501(CYP707A1),G19100(GAUT13),G19609(BGAL3),G2056(ACS3),G2318(BCCP2),G23291(CER3),G24183(TIFY10A),G25266(ACO3),G25274(ACO3),G25326(ACO3),G25382(At3g55800),G25800(PFE),G26028(NAC087),G31503(ARF15),G31536(ARF15),G3216(ACO3),G32484(INT2),G34001(MPK3),G35243(RPT2),G37154(HCF107),G37847(CIPK6),G383…	G10941(MORF2),G11103(PAC),G11185(--),G17192(At5g46580),G17388(CLV1),G18433(HD1),G18529(NIK3),G18532(NIK3),G18536(NIK3),G19223(At5g65000),G2041(KN1),G20584(CDKF-1),G21455(CDKF-1),G21770(TDR),G23620(BCCP1),G24164(GLUTRBP),G24508(GLUTRBP),G25658(--),G25686(BLH9),G25931(EGY1),G25982(GG2),G26454(SINAT2),G3240(At5g06550),G33349(EOL1),G33650(At5g65000),G36130(ABCB19),G37287(PAO),G37418(PAO),G38299(HSL1)…
	GO:0008150	Biological Process	GO:0022610	biological adhesion	4	2	G12982(AKT1),G48195(ATHB-15),G48199(ATHB-8),MSTRG.71138(HUB1)	G18433(HD1),G41378(HD1)
	GO:0008150	Biological Process	GO:0098754	detoxification	0	1	--	MSTRG.40363(LSD1)
	GO:0008150	Biological Process	GO:0000003	reproduction	46	36	G10070(CYP707A2),G10189(MPK3),G10288(CYP707A2),G17300(CYP707A1),G17501(CYP707A1),G2318(BCCP2),G23291(CER3),G24183(TIFY10A),G24494(EXLA2),G25800(PFE),G31536(ARF15),G34001(MPK3),G35243(RPT2),G36712(CYP63),G38369(COP1),G38814(COP1),G38815(COP1),G38816(COP1),G39174(POLD2),G41746(CYP707A1),G44235(FER2),G44327(FZR3),G48195(ATHB-15),G48199(ATHB-8),G8736(APC7),MSTRG.11058(--),MSTRG.12808(BAM1),MSTRG.1281…	G17192(At5g46580),G18529(NIK3),G18532(NIK3),G18536(NIK3),G2041(KN1),G21770(TDR),G23302(ICL),G23306(ICL2),G23414(ICL),G25686(BLH9),G25784(GRXS16),G34062(EMB2768),G36130(ABCB19),G37287(PAO),G37418(PAO),G38299(HSL1),G42123(CP33),G43395(CP33),G4753(PEX10),G8777(WRKY4),MSTRG.12280(CURL3),MSTRG.27104(EP3),MSTRG.3589(pod),MSTRG.37547(PXG7),MSTRG.38847(SKIP28),MSTRG.40473(--),MSTRG.43798(GA20ox1A),MSTRG.…
	GO:0008150	Biological Process	GO:0022414	reproductive process	45	34	G10070(CYP707A2),G10189(MPK3),G10288(CYP707A2),G17300(CYP707A1),G17501(CYP707A1),G2318(BCCP2),G23291(CER3),G24183(TIFY10A),G25800(PFE),G31536(ARF15),G34001(MPK3),G35243(RPT2),G36712(CYP63),G38369(COP1),G38814(COP1),G38815(COP1),G38816(COP1),G39174(POLD2),G41746(CYP707A1),G44235(FER2),G44327(FZR3),G48195(ATHB-15),G48199(ATHB-8),G8736(APC7),MSTRG.11058(--),MSTRG.12808(BAM1),MSTRG.12810(BAM1),MSTRG.…	G17192(At5g46580),G18529(NIK3),G18532(NIK3),G18536(NIK3),G2041(KN1),G21770(TDR),G23302(ICL),G23306(ICL2),G23414(ICL),G25686(BLH9),G25784(GRXS16),G34062(EMB2768),G36130(ABCB19),G37287(PAO),G37418(PAO),G38299(HSL1),G42123(CP33),G43395(CP33),G4753(PEX10),G8777(WRKY4),MSTRG.12280(CURL3),MSTRG.27104(EP3),MSTRG.3589(pod),MSTRG.38847(SKIP28),MSTRG.40473(--),MSTRG.43798(GA20ox1A),MSTRG.52236(PII-2),MSTRG…
M3 2 h vs M3 12 h	GO:0008150	Biological Process	GO:0032502	developmental process	98	78	G10070(CYP707A2),G10189(MPK3),G10288(CYP707A2),G12982(AKT1),G14394(HY5),G16850(HSP90),G17300(CYP707A1),G17501(CYP707A1),G18749(UGT74B1),G19100(GAUT13),G19609(BGAL3),G2056(ACS3),G2318(BCCP2),G23291(CER3),G24183(TIFY10A),G24743(RIBA1),G25266(ACO3),G25268(Os02g0639600),G25274(ACO3),G25326(ACO3),G25382(At3g55800),G25800(PFE),G29051(UGT74B1),G31503(ARF15),G31536(ARF15),G3216(ACO3),G34001(MPK3),G35243(…	G10941(MORF2),G11103(PAC),G11185(--),G17192(At5g46580),G17388(CLV1),G18433(HD1),G18529(NIK3),G18532(NIK3),G18536(NIK3),G19223(At5g65000),G2041(KN1),G20584(CDKF-1),G21455(CDKF-1),G21574(PCM),G21770(TDR),G23302(ICL),G23306(ICL2),G23414(ICL),G23620(BCCP1),G25658(--),G25686(BLH9),G25784(GRXS16),G25982(GG2),G28277(TCP13),G3240(At5g06550),G33301(T92),G33349(EOL1),G33650(At5g65000),G34062(EMB2768),G3456…
	GO:0008150	Biological Process	GO:0051179	localization	144	107	G10189(MPK3),G10401(NPF8.3),G10945(SYP43),G11002(SYP41),G11030(CRRSP56),G11063(BOR1),G11474(PGR5),G12037(PLT4),G12982(AKT1),G13024(SFH6),G13506(RABA1F),G13508(RABA1F),G13602(RABA1F),G14031(PVA42),G14394(HY5),G15895(RABG3A),G16113(ATR1),G16694(PUP3),G16850(HSP90),G16851(ABCB13),G1803(--),G18700(AAP6),G18945(ABCB15),G20376(TIL),G21001(TIP1-2),G21004(TIP1-2),G21060(TIP1-2),G21820(TIL),G2193(dfr1),G2…	G10280(ORP3C),G11014(GOS11),G11185(--),G12381(SRP19),G13282(TOC90),G14101(PEX7),G17192(At5g46580),G17483(VPS25),G17708(BT1),G19066(MTP12),G19223(At5g65000),G19440(RHN1),G19555(STA),G20644(PLT5),G21250(NPF5.6),G21440(PLT5),G22131(CNB1),G22133(--),G22136(POT2),G22200(--),G23285(--),G25080(THI1-2),G25982(GG2),G27255(CPFTSY),G2927(ABCG34),G2929(PDR2),G2930(ABCG39),G30187(MTP11),G30235(MTP4),G30291(AB…
	GO:0008150	Biological Process	GO:0071840	cellular component organization or biogenesis	84	79	G10373(SLP1),G10945(SYP43),G11002(SYP41),G12982(AKT1),G14394(HY5),G14950(HPR),G16170(--),G16401(HPR),G16850(HSP90),G16933(FH6),G17406(XTH16),G19100(GAUT13),G19609(BGAL3),G20207(PSAN),G23030(XTH16),G23048(XTH24),G2318(BCCP2),G23920(XTH15),G25268(Os02g0639600),G25382(At3g55800),G25522(EXPA6),G29188(CESA9),G29292(PECS-2.1),G29693(TUBB2),G29860(HCF101),G31299(NIFU2),G35243(RPT2),G36712(CYP63),G37154(…	G10941(MORF2),G11103(PAC),G1136(PMEU1),G11416(SUVH2),G11778(At1g21900),G11974(PED1),G12381(SRP19),G1248(PMEU1),G14101(PEX7),G15566(At4g00740),G18433(HD1),G18529(NIK3),G18532(NIK3),G18536(NIK3),G19223(At5g65000),G21793(SPL2),G22472(BT1),G23620(BCCP1),G25686(BLH9),G25931(EGY1),G27199(At4g00740),G27255(CPFTSY),G27732(At5g57480),G29315(--),G30291(ABCI1),G3240(At5g06550),G33301(T92),G33349(EOL1),G3362…
	GO:0003674	Molecular Function	GO:0003824	catalytic activity	610	522	G10026(CAF1-9),G10064(FTSH10),G10070(CYP707A2),G10171(CAF1-9),G10189(MPK3),G10288(CYP707A2),G10337(At2g29380),G10373(SLP1),G10553(OXI1),G10558(PUB9),G10567(PUB9),G10994(UGT73E1),G11443(HSP26-A),G11446(HSP26-A),G1173(LYK3),G11747(OPR3),G11968(CIPK21),G12356(At4g29890),G12457(CAO),G12709(PRS1),G12774(CIPK2),G13246(HSP70-5),G13310(CYP81F3),G13370(At2g41040),G13428(CYP81D1),G13506(RABA1F),G13508(RABA…	G10000(CXE15),G10179(--),G10229(UGT74F2),G10265(At5g60570),G10473(UXS3),G1067(LKR/SDH),G10812(PDF1B),G1084(LKR/SDH),G10849(GID1C),G10853(GID1B),G10997(OMT1),G11245(MAP1B),G1136(PMEU1),G11416(SUVH2),G11468(ETR2),G11624(DCI1),G11625(DCI1),G11654(GULLO6),G11724(CEPR2),G11769(PAP15),G1197(At1g51550),G11974(PED1),G1203(GLCAT14A),G12038(BMY1),G12223(--),G1248(PMEU1),G12880(At3g03770),G12917(UBC18),G130…
	GO:0003674	Molecular Function	GO:0098772	molecular function regulator	8	5	G19273(At5g16400),G20601(At2g20050/At2g20040),G680(rraA),G777(rraA),MSTRG.30624(At2g20050/At2g20040),MSTRG.36636(B'BETA),MSTRG.43816(PME17),MSTRG.55232(ABCG28)	G10635(KRP4),G29847(--),G48873(TRX1),MSTRG.11621(PECS-2.1),MSTRG.13786(--)
	GO:0003674	Molecular Function	GO:0016209	antioxidant activity	7	4	G27867(CAT1),G27995(CAT1),MSTRG.12573(PER5),MSTRG.12574(PER5),MSTRG.36423(Os07g0638300),MSTRG.47266(PER7),MSTRG.66089(PNC1)	G9025(GPX2),G9028(GPX2),G9037(GPX2),MSTRG.3589(pod)
	GO:0003674	Molecular Function	GO:0001071	nucleic acid binding transcription factor activity	26	15	G1098(MYB59),G14394(HY5),G15963(RAP2-4),G17194(ATHB-17),G19847(HAT22),G26028(NAC087),G29210(SIGE),G31536(ARF15),G48026(--),G48195(ATHB-15),G48199(ATHB-8),G48887(NFYA7),G9828(--),MSTRG.10032(WRKY51),MSTRG.11188(--),MSTRG.12655(IAA7),MSTRG.18091(ERF4),MSTRG.29073(ZHD4),MSTRG.31077(WRKY41),MSTRG.36467(DOF1.7),MSTRG.59224(NFYB3),MSTRG.64165(WRKY50),MSTRG.64588(IAA7),MSTRG.71151(AMS),MSTRG.79128(AMS),…	G18433(HD1),G2041(KN1),G25686(BLH9),G41179(EFM),G41378(HD1),G48644(ANR1),G8777(WRKY4),MSTRG.33873(--),MSTRG.37452(--),MSTRG.40363(LSD1),MSTRG.42104(WRKY6),MSTRG.42433(--),MSTRG.46908(--),MSTRG.50394(PLT1),MSTRG.8101(BZIP2)
	GO:0003674	Molecular Function	GO:0000988	transcription factor activity, protein binding	1	0	G29210(SIGE)	--
	GO:0003674	Molecular Function	GO:0004871	signal transducer activity	6	6	G10189(MPK3),G30932(MEKK1),G34001(MPK3),G42598(MPK16),MSTRG.34985(WNK11),MSTRG.35061(WNK11)	G11185(--),G13092(NTF3),G41939(--),G43210(--),MSTRG.21920(LRR-RLK),MSTRG.69517(ETR2)
	GO:0003674	Molecular Function	GO:0005488	binding	447	341	G10054(AXS2),G10064(FTSH10),G10070(CYP707A2),G10189(MPK3),G10225(AIFM2),G10288(CYP707A2),G10530(TRP4),G1098(MYB59),G11489(AUX22B),G1173(LYK3),G11747(OPR3),G11968(CIPK21),G12209(IAA4),G12251(IAA14),G12324(IAA14),G12356(At4g29890),G12457(CAO),G12774(CIPK2),G12918(BZIP44),G12982(AKT1),G13003(ACR8),G13246(HSP70-5),G13310(CYP81F3),G13428(CYP81D1),G13506(RABA1F),G13508(RABA1F),G13602(RABA1F),G13964(HMG…	G10280(ORP3C),G10473(UXS3),G10986(PH1),G10997(OMT1),G11185(--),G11245(MAP1B),G11416(SUVH2),G11654(GULLO6),G11724(CEPR2),G11754(--),G11769(PAP15),G12381(SRP19),G12496(--),G12880(At3g03770),G13001(SQD1),G13092(NTF3),G13265(SRPK1),G13282(TOC90),G13558(SQE1),G14147(At1g53420),G14712(PAP20),G15021(PAP2),G15259(DELTA-OAT),G15579(At1g21570),G15607(ADH3),G15794(At1g06840),G15813(RH39),G16235(CCOAOMT1),G1…
	GO:0003674	Molecular Function	GO:0005215	transporter activity	56	41	G12037(PLT4),G12982(AKT1),G13486(PHT1-8),G16851(ABCB13),G18700(AAP6),G18945(ABCB15),G21001(TIP1-2),G21060(TIP1-2),G22413(AZG1),G22481(NRT3.1),G23451(At1g05030),G24569(PLT5),G24744(DIT2),G24763(DIT2-1),G27346(ALA1),G27867(CAT1),G27911(PIP2-7),G27995(CAT1),G28100(PHT1-8),G29363(AZG1),G29653(SLAH3),G31426(ABCB26),G32484(INT2),G34082(DTC),G3842(NIP3-1),G38683(PLT4),G38689(PLT4),G39590(--),G44381(ABCC…	G10010(DTX21),G12077(DTX54),G17131(DTX56),G18925(At3g28050),G19223(At5g65000),G19555(STA),G20644(PLT5),G21440(PLT5),G22136(POT2),G24864(At1g34470),G25047(DTX39),G2927(ABCG34),G2929(PDR2),G2930(ABCG39),G30187(MTP11),G30235(MTP4),G30291(ABCI1),G31788(OPT7),G32114(At5g59250),G33650(At5g65000),G34351(HAK23),G34874(MRS2-5),G36130(ABCB19),G36138(DTX32),G36691(NHX3),G3861(DTX44),G46815(UTR7),G4845(ZTP29…
	GO:0003674	Molecular Function	GO:0060089	molecular transducer activity	1	3	MSTRG.34840(GLR2.8)	G11468(ETR2),G21433(PLC2),G21645(EIN4)
	GO:0003674	Molecular Function	GO:0005198	structural molecule activity	2	2	G29693(TUBB2),G691(ARP8)	G39893(rps3),G43504(RPS10)
	GO:0005575	Cellular Component	GO:0005576	extracellular region	19	21	G14950(HPR),G16401(HPR),G16850(HSP90),G17406(XTH16),G19609(BGAL3),G21688(LAC22),G22404(XTH24),G23030(XTH16),G23048(XTH24),G23920(XTH15),G25382(At3g55800),G7260(At3g55800),G937(ABP19A),G9649(XTH20),MSTRG.233(EP1),MSTRG.234(EP1),MSTRG.436(EP1),MSTRG.66959(BGAL2),MSTRG.73314(APS1)	G17575(CKX5),G32208(GALM),G32286(GALM),G34012(Os03g0255100),G34143(Os03g0255100),G35266(XTH32),G37128(GSVIVT00023967001),G47460(CHIT1B),G48873(TRX1),MSTRG.16341(INV3),MSTRG.19508(XTH32),MSTRG.23316(LAC9),MSTRG.31721(XTH31),MSTRG.41687(FUC95A),MSTRG.44919(TT10),MSTRG.61615(XTH31),MSTRG.64041(LAC14),MSTRG.69687(LAC9),MSTRG.69922(XTH32),MSTRG.70647(LAC9),MSTRG.78282(KTI5)
	GO:0005575	Cellular Component	GO:0044425	membrane part	134	119	G10070(CYP707A2),G10288(CYP707A2),G11063(BOR1),G12037(PLT4),G12982(AKT1),G13486(PHT1-8),G13964(HMGR2),G16245(JMJ706),G16268(OsI_38237),G16469(RLK7),G16694(PUP3),G16933(FH6),G17261(CSLD3),G17300(CYP707A1),G17501(CYP707A1),G18425(RBL1),G18700(AAP6),G18945(ABCB15),G19078(GATL9),G19100(GAUT13),G20507(CYP734A1),G20930(RLK7),G21001(TIP1-2),G21060(TIP1-2),G22481(NRT3.1),G22736(MLO11),G22750(MLO14),G2328…	G10010(DTX21),G10061(--),G10075(--),G11014(GOS11),G11912(At1g09580),G12077(DTX54),G12880(At3g03770),G1351(Os04g0670700),G13558(SQE1),G14147(At1g53420),G15566(At4g00740),G15763(SPBC405.03c),G15794(At1g06840),G16642(RCH2),G16991(--),G17131(DTX56),G17708(BT1),G18529(NIK3),G18532(NIK3),G18536(NIK3),G18596(UTR3),G18925(At3g28050),G19223(At5g65000),G19555(STA),G20042(xiap),G20644(PLT5),G21291(At4g32272…
	GO:0005575	Cellular Component	GO:0016020	membrane	199	166	G10070(CYP707A2),G10288(CYP707A2),G10401(NPF8.3),G11002(SYP41),G11063(BOR1),G12037(PLT4),G12982(AKT1),G13486(PHT1-8),G13964(HMGR2),G14031(PVA42),G16086(PUP1),G16113(ATR1),G16245(JMJ706),G16268(OsI_38237),G16388(HIPP26),G16469(RLK7),G16694(PUP3),G16850(HSP90),G16933(FH6),G17261(CSLD3),G17300(CYP707A1),G17501(CYP707A1),G17766(ABC1K3),G18425(RBL1),G18700(AAP6),G18945(ABCB15),G19078(GATL9),G19100(GAU…	G10010(DTX21),G10061(--),G10075(--),G10406(--),G11014(GOS11),G11468(ETR2),G11912(At1g09580),G11974(PED1),G12077(DTX54),G12880(At3g03770),G13282(TOC90),G1351(Os04g0670700),G13558(SQE1),G14147(At1g53420),G15566(At4g00740),G15763(SPBC405.03c),G15794(At1g06840),G16642(RCH2),G16697(PUP3),G16991(--),G17131(DTX56),G17388(CLV1),G17708(BT1),G18529(NIK3),G18532(NIK3),G18536(NIK3),G18596(UTR3),G1875(NPGR1),…
	GO:0005575	Cellular Component	GO:0044421	extracellular region part	0	2	--	G17575(CKX5),G47460(CHIT1B)
	GO:0005575	Cellular Component	GO:0043226	organelle	248	236	G10026(CAF1-9),G10171(CAF1-9),G10189(MPK3),G1098(MYB59),G11002(SYP41),G11474(PGR5),G11747(OPR3),G13370(At2g41040),G13964(HMGR2),G14031(PVA42),G14059(ALN),G14394(HY5),G14950(HPR),G15055(BAM1),G15336(--),G15963(RAP2-4),G15990(SHKA),G16113(ATR1),G16172(--),G16388(HIPP26),G16401(HPR),G16674(SHKA),G16850(HSP90),G16933(FH6),G17194(ATHB-17),G17766(ABC1K3),G19034(CYP82C4),G19078(GATL9),G19100(GAUT13),G19…	G10635(KRP4),G10941(MORF2),G11014(GOS11),G11103(PAC),G11185(--),G11245(MAP1B),G11416(SUVH2),G11468(ETR2),G11974(PED1),G13001(SQD1),G13282(TOC90),G1351(Os04g0670700),G14101(PEX7),G14358(DAAT),G15159(PYRB3),G15566(At4g00740),G16127(MORF9),G16649(dapb3),G16841(--),G17192(At5g46580),G17483(VPS25),G17625(PLA2-ALPHA),G17708(BT1),G17730(DCL),G17994(RPL17),G18197(At2g44920),G18433(HD1),G18622(R1),G19223(…
	GO:0005575	Cellular Component	GO:0019012	virion	2	3	G42846(VTE3),MSTRG.42841(LARP6B)	G34564(YLS8),G8347(YLS8),MSTRG.69416(--)
	GO:0005575	Cellular Component	GO:0044423	virion part	2	3	G42846(VTE3),MSTRG.42841(LARP6B)	G34564(YLS8),G8347(YLS8),MSTRG.69416(--)
	GO:0005575	Cellular Component	GO:0044422	organelle part	93	90	G11474(PGR5),G13370(At2g41040),G13964(HMGR2),G14031(PVA42),G15336(--),G16113(ATR1),G16388(HIPP26),G16850(HSP90),G19273(At5g16400),G20027(--),G20272(CPR),G20281(CPR),G2036(--),G21001(TIP1-2),G21060(TIP1-2),G21191(Os08g0288200),G2318(BCCP2),G23291(CER3),G23362(CAB4),G23451(At1g05030),G23468(CAB4),G24743(RIBA1),G24744(DIT2),G24763(DIT2-1),G25351(RMA1H1),G25382(At3g55800),G25800(PFE),G26195(CHLH),G28…	G11468(ETR2),G11974(PED1),G13282(TOC90),G1351(Os04g0670700),G14101(PEX7),G14358(DAAT),G15566(At4g00740),G17483(VPS25),G17708(BT1),G17994(RPL17),G18197(At2g44920),G18622(R1),G20466(CIPK24),G21645(EIN4),G21793(SPL2),G23357(HPL),G23407(HPL),G23448(HPL),G24164(GLUTRBP),G24508(GLUTRBP),G2463(RPS23),G25080(THI1-2),G25784(GRXS16),G25931(EGY1),G2646(WCRKC1),G27199(At4g00740),G2744(STR10),G27796(At3g02690…
	GO:0005575	Cellular Component	GO:0005623	cell	316	312	G10026(CAF1-9),G10171(CAF1-9),G10189(MPK3),G10373(SLP1),G10530(TRP4),G1098(MYB59),G11002(SYP41),G11030(CRRSP56),G11474(PGR5),G11747(OPR3),G13024(SFH6),G13370(At2g41040),G13964(HMGR2),G14031(PVA42),G14059(ALN),G14394(HY5),G14950(HPR),G15055(BAM1),G15336(--),G15963(RAP2-4),G15990(SHKA),G16007(At1g78280),G16113(ATR1),G16172(--),G16388(HIPP26),G16401(HPR),G16674(SHKA),G16778(At1g47380),G16850(HSP90),…	G10635(KRP4),G10941(MORF2),G10986(PH1),G11014(GOS11),G11103(PAC),G1112(PNSB3),G11185(--),G11245(MAP1B),G1136(PMEU1),G11416(SUVH2),G11974(PED1),G12381(SRP19),G1248(PMEU1),G13001(SQD1),G13282(TOC90),G1351(Os04g0670700),G14101(PEX7),G14142(--),G14358(DAAT),G14933(--),G15159(PYRB3),G15566(At4g00740),G15607(ADH3),G16127(MORF9),G16235(CCOAOMT1),G16649(dapb3),G16841(--),G17192(At5g46580),G17483(VPS25),G…
	GO:0005575	Cellular Component	GO:0044464	cell part	316	311	G10026(CAF1-9),G10171(CAF1-9),G10189(MPK3),G10373(SLP1),G10530(TRP4),G1098(MYB59),G11002(SYP41),G11030(CRRSP56),G11474(PGR5),G11747(OPR3),G13024(SFH6),G13370(At2g41040),G13964(HMGR2),G14031(PVA42),G14059(ALN),G14394(HY5),G14950(HPR),G15055(BAM1),G15336(--),G15963(RAP2-4),G15990(SHKA),G16007(At1g78280),G16113(ATR1),G16172(--),G16388(HIPP26),G16401(HPR),G16674(SHKA),G16778(At1g47380),G16850(HSP90),…	G10635(KRP4),G10941(MORF2),G10986(PH1),G11014(GOS11),G11103(PAC),G1112(PNSB3),G11185(--),G11245(MAP1B),G1136(PMEU1),G11416(SUVH2),G11974(PED1),G12381(SRP19),G1248(PMEU1),G13001(SQD1),G13282(TOC90),G1351(Os04g0670700),G14101(PEX7),G14142(--),G14358(DAAT),G14933(--),G15159(PYRB3),G15566(At4g00740),G15607(ADH3),G16127(MORF9),G16235(CCOAOMT1),G16649(dapb3),G16841(--),G17192(At5g46580),G17483(VPS25),G…
	GO:0005575	Cellular Component	GO:0031974	membrane-enclosed lumen	6	0	G38369(COP1),G38814(COP1),G38815(COP1),G38816(COP1),MSTRG.18091(ERF4),MSTRG.60217(TRN1)	--
	GO:0005575	Cellular Component	GO:0030054	cell junction	14	8	G16388(HIPP26),G16850(HSP90),G27911(PIP2-7),G34082(DTC),G41390(A6),MSTRG.234(EP1),MSTRG.30302(PUB27),MSTRG.37350(Bp10),MSTRG.3830(--),MSTRG.3831(--),MSTRG.436(EP1),MSTRG.437(RTNLB5),MSTRG.48366(--),MSTRG.74797(EHD1)	G22695(CHER1),G33209(ARA1),MSTRG.15080(TET3),MSTRG.54501(At4g02900),MSTRG.58031(PHT1-7),MSTRG.64858(NPC4),MSTRG.66738(HIPP32),MSTRG.713(COPT5.1)
	GO:0005575	Cellular Component	GO:0032991	macromolecular complex	21	37	G23362(CAB4),G23468(CAB4),G23515(OsI_012078),G29693(TUBB2),G30006(--),G38369(COP1),G38814(COP1),G38815(COP1),G38816(COP1),G48887(NFYA7),MSTRG.24068(JGB),MSTRG.33729(TRN1),MSTRG.34619(At5g19830),MSTRG.42841(LARP6B),MSTRG.5346(--),MSTRG.60217(TRN1),MSTRG.70827(APC8),MSTRG.73314(APS1),MSTRG.73940(ABIL1),MSTRG.73989(VHA-c''1),MSTRG.74311(SRT1)	G12381(SRP19),G14101(PEX7),G14142(--),G14933(--),G17483(VPS25),G17994(RPL17),G22484(CNX2),G24251(rpmH),G24452(rpmH),G2463(RPS23),G25359(TIF3D1),G25982(GG2),G28734(rplL),G30315(PNSL1),G31362(TIF3D1),G34564(YLS8),G36091(TIF3I1),G37115(KIN12F),G37209(RPS23),G39893(rps3),G40421(RS31),G42194(SINE1),G42404(At1g07170),G43504(RPS10),G45048(KIN12F),G46549(PNSB1),G6114(At1g07170),G8347(YLS8),G9586(At4g1010…
