# Supplementary material for: Comparative Transcriptome and Interaction Protein Analysis Reveals the Mechanism of IbMPK3-Overexpressing Transgenic Sweet Potato Response to Low-Temperature Stress
Source: Genes (Basel). 2022 Jul 14;13(7):1247. doi: 10.3390/genes13071247 (PMC9317282; doi:10.3390/genes13071247)
Supplement: Supplementary file 1 [file genes-13-01247-s001.zip › genes-1758757-supplementary/(M2) genes-1758757-supplementary/Table S4.xlsx]

## Sheet: S 4
Table S4.KEGG of DEGs in WT and M3 plants under low temperatrue stress
Paired-comparison groups	KEGG_A_class	KEGG_B_class	Pathway	number of DEGs	number of all genes	Pvalue	Qvalue	Pathway ID	Genes name	K_IDs
	Metabolism	Global and overview maps	Biosynthesis of secondary metabolites	422	3434	9.12264e-37	1.05823e-34	ko01110	G6207(BETA-OHASE);G6226(CA2);G6228(CYP735A1);G6347(PER10);G6357(PER10);G6446(CYP85A1);G6471(PHO1);G6582(At4g26220);G6664(GA20OX1);G6884(At1g22430);G6900(At4g22110);G6920(GLO1);G6925(DHAPS-1);G7005(BGLU12);G7094(CHI);G7214(CHI);G7290(TYRAAT1);G794(DET2);G8404(PER21);G8580(KCS20);G9130(LPP2);G9263(TKT2);G9323(At1g28600);G9365(SMO1-1);G9679(AGPB1);G9855(--);G9919(BACOVA_02659);G10433(PNC1);G10463(AS…	K15746+K15746+K10717+K00430+K00430+K09590+K00688+K00588+K05282+K00121+K00121+K11517+K01626+K01188+K01859+K01859+K15227+K09591+K00430+K15397+K18693+K01662+K21026+K14423+K00975+K05349+K05349+K00430+K01953+K00487+K14157+K14182+K00928+K22395+K14157+K13832+K04120+K00422+K00422+K13832+K15095+K00588+K01115+K13065+K00511+K00511+K00511+K21371+K03809+K03809+K03809+K00703+K21026+K21026+K21026+K13508+K21354+…
	Metabolism	Biosynthesis of other secondary metabolites	Phenylpropanoid biosynthesis	101	473	5.9102e-24	3.42792e-22	ko00940	G6347(PER10);G6357(PER10);G6582(At4g26220);G7005(BGLU12);G8404(PER21);G9855(--);G9919(BACOVA_02659);G10433(PNC1);G10519(CYP73A4);G10796(At5g44400);G12779(At4g26220);G13248(Os09g0544000);G16249(CCOAOMT5);G16255(CCOAOMT5);G19349(ELI3);G19359(ELI3);G19368(10HGO);G19380(MTD);G19469(10HGO);G21278(SHT);G22014(HST);G22062(4CL2);G25095(BGLU46);G25184(TAP2);G2503(PAL);G25640(PNC1);G25643(CBDAS);G25739(CYP…	K00430+K00430+K00588+K01188+K00430+K05349+K05349+K00430+K00487+K22395+K00588+K13065+K00588+K00588+K00083+K00083+K00083+K00083+K00083+K13065+K13065+K01904+K05350+K00430+K10775+K00430+K22395+K09754+K00430+K00430+K00430+K09754+K09754+K09754+K00430+K00083+K00430+K00430+K00430+K00430+K00588+K00430+K00430+K00430+K10775+K00430+K00430+K00430+K00430+K00430+K00430+K00430+K00430+K00430+K00430+K00430+K00430+…
	Metabolism	Biosynthesis of other secondary metabolites	Flavonoid biosynthesis	31	100	1.33723e-12	5.1706e-11	ko00941	G6582(At4g26220);G7094(CHI);G7214(CHI);G10519(CYP73A4);G12779(At4g26220);G13248(Os09g0544000);G16249(CCOAOMT5);G16255(CCOAOMT5);G21278(SHT);G22014(HST);G25739(CYP98A3);G26051(CYP98A3);G26105(CYP98A3);G26108(CYP98A2);G28034(DFRA);G28043(DFRA);G29071(At4g26220);G35741(SALAT);G35795(--);G43546(AN3);G44390(ANS);G47914(CHS-LF1);G48027(ACT);G5778(At4g26220);G5895(At4g26220);MSTRG.59371(ACT-2);MSTRG.596…	K00588+K01859+K01859+K00487+K00588+K13065+K00588+K00588+K13065+K13065+K09754+K09754+K09754+K09754+K13082+K13082+K00588+K13065+K13065+K00475+K05277+K00660+K13065+K00588+K00588+K13065+K13065+K13065+K13065+K00660+K13065
	Metabolism	Global and overview maps	Metabolic pathways	518	5738	2.03965e-12	5.915e-11	ko01100	G6074(MGD2);G6077(MGD2);G6207(BETA-OHASE);G6226(CA2);G6228(CYP735A1);G6347(PER10);G6357(PER10);G6446(CYP85A1);G6471(PHO1);G6582(At4g26220);G6664(GA20OX1);G6884(At1g22430);G6900(At4g22110);G6920(GLO1);G6925(DHAPS-1);G7005(BGLU12);G7094(CHI);G7214(CHI);G7290(TYRAAT1);G7437(EP3);G7440(Cht4);G7448(DPL1);G7600(SE2);G7629(SE2);G7641(At2g43860);G7690(CHIT3);G7794(PME17);G7798(PECS-2.1);G794(DET2);G803(C…	K03715+K03715+K15746+K15746+K10717+K00430+K00430+K09590+K00688+K00588+K05282+K00121+K00121+K11517+K01626+K01188+K01859+K01859+K15227+K01183+K01183+K01634+K01183+K01183+K01184+K01183+K01051+K01051+K09591+K20547+K00430+K06119+K15397+K20547+K01183+K01662+K14423+K01179+K01179+K00975+K05349+K05349+K12449+K05857+K03024+K00430+K01953+K00487+K14157+K00928+K22395+K14157+K13832+K04120+K09458+K08678+K01897+…
	Metabolism	Biosynthesis of other secondary metabolites	Stilbenoid, diarylheptanoid and gingerol biosynthesis	25	76	4.69827e-11	1.09e-09	ko00945	G6582(At4g26220);G10519(CYP73A4);G12779(At4g26220);G13248(Os09g0544000);G16249(CCOAOMT5);G16255(CCOAOMT5);G21278(SHT);G22014(HST);G25739(CYP98A3);G26051(CYP98A3);G26105(CYP98A3);G26108(CYP98A2);G29071(At4g26220);G35741(SALAT);G35795(--);G45713(ROMT);G48027(ACT);G5778(At4g26220);G5895(At4g26220);G595(OMT3);MSTRG.59371(ACT-2);MSTRG.59615(ACT);MSTRG.59616(ACT);MSTRG.6332(SAT);MSTRG.70609(SAT)	K00588+K00487+K00588+K13065+K00588+K00588+K13065+K13065+K09754+K09754+K09754+K09754+K00588+K13065+K13065+K16040+K13065+K00588+K00588+K16040+K13065+K13065+K13065+K13065+K13065
	Environmental Information Processing	Signal transduction	Plant hormone signal transduction	76	521	2.1768e-09	4.20848e-08	ko04075	G8539(ETR2);G8548(EIN4);G8551(ETR2);G8665(IAA13);G971(TIFY10A);G10337(At2g29380);G1057(TIFY10A);G10849(GID1C);G10853(GID1B);G12203(AUX22D);G13701(BAK1);G13843(BAK1);G14641(ABF2);G14856(ARR9);G16360(ARR8);G17738(ABF2);G1743(ABF2);G17889(ABF2);G1811(IAA26);G18783(TGA1A);G19530(SAPK1);G21400(LAX2);G21418(AUX1);G21708(AUX1);G24815(ABF4);G25330(ARF15);G2661(ARR9);G27331(IAA16);G29474(IAA27);G29966(PYL…	K14509+K14509+K14509+K14484+K13464+K14497+K13464+K14493+K14493+K14484+K13416+K13416+K14432+K14492+K14492+K14432+K14432+K14432+K14484+K14431+K14498+K13946+K13946+K13946+K14432+K14486+K14492+K14484+K14484+K14496+K14486+K13449+K13449+K14486+K14486+K14484+K14484+K14484+K14487+K14484+K14431+K14492+K14492+K14489+K14431+K14497+K14492+K14492+K14492+K14487+K14487+K14492+K14484+K14486+K14486+K14488+K14492+…
	Metabolism	Metabolism of terpenoids and polyketides	Diterpenoid biosynthesis	17	44	3.60619e-09	5.97598e-08	ko00904	G6664(GA20OX1);G10898(CPS2);G1795(KO);G25254(GES);G25256(LIS);G25257(GES);G29198(CYP82C4);G36932(CYP82C4);G39598(LE);G39720(LE);G43353(LE);G4765(LE);G4768(GA3OX1);G4773(GA3OX1);G4802(LE);MSTRG.15841(TPS28);MSTRG.48258(CYP82C4)	K05282+K04120+K04122+K17982+K17982+K17982+K17961+K17961+K04124+K04124+K04124+K04124+K04124+K04124+K04124+K04120+K17961
	Metabolism	Biosynthesis of other secondary metabolites	Indole alkaloid biosynthesis	21	76	5.40814e-08	7.8418e-07	ko00901	G9323(At1g28600);G14071(At1g28590);G14075(At1g28600);G14293(At1g28590);G18676(At2g27360);G25409(At1g28590);G25412(At2g27360);G25413(At1g28610);G25419(At1g28590);G25499(At1g28590);G25529(At1g28600);G25536(At1g28580);G31373(At1g28590);G31375(At1g28610);G31444(At1g28590);G31446(At2g27360);G32244(At1g28600);G3677(At1g28570);G44878(At1g28670);G46323(At1g31550);G5412(AAE)	K21026+K21026+K21026+K21026+K21026+K21026+K21026+K21026+K21026+K21026+K21026+K21026+K21026+K21026+K21026+K21026+K21026+K21026+K21026+K21026+K21026
	Metabolism	Metabolism of terpenoids and polyketides	Monoterpenoid biosynthesis	20	76	2.69e-07	3.471e-06	ko00902	G12450(SDR1);G15695(TPS10);G25122(TPS3);G25132(TPS10);G26916(MNR1);G26917(MNR1);G27163(TPS10);G27165(TPS10);G27168(ISPS);G27212(SDR1);G27213(SDR2b);G35572(TPS10);G35634(TES);G35636(TPS10);MSTRG.37463(TPS10);MSTRG.44956(SDR1);MSTRG.51135(TPS10);MSTRG.59581(SDR1);MSTRG.63277(TPS10);MSTRG.73084(TPS10)	K15095+K07385+K07385+K07385+K15095+K15095+K07385+K07385+K07385+K15095+K15095+K07385+K07385+K07385+K07385+K15095+K07385+K15095+K07385+K07385
	Environmental Information Processing	Signal transduction	MAPK signaling pathway - plant	53	388	4.709e-06	5.4621e-05	ko04016	G803(CHI2);G8539(ETR2);G8548(EIN4);G8551(ETR2);G896(CHI2);G10189(MPK3);G10337(At2g29380);G10386(WRKY24);G10443(WRKY24);G10528(WRKY24);G10553(OXI1);G13701(BAK1);G13843(BAK1);G19530(SAPK1);G19537(CHIT1B);G19540(CHI2);G19925(MKK9);G21786(ERL2);G24222(MKK9);G27895(CHIT1B);G27925(CHIT1B);G27931(Cht3);G27974(Cht3);G28467(ACS1);G29727(CAT3);G29912(ACS1);G29916(ACS1);G29966(PYL3);G30732(PR1B1);G30899(PR1…	K20547+K14509+K14509+K14509+K20547+K20536+K14497+K13424+K13424+K13424+K20714+K13416+K13416+K14498+K20547+K20547+K20604+K20718+K20604+K20547+K20547+K20547+K20547+K20772+K03781+K20772+K20772+K14496+K13449+K13449+K03781+K20536+K20536+K20536+K14497+K13424+K13424+K13447+K13447+K13447+K13447+K14497+K13449+K20726+K20547+K14497+K02183+K20604+K14515+K20718+K20718+K02183+K13420
	Metabolism	Metabolism of other amino acids	Glutathione metabolism	41	285	1.6332e-05	0.000172232	ko00480	G7922(HSP26-A);G7987(HSP26-A);G8294(HSP26-A);G8303(HSP26-A);G8309(HSP26-A);G9025(GPX2);G9028(GPX2);G9037(GPX2);G10936(PARB);G11369(GRC2);G11443(HSP26-A);G11446(HSP26-A);G13025(PARA);G14544(PARC);G14553(GSTU28);G14580(PARA);G16158(GST3);G16181(PARA);G1614(HSP26-A);G18701(GSTU25);G27186(HSP26-A);G27403(GSH1);G2773(HSP26-A);G28616(G6PDH);G28918(GSTU8);G33184(GGCT2;1);G37802(Os02g0794700);G38170(GSTL…	K00799+K00799+K00799+K00799+K00799+K00432+K00432+K00432+K00799+K00383+K00799+K00799+K00799+K00799+K00799+K00799+K00799+K00799+K00799+K00799+K00799+K01919+K00799+K00036+K00799+K22596+K01255+K00799+K00799+K00799+K00799+K00799+K00799+K00799+K00799+K00799+K00799+K00799+K00799+K00799+K00799
	Metabolism	Metabolism of terpenoids and polyketides	Brassinosteroid biosynthesis	16	70	2.897e-05	0.000280045	ko00905	G6446(CYP85A1);G794(DET2);G18993(CYP85A1);G19151(CYP85A1);G19172(CYP85A1);G19650(CYP90B1);G31819(CYP85A1);G3337(CYP734A1);G38517(CYP76C4);G38528(CYP750A1);G39413(CYP734A1);G39435(CYP750A1);G39441(CYP75B2);G39488(CYP75B2);G5959(CYP85A1);MSTRG.32886(CYP734A1)	K09590+K09591+K09590+K09590+K09590+K09587+K09590+K15639+K20623+K20623+K15639+K20623+K20623+K20623+K09590+K15639
	Metabolism	Biosynthesis of other secondary metabolites	Tropane, piperidine and pyridine alkaloid biosynthesis	25	146	4.2728e-05	0.000381267	ko00960	G19051(TR1);G22769(At5g53970);G22844(At5g53970);G23129(ASP1);G25561(maoII);G25572(TR1);G27107(TR1);G27109(TR1);G28782(At5g06060);G28788(SDR);G28826(At5g06060);G28872(TR1);G28962(TR2);G28965(TR1);G40808(At5g06060);G45796(TR1);G48136(TR1);G48137(TR2);G5927(TR1);G5929(At2g29310);G5934(TR1);MSTRG.38228(TR1);MSTRG.40531(SAG13);MSTRG.74380(At5g06060);MSTRG.75146(At5g06060)	K08081+K00815+K00815+K14455+K00276+K08081+K08081+K08081+K08081+K08081+K08081+K08081+K08081+K08081+K08081+K08081+K08081+K08081+K08081+K08081+K08081+K08081+K08081+K08081+K08081
	Metabolism	Carbohydrate metabolism	Pentose and glucuronate interconversions	24	160	0.000482837	0.00400065	ko00040	G6248(At3g07010);G7641(At2g43860);G7794(PME17);G7798(PECS-2.1);G12274(At3g07010);G12594(At3g07010);G19252(9612);G21816(PECS-1.1);G22524(At4g24780);G24379(PME1);G24382(MPE3);G27744(XYLA);G28409(UGD2);G28554(At5g63180);G33261(PME7);G39199(PMR6);G39250(PME44);G44700(QRT2);G44830(AKR4C9);G47222(PECS-2.1);MSTRG.11621(PECS-2.1);MSTRG.41031(At2g43860);MSTRG.41035(At2g43860);MSTRG.58300(plaa2)	K01728+K01184+K01051+K01051+K01728+K01728+K01728+K01051+K01728+K01051+K01051+K01805+K00012+K01728+K01051+K01728+K01051+K01213+K00002+K01051+K01051+K01184+K01184+K01213
	Metabolism	Energy metabolism	Nitrogen metabolism	17	101	0.000844238	0.00598835	ko00910	G12140(NIA);G12205(NIA);G18893(BCA1);G18894(NRT2.5);G18897(NRT2.5);G18912(BCA1);G19403(GS1-1);G2533(NEC3);G2534(ACA5);G26255(GDH1);G26364(GDH1);G26365(GDH1);G30807(BCA5);G34346(BCA2);G34355(BCA4);MSTRG.55289(NRT2.1);MSTRG.75293(fmdA)	K10534+K10534+K01673+K02575+K02575+K01673+K01915+K01674+K01674+K00261+K00261+K00261+K01673+K01673+K01673+K02575+K01455
	Metabolism	Carbohydrate metabolism	Amino sugar and nucleotide sugar metabolism	43	363	0.000873051	0.00598835	ko00520	G7437(EP3);G7440(Cht4);G7600(SE2);G7629(SE2);G7690(CHIT3);G803(CHI2);G896(CHI2);G9168(SE2);G9679(AGPB1);G10039(AXS2);G10969(UXS2);G13350(ChiC);G16071(RHM1);G19537(CHIT1B);G19540(CHI2);G20377(ChiC);G21181(ChiC);G2392(UPTG2);G24701(AGPS1);G24806(AGPS1);G27662(UXS4);G2762(EP3);G2764(Cht6);G27895(CHIT1B);G27925(CHIT1B);G27931(Cht3);G27974(Cht3);G28409(UGD2);G34417(ChiC);G36670(UXS2);G38211(RHM1);G382…	K01183+K01183+K01183+K01183+K01183+K20547+K20547+K01183+K00975+K12449+K08678+K01183+K12450+K20547+K20547+K01183+K01183+K13379+K00975+K00975+K08678+K01183+K01183+K20547+K20547+K20547+K20547+K00012+K01183+K08678+K12450+K12450+K13648+K01183+K12448+K20547+K01183+K08679+K01183+K01183+K15920+K01183+K15920
	Metabolism	Amino acid metabolism	Phenylalanine, tyrosine and tryptophan biosynthesis	21	138	0.000877604	0.00598835	ko00400	G6925(DHAPS-1);G7290(TYRAAT1);G10879(EMB3004);G11705(EMB3004);G15990(SHKA);G16674(SHKA);G19723(DHQS);G21419(ASA1);G21425(ASA1);G22769(At5g53970);G22844(At5g53970);G23129(ASP1);G25077(TSB);G28463(CM1);G29786(TYRAAT1);G2975(EMB3004);G43218(EMB3004);G4415(EMB3004);G4454(EMB3004);G45940(TYRAAT1);G5347(TSB)	K01626+K15227+K13832+K13832+K01626+K01626+K01735+K01657+K01657+K00815+K00815+K14455+K01696+K01850+K15227+K13832+K13832+K13832+K13832+K15227+K01696
	Organismal Systems	Environmental adaptation	Plant-pathogen interaction	70	672	0.00110062	0.00709287	ko04626	G62(MYB36);G8580(KCS20);G9776(--);G10189(MPK3);G13(At4g27190);G10386(WRKY24);G10443(WRKY24);G10528(WRKY24);G100(At4g27190);G10881(TUFA);G11893(MYB2);G13701(BAK1);G13843(BAK1);G14892(RAX3);G16655(--);G17837(At4g27190);G17844(--);G19413(CML30);G19474(MYB4);G21398(CERK1);G22956(MYB2);G23241(CNGC20);G24545(CNGC20);G25517(AS1);G25638(CML18);G27374(RPP8L2);G27385(RPM1);G27390(RPM1);G29235(HSP83A);G3073…	K09422+K15397+K13459+K20536+K13459+K13424+K13424+K13424+K13459+K02358+K09422+K13416+K13416+K09422+K13459+K13459+K09422+K13448+K09422+K13429+K09422+K05391+K05391+K09422+K13448+K13457+K13457+K13457+K04079+K13449+K13449+K09422+K09422+K20536+K20536+K20536+K05391+K13457+K09422+K13448+K13424+K00864+K13424+K13447+K13447+K13447+K13447+K09422+K09422+K13459+K09422+K15397+K09422+K13449+K13459+K13459+K05391+…
	Metabolism	Lipid metabolism	Glycerolipid metabolism	30	241	0.00237069	0.0144737	ko00561	G6074(MGD2);G6077(MGD2);G8503(SQD2);G9130(LPP2);G14568(GPAT1);G16946(SQD2);G20435(MGD2);G21234(MGD2);G25754(SQD2);G25895(SQD2);G28083(--);G28092(MGLL);G31232(SQD2);G34855(SQD2);G37965(DGD2);G37966(DGD2);G38145(PAH1);G38384(PAH1);G38783(GLPK);G39378(SDP1);G42088(MGLL);G42287(MGLL);G43071(PAH1);G43073(PAH1);G44151(SQD2);G44830(AKR4C9);G45915(SQD2);G46354(MGD2);MSTRG.75048(GPAT5);MSTRG.895(--)	K03715+K03715+K06119+K18693+K13508+K06119+K03715+K03715+K06119+K06119+K01054+K01054+K06119+K06119+K09480+K09480+K15728+K15728+K00864+K14674+K01054+K01054+K15728+K15728+K06119+K00002+K06119+K03715+K13508+K01054
	Metabolism	Lipid metabolism	Steroid biosynthesis	15	97	0.00389646	0.0217725	ko00100	G9365(SMO1-1);G13556(SQE1);G13561(SQE3);G13591(SQE1);G20339(CPX);G20342(CASBPX2);G21153(CAS1);G21159(CASBPX1);G21163(CASBPX1);G38111(SMT1);G38112(erg-4);G38232(Smt1-1);G39378(SDP1);G42709(Smt1-1);G45937(SMT1)	K14423+K00511+K00511+K00511+K01853+K01853+K01853+K01853+K01853+K00559+K00559+K00559+K14674+K00559+K00559
	Metabolism	Carbohydrate metabolism	Glyoxylate and dicarboxylate metabolism	28	228	0.00394157	0.0217725	ko00630	G6920(GLO1);G14941(HPR-A);G14950(HPR);G19053(RBCS);G19403(GS1-1);G23302(ICL);G23306(ICL2);G23318(ICL);G23320(ICL2);G23414(ICL);G29727(CAT3);G33025(CAT2);G35670(AGT1);G35676(AGT1);G368(GDCSP);G370(GDCSP);G38853(MLS);G38871(MLS);G38875(MLS);G40559(FDH1);G41176(MLS);G42261(HPR-A);G42670(MLS);G43695(GDCSP);G459(PGLP2);G48957(FDH1);G5236(FDH1);MSTRG.75293(fmdA)	K11517+K15893+K15893+K01602+K01915+K01637+K01637+K01637+K01637+K01637+K03781+K03781+K00830+K00830+K00281+K00281+K01638+K01638+K01638+K00122+K01638+K15893+K01638+K00281+K19269+K00122+K00122+K01455
	Metabolism	Metabolism of terpenoids and polyketides	Sesquiterpenoid and triterpenoid biosynthesis	16	109	0.00495135	0.0251452	ko00909	G10714(PVS1);G13556(SQE1);G13561(SQE3);G13591(SQE1);G26974(TPS13);G26984(TPS13);G26986(TPS4);G26990(TPS13);G43261(TPS13);MSTRG.40589(VIT_19s0014g04930);MSTRG.48532(CYP71D55);MSTRG.50891(TPS32);MSTRG.69427(PVS1);MSTRG.73971(CYP71D55);MSTRG.74903(CYP71D55);MSTRG.8470(TPS32)	K14182+K00511+K00511+K00511+K14175+K14175+K14175+K14175+K14175+K15803+K15472+K14182+K14182+K15472+K15472+K14182
	Metabolism	Metabolism of terpenoids and polyketides	Zeatin biosynthesis	8	38	0.00498568	0.0251452	ko00908	G6228(CYP735A1);G17575(CKX5);G23181(ZOX1);G2552(UGT73C6);G2575(UGT73D1);G3407(ZOX1);G3705(CKX7);G47717(ZOG1)	K10717+K00279+K13495+K13496+K13496+K13495+K00279+K13495
	Metabolism	Metabolism of cofactors and vitamins	Riboflavin metabolism	8	39	0.00588438	0.0284412	ko00740	G23100(FHY);G24743(RIBA1);G36226(PAP3);G36378(PAP3);G38269(PAP3);G38300(PAP17);G45280(RIBA1);G48204(PAP17)	K20884+K14652+K14379+K14379+K14379+K14379+K14652+K14379
	Metabolism	Amino acid metabolism	Phenylalanine metabolism	18	146	0.0177224	0.0822317	ko00360	G6582(At4g26220);G10519(CYP73A4);G12779(At4g26220);G14044(HPD);G16249(CCOAOMT5);G16255(CCOAOMT5);G22062(4CL2);G22769(At5g53970);G22844(At5g53970);G23129(ASP1);G2503(PAL);G25561(maoII);G29071(At4g26220);G292(PALA);G35803(HDC);G38888(HPD);G5778(At4g26220);G5895(At4g26220)	K00588+K00487+K00588+K00457+K00588+K00588+K01904+K00815+K00815+K14455+K10775+K00276+K00588+K10775+K22427+K00457+K00588+K00588
	Metabolism	Metabolism of terpenoids and polyketides	Carotenoid biosynthesis	12	93	0.0348268	0.155381	ko00906	G6207(BETA-OHASE);G6226(CA2);G10288(CYP707A2);G17747(CYP707A4);G17855(CYP707A7);G17863(CYP707A4);G17868(CYP707A4);G1771(CYP707A4);G1840(CYP707A2);G19141(PSY1);G38604(NCED1);G41746(CYP707A1)	K15746+K15746+K09843+K09843+K09843+K09843+K09843+K09843+K09843+K02291+K09840+K09843
	Metabolism	Biosynthesis of other secondary metabolites	Isoquinoline alkaloid biosynthesis	11	85	0.0414038	0.177883	ko00950	G11493(PPO);G11513(--);G22769(At5g53970);G22844(At5g53970);G23129(ASP1);G25258(AS1);G25561(maoII);G25939(co-2);G3203(AS1);G44868(PPO);MSTRG.57047(co-2)	K00422+K00422+K00815+K00815+K14455+K00422+K00276+K00422+K00422+K00422+K00422
	Metabolism	Biosynthesis of other secondary metabolites	Anthocyanin biosynthesis	2	5	0.0449008	0.186018	ko00942	G23123(3GGT);MSTRG.16656(3GGT)	K12933+K12933
	Metabolism	Amino acid metabolism	Cysteine and methionine metabolism	27	271	0.0545633	0.218253	ko00270	G101(AK2);G14896(BCAT2);G15547(At1g77330);G16528(BCAT2);G16533(BCAT1);G20688(ACO1);G20770(ACO1);G20891(ACO1);G21519(ACO1);G22769(At5g53970);G22844(At5g53970);G23129(ASP1);G23731(SAT1);G25274(ACO3);G25326(ACO3);G25327(ACO1);G27403(GSH1);G28467(ACS1);G29912(ACS1);G29916(ACS1);G30744(MTK);G31097(ACO);G3206(ACO1);G3216(ACO3);G37478(--);G41718(SAMS2);G48351(PCAS-1)	K00928+K00826+K05933+K00826+K00826+K05933+K05933+K05933+K05933+K00815+K00815+K14455+K00640+K05933+K05933+K05933+K01919+K20772+K20772+K20772+K00899+K05933+K05933+K05933+K01611+K00789+K13034
	Metabolism	Amino acid metabolism	Tyrosine metabolism	20	192	0.0618342	0.239092	ko00350	G6884(At1g22430);G6900(At4g22110);G11493(PPO);G11513(--);G14044(HPD);G16354(At1g32780);G16734(ADH3);G22769(At5g53970);G22844(At5g53970);G23129(ASP1);G25258(AS1);G25561(maoII);G25939(co-2);G28819(At4g22110);G28940(At1g32780);G3203(AS1);G38888(HPD);G44868(PPO);MSTRG.416(HGO);MSTRG.57047(co-2)	K00121+K00121+K00422+K00422+K00457+K00001+K18857+K00815+K00815+K14455+K00422+K00276+K00422+K00121+K00001+K00422+K00457+K00422+K00451+K00422
	Metabolism	Biosynthesis of other secondary metabolites	Glucosinolate biosynthesis	5	33	0.08559	0.320272	ko00966	G14896(BCAT2);G16528(BCAT2);G16533(BCAT1);G18749(UGT74B1);MSTRG.74885(CYP79A1)	K00826+K00826+K00826+K11820+K12153
	Metabolism	Biosynthesis of other secondary metabolites	Isoflavonoid biosynthesis	3	15	0.0888447	0.322062	ko00943	G16735(CYP81E1);G46587(CYP81E8);G5634(CYP81E1)	K13260+K13260+K13260
	Metabolism	Lipid metabolism	Fatty acid elongation	8	71	0.138025	0.485178	ko00062	G8580(KCS20);G13378(ABHD17B);G13395(ABHD17B);G30292(gpsn2);G30535(gpsn2);G43569(KCS11);MSTRG.16858(KCS20);MSTRG.69918(FDH)	K15397+K01076+K01076+K10258+K10258+K15397+K15397+K15397
	Metabolism	Carbohydrate metabolism	Starch and sucrose metabolism	38	442	0.147285	0.502501	ko00500	G6471(PHO1);G7005(BGLU12);G9556(CEL5);G9592(CEL3);G9679(AGPB1);G9855(--);G9919(BACOVA_02659);G11121(INV1);G14029(SS3);G17737(AMY1.1);G18261(WAXY);G18272(WAXY);G18317(WAXY);G19106(SS2);G19978(TPPE);G24701(AGPS1);G24806(AGPS1);G25095(BGLU46);G25158(AMY1.1);G25166(AMY1.1);G25177(AMY1.1);G27616(TPPJ);G27715(TPPJ);G2993(INV1);G31893(CEL1);G35608(CEL3);G36507(TPS11);G36656(TPS9);G38253(BGLU10);G44338(A…	K00688+K01188+K01179+K01179+K00975+K05349+K05349+K01193+K00703+K01176+K13679+K13679+K13679+K00703+K01087+K00975+K00975+K05350+K01176+K01176+K01176+K01087+K01087+K01193+K01179+K01179+K16055+K16055+K01188+K19891+K05350+K05350+K01187+K01187+K05349+K05349+K01193+K00703
	Metabolism	Amino acid metabolism	Glycine, serine and threonine metabolism	21	229	0.152552	0.505602	ko00260	G101(AK2);G14941(HPR-A);G14950(HPR);G17924(At3g50520);G20910(THA2);G2122(gpmA);G21664(THA1);G2295(gpmA);G2302(--);G25077(TSB);G25561(maoII);G2754(At2g24580);G35670(AGT1);G35676(AGT1);G368(GDCSP);G370(GDCSP);G39003(PGM1);G42199(gpmA);G42261(HPR-A);G43695(GDCSP);G5347(TSB)	K00928+K15893+K15893+K15634+K01620+K01834+K01620+K01834+K01834+K01696+K00276+K00306+K00830+K00830+K00281+K00281+K15633+K01834+K15893+K00281+K01696
	Metabolism	Glycan biosynthesis and metabolism	Glycosphingolipid biosynthesis - lacto and neolacto series	1	3	0.201196	0.648298	ko00601	G25753(A4galt)	K01988
	Metabolism	Global and overview maps	Carbon metabolism	58	728	0.228871	0.717542	ko01200	G6884(At1g22430);G6900(At4g22110);G6920(GLO1);G14941(HPR-A);G14950(HPR);G16057(PPC);G17924(At3g50520);G18888(SDH2-2);G18937(Os12g0145700);G18941(OsI_35105);G19053(RBCS);G19655(SDH1-1);G21493(PFK1);G2122(gpmA);G2227(ENO1);G23129(ASP1);G2271(ENO1);G23302(ICL);G23306(ICL2);G23318(ICL);G23320(ICL2);G2295(gpmA);G23414(ICL);G2302(--);G23642(FBA5);G23731(SAT1);G24096(FBA5);G26255(GDH1);G26364(GDH1);G263…	K00121+K00121+K11517+K15893+K15893+K01595+K15634+K00235+K00873+K00873+K01602+K00234+K00850+K01834+K01689+K14455+K01689+K01637+K01637+K01637+K01637+K01834+K01637+K01834+K01623+K00640+K01623+K00261+K00261+K00261+K00873+K00036+K00121+K03781+K03781+K00830+K00830+K00281+K00281+K01638+K01638+K01638+K15633+K00122+K01638+K01834+K15893+K01638+K01623+K00281+K00029+K00029+K00850+K19269+K13034+K00122+K00122+…
	Metabolism	Lipid metabolism	Arachidonic acid metabolism	4	35	0.243589	0.743587	ko00590	G9025(GPX2);G9028(GPX2);G9037(GPX2);G39378(SDP1)	K00432+K00432+K00432+K14674
	Metabolism	Lipid metabolism	alpha-Linolenic acid metabolism	14	161	0.272178	0.809556	ko00592	G16734(ADH3);G23412(HPL);G25406(ACX1);G29036(DOX1);G35928(OPR1);G35929(OPR1);G35940(OPR2);G36064(OPR1);G39378(SDP1);G4130(AIM1);G42690(OPR3);G4891(MFP);G4903(AIM1);G4907(AIM1)	K18857+K10528+K00232+K10529+K05894+K05894+K05894+K05894+K14674+K10527+K05894+K10527+K10527+K10527
	Metabolism	Metabolism of cofactors and vitamins	Ubiquinone and other terpenoid-quinone biosynthesis	10	112	0.288312	0.836104	ko00130	G10519(CYP73A4);G13931(FQR1);G13944(FQR1);G13949(FQR1);G14044(HPD);G22062(4CL2);G22769(At5g53970);G22844(At5g53970);G33904(At5g58800);G38888(HPD)	K00487+K03809+K03809+K03809+K00457+K01904+K00815+K00815+K03809+K00457
	Metabolism	Lipid metabolism	Ether lipid metabolism	9	104	0.33539	0.943705	ko00565	G13069(PLDBETA1);G29622(LPEAT1);G32850(PLPZETA2);G32855(PLDZETA1);G32856(PLDZETA1);G32857(PLPZETA2);G39378(SDP1);G41910(PLDZETA1);G41913(PLDZETA1)	K01115+K13510+K01115+K01115+K01115+K01115+K14674+K01115+K01115
	Metabolism	Global and overview maps	Biosynthesis of amino acids	48	625	0.344804	0.943705	ko01230	G6925(DHAPS-1);G7290(TYRAAT1);G101(AK2);G10879(EMB3004);G11705(EMB3004);G14896(BCAT2);G15990(SHKA);G16528(BCAT2);G16533(BCAT1);G16674(SHKA);G17924(At3g50520);G18937(Os12g0145700);G18941(OsI_35105);G19403(GS1-1);G19723(DHQS);G20910(THA2);G21419(ASA1);G21425(ASA1);G21493(PFK1);G2122(gpmA);G21664(THA1);G2227(ENO1);G22769(At5g53970);G22844(At5g53970);G23129(ASP1);G2271(ENO1);G2295(gpmA);G2302(--);G23…	K01626+K15227+K00928+K13832+K13832+K00826+K01626+K00826+K00826+K01626+K15634+K00873+K00873+K01915+K01735+K01620+K01657+K01657+K00850+K01834+K01620+K01689+K00815+K00815+K14455+K01689+K01834+K01834+K01623+K00640+K01623+K01696+K00873+K01850+K15227+K13832+K15633+K00789+K01834+K01623+K13832+K00850+K13832+K13832+K15227+K13034+K01696+K14682
	Metabolism	Lipid metabolism	Cutin, suberine and wax biosynthesis	5	54	0.349822	0.943705	ko00073	G35370(FAR5);G47755(FAR3);MSTRG.37547(PXG7);MSTRG.39124(FAR2);MSTRG.66485(PXG5)	K13356+K13356+K17991+K13356+K17991
	Metabolism	Metabolism of terpenoids and polyketides	Terpenoid backbone biosynthesis	12	148	0.380403	1	ko00900	G9263(TKT2);G154(At5g58770);G20869(MVD2);G28829(HMGR);G28835(HMGR);G28837(HMG2);G28842(HMG2);G28848(HMG1);G31621(SPS3);G38235(SPS1);G5670(HMGR2);G5678(HMGR2)	K01662+K11778+K01597+K00021+K00021+K00021+K00021+K00021+K14066+K05356+K00021+K00021
	Organismal Systems	Environmental adaptation	Circadian rhythm - plant	9	113	0.42942	1	ko04712	G11858(PHYB);G14394(HY5);G42976(HY5);G46197(HY5);G47914(CHS-LF1);G48075(ADO1);G49045(HY5);G5429(HY5);MSTRG.69894(CHSB)	K12121+K16241+K16241+K16241+K00660+K12115+K16241+K16241+K00660
	Metabolism	Metabolism of cofactors and vitamins	Nicotinate and nicotinamide metabolism	6	76	0.47139	1	ko00760	G15773(--);G2943(URH1);G31811(At1g55090);G41704(surE);G42341(surE);G47690(--)	K03787+K01240+K01950+K03787+K03787+K03787
	Metabolism	Metabolism of other amino acids	Cyanoamino acid metabolism	12	164	0.523111	1	ko00460	G7005(BGLU12);G9855(--);G9919(BACOVA_02659);G25095(BGLU46);G38253(BGLU10);G48351(PCAS-1);G5345(BGLU46);G5358(BGLU46);MSTRG.14419(BACOVA_02659);MSTRG.14733(gluA);MSTRG.74885(CYP79A1);MSTRG.75293(fmdA)	K01188+K05349+K05349+K05350+K01188+K13034+K05350+K05350+K05349+K05349+K12153+K01455
	Metabolism	Lipid metabolism	Glycerophospholipid metabolism	22	312	0.576927	1	ko00564	G9130(LPP2);G13069(PLDBETA1);G13175(EMB1187);G14568(GPAT1);G22043(--);G22050(--);G22111(--);G28680(GDPD1);G29622(LPEAT1);G32850(PLPZETA2);G32855(PLDZETA1);G32856(PLDZETA1);G32857(PLPZETA2);G38145(PAH1);G38384(PAH1);G39378(SDP1);G41910(PLDZETA1);G41913(PLDZETA1);G43071(PAH1);G43073(PAH1);G47266(GDPD2);MSTRG.75048(GPAT5)	K18693+K01115+K00894+K13508+K06130+K06130+K06130+K18696+K13510+K01115+K01115+K01115+K01115+K15728+K15728+K14674+K01115+K01115+K15728+K15728+K18696+K13508
	Metabolism	Amino acid metabolism	Alanine, aspartate and glutamate metabolism	10	154	0.680981	1	ko00250	G10463(AS);G19403(GS1-1);G23129(ASP1);G26255(GDH1);G26364(GDH1);G26365(GDH1);G35670(AGT1);G35676(AGT1);G47406(AS);G47409(AS1)	K01953+K01915+K14455+K00261+K00261+K00261+K00830+K00830+K01953+K01953
	Metabolism	Lipid metabolism	Sphingolipid metabolism	5	83	0.724096	1	ko00600	G7448(DPL1);G11598(TSC10B);G25293(Os02g0639600);G37501(At1g13580);G40830(DPL1)	K01634+K04708+K04712+K04710+K01634
	Metabolism	Lipid metabolism	Biosynthesis of unsaturated fatty acids	4	70	0.75314	1	ko01040	G21630(ACPD);G25406(ACX1);G30292(gpsn2);G30535(gpsn2)	K03921+K00232+K10258+K10258
	Environmental Information Processing	Membrane transport	ABC transporters	8	137	0.780473	1	ko02010	G11780(ABCC14);G15040(ABCB4);G19037(ABCB19);G19038(ABCB19);G41857(ABCC3);MSTRG.17205(ABCC4);MSTRG.28042(ABCB19);MSTRG.28175(ABCB19)	K05666+K05658+K05658+K05658+K05665+K05666+K05658+K05658
	Metabolism	Carbohydrate metabolism	Fructose and mannose metabolism	11	184	0.782725	1	ko00051	G21493(PFK1);G23642(FBA5);G24096(FBA5);G25942(MAN6);G27744(XYLA);G27983(MAN7);G28291(MAN7);G42677(FBA5);G44971(PFK3);G45272(MAN2);G47465(MAN6)	K00850+K01623+K01623+K19355+K01805+K19355+K19355+K01623+K00850+K19355+K19355
	Metabolism	Metabolism of cofactors and vitamins	Vitamin B6 metabolism	2	39	0.782982	1	ko00750	G10454(PDX1);G47899(At1g17710)	K06215+K13248
	Metabolism	Metabolism of cofactors and vitamins	Folate biosynthesis	3	57	0.789315	1	ko00790	G24743(RIBA1);G45280(RIBA1);MSTRG.35660(GGH2)	K14652+K14652+K01307
	Metabolism	Metabolism of cofactors and vitamins	Pantothenate and CoA biosynthesis	4	78	0.823476	1	ko00770	G14896(BCAT2);G16528(BCAT2);G16533(BCAT1);G2471(PANK2)	K00826+K00826+K00826+K09680
	Metabolism	Amino acid metabolism	Valine, leucine and isoleucine biosynthesis	3	62	0.834395	1	ko00290	G14896(BCAT2);G16528(BCAT2);G16533(BCAT1)	K00826+K00826+K00826
WT CK vs WT 2 h	Metabolism	Glycan biosynthesis and metabolism	Glycosphingolipid biosynthesis - globo and isoglobo series	1	26	0.857527	1	ko00603	G25753(A4galt)	K01988
	Metabolism	Lipid metabolism	Fatty acid degradation	12	216	0.862496	1	ko00071	G6884(At1g22430);G6900(At4g22110);G11052(LACS1);G16354(At1g32780);G16734(ADH3);G25406(ACX1);G28819(At4g22110);G28940(At1g32780);G4130(AIM1);G4891(MFP);G4903(AIM1);G4907(AIM1)	K00121+K00121+K01897+K00001+K18857+K00232+K00121+K00001+K10527+K10527+K10527+K10527
	Metabolism	Lipid metabolism	Linoleic acid metabolism	2	49	0.877783	1	ko00591	G39378(SDP1);MSTRG.5229(LOX1.5)	K14674+K15718
	Metabolism	Amino acid metabolism	Arginine biosynthesis	6	122	0.882064	1	ko00220	G19403(GS1-1);G23129(ASP1);G26255(GDH1);G26364(GDH1);G26365(GDH1);G5590(--)	K01915+K14455+K00261+K00261+K00261+K14682
	Metabolism	Global and overview maps	2-Oxocarboxylic acid metabolism	8	161	0.902269	1	ko01210	G101(AK2);G14896(BCAT2);G16528(BCAT2);G16533(BCAT1);G18749(UGT74B1);G23129(ASP1);G5590(--);MSTRG.74885(CYP79A1)	K00928+K00826+K00826+K00826+K11820+K14455+K14682+K12153
	Genetic Information Processing	Folding, sorting and degradation	Protein processing in endoplasmic reticulum	30	511	0.903376	1	ko04141	G12006(BIP4);G12851(HSP23);G13528(RMA1H1);G13840(--);G13874(HSP15.4);G15316(CRT3);G16898(SAR1A);G1712(rnf-5);G1851(rnf-5);G19694(UBC9);G20118(HSP23.6);G23199(RMA1H1);G23203(RMA1H1);G27774(HSP15.7);G27775(HSP15.7);G29122(PDI);G29235(HSP83A);G29545(BIP4);G30481(DNAJ1);G33235(ERDJ3B);G33970(HSP70);G38937(BIP4);G418(BIP4);G42999(PDI);G46224(RMA1H1);G46879(HSP70);G47554(BIP4);G47721(PDIL2-3);G5128(UBC…	K09490+K13993+K10666+K13993+K13993+K08057+K07953+K10666+K10666+K06689+K13993+K10666+K10666+K13993+K13993+K09580+K04079+K09490+K09503+K09517+K03283+K09490+K09490+K09580+K10666+K03283+K09490+K09584+K06689+K13993
	Metabolism	Energy metabolism	Sulfur metabolism	3	73	0.9052	1	ko00920	G23731(SAT1);G31290(AHL);G48351(PCAS-1)	K00640+K01082+K13034
	Metabolism	Carbohydrate metabolism	Glycolysis / Gluconeogenesis	23	407	0.912927	1	ko00010	G6884(At1g22430);G6900(At4g22110);G16354(At1g32780);G16734(ADH3);G17924(At3g50520);G18937(Os12g0145700);G18941(OsI_35105);G21493(PFK1);G2122(gpmA);G2227(ENO1);G2271(ENO1);G2295(gpmA);G2302(--);G23642(FBA5);G24096(FBA5);G26595(OsI_35105);G28819(At4g22110);G28940(At1g32780);G39003(PGM1);G42199(gpmA);G42677(FBA5);G44830(AKR4C9);G44971(PFK3)	K00121+K00121+K00001+K18857+K15634+K00873+K00873+K00850+K01834+K01689+K01689+K01834+K01834+K01623+K01623+K00873+K00121+K00001+K15633+K01834+K01623+K00002+K00850
	Metabolism	Carbohydrate metabolism	Pentose phosphate pathway	6	130	0.914633	1	ko00030	G21493(PFK1);G23642(FBA5);G24096(FBA5);G28616(G6PDH);G42677(FBA5);G44971(PFK3)	K00850+K01623+K01623+K00036+K01623+K00850
	Genetic Information Processing	Replication and repair	Non-homologous end-joining	1	33	0.915744	1	ko03450	G11485(XRCC4)	K10886
	Metabolism	Amino acid metabolism	Lysine biosynthesis	1	34	0.921837	1	ko00300	G101(AK2)	K00928
	Metabolism	Carbohydrate metabolism	Galactose metabolism	7	151	0.925706	1	ko00052	G11121(INV1);G21493(PFK1);G2993(INV1);G44971(PFK3);MSTRG.10321(Os06g0675700);MSTRG.10769(Os06g0675700);MSTRG.16341(INV3)	K01193+K00850+K01193+K00850+K01187+K01187+K01193
	Metabolism	Biosynthesis of other secondary metabolites	Monobactam biosynthesis	1	35	0.92749	1	ko00261	G101(AK2)	K00928
	Metabolism	Amino acid metabolism	Tryptophan metabolism	3	80	0.934647	1	ko00380	G18749(UGT74B1);G29727(CAT3);G33025(CAT2)	K11820+K03781+K03781
	Cellular Processes	Transport and catabolism	Peroxisome	13	260	0.941531	1	ko04146	G6920(GLO1);G11052(LACS1);G25406(ACX1);G2754(At2g24580);G29727(CAT3);G33025(CAT2);G35370(FAR5);G35670(AGT1);G35676(AGT1);G40869(HACL);G47055(PMP22);G47755(FAR3);MSTRG.39124(FAR2)	K11517+K01897+K00232+K00306+K03781+K03781+K13356+K00830+K00830+K12261+K13347+K13356+K13356
	Metabolism	Metabolism of other amino acids	Taurine and hypotaurine metabolism	1	38	0.942114	1	ko00430	G3724(--)	K10712
	Metabolism	Metabolism of other amino acids	Selenocompound metabolism	1	39	0.946302	1	ko00450	G41376(NFS2)	K11717
	Metabolism	Energy metabolism	Carbon fixation in photosynthetic organisms	8	182	0.956379	1	ko00710	G16057(PPC);G19053(RBCS);G23129(ASP1);G23642(FBA5);G24096(FBA5);G42677(FBA5);G44730(ME1);G44733(ME1)	K01595+K01602+K14455+K01623+K01623+K01623+K00029+K00029
	Metabolism	Glycan biosynthesis and metabolism	Other types of O-glycan biosynthesis	1	42	0.957135	1	ko00514	G42238(OFUT14)	K03691
	Metabolism	Energy metabolism	Photosynthesis	3	88	0.957852	1	ko00195	G16409(PNSL2);G41283(PNSL2);G49042(PNSL2)	K08901+K08901+K08901
	Metabolism	Energy metabolism	Photosynthesis - antenna proteins	1	44	0.963114	1	ko00196	G32627(CAB2R)	K08912
	Metabolism	Metabolism of cofactors and vitamins	Thiamine metabolism	2	72	0.970227	1	ko00730	G9263(TKT2);MSTRG.58969(ADK)	K01662+K00939
	Metabolism	Global and overview maps	Fatty acid metabolism	10	231	0.974214	1	ko01212	G1091(--);G11052(LACS1);G21630(ACPD);G25406(ACX1);G30292(gpsn2);G30535(gpsn2);G4130(AIM1);G4891(MFP);G4903(AIM1);G4907(AIM1)	K09458+K01897+K03921+K00232+K10258+K10258+K10527+K10527+K10527+K10527
	Cellular Processes	Transport and catabolism	Phagosome	9	222	0.982254	1	ko04145	G15316(CRT3);G1539(TUBB1);G1612(TUBB2);G2292(RABG3A);G26129(TUBB5);G32307(OsI_14861);G32365(OsI_14861);G39436(SEC22);MSTRG.63541(SAG12)	K08057+K07375+K07375+K07897+K07375+K01365+K01365+K08517+K01365
	Metabolism	Amino acid metabolism	Lysine degradation	3	105	0.984045	1	ko00310	G1067(LKR/SDH);G1084(LKR/SDH);G2754(At2g24580)	K14157+K14157+K00306
	Metabolism	Amino acid metabolism	Valine, leucine and isoleucine degradation	6	174	0.988477	1	ko00280	G14896(BCAT2);G16528(BCAT2);G16533(BCAT1);G30687(MCCB);G45402(BCE2);G48857(--)	K00826+K00826+K00826+K01969+K09699+K09699
	Metabolism	Glycan biosynthesis and metabolism	Other glycan degradation	1	61	0.989724	1	ko00511	G45075(--)	K01191
	Metabolism	Metabolism of cofactors and vitamins	Biotin metabolism	1	61	0.989724	1	ko00780	G1091(--)	K09458
	Metabolism	Carbohydrate metabolism	Pyruvate metabolism	11	280	0.992617	1	ko00620	G16057(PPC);G18937(Os12g0145700);G18941(OsI_35105);G26595(OsI_35105);G38853(MLS);G38871(MLS);G38875(MLS);G41176(MLS);G42670(MLS);G44730(ME1);G44733(ME1)	K01595+K00873+K00873+K00873+K01638+K01638+K01638+K01638+K01638+K00029+K00029
	Metabolism	Carbohydrate metabolism	Citrate cycle (TCA cycle)	4	142	0.993162	1	ko00020	G18888(SDH2-2);G19655(SDH1-1);G22269(ACLA-2);G36820(ACLA-1)	K00235+K00234+K01648+K01648
	Genetic Information Processing	Folding, sorting and degradation	Protein export	5	166	0.993973	1	ko03060	G12006(BIP4);G29545(BIP4);G38937(BIP4);G418(BIP4);G47554(BIP4)	K09490+K09490+K09490+K09490+K09490
	Metabolism	Glycan biosynthesis and metabolism	N-Glycan biosynthesis	2	106	0.996778	1	ko00510	G32693(ALG14);G43381(--)	K07441+K00737
	Metabolism	Lipid metabolism	Fatty acid biosynthesis	3	135	0.997394	1	ko00061	G1091(--);G11052(LACS1);G21630(ACPD)	K09458+K01897+K03921
	Metabolism	Carbohydrate metabolism	Ascorbate and aldarate metabolism	2	112	0.997847	1	ko00053	G28409(UGD2);G46747(IMP3)	K00012+K10047
	Metabolism	Amino acid metabolism	Arginine and proline metabolism	4	165	0.998182	1	ko00330	G23129(ASP1);G37478(--);G44194(PAO4);G5718(PAO4)	K14455+K01611+K17839+K17839
	Metabolism	Carbohydrate metabolism	Propanoate metabolism	2	116	0.998357	1	ko00640	G45402(BCE2);G48857(--)	K09699+K09699
	Cellular Processes	Transport and catabolism	Endocytosis	18	447	0.99841	1	ko04144	G13069(PLDBETA1);G17065(--);G2292(RABG3A);G2347(VPS29);G2542(RABE1E);G32850(PLPZETA2);G32855(PLDZETA1);G32856(PLDZETA1);G32857(PLPZETA2);G33970(HSP70);G35327(EPSIN1);G35333(PUB33);G41910(PLDZETA1);G41913(PLDZETA1);G46879(HSP70);MSTRG.57271(--);MSTRG.63663(--);MSTRG.65715(--)	K01115+K19367+K07897+K18467+K07901+K01115+K01115+K01115+K01115+K03283+K12471+K12471+K01115+K01115+K03283+K19476+K19476+K19476
	Genetic Information Processing	Replication and repair	Base excision repair	2	117	0.998465	1	ko03410	G27832(HMGB3);MSTRG.19900(guaA)	K10802+K01246
	Metabolism	Metabolism of cofactors and vitamins	Porphyrin and chlorophyll metabolism	4	171	0.998725	1	ko00860	G17062(SGR);G17117(SGR);G21442(NYC1);G35027(SGR)	K22013+K22013+K13606+K22013
	Metabolism	Metabolism of other amino acids	beta-Alanine metabolism	3	147	0.99877	1	ko00410	G25561(maoII);G44194(PAO4);G5718(PAO4)	K00276+K17839+K17839
	Environmental Information Processing	Signal transduction	Phosphatidylinositol signaling system	5	206	0.999348	1	ko04070	G10157(PLC6);G19225(VIP2);G46747(IMP3);G5858(CML46);MSTRG.71863(CAM-1)	K05857+K13024+K10047+K02183+K02183
	Genetic Information Processing	Folding, sorting and degradation	SNARE interactions in vesicular transport	1	101	0.999495	1	ko04130	G39436(SEC22)	K08517
	Genetic Information Processing	Folding, sorting and degradation	RNA degradation	10	325	0.999622	1	ko03018	G10026(CAF1-9);G10171(CAF1-9);G13573(HSP70-9);G21493(PFK1);G2227(ENO1);G2271(ENO1);G34252(PAB2);G39647(--);G44971(PFK3);MSTRG.66829(PAB7)	K12581+K12581+K04043+K00850+K01689+K01689+K13126+K13126+K00850+K13126
	Genetic Information Processing	Transcription	RNA polymerase	1	105	0.999627	1	ko03020	G10227(--)	K03024
	Genetic Information Processing	Replication and repair	Mismatch repair	6	243	0.999705	1	ko03430	G9218(--);G28217(--);G269(--);G36908(--);G37325(--);MSTRG.31067(--)	K07466+K07466+K07466+K07466+K07466+K07466
	Genetic Information Processing	Transcription	Basal transcription factors	1	122	0.999897	1	ko03022	G553(TAF2)	K03128
	Metabolism	Nucleotide metabolism	Pyrimidine metabolism	11	376	0.999916	1	ko00240	G10227(--);G15773(--);G2447(Dctpp1);G27468(UMK3);G2821(ctps2);G2943(URH1);G41672(RROP1);G41704(surE);G42341(surE);G45263(Ctps1);G47690(--)	K03024+K03787+K16904+K13800+K01937+K01240+K14641+K03787+K03787+K01937+K03787
	Genetic Information Processing	Replication and repair	DNA replication	6	270	0.999938	1	ko03030	G9218(--);G28217(--);G269(--);G36908(--);G37325(--);MSTRG.31067(--)	K07466+K07466+K07466+K07466+K07466+K07466
	Genetic Information Processing	Folding, sorting and degradation	Ubiquitin mediated proteolysis	10	366	0.999954	1	ko04120	G15476(MIEL1);G19694(UBC9);G24752(SAE2);G26454(SINAT2);G31387(UBC24);G31428(--);G37389(RZPF34);G37392(RZPF34);G39177(SINAT2);G5128(UBC11)	K10144+K06689+K10685+K04506+K10581+K10581+K10144+K10144+K04506+K06689
	Genetic Information Processing	Replication and repair	Homologous recombination	7	303	0.999964	1	ko03440	G9218(--);G28217(--);G269(--);G36908(--);G37325(--);MSTRG.31067(--);MSTRG.52523(RECA)	K07466+K07466+K07466+K07466+K07466+K07466+K03553
	Genetic Information Processing	Replication and repair	Nucleotide excision repair	7	304	0.999966	1	ko03420	G9218(--);G22719(KRP1);G28217(--);G269(--);G36908(--);G37325(--);MSTRG.31067(--)	K07466+K10840+K07466+K07466+K07466+K07466+K07466
	Metabolism	Energy metabolism	Oxidative phosphorylation	6	284	0.999973	1	ko00190	G18888(SDH2-2);G19655(SDH1-1);G24838(--);G27589(PMA4);G28200(PPA4);G40981(COX17-2)	K00235+K00234+K00416+K01535+K01507+K02260
	Metabolism	Nucleotide metabolism	Purine metabolism	14	472	0.999984	1	ko00230	G10227(--);G15773(--);G17081(APT4);G17097(APT3);G18937(Os12g0145700);G18941(OsI_35105);G26595(OsI_35105);G30326(APT4);G41672(RROP1);G41704(surE);G42341(surE);G47690(--);G47761(VIT_05s0051g00580);MSTRG.58969(ADK)	K03024+K03787+K00759+K00759+K00873+K00873+K00873+K00759+K14641+K03787+K03787+K03787+K01519+K00939
	Metabolism	Carbohydrate metabolism	Inositol phosphate metabolism	2	194	0.999993	1	ko00562	G10157(PLC6);G46747(IMP3)	K05857+K10047
	Genetic Information Processing	Translation	RNA transport	12	472	0.999998	1	ko03013	G14393(ALY2);G15142(CTHT_0029840);G20913(NUP1);G20975(Os10g0467600);G34252(PAB2);G38186(RR4);G38229(RR4);G38310(RR4);G38350(RR4);G39647(--);G42274(EIF4G);MSTRG.66829(PAB7)	K12881+K03243+K14317+K03259+K13126+K03754+K03754+K03754+K03754+K13126+K03260+K13126
	Genetic Information Processing	Translation	Aminoacyl-tRNA biosynthesis	1	198	1	1	ko00970	G4404(At3g62120)	K01881
	Genetic Information Processing	Translation	mRNA surveillance pathway	5	346	1	1	ko03015	G14393(ALY2);G34252(PAB2);G39647(--);G39985(CSTF50);MSTRG.66829(PAB7)	K12881+K13126+K13126+K14406+K13126
	Genetic Information Processing	Translation	Ribosome	4	762	1	1	ko03010	G8158(RPL6);G8696(rplT);G39134(RPL19C);G39315(179B)	K02934+K02887+K02885+K02998
	Genetic Information Processing	Transcription	Spliceosome	6	441	1	1	ko03040	G14393(ALY2);G21673(--);G24885(U2AF35A);G33970(HSP70);G34564(YLS8);G46879(HSP70)	K12881+K12896+K12836+K03283+K12859+K03283
	Metabolism	Biosynthesis of other secondary metabolites	Phenylpropanoid biosynthesis	154	473	4.2386e-23	5.34064e-21	ko00940	G6059(PER47);G6347(PER10);G6357(PER10);G6443(CCOAOMT);G6582(At4g26220);G7005(BGLU12);G8404(PER21);G8429(PER5);G9551(HRPN);G9855(--);G9899(F6'H2);G9911(--);G9919(BACOVA_02659);G9933(4CLL7);G9941(gluA);G10433(PNC1);G10519(CYP73A4);G10796(At5g44400);G12779(At4g26220);G13248(Os09g0544000);G16167(PER5);G16235(CCOAOMT1);G1710(At1g30760);G1713(At5g44400);G19356(10HGO);G19359(ELI3);G19364(10HGO);G19368(1…	K00430+K00430+K00430+K00588+K00588+K01188+K00430+K00430+K00430+K05349+K06892+K05349+K05349+K01904+K05349+K00430+K00487+K22395+K00588+K13065+K00430+K00588+K22395+K22395+K00083+K00083+K00083+K00083+K00083+K00430+K13065+K13065+K13065+K00430+K13065+K13065+K13065+K05350+K05350+K00430+K00430+K05350+K00430+K22395+K00430+K00430+K00430+K10775+K10775+K00430+K00083+K00430+K00430+K00430+K00430+K00430+K18368+…
	Metabolism	Global and overview maps	Biosynthesis of secondary metabolites	682	3434	6.32932e-21	3.98747e-19	ko01110	G6059(PER47);G6207(BETA-OHASE);G6226(CA2);G6287(NAGS1);G6303(CYP81D11);G6307(CYP81D11);G6347(PER10);G6357(PER10);G6443(CCOAOMT);G6446(CYP85A1);G6582(At4g26220);G6884(At1g22430);G6900(At4g22110);G6920(GLO1);G7005(BGLU12);G7071(DET2);G7254(UGT709C2);G7255(UGT709C2);G7290(TYRAAT1);G7332(UGT709C2);G7335(UGT709C2);G7339(UGT709C2);G7443(At5g13110);G7748(PCAS-1);G7804(ACS1);G7945(HPR3);G794(DET2);G7957(…	K00430+K15746+K15746+K14682+K13260+K13260+K00430+K00430+K00588+K09590+K00588+K00121+K00121+K11517+K01188+K10258+K21373+K21373+K15227+K21373+K21373+K21373+K00036+K13034+K20772+K15919+K09591+K18857+K01647+K15404+K00430+K00430+K15397+K00901+K01698+K01785+K20623+K01115+K12524+K00430+K00901+K00454+K00658+K00901+K05349+K01679+K06892+K05349+K05349+K01904+K05349+K20623+K00620+K00430+K00487+K14182+K22395+…
	Environmental Information Processing	Signal transduction	MAPK signaling pathway - plant	127	388	2.00136e-19	8.40573e-18	ko04016	G6358(SRK2I);G7244(PP2CA);G7804(ACS1);G803(CHI2);G8539(ETR2);G8548(EIN4);G8551(ETR2);G896(CHI2);G9840(MPK3);G10189(MPK3);G10337(At2g29380);G10553(OXI1);G11021(ETR1);G11468(ETR2);G13707(--);G13843(BAK1);G1603(MPK1);G16636(MKS1);G16668(SAPK1);G17029(HMA5);G1719(ACS1);G1721(ACS1);G1726(ACS1);G18351(ACS1);G19530(SAPK1);G19537(CHIT1B);G19540(CHI2);G20746(PP2C06);G21299(EBF1);G21645(EIN4);G21782(ERL2);…	K14498+K14497+K20772+K20547+K14509+K14509+K14509+K20547+K20536+K20536+K14497+K20714+K14509+K14509+K13416+K13416+K20535+K20725+K14498+K17686+K20772+K20772+K20772+K20772+K14498+K20547+K20547+K14497+K14515+K14509+K20718+K20718+K20718+K20718+K14496+K13447+K13447+K14509+K03781+K20547+K20547+K20547+K20547+K03781+K02183+K20772+K02183+K20772+K13425+K00940+K00940+K03781+K20772+K20772+K13425+K14496+K13449+…
	Metabolism	Global and overview maps	Metabolic pathways	1005	5738	4.50536e-14	1.41919e-12	ko01100	G6059(PER47);G6077(MGD2);G6207(BETA-OHASE);G6226(CA2);G6262(AAE3);G6287(NAGS1);G6306(AAE3);G6347(PER10);G6357(PER10);G6375(AAE3);G6408(SAMDC);G6443(CCOAOMT);G6446(CYP85A1);G6457(AMY3);G6458(UGD1);G6582(At4g26220);G6648(TPPF);G6803(--);G6884(At1g22430);G6900(At4g22110);G6920(GLO1);G7005(BGLU12);G7061(CSE);G7071(DET2);G7092(STT3B);G7215(CSE);G7290(TYRAAT1);G7385(FUT13);G7437(EP3);G7440(Cht4);G7443(…	K00430+K03715+K15746+K15746+K22133+K14682+K22133+K00430+K00430+K22133+K01611+K00588+K09590+K01176+K00012+K00588+K01087+K05289+K00121+K00121+K11517+K01188+K01054+K10258+K07151+K01054+K15227+K14412+K01183+K01183+K00036+K01634+K01634+K01183+K01183+K01183+K01184+K01183+K13034+K01051+K01051+K20772+K15919+K09591+K03849+K18857+K00949+K03849+K01647+K20547+K13421+K00430+K00430+K06119+K15397+K00901+K20547+…
	Organismal Systems	Environmental adaptation	Plant-pathogen interaction	169	672	4.89699e-13	1.23404e-11	ko04626	G62(MYB36);G7512(CNGC3);G7852(CNGC1);G8559(MYB15);G8580(KCS20);G8847(CML3);G9742(At4g27220);G9840(MPK3);G9858(MYB48);G10189(MPK3);G13(At4g27190);G10450(PTI6);G10534(PTI6);G100(At4g27190);G1098(MYB59);G11295(CAM);G11536(CAM);G13707(--);G13843(BAK1);G14361(MYB61);G14468(RPP13L4);G14892(RAX3);G15871(--);G1563(RD19C);G16847(HSP90);G16850(HSP90);G17386(HSP90-7);G17564(HSP90);G1737(CCP1);G17837(At4g271…	K09422+K05391+K05391+K09422+K15397+K13448+K13459+K20536+K09422+K20536+K13459+K13434+K13434+K13459+K09422+K13448+K13448+K13416+K13416+K09422+K13457+K09422+K09422+K01373+K09487+K09487+K09487+K09487+K01373+K13459+K09422+K13459+K09422+K09422+K09422+K09422+K13448+K09422+K13412+K13412+K09422+K13457+K09422+K09422+K09422+K13429+K09422+K09422+K13447+K13447+K13412+K05391+K09422+K09422+K13448+K13448+K13412+…
	Environmental Information Processing	Signal transduction	Plant hormone signal transduction	131	521	2.39965e-10	5.03927e-09	ko04075	G6358(SRK2I);G6527(TGA1A);G6798(GBF4);G7244(PP2CA);G8539(ETR2);G8548(EIN4);G8551(ETR2);G9688(TGA2.2);G971(TIFY10A);G10337(At2g29380);G1057(TIFY10A);G10810(AUX22D);G10849(GID1C);G10853(GID1B);G11021(ETR1);G11185(--);G11263(GH3.6);G11468(ETR2);G11489(AUX22B);G12203(AUX22D);G12209(IAA4);G12324(IAA14);G12358(--);G12377(ARF9);G13707(--);G1341(TIFY10A);G13843(BAK1);G1369(TIFY10A);G14470(--);G14641(ABF2…	K14498+K14431+K14432+K14497+K14509+K14509+K14509+K14431+K13464+K14497+K13464+K14484+K14493+K14493+K14509+K14490+K14487+K14509+K14484+K14484+K14484+K14484+K14484+K14486+K13416+K13464+K13416+K13464+K14489+K14432+K14492+K14492+K14498+K14484+K14487+K14432+K14432+K14484+K14484+K14431+K14498+K14431+K14497+K14515+K14509+K13946+K14496+K14509+K14487+K13464+K14487+K13464+K13464+K14487+K14485+K14485+K14485+…
	Metabolism	Biosynthesis of other secondary metabolites	Stilbenoid, diarylheptanoid and gingerol biosynthesis	31	76	3.40102e-08	6.12184e-07	ko00945	G6443(CCOAOMT);G6582(At4g26220);G676(OMT3);G10519(CYP73A4);G11358(OMT3);G12779(At4g26220);G13248(Os09g0544000);G16235(CCOAOMT1);G20181(HST);G21025(HST);G21032(HST);G21281(SHT);G22014(HST);G22027(HST);G28197(CCOAOMT);G28215(CCOAOMT3);G28234(CCOAOMT);G40731(CCOAOMT);G40736(CCOAOMT);G41938(HST);G42857(HST);G5778(At4g26220);G5895(At4g26220);G595(OMT3);G599(OMT3);MSTRG.4013(SAT);MSTRG.59371(ACT-2);MST…	K00588+K00588+K16040+K00487+K16040+K00588+K13065+K00588+K13065+K13065+K13065+K13065+K13065+K13065+K00588+K00588+K00588+K00588+K00588+K13065+K13065+K00588+K00588+K16040+K16040+K13065+K13065+K13065+K13065+K13065+K13065
	Metabolism	Metabolism of other amino acids	Glutathione metabolism	68	285	3.3205e-05	0.000522982	ko00480	G7443(At5g13110);G7922(HSP26-A);G7964(GSTU1);G7966(GSTU7);G7987(HSP26-A);G8041(HSP26-A);G8303(HSP26-A);G8306(PRP1);G8309(HSP26-A);G8311(GSTU8);G8319(HSP26-A);G9025(GPX2);G9028(GPX2);G9037(GPX2);G11007(PARB);G11318(GSTU17);G11446(HSP26-A);G12938(GSTT1);G12941(GSTT1);G13025(PARA);G13129(GSTT1);G13237(GSTT1);G14544(PARC);G14580(PARA);G14582(GST3);G16157(PARA);G16158(GST3);G16161(GST3);G16181(PARA);G…	K00036+K00799+K00799+K00799+K00799+K00799+K00799+K00799+K00799+K00799+K00799+K00432+K00432+K00432+K00799+K00799+K00799+K00799+K00799+K00799+K00799+K00799+K00799+K00799+K00799+K00799+K00799+K00799+K00799+K00799+K00799+K00799+K00799+K00799+K00799+K00799+K00036+K00799+K01919+K01919+K00036+K00036+K00036+K00799+K18592+K00799+K22596+K22596+K00799+K01255+K00799+K01255+K00799+K00799+K00799+K00799+K00799+…
	Metabolism	Carbohydrate metabolism	Galactose metabolism	41	151	6.0189e-05	0.000842652	ko00052	G9156(GALM);G11120(INV3);G11121(INV1);G17042(UGE1);G18147(Os06g0675700);G18148(Os06g0675700);G18247(Os06g0675700);G18327(Os06g0675700);G18904(RFS5);G19634(GOLS2);G20626(HXK1);G20646(PFK3);G21490(PFK3);G21493(PFK1);G21518(HXK1);G21840(TIV1);G2338(VPS29);G26210(RFS2);G26285(RFS2);G27646(PFK5);G28514(PIX7);G28527(PIX7);G2992(INV1);G2993(INV1);G32208(GALM);G32284(Galm);G32432(TIV1);G36645(TIV1);G4103…	K01785+K01193+K01193+K01784+K01187+K01187+K01187+K01187+K06617+K18819+K00844+K00850+K00850+K00850+K00844+K01193+K01785+K06617+K06617+K00850+K01785+K01785+K01193+K01193+K01785+K01785+K01193+K01193+K06617+K01785+K01784+K00850+K18819+K01785+K06617+K06617+K06617+K01193+K01193+K12447+K06617
	Metabolism	Metabolism of terpenoids and polyketides	Sesquiterpenoid and triterpenoid biosynthesis	32	109	7.6043e-05	0.000958144	ko00909	G10714(PVS1);G13556(SQE1);G13558(SQE1);G13559(SQE1);G13561(SQE3);G13591(SQE1);G24723(SQE1);G25137(TPS4);G25138(TPS13);G25143(TPS13);G25167(--);G25175(TPS4);G25178(TPS4);G26102(PVS1);G26990(TPS13);G30788(SQS1);G30797(SQS1);G34072(SSTLE1);G41596(TPS4);G41597(TPS4);G44986(SQE3);G46326(TPS4);G47003(SQE1);MSTRG.16413(VIT_19s0014g04930);MSTRG.48532(CYP71D55);MSTRG.50891(TPS32);MSTRG.63278(TPS13);MSTRG.…	K14182+K00511+K00511+K00511+K00511+K00511+K00511+K14175+K14175+K14175+K14175+K14175+K14175+K14182+K14175+K00801+K00801+K14175+K14175+K14175+K00511+K14175+K00511+K15803+K15472+K14182+K14175+K14175+K14182+K15472+K20659+K14182
	Metabolism	Biosynthesis of other secondary metabolites	Indole alkaloid biosynthesis	23	76	0.00046181	0.00476857	ko00901	G14071(At1g28590);G14075(At1g28600);G14293(At1g28590);G14368(At1g28570);G18676(At2g27360);G25412(At2g27360);G25493(At2g27360);G25499(At1g28590);G25529(At1g28600);G25536(At1g28580);G25542(At1g31550);G31373(At1g28590);G31375(At1g28610);G31444(At1g28590);G32244(At1g28600);G3675(At1g28590);G3677(At1g28570);G42737(At1g28580);G44878(At1g28670);G46205(At1g31550);G46323(At1g31550);G4723(At1g28610);G5412(…	K21026+K21026+K21026+K21026+K21026+K21026+K21026+K21026+K21026+K21026+K21026+K21026+K21026+K21026+K21026+K21026+K21026+K21026+K21026+K21026+K21026+K21026+K21026
	Metabolism	Carbohydrate metabolism	Pentose and glucuronate interconversions	40	160	0.00048666	0.00476857	ko00040	G6248(At3g07010);G6458(UGD1);G7641(At2g43860);G7794(PME17);G7798(PECS-2.1);G8739(PMR6);G10980(At1g80170);G11017(PME40);G1136(PMEU1);G12274(At3g07010);G1248(PMEU1);G16509(XK2);G17332(At2g43860);G19110(UGD5);G19252(9612);G21816(PECS-1.1);G22524(At4g24780);G23747(At3g53190);G24379(PME1);G24392(--);G24559(--);G27412(At2g43860);G28554(At5g63180);G29290(PME17);G33261(PME7);G41995(PMEU1);G44700(QRT2);G4…	K01728+K00012+K01184+K01051+K01051+K01728+K01184+K01051+K01051+K01728+K01051+K00854+K01213+K00012+K01728+K01051+K01728+K01728+K01051+K01051+K01051+K01184+K01728+K01051+K01051+K01051+K01213+K01051+K01051+K01051+K01051+K12447+K01184+K01184+K01184+K01051+K01213+K01184+K01184+K01184
	Metabolism	Biosynthesis of other secondary metabolites	Flavonoid biosynthesis	28	100	0.000491995	0.00476857	ko00941	G6443(CCOAOMT);G6582(At4g26220);G10519(CYP73A4);G12779(At4g26220);G13248(Os09g0544000);G16235(CCOAOMT1);G20181(HST);G21025(HST);G21032(HST);G21281(SHT);G22014(HST);G22027(HST);G28197(CCOAOMT);G28215(CCOAOMT3);G28234(CCOAOMT);G40731(CCOAOMT);G40736(CCOAOMT);G41938(HST);G42857(HST);G5778(At4g26220);G5895(At4g26220);MSTRG.4013(SAT);MSTRG.59371(ACT-2);MSTRG.59615(ACT);MSTRG.59616(ACT);MSTRG.61753(SAT…	K00588+K00588+K00487+K00588+K13065+K00588+K13065+K13065+K13065+K13065+K13065+K13065+K00588+K00588+K00588+K00588+K00588+K13065+K13065+K00588+K00588+K13065+K13065+K13065+K13065+K13065+K13065+K00660
	Metabolism	Biosynthesis of other secondary metabolites	Tropane, piperidine and pyridine alkaloid biosynthesis	37	146	0.000589622	0.0053066	ko00960	G17099(At1g62810);G17128(At1g62810);G17135(At1g62810);G17697(TR1);G18182(At5g06060);G19051(TR1);G22769(At5g53970);G22844(At5g53970);G23129(ASP1);G25572(TR1);G25677(SAG13);G25694(SAG13);G25698(TR1);G27107(TR1);G27109(TR1);G27697(AAT);G28782(At5g06060);G28788(SDR);G28826(At5g06060);G28872(TR1);G28962(TR2);G28965(TR1);G37362(TR1);G40808(At5g06060);G45250(PAT);G45796(TR1);G48136(TR1);G48137(TR2);G592…	K00276+K00276+K00276+K08081+K08081+K08081+K00815+K00815+K14455+K08081+K08081+K08081+K08081+K08081+K08081+K15849+K08081+K08081+K08081+K08081+K08081+K08081+K08081+K08081+K15849+K08081+K08081+K08081+K08081+K08081+K08081+K08081+K08081+K08081+K08081+K08081+K08081
	Metabolism	Carbohydrate metabolism	Amino sugar and nucleotide sugar metabolism	76	363	0.000959443	0.00805932	ko00520	G6458(UGD1);G7437(EP3);G7440(Cht4);G7603(CHIT3);G7625(CHIT3);G7629(SE2);G7690(CHIT3);G803(CHI2);G896(CHI2);G9165(CHIT3);G9771(AXS1);G10039(AXS2);G10054(AXS2);G10082(AXS2);G10133(AXS1);G10813(GAUT6);G10969(UXS2);G16071(RHM1);G1652(AGPS2);G17042(UGE1);G18165(At4g20460);G18220(MUR4);G18431(Cht5);G18510(PGIC1);G18512(PGIC);G19110(UGD5);G19537(CHIT1B);G19540(CHI2);G20377(ChiC);G20626(HXK1);G21181(ChiC…	K00012+K01183+K01183+K01183+K01183+K01183+K01183+K20547+K20547+K01183+K12449+K12449+K12449+K12449+K12449+K13648+K08678+K12450+K00975+K01784+K12448+K12448+K01183+K01810+K01810+K00012+K20547+K20547+K01183+K00844+K01183+K00844+K12450+K00975+K08678+K01183+K01183+K20547+K20547+K20547+K20547+K01809+K01809+K01809+K12446+K12446+K12446+K13648+K13648+K13648+K00820+K12450+K13648+K13648+K18677+K01183+K01784+…
	Metabolism	Amino acid metabolism	Cysteine and methionine metabolism	59	271	0.00130498	0.0102767	ko00270	G6408(SAMDC);G7748(PCAS-1);G7804(ACS1);G9518(AKHSDH2);G11947(SAMS2);G12408(SAHH);G14377(SAMDC);G1719(ACS1);G1721(ACS1);G1726(ACS1);G17786(HMT-1);G18351(ACS1);G19833(ACS3);G20688(ACO1);G20770(ACO1);G20891(ACO1);G2056(ACS3);G21519(ACO1);G22769(At5g53970);G22844(At5g53970);G23129(ASP1);G23723(SAT1);G23731(SAT1);G24471(DCD);G25266(ACO3);G25327(ACO1);G26587(METK3);G27335(GSH1);G27403(GSH1);G28143(BCAT…	K01611+K13034+K20772+K12524+K00789+K01251+K01611+K20772+K20772+K20772+K00547+K20772+K01762+K05933+K05933+K05933+K01762+K05933+K00815+K00815+K14455+K00640+K00640+K05396+K05933+K05933+K00789+K01919+K01919+K00826+K00826+K20772+K20772+K20772+K20772+K00899+K01251+K05933+K05933+K01611+K01611+K00547+K22207+K01611+K01611+K01611+K00789+K01611+K00016+K00928+K12524+K12524+K22207+K20772+K20772+K13034+K01611+…
	Metabolism	Metabolism of terpenoids and polyketides	Diterpenoid biosynthesis	13	44	0.00945332	0.0700658	ko00904	G23055(GA2OX1);G29020(KAO1);G29198(CYP82C4);G31558(GA2OX1);G36932(CYP82C4);G39598(LE);G43353(LE);G4765(LE);G4768(GA3OX1);G4773(GA3OX1);G4802(LE);MSTRG.20591(LE);MSTRG.48258(CYP82C4)	K04125+K04123+K17961+K04125+K17961+K04124+K04124+K04124+K04124+K04124+K04124+K04124+K17961
	Metabolism	Carbohydrate metabolism	Glyoxylate and dicarboxylate metabolism	47	228	0.0108985	0.0762892	ko00630	G6262(AAE3);G6306(AAE3);G6375(AAE3);G6920(GLO1);G7945(HPR3);G8008(CS);G11955(FLBR);G13834(SHM7);G13909(SHM7);G18224(CSY3);G23044(CSY2);G23047(CSY3);G23302(ICL);G23306(ICL2);G23318(ICL);G23339(ACO3);G23409(ACO3);G23414(ICL);G23421(ACO3);G25494(AAT1);G27867(CAT1);G27995(CAT1);G29250(AAE3);G29252(AAE3);G29683(AAE3);G29693(TUBB2);G29753(CAT3);G31756(GLO2);G33022(CAT1);G33023(CAT1);G33052(CAT3);G38853…	K22133+K22133+K22133+K11517+K15919+K01647+K00382+K00600+K00600+K01647+K01647+K01647+K01637+K01637+K01637+K01681+K01681+K01637+K01681+K00626+K03781+K03781+K22133+K22133+K22133+K22133+K03781+K11517+K03781+K03781+K03781+K01638+K01638+K01638+K00122+K01638+K01638+K01915+K00600+K00122+K00122+K00122+K00600+K00382+K00382+K01455+K00382
	Metabolism	Metabolism of terpenoids and polyketides	Monoterpenoid biosynthesis	19	76	0.0136198	0.090321	ko00902	G12450(SDR1);G15695(TPS10);G25132(TPS10);G26916(MNR1);G27163(TPS10);G27165(TPS10);G27168(ISPS);G27212(SDR1);G35545(SDR2b);G35634(TES);G48207(SDR2b);MSTRG.37456(TPS10);MSTRG.37463(TPS10);MSTRG.44956(SDR1);MSTRG.51131(TPS10);MSTRG.51135(TPS10);MSTRG.59581(SDR1);MSTRG.63277(TPS10);MSTRG.73084(TPS10)	K15095+K07385+K07385+K15095+K07385+K07385+K07385+K15095+K15095+K07385+K15095+K07385+K07385+K15095+K07385+K07385+K15095+K07385+K07385
	Metabolism	Biosynthesis of other secondary metabolites	Isoflavonoid biosynthesis	6	15	0.0159453	0.0961013	ko00943	G6303(CYP81D11);G6307(CYP81D11);G19945(CYP81E8);G46587(CYP81E8);G46588(CYP81E8);G5642(CYP81E8)	K13260+K13260+K13260+K13260+K13260+K13260
	Metabolism	Metabolism of terpenoids and polyketides	Carotenoid biosynthesis	22	93	0.0160169	0.0961013	ko00906	G6207(BETA-OHASE);G6226(CA2);G10070(CYP707A2);G10288(CYP707A2);G12504(CYP707A1);G14545(--);G17300(CYP707A1);G17500(CYP707A1);G17501(CYP707A1);G17530(CYP707A1);G17855(CYP707A7);G17863(CYP707A4);G17868(CYP707A4);G23052(NCED1);G23076(NCED1);G27791(PSY1);G38282(ABA2);G38600(NCED1);G38604(NCED1);G38957(VDE1);G41746(CYP707A1);G5516(BETA-OHASE)	K15746+K15746+K09843+K09843+K09843+K09840+K09843+K09843+K09843+K09843+K09843+K09843+K09843+K09840+K09840+K02291+K09841+K09840+K09840+K09839+K09843+K15746
	Metabolism	Metabolism of cofactors and vitamins	Riboflavin metabolism	11	39	0.0231055	0.132332	ko00740	G13713(RIBA1);G22605(FHY1);G24743(RIBA1);G33586(FHY);G33593(FHY);G38676(ribE);G38680(ribE);G45280(RIBA1);G46697(RIBA1);G46702(RIBA1);G501(RIBA1)	K14652+K20860+K14652+K20884+K20884+K00793+K00793+K14652+K14652+K14652+K14652
	Metabolism	Metabolism of terpenoids and polyketides	Brassinosteroid biosynthesis	17	70	0.0249055	0.133485	ko00905	G6446(CYP85A1);G794(DET2);G9340(CYP71A1);G999(CYP71A1);G19172(CYP85A1);G19648(CYP90B1);G19650(CYP90B1);G27438(CYP90B1);G31819(CYP85A1);G34305(DET2);G38516(CYP71A1);G38517(CYP76C4);G38528(CYP750A1);G39437(CYP71A2);G5959(CYP85A1);MSTRG.42287(CYP85A1);MSTRG.76571(CYP85A1)	K09590+K09591+K20623+K20623+K09590+K09587+K09587+K09587+K09590+K09591+K20623+K20623+K20623+K20623+K09590+K09590+K09590
	Metabolism	Lipid metabolism	Arachidonic acid metabolism	10	35	0.027164	0.133485	ko00590	G9025(GPX2);G9028(GPX2);G9037(GPX2);G12127(PLA2-ALPHA);G17625(PLA2-ALPHA);G19020(--);G23128(CYP72A15);G23675(LKHA4);G29162(GGT3);G39988(LKHA4)	K00432+K00432+K00432+K01047+K01047+K01047+K07425+K01254+K18592+K01254
	Metabolism	Metabolism of cofactors and vitamins	Nicotinate and nicotinamide metabolism	18	76	0.0272452	0.133485	ko00760	G13844(--);G15856(surE);G15865(surE);G1544(--);G18900(Os02g0134400);G2612(URH1);G2943(URH1);G40649(surE);G41692(surE);G41708(--);G41713(surE);G42205(--);G42341(surE);G44135(NAPRT2);G46761(AO);G47681(surE);G47690(--);MSTRG.12701(URH1)	K18551+K03787+K03787+K18551+K00278+K01240+K01240+K03787+K03787+K03787+K03787+K18551+K03787+K00763+K00278+K03787+K03787+K01240
	Metabolism	Metabolism of terpenoids and polyketides	Terpenoid backbone biosynthesis	31	148	0.0275446	0.133485	ko00900	G13964(HMGR2);G1450(PMK);G154(At5g58770);G22541(FPS1);G25494(AAT1);G27743(Os07g0190000);G27756(Os07g0190000);G27808(HMGR2);G28829(HMGR);G28835(HMGR);G28837(HMG2);G28842(HMG2);G28848(HMG1);G32455(HMG1);G33621(ISPG);G34017(ISPG);G34261(ICMTB);G34706(ICMTA);G35638(HMGR2);G3696(SPS2);G38235(SPS1);G38594(SPS1);G43898(TKT2);G45027(GGPS1);G45486(Os01g0832000);G45976(PMK);G48834(ISPH);G4948(TKT2);G5670(H…	K00021+K00938+K11778+K00787+K00626+K01662+K01662+K00021+K00021+K00021+K00021+K00021+K00021+K00021+K03526+K03526+K00587+K00587+K00021+K05356+K05356+K05356+K01662+K13789+K15892+K00938+K03527+K01662+K00021+K00021+K15889
	Metabolism	Amino acid metabolism	Phenylalanine metabolism	30	146	0.0376079	0.175504	ko00360	G6443(CCOAOMT);G6582(At4g26220);G9933(4CLL7);G10519(CYP73A4);G12779(At4g26220);G16235(CCOAOMT1);G17099(At1g62810);G17128(At1g62810);G17135(At1g62810);G22769(At5g53970);G22844(At5g53970);G23129(ASP1);G26651(PAL);G26656(PALA);G27697(AAT);G28197(CCOAOMT);G28215(CCOAOMT3);G28234(CCOAOMT);G292(PALA);G35803(HDC);G40731(CCOAOMT);G40736(CCOAOMT);G41871(4CLL7);G41879(4CLL7);G41882(4CLL7);G45250(PAT);G4458…	K00588+K00588+K01904+K00487+K00588+K00588+K00276+K00276+K00276+K00815+K00815+K14455+K10775+K10775+K15849+K00588+K00588+K00588+K10775+K22427+K00588+K00588+K01904+K01904+K01904+K15849+K01426+K00588+K00588+K00074
	Metabolism	Metabolism of other amino acids	Taurine and hypotaurine metabolism	10	38	0.0462851	0.208283	ko00430	G12879(PCO1);G23070(PCO5);G27674(PCO4);G29162(GGT3);G3724(--);G46041(PCO2);G46933(--);G5161(--);G5179(PCO1);G5191(PCO1)	K10712+K10712+K10712+K18592+K10712+K10712+K10712+K10712+K10712+K10712
	Metabolism	Lipid metabolism	alpha-Linolenic acid metabolism	32	161	0.049002	0.212905	ko00592	G7957(ADH1);G9582(LOX2.1);G11747(OPR3);G11974(PED1);G12127(PLA2-ALPHA);G12553(LCAT3);G15607(ADH3);G16716(ADH1);G17625(PLA2-ALPHA);G17672(AOS1);G18462(JMT);G19020(--);G20319(ACX4);G20440(OPR3);G25406(ACX1);G27138(ACX1);G29036(DOX1);G29037(DOX1);G35928(OPR1);G35929(OPR1);G35940(OPR2);G35961(OPR2);G35988(DOX1);G36064(OPR1);G4130(AIM1);G4131(AIM1);G42217(PED1);G47742(MFP);G4903(AIM1);G4907(AIM1);MSTR…	K18857+K00454+K05894+K07513+K01047+K22389+K18857+K18857+K01047+K01723+K08241+K01047+K00232+K05894+K00232+K00232+K10529+K10529+K05894+K05894+K05894+K05894+K10529+K05894+K10527+K10527+K07513+K10527+K10527+K10527+K10526+K00232
	Metabolism	Biosynthesis of other secondary metabolites	Monobactam biosynthesis	9	35	0.0649611	0.272836	ko00261	G9518(AKHSDH2);G1518(DAPB1);G23929(DAPB1);G27018(APS1);G43172(DAPB1);G43254(AK2);G43479(DAPB1);G45436(AKHSDH2);G45449(AKHSDH1)	K12524+K00215+K00215+K13811+K00215+K00928+K00215+K12524+K12524
	Organismal Systems	Environmental adaptation	Circadian rhythm - plant	23	113	0.0683264	0.277714	ko04712	G6118(APRR5);G6717(GI);G11829(APRR5);G15821(GI);G15833(GI);G24360(ELF3-2);G31093(COP1);G31094(COP1);G31095(COP1);G38369(COP1);G38814(COP1);G38815(COP1);G38966(--);G40289(CCA1);G409(LHY);G424(LHY);G44276(GI);G48075(ADO1);G5429(HY5);G5544(APRR5);MSTRG.65079(GI);MSTRG.8310(RUP2);MSTRG.8369(CHSB)	K12130+K12124+K12130+K12124+K12124+K12125+K10143+K10143+K10143+K10143+K10143+K10143+K12129+K12133+K12133+K12133+K12124+K12115+K16241+K12130+K12124+K10143+K00660
	Metabolism	Biosynthesis of other secondary metabolites	Isoquinoline alkaloid biosynthesis	18	85	0.0722348	0.284424	ko00950	G11493(PPO);G11513(--);G16485(co-2);G17099(At1g62810);G17128(At1g62810);G17135(At1g62810);G22769(At5g53970);G22844(At5g53970);G23129(ASP1);G25258(AS1);G25938(co-2);G25939(co-2);G27697(AAT);G31286(PPO);G3203(AS1);G44868(PPO);G45250(PAT);MSTRG.57047(co-2)	K00422+K00422+K00422+K00276+K00276+K00276+K00815+K00815+K14455+K00422+K00422+K00422+K15849+K00422+K00422+K00422+K15849+K00422
	Metabolism	Carbohydrate metabolism	Pentose phosphate pathway	25	130	0.101285	0.386724	ko00030	G7443(At5g13110);G18510(PGIC1);G18512(PGIC);G18972(G6PDH);G19612(ALDP);G19689(FBA2);G20190(At1g13700);G20646(PFK3);G21037(At1g13700);G21490(PFK3);G21493(PFK1);G24630(FBA2);G27646(PFK5);G28601(G6PDH);G28616(G6PDH);G28620(G6PDH);G28995(FBA6);G29005(FBA6);G37876(GAPN);G37892(PFP-ALPHA);G42231(At5g13110);G42411(FBA2);G44971(PFK3);G47806(At2g16790);G5140(At2g16790)	K00036+K01810+K01810+K00036+K01623+K01623+K01057+K00850+K01057+K00850+K00850+K01623+K00850+K00036+K00036+K00036+K01623+K01623+K00131+K00895+K00036+K01623+K00850+K00851+K00851
	Metabolism	Amino acid metabolism	Lysine biosynthesis	8	34	0.120815	0.447726	ko00300	G9518(AKHSDH2);G1518(DAPB1);G23929(DAPB1);G43172(DAPB1);G43254(AK2);G43479(DAPB1);G45436(AKHSDH2);G45449(AKHSDH1)	K12524+K00215+K00215+K00215+K00928+K00215+K12524+K12524
	Metabolism	Metabolism of cofactors and vitamins	Folate biosynthesis	12	57	0.129927	0.467737	ko00790	G10135(CNX1);G11250(MitHPPK/DHPS);G11310(MitHPPK/DHPS);G13713(RIBA1);G14358(DAAT);G24743(RIBA1);G30824(THY-1);G40774(MOCS2);G45280(RIBA1);G46697(RIBA1);G46702(RIBA1);G501(RIBA1)	K15376+K13941+K13941+K14652+K18482+K14652+K13998+K03635+K14652+K14652+K14652+K14652
	Metabolism	Metabolism of cofactors and vitamins	Thiamine metabolism	14	72	0.173309	0.606582	ko00730	G7962(TPK2);G25080(THI1-2);G25098(--);G27743(Os07g0190000);G27756(Os07g0190000);G30338(TENA_E);G30394(TENA_E);G30401(TENA_E);G33555(THIC);G33925(THIC);G43898(TKT2);G4948(TKT2);MSTRG.58969(ADK);MSTRG.68737(NIFS1)	K00949+K03146+K03146+K01662+K01662+K20896+K20896+K20896+K03147+K03147+K01662+K01662+K00939+K04487
	Metabolism	Amino acid metabolism	Tyrosine metabolism	33	192	0.204498	0.694448	ko00350	G6884(At1g22430);G6900(At4g22110);G7957(ADH1);G11493(PPO);G11513(--);G15607(ADH3);G15858(At4g22110);G16354(At1g32780);G16485(co-2);G16716(ADH1);G17099(At1g62810);G17128(At1g62810);G17135(At1g62810);G22769(At5g53970);G22844(At5g53970);G23129(ASP1);G234(HGO);G25258(AS1);G25938(co-2);G25939(co-2);G27697(AAT);G28819(At4g22110);G28940(At1g32780);G31286(PPO);G3203(AS1);G41221(At4g22110);G4134(At5g42250…	K00121+K00121+K18857+K00422+K00422+K18857+K00121+K00001+K00422+K18857+K00276+K00276+K00276+K00815+K00815+K14455+K00451+K00422+K00422+K00422+K15849+K00121+K00001+K00422+K00422+K00121+K00121+K00422+K15849+K00121+K00451+K00422+K01800
WT CK vs WT 12 h	Metabolism	Biosynthesis of other secondary metabolites	Glucosinolate biosynthesis	7	33	0.209437	0.694448	ko00966	G18749(UGT74B1);G28143(BCAT2);G28148(BCAT3);G29051(UGT74B1);G3457(CYP79D3);G40862(IIL1);MSTRG.4943(CYP79A1)	K11820+K00826+K00826+K11820+K12153+K01703+K12153
	Genetic Information Processing	Folding, sorting and degradation	Sulfur relay system	4	17	0.238258	0.767591	ko04122	G9586(At4g10100);G38055(URM1-2);G40774(MOCS2);MSTRG.68737(NIFS1)	K21232+K12161+K03635+K04487
	Metabolism	Lipid metabolism	Sphingolipid metabolism	15	83	0.24368	0.767591	ko00600	G7442(DPL1);G7448(DPL1);G9297(At5g08180);G11598(TSC10B);G14766(LCB2b);G15010(SBH1);G25268(Os02g0639600);G25293(Os02g0639600);G27098(LCB2a);G27101(LCB2a);G31021(--);G39288(Os02g0581300);G40824(SPL);G40830(DPL1);MSTRG.22132(SBH2)	K01634+K01634+K04710+K04708+K00654+K04713+K04712+K04712+K00654+K00654+K17108+K04710+K01634+K01634+K04713
	Metabolism	Global and overview maps	Carbon metabolism	114	728	0.277602	0.853119	ko01200	G6884(At1g22430);G6900(At4g22110);G6920(GLO1);G7443(At5g13110);G7748(PCAS-1);G7945(HPR3);G8008(CS);G974(At5g55070);G9888(FUM1);G1114(PGDH2);G11955(FLBR);G13834(SHM7);G13909(SHM7);G15858(At4g22110);G17924(At3g50520);G17926(At3g50520);G18224(CSY3);G18510(PGIC1);G18512(PGIC);G18888(SDH2-2);G18937(Os12g0145700);G18972(G6PDH);G19612(ALDP);G19655(SDH1-1);G19689(FBA2);G20190(At1g13700);G20624(ME6);G2062…	K00121+K00121+K11517+K00036+K13034+K15919+K01647+K00658+K01679+K00058+K00382+K00600+K00600+K00121+K15634+K15634+K01647+K01810+K01810+K00235+K00873+K00036+K01623+K00234+K01623+K01057+K00029+K00844+K00850+K01057+K00029+K00850+K00850+K00844+K00029+K00261+K01647+K01647+K14455+K01689+K01637+K01637+K01637+K01681+K01681+K01637+K01681+K02160+K00640+K00640+K02160+K01623+K01100+K01100+K00626+K00261+K00873+…
	Metabolism	Lipid metabolism	Glycerolipid metabolism	39	241	0.303708	0.877568	ko00561	G6077(MGD2);G7061(CSE);G7215(CSE);G8503(SQD2);G866(DGK5);G956(--);G981(--);G10934(CSE);G14568(GPAT1);G14571(GPAT1);G17216(LPLAT1);G20435(MGD2);G20548(GPAT);G21142(CSE);G21234(MGD2);G25754(SQD2);G25895(SQD2);G29480(--);G30151(GPAT5);G30192(MTP5);G31223(GPAT6);G31232(SQD2);G36490(LPP1);G37965(DGD2);G38783(GLPK);G42088(MGLL);G43073(PAH1);G43392(FKBP17-2);G44753(DGD1);G46975(LPLAT1);G47747(DGAT3);G48…	K03715+K01054+K01054+K06119+K00901+K00901+K00901+K01054+K13508+K13508+K13519+K03715+K00630+K01054+K03715+K06119+K06119+K01054+K13508+K01054+K13508+K06119+K18693+K09480+K00864+K01054+K15728+K21362+K09480+K13519+K22849+K01054+K13513+K13519+K00679+K09480+K01054+K13523+K01054
	Metabolism	Glycan biosynthesis and metabolism	N-Glycan biosynthesis	18	106	0.305669	0.877568	ko00510	G7092(STT3B);G7947(At2g44660);G8000(At2g44660);G10313(--);G10999(ALG3);G11045(ALG3);G15095(MNS3);G18808(--);G18873(--);G22892(ALG9);G22906(ALG9);G25502(ALG10);G25772(--);G32693(ALG14);G34677(--);G43381(--);G45195(ALG9);G48705(PSL5)	K07151+K03849+K03849+K00737+K03845+K03845+K01230+K00737+K00737+K03846+K03846+K03850+K00737+K07441+K00737+K00737+K03846+K05546
	Metabolism	Amino acid metabolism	Phenylalanine, tyrosine and tryptophan biosynthesis	23	138	0.306452	0.877568	ko00400	G7290(TYRAAT1);G10815(OsASA2);G13380(TYRAAT1);G13434(TYRAAT2);G21419(ASA1);G21425(ASA1);G22769(At5g53970);G22844(At5g53970);G23129(ASP1);G25077(TSB);G26772(EPSPS-1);G27697(AAT);G38779(ADT1);G39571(trpB2);G43874(ASA2);G43877(ASA1);G45250(PAT);G5346(TSB);G5347(TSB);G5497(DHQS);MSTRG.14887(--);MSTRG.14888(--);MSTRG.60340(ADT1)	K15227+K01657+K15227+K15227+K01657+K01657+K00815+K00815+K14455+K01696+K00800+K15849+K05359+K06001+K01657+K01657+K15849+K01696+K01696+K01735+K05359+K05359+K05359
	Metabolism	Metabolism of terpenoids and polyketides	Zeatin biosynthesis	7	38	0.330938	0.926628	ko00908	G22292(CKX7);G28086(CYP735A2);G3348(ZOX1);G3407(ZOX1);G34339(ZOX1);G47717(ZOG1);MSTRG.76254(CKX7)	K00279+K10717+K13495+K13495+K13495+K13495+K00279
	Metabolism	Lipid metabolism	Fatty acid elongation	12	71	0.36088	0.988498	ko00062	G7071(DET2);G8580(KCS20);G13378(ABHD17B);G13389(Abhd17b);G13395(ABHD17B);G19742(abhd17c);G19785(abhd17c);G43569(KCS11);MSTRG.16817(KCS20);MSTRG.16858(KCS20);MSTRG.31241(KCS12);MSTRG.43590(KCS5)	K10258+K15397+K01076+K01076+K01076+K01076+K01076+K15397+K15397+K15397+K15397+K15397
	Metabolism	Glycan biosynthesis and metabolism	Glycosphingolipid biosynthesis - lacto and neolacto series	1	3	0.382511	1	ko00601	G25896(A4galt)	K01988
	Metabolism	Energy metabolism	Nitrogen metabolism	16	101	0.430783	1	ko00910	G11791(BCA2);G18894(NRT2.5);G18897(NRT2.5);G22438(GDHA);G26364(GDH1);G29754(GDHA);G32766(NIR1);G34347(BCA2);G34680(BCA4);G40905(CYN);G42767(GS2);G44797(NEC3);G46580(NIR1);G47743(NIR1);MSTRG.74670(GDHA);MSTRG.75293(fmdA)	K01673+K02575+K02575+K00261+K00261+K00261+K00366+K01673+K01673+K01725+K01915+K01674+K00366+K00366+K00261+K01455
	Metabolism	Lipid metabolism	Linoleic acid metabolism	8	49	0.445095	1	ko00591	G9582(LOX2.1);G12127(PLA2-ALPHA);G17625(PLA2-ALPHA);G19020(--);MSTRG.4211(LOX1.5);MSTRG.5229(LOX1.5);MSTRG.61441(LOX1.5);MSTRG.6776(LOX1.5)	K00454+K01047+K01047+K01047+K15718+K15718+K15718+K15718
	Genetic Information Processing	Folding, sorting and degradation	Protein processing in endoplasmic reticulum	77	511	0.461861	1	ko04141	G7092(STT3B);G7110(PDIL1-5);G7115(PDIL1-6);G11483(SEC23);G11729(PDIL5-2);G12006(BIP4);G13246(HSP70-5);G13528(RMA1H1);G15095(MNS3);G15958(SHSP-1);G16847(HSP90);G16850(HSP90);G16878(rnf-5);G16898(SAR1A);G16971(RMA3);G17386(HSP90-7);G17564(HSP90);G18588(RAD23B);G20412(--);G21308(UBC7);G23403(--);G23465(PDIL2-3);G23572(HSP70-17);G23991(PDIL2-2);G24026(HSP70-17);G24425(PDIL1-6);G25286(RMA1H1);G25301(R…	K07151+K09580+K09580+K14006+K09580+K09490+K03283+K10666+K01230+K13993+K09487+K09487+K10666+K07953+K10666+K09487+K09487+K10839+K14009+K10575+K14009+K09584+K09486+K09584+K09486+K09580+K10666+K10666+K10666+K12275+K14006+K10666+K06689+K09580+K09490+K09503+K03283+K14026+K14026+K14026+K14026+K08057+K09517+K09561+K03283+K03283+K09503+K09503+K13993+K14009+K09481+K09481+K09523+K14005+K09584+K09580+K09580+…
	Metabolism	Amino acid metabolism	Arginine and proline metabolism	25	165	0.489246	1	ko00330	G6408(SAMDC);G11852(P4H4);G14377(SAMDC);G15259(DELTA-OAT);G18996(POX1);G19594(P4H10);G19628(P4H10);G23129(ASP1);G23222(AIH);G23376(ALDH12A1);G23692(PAO2);G24547(ADC2);G26888(PAO1);G26900(PAO1);G30644(ADC2);G34510(SAMDC1);G35008(SAMDC1);G36019(FIS1);G37475(--);G37478(--);G41256(--);G42086(SAMDC1);G42134(P4H10);G4458(AMI1);G48672(SAMDC1)	K01611+K00472+K01611+K00819+K00318+K00472+K00472+K14455+K10536+K00294+K17839+K01583+K13366+K13366+K01583+K01611+K01611+K00294+K01611+K01611+K01611+K01611+K00472+K01426+K01611
	Metabolism	Carbohydrate metabolism	Starch and sucrose metabolism	66	442	0.500036	1	ko00500	G6457(AMY3);G6648(TPPF);G7005(BGLU12);G9556(CEL5);G9855(--);G9911(--);G9919(BACOVA_02659);G9941(gluA);G11120(INV3);G11121(INV1);G14029(SS3);G1652(AGPS2);G17737(AMY1.1);G18147(Os06g0675700);G18148(Os06g0675700);G18247(Os06g0675700);G18261(WAXY);G18272(WAXY);G18317(WAXY);G18327(Os06g0675700);G18510(PGIC1);G18512(PGIC);G19085(SS2);G19106(SS2);G20626(HXK1);G21518(HXK1);G21840(TIV1);G23307(TPS6);G2470…	K01176+K01087+K01188+K01179+K05349+K05349+K05349+K05349+K01193+K01193+K00703+K00975+K01176+K01187+K01187+K01187+K13679+K13679+K13679+K01187+K01810+K01810+K00703+K00703+K00844+K00844+K01193+K16055+K00975+K19891+K05350+K05350+K01176+K01176+K01176+K05350+K01087+K01087+K01087+K00703+K01193+K01193+K01179+K16055+K01193+K16055+K01193+K01188+K00703+K05350+K05350+K00695+K01087+K19891+K00695+K01179+K05350+…
	Metabolism	Metabolism of cofactors and vitamins	Lipoic acid metabolism	3	18	0.5129	1	ko00785	G26573(LIP2);G35900(LIP2);G38824(LIP1)	K03801+K03801+K03644
	Metabolism	Energy metabolism	Sulfur metabolism	11	73	0.528848	1	ko00920	G7748(PCAS-1);G23723(SAT1);G23731(SAT1);G25040(APR1);G25204(AHL);G27018(APS1);G31156(APR3);G31290(AHL);G31396(APR2);G31459(AHL);G48351(PCAS-1)	K13034+K00640+K00640+K05907+K01082+K13811+K05907+K01082+K05907+K01082+K13034
	Metabolism	Metabolism of cofactors and vitamins	Vitamin B6 metabolism	6	39	0.53063	1	ko00750	G10454(PDX1);G20724(TS1);G27888(PSAT1);G27938(PSAT2);G34324(PPOX1);G34682(PPOX1)	K06215+K01733+K00831+K00831+K00275+K00275
	Metabolism	Energy metabolism	Photosynthesis	13	88	0.553592	1	ko00195	G10669(PSAEA);G20808(FDX3);G22715(PNSL3);G26013(PSBS);G26020(RFNR2);G30315(PNSL1);G31708(PETJ);G44515(--);G456(PSBS);G47553(PSBS);G48528(PSAN);G49042(PNSL2);MSTRG.13743(FDC1)	K02693+K02639+K08901+K03542+K02641+K02717+K08906+K14332+K03542+K03542+K02701+K08901+K02639
	Metabolism	Metabolism of cofactors and vitamins	Porphyrin and chlorophyll metabolism	25	171	0.566326	1	ko00860	G9058(HEMB1);G12457(CAO);G14986(HEMH);G15066(HCAR);G16609(UROS);G17089(SGR);G17095(SGR);G20854(CHLG);G21442(NYC1);G23224(POR1);G23940(POR1);G24668(HEMA1);G24688(HEMA1);G26195(CHLH);G35027(SGR);G3522(RCCR);G37287(PAO);G37418(PAO);G39447(RCCR);G39848(CHLM);G42144(CHLH);G44920(CAO);G44921(CAO);G5175(POR1);MSTRG.74017(CHLH)	K01698+K13600+K01772+K18010+K01719+K22013+K22013+K04040+K13606+K00218+K00218+K02492+K02492+K03403+K22013+K13545+K13071+K13071+K13545+K03428+K03403+K13600+K13600+K00218+K03403
	Metabolism	Carbohydrate metabolism	Citrate cycle (TCA cycle)	20	142	0.637044	1	ko00020	G8008(CS);G974(At5g55070);G9888(FUM1);G11955(FLBR);G18224(CSY3);G18538(ACLA-1);G18888(SDH2-2);G19655(SDH1-1);G22269(ACLA-2);G23044(CSY2);G23047(CSY3);G23339(ACO3);G23409(ACO3);G23421(ACO3);G33246(FUM1);G44522(At5g55070);G5241(SDH2-2);MSTRG.38555(LPD1);MSTRG.70999(FLBR);MSTRG.77715(LPD)	K01647+K00658+K01679+K00382+K01647+K01648+K00235+K00234+K01648+K01647+K01647+K01681+K01681+K01681+K01679+K00658+K00235+K00382+K00382+K00382
	Metabolism	Metabolism of other amino acids	Cyanoamino acid metabolism	23	164	0.650235	1	ko00460	G7005(BGLU12);G7748(PCAS-1);G9855(--);G9911(--);G9919(BACOVA_02659);G9941(gluA);G13834(SHM7);G13909(SHM7);G25073(BGLU46);G25095(BGLU46);G25492(BGLU44);G29162(GGT3);G3457(CYP79D3);G38253(BGLU10);G39183(BGLU44);G39187(BGLU26);G48351(PCAS-1);G48585(SHM7);G5345(BGLU46);G5358(BGLU46);MSTRG.2804(--);MSTRG.4943(CYP79A1);MSTRG.75293(fmdA)	K01188+K13034+K05349+K05349+K05349+K05349+K00600+K00600+K05350+K05350+K05350+K18592+K12153+K01188+K05350+K05350+K13034+K00600+K05350+K05350+K00600+K12153+K01455
	Metabolism	Amino acid metabolism	Tryptophan metabolism	11	80	0.656488	1	ko00380	G18749(UGT74B1);G25494(AAT1);G27867(CAT1);G27995(CAT1);G29051(UGT74B1);G29753(CAT3);G33022(CAT1);G33023(CAT1);G33052(CAT3);G40186(SNAT2);G4458(AMI1)	K11820+K00626+K03781+K03781+K11820+K03781+K03781+K03781+K03781+K22450+K01426
	Metabolism	Global and overview maps	2-Oxocarboxylic acid metabolism	22	161	0.697165	1	ko01210	G6287(NAGS1);G8008(CS);G10237(VITISV_037692);G14333(VITISV_037692);G18224(CSY3);G18749(UGT74B1);G23044(CSY2);G23047(CSY3);G23129(ASP1);G23339(ACO3);G23409(ACO3);G23421(ACO3);G28143(BCAT2);G28148(BCAT3);G29051(UGT74B1);G3457(CYP79D3);G40862(IIL1);G41355(IPMSB);G43254(AK2);G46618(At2g37500);MSTRG.4943(CYP79A1);MSTRG.79975(--)	K14682+K01647+K00620+K00620+K01647+K11820+K01647+K01647+K14455+K01681+K01681+K01681+K00826+K00826+K11820+K12153+K01703+K01649+K00928+K00620+K12153+K01653
	Metabolism	Lipid metabolism	Steroid biosynthesis	13	97	0.698472	1	ko00100	G13556(SQE1);G13558(SQE1);G13559(SQE1);G13561(SQE3);G13591(SQE1);G16220(--);G24723(SQE1);G30788(SQS1);G30797(SQS1);G36987(At1g20050);G44986(SQE3);G47003(SQE1);MSTRG.15212(SMO2-2)	K00511+K00511+K00511+K00511+K00511+K01052+K00511+K00801+K00801+K01824+K00511+K00511+K14424
	Metabolism	Lipid metabolism	Cutin, suberine and wax biosynthesis	7	54	0.708851	1	ko00073	G8179(CER1);G29886(CYP86A22);G35370(FAR5);G44564(CER1);MSTRG.37547(PXG7);MSTRG.39124(FAR2);MSTRG.66485(PXG5)	K15404+K15398+K13356+K15404+K17991+K13356+K17991
	Metabolism	Metabolism of cofactors and vitamins	Pantothenate and CoA biosynthesis	10	78	0.739648	1	ko00770	G25879(HAL3A);G28143(BCAT2);G28148(BCAT3);G35688(PYD2);G35690(PYD2);G41563(COAE);G4217(KPHMT2);G44105(PYD3);MSTRG.79975(--);MSTRG.8858(aasdhppt)	K01598+K00826+K00826+K01464+K01464+K00859+K00606+K01431+K01653+K06133
	Environmental Information Processing	Membrane transport	ABC transporters	18	137	0.748567	1	ko02010	G8491(ABCC8);G8493(ABCC8);G11387(ABCB3);G11780(ABCC14);G14132(ABCB9);G14133(ABCB9);G15040(ABCB4);G16851(ABCB13);G18945(ABCB15);G18951(ABCB15);G18952(ABCB15);G19200(ABCB15);G29793(ABCB15);G31529(ABCB7);G36130(ABCB19);MSTRG.17205(ABCC4);MSTRG.20929(ABCB9);MSTRG.70298(ABCB26)	K05666+K05666+K05658+K05666+K05658+K05658+K05658+K05658+K05658+K05658+K05658+K05658+K05658+K05658+K05658+K05666+K05658+K05656
	Metabolism	Lipid metabolism	Fatty acid degradation	29	216	0.750379	1	ko00071	G6884(At1g22430);G6900(At4g22110);G7957(ADH1);G11974(PED1);G15607(ADH3);G15858(At4g22110);G16354(At1g32780);G16716(ADH1);G20319(ACX4);G23128(CYP72A15);G25406(ACX1);G25494(AAT1);G27138(ACX1);G28819(At4g22110);G28940(At1g32780);G41221(At4g22110);G4130(AIM1);G4131(AIM1);G4134(At5g42250);G42217(PED1);G4495(LACS6);G47742(MFP);G4903(AIM1);G4907(AIM1);G4909(At1g22440);MSTRG.37957(LACS8);MSTRG.5825(ACX4)…	K00121+K00121+K18857+K07513+K18857+K00121+K00001+K18857+K00232+K07425+K00232+K00626+K00232+K00121+K00001+K00121+K10527+K10527+K00121+K07513+K01897+K10527+K10527+K10527+K00121+K01897+K00232+K01897+K01897
	Metabolism	Glycan biosynthesis and metabolism	Other types of O-glycan biosynthesis	5	42	0.767558	1	ko00514	G8902(SEC);G9617(HPAT3);G9622(HPAT3);G3409(--);G42238(OFUT14)	K09667+K20782+K20782+K18134+K03691
	Metabolism	Carbohydrate metabolism	Fructose and mannose metabolism	24	184	0.784469	1	ko00051	G1605(MAN7);G19612(ALDP);G19640(MAN7);G19689(FBA2);G20626(HXK1);G20646(PFK3);G21490(PFK3);G21493(PFK1);G21518(HXK1);G24630(FBA2);G25942(MAN6);G27646(PFK5);G28114(PMI1);G28995(FBA6);G29005(FBA6);G29475(PMI1);G29483(PMI1);G37892(PFP-ALPHA);G42285(PMI1);G42411(FBA2);G44876(PMI1);G44971(PFK3);G45638(MAN7);G47465(MAN6)	K19355+K01623+K19355+K01623+K00844+K00850+K00850+K00850+K00844+K01623+K19355+K00850+K01809+K01623+K01623+K01809+K01809+K00895+K01809+K01623+K01809+K00850+K19355+K19355
	Metabolism	Lipid metabolism	Ether lipid metabolism	13	104	0.788902	1	ko00565	G9401(PLDBETA1);G12127(PLA2-ALPHA);G13064(PLDBETA1);G13069(PLDBETA1);G17216(LPLAT1);G17625(PLA2-ALPHA);G19020(--);G29622(LPEAT1);G38105(Os04g0590900);G46975(LPLAT1);G5510(PLDDELTA);G5514(PLDDELTA);MSTRG.40820(LPLAT2)	K01115+K01047+K01115+K01115+K13519+K01047+K01047+K13510+K01114+K13519+K01115+K01115+K13519
	Metabolism	Metabolism of cofactors and vitamins	Ubiquinone and other terpenoid-quinone biosynthesis	14	112	0.795279	1	ko00130	G9933(4CLL7);G10519(CYP73A4);G11380(COQ3);G13949(FQR1);G22769(At5g53970);G22844(At5g53970);G23369(ICS2);G33564(FQR1);G33904(At5g58800);G41871(4CLL7);G41879(4CLL7);G41882(4CLL7);G42846(VTE3);MSTRG.46776(--)	K01904+K00487+K00591+K03809+K00815+K00815+K02552+K03809+K03809+K01904+K01904+K01904+K12502+K14759
	Metabolism	Glycan biosynthesis and metabolism	Other glycan degradation	7	61	0.820434	1	ko00511	G10084(FUC1);G21859(At5g61540);G24596(FUC95A);G27917(At5g66150);G31021(--);G44773(FUC1);MSTRG.5537(At5g66150)	K01206+K01444+K15923+K01191+K17108+K01206+K01191
	Metabolism	Carbohydrate metabolism	Glycolysis / Gluconeogenesis	53	407	0.869752	1	ko00010	G6884(At1g22430);G6900(At4g22110);G7957(ADH1);G9156(GALM);G11955(FLBR);G15607(ADH3);G15858(At4g22110);G16354(At1g32780);G16716(ADH1);G17924(At3g50520);G17926(At3g50520);G18510(PGIC1);G18512(PGIC);G18937(Os12g0145700);G19612(ALDP);G19689(FBA2);G20626(HXK1);G20646(PFK3);G21490(PFK3);G21493(PFK1);G21518(HXK1);G2271(ENO1);G2338(VPS29);G24630(FBA2);G26595(OsI_35105);G2736(PDC4);G27646(PFK5);G28514(PIX…	K00121+K00121+K18857+K01785+K00382+K18857+K00121+K00001+K18857+K15634+K15634+K01810+K01810+K00873+K01623+K01623+K00844+K00850+K00850+K00850+K00844+K01689+K01785+K01623+K00873+K01568+K00850+K01785+K01785+K00121+K00001+K01623+K01623+K01792+K01785+K01785+K00131+K00895+K15633+K01568+K00121+K00121+K01785+K01792+K01623+K00016+K01568+K00850+K01785+K00121+K00382+K00382+K00382
	Metabolism	Carbohydrate metabolism	Butanoate metabolism	6	59	0.88897	1	ko00650	G25494(AAT1);G40123(GABA-TP1);G43836(GABA-TP3);G47108(GABA-TP1);MSTRG.33973(hbdA);MSTRG.79975(--)	K00626+K16871+K16871+K16871+K00074+K01653
	Metabolism	Amino acid metabolism	Glycine, serine and threonine metabolism	28	229	0.890505	1	ko00260	G7945(HPR3);G9518(AKHSDH2);G1114(PGDH2);G11955(FLBR);G13834(SHM7);G13909(SHM7);G17099(At1g62810);G17128(At1g62810);G17135(At1g62810);G17924(At3g50520);G17926(At3g50520);G20724(TS1);G25077(TSB);G2754(At2g24580);G27888(PSAT1);G27938(PSAT2);G39003(PGM1);G39571(trpB2);G43254(AK2);G45436(AKHSDH2);G45449(AKHSDH1);G48585(SHM7);G5346(TSB);G5347(TSB);MSTRG.2804(--);MSTRG.38555(LPD1);MSTRG.70999(FLBR);MSTR…	K15919+K12524+K00058+K00382+K00600+K00600+K00276+K00276+K00276+K15634+K15634+K01733+K01696+K00306+K00831+K00831+K15633+K06001+K00928+K12524+K12524+K00600+K01696+K01696+K00600+K00382+K00382+K00382
	Metabolism	Carbohydrate metabolism	C5-Branched dibasic acid metabolism	2	25	0.903744	1	ko00660	G40862(IIL1);MSTRG.79975(--)	K01703+K01653
	Metabolism	Lipid metabolism	Biosynthesis of unsaturated fatty acids	7	70	0.911293	1	ko01040	G7071(DET2);G11974(PED1);G20319(ACX4);G25406(ACX1);G27138(ACX1);G42217(PED1);MSTRG.5825(ACX4)	K10258+K07513+K00232+K00232+K00232+K07513+K00232
	Metabolism	Energy metabolism	Carbon fixation in photosynthetic organisms	21	182	0.918116	1	ko00710	G19612(ALDP);G19689(FBA2);G20624(ME6);G21469(ME6);G21528(MODA);G23129(ASP1);G24630(FBA2);G25379(At3g55800);G25382(At3g55800);G28995(FBA6);G29005(FBA6);G39555(MODA);G42411(FBA2);G43485(ME1);G4284(GAPB);G4300(GAPB);G43854(MODA);G44730(ME1);G44733(ME1);G44858(MODA);MSTRG.16382(--)	K01623+K01623+K00029+K00029+K00029+K14455+K01623+K01100+K01100+K01623+K01623+K00029+K01623+K00029+K05298+K05298+K00029+K00029+K00029+K00029+K01595
	Metabolism	Metabolism of cofactors and vitamins	One carbon pool by folate	5	54	0.919064	1	ko00670	G13834(SHM7);G13909(SHM7);G30824(THY-1);G48585(SHM7);MSTRG.2804(--)	K00600+K00600+K13998+K00600+K00600
	Environmental Information Processing	Signal transduction	Phosphatidylinositol signaling system	24	206	0.922634	1	ko04070	G866(DGK5);G956(--);G981(--);G12186(PIP5K1);G12256(IMP1);G16482(ITPK3);G19225(VIP2);G20024(PIP5K1);G21433(PLC2);G22336(IPK2b);G28451(CML46);G28486(CML45);G34971(CAM1-1);G35048(CAM2);G35077(CAM1-1);G36840(--);G39296(FAB1A);G42164(IPK2b);G42837(ITPK3);G43229(ITPK3);G46286(CAM-1);G5858(CML46);MSTRG.71863(CAM-1);MSTRG.77002(ITPK1)	K00901+K00901+K00901+K00889+K10047+K00913+K13024+K00889+K05857+K00915+K02183+K02183+K02183+K02183+K02183+K02183+K00921+K00915+K00913+K00913+K02183+K02183+K02183+K00913
	Cellular Processes	Transport and catabolism	Peroxisome	31	260	0.926381	1	ko04146	G6407(PEX2);G6920(GLO1);G9606(HACL);G11624(DCI1);G11625(DCI1);G11974(PED1);G11999(DCI1);G14101(PEX7);G20319(ACX4);G25406(ACX1);G27138(ACX1);G2754(At2g24580);G27867(CAT1);G27995(CAT1);G29753(CAT3);G31756(GLO2);G33022(CAT1);G33023(CAT1);G33052(CAT3);G35370(FAR5);G40869(HACL);G41108(PAHX);G42217(PED1);G42735(PEX19-2);G4495(LACS6);G47055(PMP22);MSTRG.37957(LACS8);MSTRG.39124(FAR2);MSTRG.5825(ACX4);MS…	K06664+K11517+K12261+K12663+K12663+K07513+K12663+K13341+K00232+K00232+K00232+K00306+K03781+K03781+K03781+K11517+K03781+K03781+K03781+K13356+K12261+K00477+K07513+K13337+K01897+K13347+K01897+K13356+K00232+K01897+K01897
	Metabolism	Amino acid metabolism	Alanine, aspartate and glutamate metabolism	17	154	0.93115	1	ko00250	G18900(Os02g0134400);G22438(GDHA);G23129(ASP1);G23376(ALDH12A1);G26364(GDH1);G29527(CARA);G29754(GDHA);G30601(ASE1);G36019(FIS1);G37059(ASN1);G38152(glmS);G40123(GABA-TP1);G42767(GS2);G43836(GABA-TP3);G46761(AO);G47108(GABA-TP1);MSTRG.74670(GDHA)	K00278+K00261+K14455+K00294+K00261+K01956+K00261+K00764+K00294+K01953+K00820+K16871+K01915+K16871+K00278+K16871+K00261
	Genetic Information Processing	Folding, sorting and degradation	Ubiquitin mediated proteolysis	45	366	0.931415	1	ko04120	G6326(SCE1);G10456(FZR3);G12917(UBC18);G13520(--);G14359(--);G15201(CUL4);G15873(RZFP34);G16828(RCE1);G16829(UBC18);G17188(FZR2);G19043(CUL3B);G20086(SINAT4);G21308(UBC7);G24752(SAE2);G2540(RZPF34);G2547(RZPF34);G26247(SINAT2);G26454(SINAT2);G27457(RZFP34);G28130(DIS1);G28253(RCE1);G28693(UBC28);G29893(UBC5);G31093(COP1);G31094(COP1);G31095(COP1);G31428(--);G33497(CHIP);G35697(UBC20);G37389(RZPF3…	K10577+K03364+K10688+K10581+K10144+K10609+K10144+K10579+K10688+K03364+K03869+K04506+K10575+K10685+K10144+K10144+K04506+K04506+K10144+K04506+K10579+K06689+K10576+K10143+K10143+K10143+K10581+K09561+K06688+K10144+K10144+K10143+K10143+K10143+K04506+K04554+K04506+K10144+K04506+K06688+K10604+K10604+K03363+K10260+K10143
	Metabolism	Carbohydrate metabolism	Propanoate metabolism	12	116	0.93907	1	ko00640	G11955(FLBR);G23620(BCCP1);G2348(BCCP1);G25494(AAT1);G30816(ALDH6B2);G35893(BCDH);G43102(LDHA);G45402(BCE2);G48857(--);MSTRG.38555(LPD1);MSTRG.70999(FLBR);MSTRG.77715(LPD)	K00382+K02160+K02160+K00626+K00140+K00167+K00016+K09699+K09699+K00382+K00382+K00382
	Metabolism	Global and overview maps	Biosynthesis of amino acids	80	625	0.939112	1	ko01230	G6287(NAGS1);G7290(TYRAAT1);G7748(PCAS-1);G8008(CS);G9518(AKHSDH2);G10237(VITISV_037692);G10815(OsASA2);G1114(PGDH2);G11947(SAMS2);G13380(TYRAAT1);G13434(TYRAAT2);G13834(SHM7);G13909(SHM7);G14333(VITISV_037692);G1518(DAPB1);G17924(At3g50520);G17926(At3g50520);G18224(CSY3);G18937(Os12g0145700);G19612(ALDP);G19689(FBA2);G20646(PFK3);G20724(TS1);G21419(ASA1);G21425(ASA1);G21490(PFK3);G21493(PFK1);G2…	K14682+K15227+K13034+K01647+K12524+K00620+K01657+K00058+K00789+K15227+K15227+K00600+K00600+K00620+K00215+K15634+K15634+K01647+K00873+K01623+K01623+K00850+K01733+K01657+K01657+K00850+K00850+K00815+K00815+K01647+K01647+K14455+K01689+K01681+K01681+K01681+K00640+K00640+K00215+K01623+K01696+K00789+K00873+K00800+K00850+K15849+K00831+K00831+K00826+K00826+K01623+K01623+K05359+K15633+K06001+K01703+K01649+…
	Genetic Information Processing	Replication and repair	Mismatch repair	28	243	0.94463	1	ko03430	G652(--);G806(--);G9218(--);G12791(--);G1416(--);G19486(--);G21311(--);G26409(--);G27259(--);G3244(--);G32979(--);G33529(--);G36908(--);G37188(--);G37325(--);G39273(--);G39669(--);G40998(RFC1);G44709(--);G46974(--);G46996(--);G4649(--);G4650(--);MSTRG.47092(--);MSTRG.4762(--);MSTRG.61493(--);MSTRG.65446(--);MSTRG.7210(--)	K07466+K07466+K07466+K07466+K07466+K07466+K07466+K07466+K07466+K07466+K07466+K07466+K07466+K07466+K07466+K07466+K07466+K10754+K07466+K07466+K07466+K07466+K07466+K07466+K07466+K07466+K07466+K07466
	Metabolism	Lipid metabolism	Synthesis and degradation of ketone bodies	1	19	0.952888	1	ko00072	G25494(AAT1)	K00626
	Cellular Processes	Transport and catabolism	Endocytosis	54	447	0.961843	1	ko04144	G7148(--);G9401(PLDBETA1);G9755(SKD1);G11100(IST1);G11138(IST1);G11181(IST1);G11822(VPS24-1);G12186(PIP5K1);G13064(PLDBETA1);G13069(PLDBETA1);G13246(HSP70-5);G13535(YPT3);G15140(RABA5D);G17065(--);G17483(VPS25);G19097(--);G19440(RHN1);G19450(RHN1);G20024(PIP5K1);G20157(CHC2);G20677(IST1);G20749(VPS2.1);G21526(--);G21584(VPS2.1);G2206(--);G24708(ERD7);G2542(RABE1E);G2787(RABE1C);G30981(RABA2A);G31…	K19476+K01115+K12196+K19476+K19476+K19476+K12193+K00889+K01115+K01115+K03283+K07904+K07904+K19367+K12189+K18443+K07889+K07889+K00889+K04646+K19476+K12191+K19476+K12191+K19476+K19366+K07901+K07901+K07904+K12184+K12184+K03283+K19366+K19366+K03283+K03283+K12471+K12471+K12493+K07901+K12194+K18443+K07904+K19476+K19476+K12196+K12493+K12193+K19476+K12194+K03283+K01115+K01115+K12483
	Metabolism	Amino acid metabolism	Valine, leucine and isoleucine biosynthesis	5	62	0.963325	1	ko00290	G28143(BCAT2);G28148(BCAT3);G40862(IIL1);G41355(IPMSB);MSTRG.79975(--)	K00826+K00826+K01703+K01649+K01653
	Cellular Processes	Transport and catabolism	Phagosome	24	222	0.968322	1	ko04145	G1539(TUBB1);G1612(TUBB2);G19440(RHN1);G19450(RHN1);G31460(SAG39);G32264(Os04g0650000);G32266(OsI_14861);G32301(SAG12);G32307(OsI_14861);G32317(OsI_14861);G32365(OsI_14861);G32937(CRT1);G37214(At2g45070);G37328(At2g45070);G39296(FAB1A);G40310(--);G42025(OsI_14861);G42029(SAG12);G42604(At5g07340);G43809(CRT1);G45217(TUBB8);G46804(SAG39);G47034(TUBB7);MSTRG.73989(VHA-c''1)	K07375+K07375+K07889+K07889+K01365+K01365+K01365+K01365+K01365+K01365+K01365+K08057+K09481+K09481+K00921+K01365+K01365+K01365+K08054+K08057+K07375+K01365+K07375+K03661
	Metabolism	Lipid metabolism	Glycerophospholipid metabolism	35	312	0.974879	1	ko00564	G866(DGK5);G9401(PLDBETA1);G956(--);G981(--);G12127(PLA2-ALPHA);G12553(LCAT3);G13064(PLDBETA1);G13069(PLDBETA1);G14568(GPAT1);G14571(GPAT1);G17216(LPLAT1);G17625(PLA2-ALPHA);G19020(--);G20548(GPAT);G23549(Os07g0688000);G23910(--);G24052(--);G28680(GDPD1);G29622(LPEAT1);G30151(GPAT5);G31223(GPAT6);G3336(DDB_G0282005);G36490(LPP1);G3758(PECT1);G38105(Os04g0590900);G43073(PAH1);G46975(LPLAT1);G47266…	K00901+K01115+K00901+K00901+K01047+K22389+K01115+K01115+K13508+K13508+K13519+K01047+K01047+K00630+K01517+K01094+K00995+K18696+K13510+K13508+K13508+K06130+K18693+K00967+K01114+K15728+K13519+K18696+K13513+K01115+K01115+K01613+K00550+K13519+K13523
	Genetic Information Processing	Folding, sorting and degradation	Protein export	16	166	0.982248	1	ko03060	G12006(BIP4);G12301(At5g27430);G12381(SRP19);G14531(immp1l);G1992(TPP1);G21696(At2g39960);G25377(At2g39960);G25894(--);G29545(BIP4);G37214(At2g45070);G37328(At2g45070);G38937(BIP4);G418(BIP4);G42863(SRP19);G46462(Immp1l);G47554(BIP4)	K09490+K12948+K03105+K09647+K03100+K12947+K12947+K12275+K09490+K09481+K09481+K09490+K09490+K03105+K09647+K09490
	Cellular Processes	Transport and catabolism	Autophagy - other eukaryotes	10	116	0.984114	1	ko04136	G980(ATG8C);G16341(pop3);G18693(PP2A);G19212(ATG101);G24232(ATG12);G34139(PP2A4);G40585(ATG101);G44528(ATG8C);G46170(ATG8C);G47676(pop3)	K08341+K08266+K04382+K19730+K08336+K04382+K19730+K08341+K08341+K08266
	Metabolism	Glycan biosynthesis and metabolism	Glycosphingolipid biosynthesis - globo and isoglobo series	1	26	0.984733	1	ko00603	G25896(A4galt)	K01988
	Metabolism	Metabolism of other amino acids	Selenocompound metabolism	2	39	0.985294	1	ko00450	G27018(APS1);G41376(NFS2)	K13811+K11717
	Genetic Information Processing	Replication and repair	DNA replication	28	270	0.98814	1	ko03030	G652(--);G806(--);G9218(--);G12791(--);G1416(--);G19486(--);G21311(--);G26409(--);G27259(--);G3244(--);G32979(--);G33529(--);G36908(--);G37188(--);G37325(--);G39273(--);G39669(--);G40998(RFC1);G44709(--);G46974(--);G46996(--);G4649(--);G4650(--);MSTRG.47092(--);MSTRG.4762(--);MSTRG.61493(--);MSTRG.65446(--);MSTRG.7210(--)	K07466+K07466+K07466+K07466+K07466+K07466+K07466+K07466+K07466+K07466+K07466+K07466+K07466+K07466+K07466+K07466+K07466+K10754+K07466+K07466+K07466+K07466+K07466+K07466+K07466+K07466+K07466+K07466
	Genetic Information Processing	Replication and repair	Homologous recombination	32	303	0.988869	1	ko03440	G652(--);G806(--);G8950(At2g32000);G9218(--);G12791(--);G1416(--);G19486(--);G21311(--);G25491(--);G26409(--);G27116(--);G27259(--);G3244(--);G32979(--);G33529(--);G36908(--);G37188(--);G37198(RAD51B);G37325(--);G39273(--);G39669(--);G44709(--);G46974(--);G46996(--);G4649(--);G4650(--);MSTRG.47092(--);MSTRG.4762(--);MSTRG.52523(RECA);MSTRG.61493(--);MSTRG.65446(--);MSTRG.7210(--)	K07466+K07466+K03165+K07466+K07466+K07466+K07466+K07466+K10728+K07466+K10875+K07466+K07466+K07466+K07466+K07466+K07466+K10869+K07466+K07466+K07466+K07466+K07466+K07466+K07466+K07466+K07466+K07466+K03553+K07466+K07466+K07466
	Metabolism	Metabolism of other amino acids	Phosphonate and phosphinate metabolism	1	28	0.988936	1	ko00440	G3758(PECT1)	K00967
	Metabolism	Carbohydrate metabolism	Pyruvate metabolism	29	280	0.989507	1	ko00620	G9888(FUM1);G11955(FLBR);G18937(Os12g0145700);G20624(ME6);G21469(ME6);G21528(MODA);G23620(BCCP1);G2348(BCCP1);G25494(AAT1);G26595(OsI_35105);G33246(FUM1);G38853(MLS);G38871(MLS);G38875(MLS);G39555(MODA);G41176(MLS);G41355(IPMSB);G42670(MLS);G43102(LDHA);G43485(ME1);G43854(MODA);G44730(ME1);G44733(ME1);G4388(At1g67280);G44858(MODA);MSTRG.16382(--);MSTRG.38555(LPD1);MSTRG.70999(FLBR);MSTRG.77715(LP…	K01679+K00382+K00873+K00029+K00029+K00029+K02160+K02160+K00626+K00873+K01679+K01638+K01638+K01638+K00029+K01638+K01649+K01638+K00016+K00029+K00029+K00029+K00029+K01759+K00029+K01595+K00382+K00382+K00382
	Genetic Information Processing	Replication and repair	Nucleotide excision repair	32	304	0.989514	1	ko03420	G652(--);G806(--);G9218(--);G12791(--);G14049(TFB2);G1416(--);G15201(CUL4);G18588(RAD23B);G19486(--);G21311(--);G22719(KRP1);G26409(--);G27259(--);G3244(--);G32979(--);G33529(--);G36908(--);G37188(--);G37325(--);G39273(--);G39669(--);G40998(RFC1);G44709(--);G46974(--);G46996(--);G4649(--);G4650(--);MSTRG.47092(--);MSTRG.4762(--);MSTRG.61493(--);MSTRG.65446(--);MSTRG.7210(--)	K07466+K07466+K07466+K07466+K03144+K07466+K10609+K10839+K07466+K07466+K10840+K07466+K07466+K07466+K07466+K07466+K07466+K07466+K07466+K07466+K07466+K10754+K07466+K07466+K07466+K07466+K07466+K07466+K07466+K07466+K07466+K07466
	Metabolism	Amino acid metabolism	Arginine biosynthesis	10	122	0.990692	1	ko00220	G6287(NAGS1);G10237(VITISV_037692);G14333(VITISV_037692);G22438(GDHA);G23129(ASP1);G26364(GDH1);G29754(GDHA);G42767(GS2);G46618(At2g37500);MSTRG.74670(GDHA)	K14682+K00620+K00620+K00261+K14455+K00261+K00261+K01915+K00620+K00261
	Metabolism	Glycan biosynthesis and metabolism	Glycosaminoglycan degradation	3	55	0.992004	1	ko00531	G3087(Hgsnat);G39341(At5g07830);G4646(--)	K10532+K07964+K10532
	Metabolism	Carbohydrate metabolism	Inositol phosphate metabolism	18	194	0.992284	1	ko00562	G12186(PIP5K1);G12256(IMP1);G14848(RINO1);G16482(ITPK3);G20024(PIP5K1);G20635(MIOX2);G21433(PLC2);G22336(IPK2b);G27615(INPS1);G30816(ALDH6B2);G33899(--);G38105(Os04g0590900);G39296(FAB1A);G42164(IPK2b);G42837(ITPK3);G43229(ITPK3);G5801(INPS1);MSTRG.77002(ITPK1)	K00889+K10047+K01858+K00913+K00889+K00469+K05857+K00915+K01858+K00140+K19517+K01114+K00921+K00915+K00913+K00913+K01858+K00913
	Metabolism	Energy metabolism	Photosynthesis - antenna proteins	2	44	0.992695	1	ko00196	G23362(CAB4);G23515(OsI_012078)	K08913+K08913
	Metabolism	Nucleotide metabolism	Pyrimidine metabolism	40	376	0.99363	1	ko00240	G8135(PYR5-6);G9213(ctps);G10550(DCTPP1);G12099(NRPB5A);G15856(surE);G15865(surE);G16896(NRPB9B);G17740(DUT);G17750(DUT);G18359(ctps2);G2447(Dctpp1);G2612(URH1);G27468(UMK3);G29527(CARA);G2943(URH1);G29743(NDPK3);G29746(NDK4);G30080(UMK3);G30824(THY-1);G34505(W09C3.4);G35039(W09C3.4);G35688(PYD2);G35690(PYD2);G38675(PYR4);G40649(surE);G41453(ctps2);G41692(surE);G41708(--);G41713(surE);G42341(surE…	K13421+K01937+K16904+K03013+K03787+K03787+K03017+K01520+K01520+K01937+K16904+K01240+K13800+K01956+K01240+K00940+K00940+K13800+K13998+K03025+K03025+K01464+K01464+K01465+K03787+K01937+K03787+K03787+K03787+K03787+K01431+K03022+K03787+K03787+K01240+K01937+K03006+K00857+K03000+K10807
	Metabolism	Carbohydrate metabolism	Ascorbate and aldarate metabolism	8	112	0.995945	1	ko00053	G6458(UGD1);G12256(IMP1);G15160(VTC2);G16532(VTC2);G19110(UGD5);G20635(MIOX2);G41584(MDAR4);MSTRG.40587(RE1)	K00012+K10047+K14190+K14190+K00012+K00469+K08232+K12447
	Metabolism	Glycan biosynthesis and metabolism	Glycosylphosphatidylinositol(GPI)-anchor biosynthesis	5	83	0.996361	1	ko00563	G6803(--);G13167(PIGC);G25213(PIGM);G27637(--);G41805(--)	K05289+K03859+K05284+K03858+K11001
	Genetic Information Processing	Transcription	RNA polymerase	7	105	0.996967	1	ko03020	G12099(NRPB5A);G16896(NRPB9B);G34505(W09C3.4);G35039(W09C3.4);G44859(--);MSTRG.40175(RE2);MSTRG.59439(--)	K03013+K03017+K03025+K03025+K03022+K03006+K03000
	Metabolism	Amino acid metabolism	Valine, leucine and isoleucine degradation	14	174	0.997745	1	ko00280	G11955(FLBR);G11974(PED1);G25494(AAT1);G28143(BCAT2);G28148(BCAT3);G30687(MCCB);G30816(ALDH6B2);G35893(BCDH);G42217(PED1);G45402(BCE2);G48857(--);MSTRG.38555(LPD1);MSTRG.70999(FLBR);MSTRG.77715(LPD)	K00382+K07513+K00626+K00826+K00826+K01969+K00140+K00167+K07513+K09699+K09699+K00382+K00382+K00382
	Metabolism	Global and overview maps	Fatty acid metabolism	20	231	0.998356	1	ko01212	G7071(DET2);G11974(PED1);G20319(ACX4);G23620(BCCP1);G2348(BCCP1);G25406(ACX1);G25494(AAT1);G27138(ACX1);G39159(KAS2);G4130(AIM1);G4131(AIM1);G42217(PED1);G4495(LACS6);G47742(MFP);G4903(AIM1);G4907(AIM1);MSTRG.37957(LACS8);MSTRG.5825(ACX4);MSTRG.58422(LACS8);MSTRG.70342(LACS8)	K10258+K07513+K00232+K02160+K02160+K00232+K00626+K00232+K09458+K10527+K10527+K07513+K01897+K10527+K10527+K10527+K01897+K00232+K01897+K01897
	Metabolism	Metabolism of other amino acids	beta-Alanine metabolism	10	147	0.999175	1	ko00410	G17099(At1g62810);G17128(At1g62810);G17135(At1g62810);G23692(PAO2);G26888(PAO1);G26900(PAO1);G30816(ALDH6B2);G35688(PYD2);G35690(PYD2);G44105(PYD3)	K00276+K00276+K00276+K17839+K13366+K13366+K00140+K01464+K01464+K01431
	Metabolism	Lipid metabolism	Fatty acid biosynthesis	8	135	0.999655	1	ko00061	G23620(BCCP1);G2348(BCCP1);G33716(FATA);G39159(KAS2);G4495(LACS6);MSTRG.37957(LACS8);MSTRG.58422(LACS8);MSTRG.70342(LACS8)	K02160+K02160+K10782+K09458+K01897+K01897+K01897+K01897
	Metabolism	Amino acid metabolism	Lysine degradation	5	105	0.999747	1	ko00310	G974(At5g55070);G1084(LKR/SDH);G25494(AAT1);G2754(At2g24580);G44522(At5g55070)	K00658+K14157+K00626+K00306+K00658
	Genetic Information Processing	Replication and repair	Base excision repair	6	117	0.999768	1	ko03410	G18228(tag);G18246(tag);G1802(--);G32515(--);MSTRG.19900(guaA);MSTRG.75411(--)	K01246+K01246+K01247+K10798+K01246+K01247
	Genetic Information Processing	Transcription	Basal transcription factors	6	122	0.999874	1	ko03022	G14049(TFB2);G16332(TFIIB2);G18180(--);G1869(TAF4B);G1871(TAF4B);MSTRG.59944(TFIIB1)	K03144+K03124+K14649+K03129+K03129+K03124
	Metabolism	Metabolism of cofactors and vitamins	Biotin metabolism	1	61	0.999946	1	ko00780	G39159(KAS2)	K09458
	Genetic Information Processing	Translation	mRNA surveillance pathway	27	346	0.99998	1	ko03015	G6250(PAB2);G13980(CPSF73-I);G14393(ALY2);G18693(PP2A);G1895(RBP1);G20661(--);G20676(PAB2);G21279(ALY4);G25390(SMG7L);G25449(SMG7L);G26725(B'BETA);G29847(--);G3018(--);G30342(PEL1);G30344(pelo-1);G32844(TOPP9);G34139(PP2A4);G34252(PAB2);G39985(CSTF50);G42425(PYM);G43806(--);G43827(B'KAPPA);MSTRG.36636(B'BETA);MSTRG.39082(PAB7);MSTRG.5942(PAPS2);MSTRG.66829(PAB7);MSTRG.69258(PAB8)	K13126+K14403+K12881+K04382+K14411+K13126+K13126+K12881+K14409+K14409+K11584+K11584+K13126+K06965+K06965+K06269+K04382+K13126+K14406+K14294+K14376+K11584+K11584+K13126+K14376+K13126+K13126
	Genetic Information Processing	Folding, sorting and degradation	SNARE interactions in vesicular transport	3	101	0.999985	1	ko04130	G11002(SYP41);G3019(SYP121);G37998(GOS12)	K08489+K08486+K08495
	Genetic Information Processing	Folding, sorting and degradation	RNA degradation	23	325	0.999996	1	ko03018	G6250(PAB2);G10026(CAF1-9);G10171(CAF1-9);G20646(PFK3);G20661(--);G20676(PAB2);G21490(PFK3);G21493(PFK1);G2271(ENO1);G23585(PAT1H1);G27646(PFK5);G29152(LSM3B);G3018(--);G31047(HSP68);G34252(PAB2);G37482(CPN60B4);G37484(CPN60B4);G40180(CPN60B4);G40210(CPN60B4);G44971(PFK3);MSTRG.39082(PAB7);MSTRG.66829(PAB7);MSTRG.69258(PAB8)	K13126+K12581+K12581+K00850+K13126+K13126+K00850+K00850+K01689+K12617+K00850+K12622+K13126+K04043+K13126+K04077+K04077+K04077+K04077+K00850+K13126+K13126+K13126
	Metabolism	Energy metabolism	Oxidative phosphorylation	17	284	0.999999	1	ko00190	G10832(At2g20360);G12202(FES1);G18888(SDH2-2);G19655(SDH1-1);G2038(COX6B-1);G2090(COX6B-1);G224(QCR7-2);G24396(PPA4);G24838(--);G30894(--);G39613(CYCL);G39741(CYCL);G39937(MTACP2);G40109(MTACP2);G41481(AVP1);G5241(SDH2-2);MSTRG.73989(VHA-c''1)	K03953+K00411+K00235+K00234+K02267+K02267+K00417+K01507+K00416+K00416+K00413+K00413+K03955+K03955+K01507+K00235+K03661
	Metabolism	Nucleotide metabolism	Purine metabolism	36	472	1	1	ko00230	G12099(NRPB5A);G14059(ALN);G15856(surE);G15865(surE);G15889(hpt);G16896(NRPB9B);G18302(AAH2);G18309(AAH1);G18937(Os12g0145700);G23549(Os07g0688000);G26595(OsI_35105);G27018(APS1);G27542(GK1);G2750(--);G29743(NDPK3);G29746(NDK4);G30326(APT4);G30601(ASE1);G3267(GK-2);G3402(GK-2);G34505(W09C3.4);G35039(W09C3.4);G37310(AAK6);G40649(surE);G41692(surE);G41708(--);G41713(surE);G42341(surE);G42567(AAK6);…	K03013+K01466+K03787+K03787+K00760+K03017+K02083+K02083+K00873+K01517+K00873+K13811+K00942+K00942+K00940+K00940+K00759+K00764+K00942+K00942+K03025+K03025+K18532+K03787+K03787+K03787+K03787+K03787+K18532+K03022+K03787+K03787+K03006+K00939+K03000+K10807
	Genetic Information Processing	Translation	Aminoacyl-tRNA biosynthesis	4	198	1	1	ko00970	G34062(EMB2768);G47548(GATB);G48125(--);MSTRG.30546(GATC)	K01866+K02434+K01889+K02435
	Genetic Information Processing	Translation	Ribosome biogenesis in eukaryotes	6	244	1	1	ko03008	G1577(SWA1);G28166(--);G37310(AAK6);G42567(AAK6);G42732(SBDS);MSTRG.75002(--)	K14549+K14557+K18532+K18532+K14574+K06943
	Genetic Information Processing	Translation	Ribosome	43	762	1	1	ko03010	G6253(RPL36A);G6299(RPL36A);G6343(RPL36A);G6493(RPL34);G6495(RPL34);G7340(RPL21);G8158(RPL6);G8696(rplT);G9916(RPL30);G12309(RPS21);G14693(RPS8);G17994(RPL17);G18093(--);G18164(RPL17);G21951(RPS16);G24251(rpmH);G2463(RPS23);G28689(rplL);G28694(rplL);G28709(rplL);G28734(rplL);G29024(rpmJ);G3040(RPL22B);G31463(RPL21M);G31755(rplL);G31815(RPS6);G31872(RPL11);G33118(RPS16-2);G33429(RPL23A);G3355(RPL1…	K02920+K02920+K02920+K02915+K02915+K02888+K02934+K02887+K02908+K02971+K02995+K02879+K02907+K02879+K02960+K02914+K02973+K02935+K02935+K02935+K02935+K02919+K02891+K02888+K02935+K02990+K02867+K02959+K02894+K02867+K02971+K02915+K02973+K02881+K02881+K02910+K02998+K02888+K02946+K02971+K02870+K02923+K02864
	Genetic Information Processing	Translation	RNA transport	31	472	1	1	ko03013	G6250(PAB2);G6326(SCE1);G818(At1g54290);G875(At1g54290);G1077(NUP107);G14393(ALY2);G15142(CTHT_0029840);G17755(TGS1);G20661(--);G20676(PAB2);G20913(NUP1);G20975(Os10g0467600);G21279(ALY4);G25359(TIF3D1);G29526(KPNB1);G3018(--);G34252(PAB2);G35149(NUP155);G38186(RR4);G38229(RR4);G38310(RR4);G38350(RR4);G39421(eif2b1);G42274(EIF4G);G42425(PYM);G44527(At1g54290);MSTRG.39082(PAB7);MSTRG.64391(--);MST…	K13126+K10577+K03113+K03113+K14301+K12881+K03243+K14292+K13126+K13126+K14317+K03259+K12881+K03251+K14293+K13126+K13126+K14312+K03754+K03754+K03754+K03754+K03239+K03260+K14294+K03113+K13126+K03254+K13126+K13126+K03239
	Genetic Information Processing	Transcription	Spliceosome	16	441	1	1	ko03040	G6114(At1g07170);G7645(RS41);G8347(YLS8);G13246(HSP70-5);G14393(ALY2);G21279(ALY4);G26729(U2AF35A);G29152(LSM3B);G31260(HSP70);G33970(HSP70);G33992(HSC-I);G34564(YLS8);G34603(YLS8);G42404(At1g07170);G43515(UBA2B);G48840(HSC-I)	K12834+K12893+K12859+K03283+K12881+K12881+K12836+K12622+K03283+K03283+K03283+K12859+K12859+K12834+K12741+K03283
	Genetic Information Processing	Folding, sorting and degradation	Proteasome	3	157	1	1	ko03050	G12524(RPN12A);G14980(--);G30364(PAA1)	K03031+K03031+K02730
	Organismal Systems	Environmental adaptation	Plant-pathogen interaction	160	672	3.13126e-21	3.88277e-19	ko04626	G7512(CNGC3);G7852(CNGC1);G8559(MYB15);G8580(KCS20);G8847(CML3);G9740(--);G9742(At4g27220);G9840(MPK3);G9858(MYB48);G10189(MPK3);G10386(WRKY24);G10443(WRKY24);G10450(PTI6);G10528(WRKY24);G10534(PTI6);G10918(MYB330);G1098(MYB59);G11295(CAM);G11536(CAM);G11893(MYB2);G12884(MYB3);G12988(RD19C);G14361(MYB61);G14468(RPP13L4);G14907(--);G15871(--);G16427(FSH2);G16847(HSP90);G16850(HSP90);G17837(At4g271…	K05391+K05391+K09422+K15397+K13448+K13459+K13459+K20536+K09422+K20536+K13424+K13424+K13434+K13424+K13434+K09422+K09422+K13448+K13448+K09422+K09422+K01373+K09422+K13457+K02183+K09422+K02183+K09487+K09487+K13459+K09422+K09422+K09422+K09422+K09422+K13448+K09422+K13412+K13412+K09422+K09422+K09422+K09422+K09422+K09422+K09422+K05391+K13412+K13448+K09422+K09422+K09422+K13448+K13448+K13412+K13412+K13412+…
	Metabolism	Global and overview maps	Biosynthesis of secondary metabolites	517	3434	1.86825e-15	1.15832e-13	ko01110	G6059(PER47);G6196(CA1);G6207(BETA-OHASE);G6226(CA2);G6228(CYP735A1);G6303(CYP81D11);G6307(CYP81D11);G6347(PER10);G6443(CCOAOMT);G6562(GA20OX1);G6664(GA20OX1);G6876(At4g22110);G6879(DHAPS-1);G6925(DHAPS-1);G7005(BGLU12);G7031(KAO1);G7071(DET2);G7094(CHI);G7214(CHI);G7290(TYRAAT1);G7299(UGT709C2);G7332(UGT709C2);G7335(UGT709C2);G7339(UGT709C2);G7804(ACS1);G7945(HPR3);G7957(ADH1);G8429(PER5);G8580(…	K00430+K15746+K15746+K15746+K10717+K13260+K13260+K00430+K00588+K05282+K05282+K00121+K01626+K01626+K01188+K04123+K10258+K01859+K01859+K15227+K21373+K21373+K21373+K21373+K20772+K15919+K18857+K00430+K15397+K00901+K00660+K21371+K01698+K01785+K00850+K00454+K00901+K00454+K00128+K00975+K00901+K05349+K05349+K20623+K18857+K07513+K13832+K00422+K00873+K00422+K00422+K13832+K05894+K00789+K01047+K21026+K10047+…
	Environmental Information Processing	Signal transduction	MAPK signaling pathway - plant	91	388	4.33447e-12	1.79158e-10	ko04016	G6358(SRK2I);G7244(PP2CA);G7804(ACS1);G9840(MPK3);G10189(MPK3);G10337(At2g29380);G10386(WRKY24);G10443(WRKY24);G10528(WRKY24);G10553(OXI1);G11468(ETR2);G13092(NTF3);G14907(--);G16427(FSH2);G1603(MPK1);G16636(MKS1);G16668(SAPK1);G17029(HMA5);G1721(ACS1);G1726(ACS1);G18351(ACS1);G19925(MKK9);G20728(MKK2);G21299(EBF1);G21645(EIN4);G24222(MKK9);G27867(CAT1);G27974(Cht3);G27995(CAT1);G28451(CML46);G28…	K14498+K14497+K20772+K20536+K20536+K14497+K13424+K13424+K13424+K20714+K14509+K20535+K02183+K02183+K20535+K20725+K14498+K17686+K20772+K20772+K20772+K20604+K20603+K14515+K14509+K20604+K03781+K20547+K03781+K02183+K20772+K02183+K14498+K20772+K13425+K03781+K03781+K20772+K13425+K13449+K13449+K03781+K03781+K03781+K03781+K13424+K20536+K02183+K02183+K02183+K02183+K13424+K13447+K13447+K13447+K13420+K13447+…
	Metabolism	Biosynthesis of other secondary metabolites	Phenylpropanoid biosynthesis	97	473	2.3416e-09	7.25895e-08	ko00940	G6059(PER47);G6347(PER10);G6443(CCOAOMT);G7005(BGLU12);G8429(PER5);G9919(BACOVA_02659);G9941(gluA);G13919(BGLU47);G1412(4CLL6);G16167(PER5);G16426(BGLU40);G1710(At1g30760);G1713(At5g44400);G19356(10HGO);G19359(ELI3);G19364(10HGO);G19368(10HGO);G19380(MTD);G19386(10HGO);G19547(PER5);G20181(HST);G20753(GSVIVT00037159001);G21025(HST);G21032(HST);G21164(GSVIVT00023967001);G21278(SHT);G21281(SHT);G237…	K00430+K00430+K00588+K01188+K00430+K05349+K05349+K05350+K01904+K00430+K01188+K22395+K22395+K00083+K00083+K00083+K00083+K00083+K00083+K00430+K13065+K00430+K13065+K13065+K00430+K13065+K13065+K10775+K10775+K05350+K09754+K09754+K09754+K10775+K10775+K00430+K00430+K18368+K00588+K00588+K00588+K00588+K00430+K00430+K00430+K00430+K06892+K05349+K06892+K06892+K06892+K00430+K00430+K05349+K00430+K00430+K00430+…
	Environmental Information Processing	Signal transduction	Plant hormone signal transduction	98	521	1.77008e-07	4.39e-06	ko04075	G6358(SRK2I);G7244(PP2CA);G8665(IAA13);G971(TIFY10A);G10337(At2g29380);G1057(TIFY10A);G10810(AUX22D);G11263(GH3.6);G11468(ETR2);G11489(AUX22B);G12203(AUX22D);G12209(IAA4);G12358(--);G12476(LAX3);G13399(--);G1341(TIFY10A);G1369(TIFY10A);G14470(--);G16668(SAPK1);G16737(AUX22D);G18159(IAA17);G21299(EBF1);G21400(LAX2);G21418(AUX1);G21645(EIN4);G21708(AUX1);G2150(LAX2);G23759(TIFY10A);G23763(TIFY10B);…	K14498+K14497+K14484+K13464+K14497+K13464+K14484+K14487+K14509+K14484+K14484+K14484+K14484+K13946+K14491+K13464+K13464+K14489+K14498+K14484+K14484+K14515+K13946+K13946+K14509+K13946+K13946+K13464+K13464+K13464+K13464+K13464+K14487+K14432+K14485+K14485+K14485+K13946+K14484+K14484+K14492+K14484+K13946+K14487+K14484+K13946+K13946+K14498+K13449+K13449+K14484+K14484+K14484+K14492+K14431+K14492+K14492+…
	Metabolism	Global and overview maps	Metabolic pathways	737	5738	4.66182e-07	9.634e-06	ko01100	G6059(PER47);G6077(MGD2);G6196(CA1);G6207(BETA-OHASE);G6226(CA2);G6228(CYP735A1);G6262(AAE3);G6306(AAE3);G6347(PER10);G6348(AAE3);G6375(AAE3);G6408(SAMDC);G6443(CCOAOMT);G6458(UGD1);G6562(GA20OX1);G6648(TPPF);G6664(GA20OX1);G6876(At4g22110);G6879(DHAPS-1);G6925(DHAPS-1);G7005(BGLU12);G7031(KAO1);G7061(CSE);G7071(DET2);G7092(STT3B);G7094(CHI);G7214(CHI);G7215(CSE);G7256(CPA);G7290(TYRAAT1);G7437(E…	K00430+K03715+K15746+K15746+K15746+K10717+K22133+K22133+K00430+K22133+K22133+K01611+K00588+K00012+K05282+K01087+K05282+K00121+K01626+K01626+K01188+K04123+K01054+K10258+K07151+K01859+K01859+K01054+K12251+K15227+K01183+K01183+K01183+K01183+K01183+K01184+K01183+K01897+K20772+K15919+K03849+K18857+K00949+K03849+K12373+K13421+K00208+K00430+K15397+K00901+K00660+K01698+K01785+K01183+K01183+K04710+K00850+…
	Metabolism	Biosynthesis of other secondary metabolites	Flavonoid biosynthesis	28	100	3.435e-06	6.0856e-05	ko00941	G6443(CCOAOMT);G7094(CHI);G7214(CHI);G8729(CHS-DII);G20181(HST);G21025(HST);G21032(HST);G21278(SHT);G21281(SHT);G25739(CYP98A3);G26105(CYP98A3);G26108(CYP98A2);G28034(DFRA);G28043(DFRA);G28197(CCOAOMT);G28215(CCOAOMT3);G28234(CCOAOMT);G29071(At4g26220);G29358(CHI3);G29792(CHI3);G40736(CCOAOMT);G42857(HST);G44390(ANS);G47914(CHS-LF1);MSTRG.6332(SAT);MSTRG.67875(ACT);MSTRG.69894(CHSB);MSTRG.8369(CH…	K00588+K01859+K01859+K00660+K13065+K13065+K13065+K13065+K13065+K09754+K09754+K09754+K13082+K13082+K00588+K00588+K00588+K00588+K01859+K01859+K00588+K13065+K05277+K00660+K13065+K13065+K00660+K00660
	Metabolism	Metabolism of cofactors and vitamins	Riboflavin metabolism	15	39	1.0214e-05	0.000158318	ko00740	G13713(RIBA1);G22605(FHY1);G23100(FHY);G24743(RIBA1);G33593(FHY);G36226(PAP3);G36378(PAP3);G38269(PAP3);G38300(PAP17);G38676(ribE);G45280(RIBA1);G46697(RIBA1);G46702(RIBA1);G48204(PAP17);G501(RIBA1)	K14652+K20860+K20884+K14652+K20884+K14379+K14379+K14379+K14379+K00793+K14652+K14652+K14652+K14379+K14652
	Metabolism	Metabolism of terpenoids and polyketides	Sesquiterpenoid and triterpenoid biosynthesis	26	109	0.00015145	0.00208665	ko00909	G12075(VIT_19s0014g04930);G25137(TPS4);G25138(TPS13);G25143(TPS13);G25167(--);G25175(TPS4);G25178(TPS4);G26102(PVS1);G26974(TPS13);G26986(TPS4);G26989(TPS13);G26990(TPS13);G30788(SQS1);G30797(SQS1);G34072(SSTLE1);G41596(TPS4);G41597(TPS4);G43261(TPS13);G46326(TPS4);G47003(SQE1);MSTRG.40589(VIT_19s0014g04930);MSTRG.48532(CYP71D55);MSTRG.63278(TPS13);MSTRG.63279(TPS13);MSTRG.66847(TPS13);MSTRG.7397…	K15803+K14175+K14175+K14175+K14175+K14175+K14175+K14182+K14175+K14175+K14175+K14175+K00801+K00801+K14175+K14175+K14175+K14175+K14175+K00511+K15803+K15472+K14175+K14175+K14175+K15472
	Metabolism	Biosynthesis of other secondary metabolites	Stilbenoid, diarylheptanoid and gingerol biosynthesis	20	76	0.000211282	0.0026199	ko00945	G6443(CCOAOMT);G676(OMT3);G20181(HST);G21025(HST);G21032(HST);G21278(SHT);G21281(SHT);G25739(CYP98A3);G26105(CYP98A3);G26108(CYP98A2);G28197(CCOAOMT);G28215(CCOAOMT3);G28234(CCOAOMT);G29071(At4g26220);G40736(CCOAOMT);G42857(HST);G595(OMT3);G599(OMT3);MSTRG.6332(SAT);MSTRG.67875(ACT)	K00588+K16040+K13065+K13065+K13065+K13065+K13065+K09754+K09754+K09754+K00588+K00588+K00588+K00588+K00588+K13065+K16040+K16040+K13065+K13065
	Metabolism	Carbohydrate metabolism	Galactose metabolism	32	151	0.000299601	0.00337732	ko00052	G9156(GALM);G932(PFK6);G18147(Os06g0675700);G18148(Os06g0675700);G18247(Os06g0675700);G18327(Os06g0675700);G18904(RFS5);G19634(GOLS2);G20626(HXK1);G20646(PFK3);G21490(PFK3);G21493(PFK1);G21518(HXK1);G21840(TIV1);G26285(RFS2);G2992(INV1);G2993(INV1);G32208(GALM);G32284(Galm);G32432(TIV1);G41031(RFS6);G42093(UGE3);G42536(GALM);G44971(PFK3);G45635(GOLS2);G46959(RFS6);G46961(RFS6);G48960(RFS6);MSTRG.…	K01785+K00850+K01187+K01187+K01187+K01187+K06617+K18819+K00844+K00850+K00850+K00850+K00844+K01193+K06617+K01193+K01193+K01785+K01785+K01193+K06617+K01784+K01785+K00850+K18819+K06617+K06617+K06617+K01187+K01193+K12447+K06617
	Metabolism	Amino acid metabolism	Phenylalanine, tyrosine and tryptophan biosynthesis	28	138	0.00140719	0.0145409	ko00400	G6879(DHAPS-1);G6925(DHAPS-1);G7290(TYRAAT1);G10879(EMB3004);G11705(EMB3004);G13750(TSA1);G15990(SHKA);G16674(SHKA);G24785(DHS2);G25077(TSB);G25814(ASP1);G25844(ASP1);G25905(ASP1);G29786(TYRAAT1);G2974(EMB3004);G2975(EMB3004);G35847(ASB1);G3821(TSA1);G39571(trpB2);G43218(EMB3004);G43874(ASA2);G4415(EMB3004);G4454(EMB3004);G5346(TSB);G5347(TSB);MSTRG.14887(--);MSTRG.14888(--);MSTRG.60340(ADT1)	K01626+K01626+K15227+K13832+K13832+K01695+K01626+K01626+K01626+K01696+K14455+K14455+K14455+K15227+K13832+K13832+K01658+K01695+K06001+K13832+K01657+K13832+K13832+K01696+K01696+K05359+K05359+K05359
	Organismal Systems	Environmental adaptation	Circadian rhythm - plant	24	113	0.0015689	0.0149649	ko04712	G6717(GI);G8729(CHS-DII);G9334(ADO3);G11829(APRR5);G11858(PHYB);G14394(HY5);G15821(GI);G15833(GI);G24360(ELF3-2);G31095(COP1);G38814(COP1);G38816(COP1);G40289(CCA1);G409(LHY);G42976(HY5);G424(LHY);G44276(GI);G47914(CHS-LF1);G48074(ADO1);G49045(HY5);G5429(HY5);MSTRG.69894(CHSB);MSTRG.8310(RUP2);MSTRG.8369(CHSB)	K12124+K00660+K12116+K12130+K12121+K16241+K12124+K12124+K12125+K10143+K10143+K10143+K12133+K12133+K16241+K12133+K12124+K00660+K12115+K16241+K16241+K00660+K10143+K00660
	Metabolism	Amino acid metabolism	Cysteine and methionine metabolism	47	271	0.00172299	0.0152608	ko00270	G6408(SAMDC);G7804(ACS1);G11947(SAMS2);G12408(SAHH);G14377(SAMDC);G14896(BCAT2);G15547(At1g77330);G16528(BCAT2);G16533(BCAT1);G1721(ACS1);G1726(ACS1);G18351(ACS1);G18914(SPDSYN1);G19833(ACS3);G19905(HMT-2);G20770(ACO1);G20891(ACO1);G2056(ACS3);G21519(ACO1);G25274(ACO3);G25326(ACO3);G25327(ACO1);G25814(ASP1);G25844(ASP1);G25905(ASP1);G26587(METK3);G28467(ACS1);G29583(ACS1);G29916(ACS1);G30875(SAHH…	K01611+K20772+K00789+K01251+K01611+K00826+K05933+K00826+K00826+K20772+K20772+K20772+K00797+K01762+K00547+K05933+K05933+K01762+K05933+K05933+K05933+K05933+K14455+K14455+K14455+K00789+K20772+K20772+K20772+K01251+K05933+K05933+K05933+K01611+K01611+K00547+K00547+K00789+K12524+K12524+K22207+K20772+K00547+K20772+K01611+K20772+K20772
	Metabolism	Metabolism of terpenoids and polyketides	Diterpenoid biosynthesis	12	44	0.00272714	0.0221576	ko00904	G6562(GA20OX1);G6664(GA20OX1);G7031(KAO1);G23055(GA2OX1);G25254(GES);G25256(LIS);G25257(GES);G29020(KAO1);G29198(CYP82C4);G44080(KAO1);MSTRG.20591(LE);MSTRG.48258(CYP82C4)	K05282+K05282+K04123+K04125+K17982+K17982+K17982+K04123+K17961+K04123+K04124+K17961
	Metabolism	Metabolism of other amino acids	Glutathione metabolism	48	285	0.00285904	0.0221576	ko00480	G8294(HSP26-A);G8306(PRP1);G8311(GSTU8);G8319(HSP26-A);G10936(PARB);G11007(PARB);G11028(PARB);G11318(GSTU17);G11443(HSP26-A);G11446(HSP26-A);G12744(RNR1);G12941(GSTT1);G13237(GSTT1);G14582(GST3);G16181(PARA);G16190(PARA);G1610(PRP1);G18714(MGST3);G18914(SPDSYN1);G18972(G6PDH);G19432(GSTF11);G2773(HSP26-A);G29888(--);G31323(GSTT1);G33184(GGCT2;1);G33213(GGCT2;1);G33409(GST3);G34461(GSTU17);G37802(…	K00799+K00799+K00799+K00799+K00799+K00799+K00799+K00799+K00799+K00799+K10807+K00799+K00799+K00799+K00799+K00799+K00799+K00799+K00797+K00036+K00799+K00799+K01256+K00799+K22596+K22596+K00799+K00799+K01255+K01255+K00799+K01255+K01255+K00799+K00799+K00799+K00799+K00799+K00799+K00799+K18592+K00799+K00799+K00799+K00799+K00799+K00799+K10807
	Metabolism	Metabolism of terpenoids and polyketides	Carotenoid biosynthesis	20	93	0.00318809	0.0232543	ko00906	G6196(CA1);G6207(BETA-OHASE);G6226(CA2);G10064(FTSH10);G10070(CYP707A2);G10288(CYP707A2);G12504(CYP707A1);G12507(CYP707A3);G14545(--);G17300(CYP707A1);G17500(CYP707A1);G17501(CYP707A1);G17530(CYP707A1);G1771(CYP707A4);G1840(CYP707A2);G23052(NCED1);G23076(NCED1);G38604(NCED1);G41746(CYP707A1);G5516(BETA-OHASE)	K15746+K15746+K15746+K09843+K09843+K09843+K09843+K09843+K09840+K09843+K09843+K09843+K09843+K09843+K09843+K09840+K09840+K09840+K09843+K15746
	Metabolism	Metabolism of cofactors and vitamins	Nicotinate and nicotinamide metabolism	17	76	0.00411695	0.0270074	ko00760	G13844(--);G15865(surE);G1544(--);G1730(QS);G28892(--);G33053(surE);G39708(QS);G40649(surE);G41692(surE);G41708(--);G41713(surE);G42205(--);G46761(AO);G47681(surE);G47690(--);G47840(--);MSTRG.12701(URH1)	K18551+K03787+K18551+K03517+K18551+K03787+K03517+K03787+K03787+K03787+K03787+K18551+K00278+K03787+K03787+K03787+K01240
	Metabolism	Biosynthesis of other secondary metabolites	Isoflavonoid biosynthesis	6	15	0.00413823	0.0270074	ko00943	G6303(CYP81D11);G6307(CYP81D11);G16735(CYP81E1);G19945(CYP81E8);G46588(CYP81E8);G5642(CYP81E8)	K13260+K13260+K13260+K13260+K13260+K13260
	Metabolism	Lipid metabolism	Glycerolipid metabolism	41	241	0.0046416	0.0287779	ko00561	G6077(MGD2);G7061(CSE);G7215(CSE);G866(DGK5);G956(--);G9670(ALDH3F1);G981(--);G14568(GPAT1);G14571(GPAT1);G16946(SQD2);G17255(ATS1);G21142(CSE);G22342(ALDH2B4);G23492(ALDH2B4);G29124(DGK2);G30192(MTP5);G30243(--);G3068(DGD1);G31223(GPAT6);G34855(SQD2);G36490(LPP1);G39378(SDP1);G42088(MGLL);G42287(MGLL);G43392(FKBP17-2);G44151(SQD2);G44241(MGD1);G44753(DGD1);G44998(DGD1);G45317(AKR4C11);G45915(SQD…	K03715+K01054+K01054+K00901+K00901+K00128+K00901+K13508+K13508+K06119+K00630+K01054+K00128+K00128+K00901+K01054+K01054+K09480+K13508+K06119+K18693+K14674+K01054+K01054+K21362+K06119+K03715+K09480+K09480+K00002+K06119+K00630+K03715+K22849+K01054+K13513+K22848+K13508+K00679+K09480+K13508
	Metabolism	Carbohydrate metabolism	Amino sugar and nucleotide sugar metabolism	57	363	0.00594512	0.0351045	ko00520	G6458(UGD1);G7437(EP3);G7600(SE2);G7603(CHIT3);G7625(CHIT3);G7629(SE2);G7690(CHIT3);G8030(HEXO2);G9165(CHIT3);G9168(SE2);G9679(AGPB1);G9771(AXS1);G10039(AXS2);G10054(AXS2);G10082(AXS2);G10473(UXS3);G16071(RHM1);G1652(AGPS2);G18108(MUR4);G18177(MUR4);G18220(MUR4);G18431(Cht5);G18510(PGIC1);G18512(PGIC);G19110(UGD5);G20626(HXK1);G21181(ChiC);G21518(HXK1);G23255(RHM1);G24806(AGPS1);G25946(CBR1);G276…	K00012+K01183+K01183+K01183+K01183+K01183+K01183+K12373+K01183+K01183+K00975+K12449+K12449+K12449+K12449+K08678+K12450+K00975+K12448+K12448+K12448+K01183+K01810+K01810+K00012+K00844+K01183+K00844+K12450+K00975+K00326+K01183+K01183+K20547+K01809+K01809+K01183+K00820+K13648+K01183+K01784+K01809+K12448+K01809+K00820+K01183+K01183+K01183+K08679+K00975+K15920+K01183+K12447+K01183+K00975+K00975+K00975
	Metabolism	Carbohydrate metabolism	Pentose and glucuronate interconversions	29	160	0.00655602	0.0369521	ko00040	G6458(UGD1);G7641(At2g43860);G8596(PMR6);G8739(PMR6);G10980(At1g80170);G1136(PMEU1);G12594(At3g07010);G1248(PMEU1);G19110(UGD5);G24379(PME1);G24382(MPE3);G24392(--);G24559(--);G29290(PME17);G29292(PECS-2.1);G33261(PME7);G34908(OSB1);G39199(PMR6);G41995(PMEU1);G45317(AKR4C11);G46992(PME17);MSTRG.36098(PME54);MSTRG.36102(PME54);MSTRG.40587(RE1);MSTRG.41035(At2g43860);MSTRG.41036(At2g43860);MSTRG.43…	K00012+K01184+K01728+K01728+K01184+K01051+K01728+K01051+K00012+K01051+K01051+K01051+K01051+K01051+K01051+K01051+K01051+K01728+K01051+K00002+K01051+K01051+K01051+K12447+K01184+K01184+K01051+K01184+K01728
	Metabolism	Metabolism of terpenoids and polyketides	Zeatin biosynthesis	10	38	0.00789305	0.0425538	ko00908	G6228(CYP735A1);G17575(CKX5);G22292(CKX7);G23181(ZOX1);G2552(UGT73C6);G2575(UGT73D1);G28086(CYP735A2);G3348(ZOX1);G3407(ZOX1);MSTRG.76254(CKX7)	K10717+K00279+K00279+K13495+K13496+K13496+K10717+K13495+K13495+K00279
	Metabolism	Carbohydrate metabolism	Starch and sucrose metabolism	66	442	0.0102429	0.0529217	ko00500	G6648(TPPF);G7005(BGLU12);G9679(AGPB1);G9919(BACOVA_02659);G9941(gluA);G13919(BGLU47);G14367(TPS5);G16426(BGLU40);G1652(AGPS2);G18147(Os06g0675700);G18148(Os06g0675700);G18247(Os06g0675700);G18327(Os06g0675700);G18510(PGIC1);G18512(PGIC);G20626(HXK1);G20848(At5g58090);G21518(HXK1);G21840(TIV1);G23307(TPS6);G24140(At5g58090);G24506(SUS5);G24806(AGPS1);G25158(AMY1.1);G25166(AMY1.1);G25177(AMY1.1);G…	K01087+K01188+K00975+K05349+K05349+K05350+K16055+K01188+K00975+K01187+K01187+K01187+K01187+K01810+K01810+K00844+K19893+K00844+K01193+K16055+K19893+K00695+K00975+K01176+K01176+K01176+K05350+K01087+K16055+K01087+K01087+K00703+K00703+K01193+K01193+K16055+K01193+K00688+K00688+K05349+K01179+K16055+K16055+K05349+K00703+K05350+K05350+K00703+K16055+K00695+K05350+K05350+K01179+K00688+K05349+K00700+K05350+…
	Metabolism	Biosynthesis of other secondary metabolites	Isoquinoline alkaloid biosynthesis	17	85	0.013023	0.0645943	ko00950	G11276(AS1);G11493(PPO);G11513(--);G17099(At1g62810);G17128(At1g62810);G17135(At1g62810);G25561(maoII);G25814(ASP1);G25844(ASP1);G25905(ASP1);G25938(co-2);G25939(co-2);G33314(--);G40383(AS1);G43545(--);G44868(PPO);MSTRG.56589(co-2)	K00422+K00422+K00422+K00276+K00276+K00276+K00276+K14455+K14455+K14455+K00422+K00422+K00276+K00422+K00276+K00422+K00422
	Metabolism	Energy metabolism	Nitrogen metabolism	19	101	0.0170085	0.0811173	ko00910	G72(ACA7);G11791(BCA2);G12140(NIA);G12205(NIA);G18893(BCA1);G18894(NRT2.5);G18912(BCA1);G2533(NEC3);G2534(ACA5);G33611(NEC3);G34346(BCA2);G34347(BCA2);G34355(BCA4);G34680(BCA4);G39125(GS1-1);G41087(BCA1);G44797(NEC3);G46580(NIR1);MSTRG.55289(NRT2.1)	K01674+K01673+K10534+K10534+K01673+K02575+K01673+K01674+K01674+K01674+K01673+K01673+K01673+K01673+K01915+K01673+K01674+K00366+K02575
	Metabolism	Metabolism of other amino acids	Taurine and hypotaurine metabolism	9	38	0.0227796	0.104618	ko00430	G12879(PCO1);G23070(PCO5);G27674(PCO4);G3724(--);G44409(GGT2);G46933(--);G5161(--);G5179(PCO1);G5191(PCO1)	K10712+K10712+K10712+K10712+K18592+K10712+K10712+K10712+K10712
	Metabolism	Biosynthesis of other secondary metabolites	Glucosinolate biosynthesis	8	33	0.0271634	0.120295	ko00966	G14896(BCAT2);G16528(BCAT2);G16533(BCAT1);G18749(UGT74B1);G29051(UGT74B1);G3457(CYP79D3);MSTRG.4943(CYP79A1);MSTRG.74885(CYP79A1)	K00826+K00826+K00826+K11820+K11820+K12153+K12153+K12153
	Metabolism	Glycan biosynthesis and metabolism	Glycosphingolipid biosynthesis - lacto and neolacto series	2	3	0.0352709	0.150813	ko00601	G25753(A4galt);G25896(A4galt)	K01988+K01988
	Metabolism	Biosynthesis of other secondary metabolites	Monobactam biosynthesis	8	35	0.0376684	0.155696	ko00261	G11789(APS1);G12154(APS1);G23929(DAPB1);G27018(APS1);G43172(DAPB1);G43479(DAPB1);G45436(AKHSDH2);G45449(AKHSDH1)	K13811+K13811+K00215+K13811+K00215+K00215+K12524+K12524
	Metabolism	Amino acid metabolism	Tyrosine metabolism	30	192	0.0401689	0.160676	ko00350	G6876(At4g22110);G7957(ADH1);G10611(ADH1);G11276(AS1);G11493(PPO);G11513(--);G15604(ADH1);G15607(ADH3);G16354(At1g32780);G16652(ADH1);G16716(ADH1);G17099(At1g62810);G17128(At1g62810);G17135(At1g62810);G25561(maoII);G25814(ASP1);G25844(ASP1);G25905(ASP1);G25938(co-2);G25939(co-2);G28940(At1g32780);G33314(--);G40383(AS1);G4134(At5g42250);G43545(--);G43832(SPBC1539.07c);G44868(PPO);G4909(At1g22440);…	K00121+K18857+K18857+K00422+K00422+K00422+K18857+K18857+K00001+K18857+K18857+K00276+K00276+K00276+K00276+K14455+K14455+K14455+K00422+K00422+K00001+K00276+K00422+K00121+K00276+K00121+K00422+K00121+K00457+K00422
	Metabolism	Lipid metabolism	Steroid biosynthesis	17	97	0.0426993	0.162583	ko00100	G20339(CPX);G20342(CASBPX2);G21153(CAS1);G21159(CASBPX1);G21163(CASBPX1);G21167(CAS1);G21168(CASBPX2);G30788(SQS1);G30797(SQS1);G37043(At1g20050);G38111(SMT1);G38232(Smt1-1);G39378(SDP1);G42709(Smt1-1);G45937(SMT1);G47003(SQE1);MSTRG.15212(SMO2-2)	K01853+K01853+K01853+K01853+K01853+K01853+K01853+K00801+K00801+K01824+K00559+K00559+K14674+K00559+K00559+K00511+K14424
	Metabolism	Biosynthesis of other secondary metabolites	Indole alkaloid biosynthesis	14	76	0.0432681	0.162583	ko00901	G12157(At1g28580);G14075(At1g28600);G14368(At1g28570);G25405(At1g28590);G25409(At1g28590);G25412(At2g27360);G25413(At1g28610);G25422(At1g28580);G25493(At2g27360);G25544(At1g31550);G31447(At1g28590);G42737(At1g28580);G5406(AAE);G5412(AAE)	K21026+K21026+K21026+K21026+K21026+K21026+K21026+K21026+K21026+K21026+K21026+K21026+K21026+K21026
	Metabolism	Amino acid metabolism	Arginine and proline metabolism	26	165	0.0487489	0.17779	ko00330	G6408(SAMDC);G7256(CPA);G9670(ALDH3F1);G14377(SAMDC);G18914(SPDSYN1);G18996(POX1);G19009(POX2);G19594(P4H10);G19628(P4H10);G22342(ALDH2B4);G23492(ALDH2B4);G23692(PAO2);G24547(ADC2);G25814(ASP1);G25844(ASP1);G25905(ASP1);G26888(PAO1);G26900(PAO1);G30644(ADC2);G34510(SAMDC1);G35008(SAMDC1);G42134(P4H10);G44194(PAO4);G4458(AMI1);G48672(SAMDC1);G5718(PAO4)	K01611+K12251+K00128+K01611+K00797+K00318+K00318+K00472+K00472+K00128+K00128+K17839+K01583+K14455+K14455+K14455+K13366+K13366+K01583+K01611+K01611+K00472+K17839+K01426+K01611+K17839
	Metabolism	Carbohydrate metabolism	Glyoxylate and dicarboxylate metabolism	34	228	0.0541417	0.191816	ko00630	G6262(AAE3);G6306(AAE3);G6348(AAE3);G6375(AAE3);G7945(HPR3);G13909(SHM7);G14941(HPR-A);G14950(HPR);G19053(RBCS);G23339(ACO3);G23421(ACO3);G23625(PGLP1B);G27867(CAT1);G27995(CAT1);G29250(AAE3);G29252(AAE3);G29683(AAE3);G29693(TUBB2);G29727(CAT3);G29753(CAT3);G33022(CAT1);G33023(CAT1);G33025(CAT2);G33052(CAT3);G35670(AGT1);G35676(AGT1);G368(GDCSP);G370(GDCSP);G39125(GS1-1);G40559(FDH1);G42261(HPR-A…	K22133+K22133+K22133+K22133+K15919+K00600+K15893+K15893+K01602+K01681+K01681+K19269+K03781+K03781+K22133+K22133+K22133+K22133+K03781+K03781+K03781+K03781+K03781+K03781+K00830+K00830+K00281+K00281+K01915+K00122+K15893+K19269+K00281+K00600
	Metabolism	Carbohydrate metabolism	Pentose phosphate pathway	21	130	0.0570983	0.196672	ko00030	G932(PFK6);G12709(PRS1);G18510(PGIC1);G18512(PGIC);G18972(G6PDH);G19612(ALDP);G19689(FBA2);G20646(PFK3);G21490(PFK3);G21493(PFK1);G23642(FBA5);G24096(FBA5);G28462(CFBP1);G28995(FBA6);G37876(GAPN);G42026(PRS1);G42411(FBA2);G42541(PRS1);G42677(FBA5);G44971(PFK3);G5140(At2g16790)	K00850+K00948+K01810+K01810+K00036+K01623+K01623+K00850+K00850+K00850+K01623+K01623+K03841+K01623+K00131+K00948+K01623+K00948+K01623+K00850+K00851
	Metabolism	Amino acid metabolism	Tryptophan metabolism	14	80	0.0624656	0.209344	ko00380	G9670(ALDH3F1);G18749(UGT74B1);G22342(ALDH2B4);G23492(ALDH2B4);G27867(CAT1);G27995(CAT1);G29051(UGT74B1);G29727(CAT3);G29753(CAT3);G33022(CAT1);G33023(CAT1);G33025(CAT2);G33052(CAT3);G4458(AMI1)	K00128+K11820+K00128+K00128+K03781+K03781+K11820+K03781+K03781+K03781+K03781+K03781+K03781+K01426
	Metabolism	Amino acid metabolism	Phenylalanine metabolism	22	146	0.0960881	0.313551	ko00360	G6443(CCOAOMT);G1412(4CLL6);G17099(At1g62810);G17128(At1g62810);G17135(At1g62810);G23716(TPA1);G2503(PAL);G25561(maoII);G25814(ASP1);G25844(ASP1);G25905(ASP1);G26651(PAL);G26656(PALA);G28197(CCOAOMT);G28215(CCOAOMT3);G28234(CCOAOMT);G29071(At4g26220);G33314(--);G40736(CCOAOMT);G43545(--);G4458(AMI1);MSTRG.13608(HPD)	K00588+K01904+K00276+K00276+K00276+K10775+K10775+K00276+K14455+K14455+K14455+K10775+K10775+K00588+K00588+K00588+K00588+K00276+K00588+K00276+K01426+K00457
	Metabolism	Lipid metabolism	Ether lipid metabolism	16	104	0.122425	0.389248	ko00565	G12127(PLA2-ALPHA);G17625(PLA2-ALPHA);G3173(PLPZETA2);G3175(PLDZETA1);G32850(PLPZETA2);G32855(PLDZETA1);G32856(PLDZETA1);G32857(PLPZETA2);G39378(SDP1);G41910(PLDZETA1);G41913(PLDZETA1);G4593(PLDZETA1);G4595(PLDZETA1);G4726(PLDZETA1);G4728(PLDZETA1);G5510(PLDDELTA)	K01047+K01047+K01115+K01115+K01115+K01115+K01115+K01115+K14674+K01115+K01115+K01115+K01115+K01115+K01115+K01115
	Metabolism	Metabolism of terpenoids and polyketides	Brassinosteroid biosynthesis	11	70	0.160721	0.498236	ko00905	G999(CYP71A1);G38516(CYP71A1);G38517(CYP76C4);G38528(CYP750A1);G39413(CYP734A1);G39435(CYP750A1);G39437(CYP71A2);G39441(CYP75B2);G39488(CYP75B2);MSTRG.32885(CYP734A1);MSTRG.42287(CYP85A1)	K20623+K20623+K20623+K20623+K15639+K20623+K20623+K20623+K20623+K15639+K09590
	Metabolism	Lipid metabolism	Linoleic acid metabolism	8	49	0.182011	0.550473	ko00591	G9541(LOX2.1);G9582(LOX2.1);G12127(PLA2-ALPHA);G17625(PLA2-ALPHA);G18537(LOX6);G39378(SDP1);MSTRG.4211(LOX1.5);MSTRG.61441(LOX1.5)	K00454+K00454+K01047+K01047+K00454+K14674+K15718+K15718
	Metabolism	Metabolism of cofactors and vitamins	Folate biosynthesis	9	57	0.188178	0.552955	ko00790	G10135(CNX1);G11310(MitHPPK/DHPS);G13713(RIBA1);G24743(RIBA1);G33731(GCH1);G45280(RIBA1);G46697(RIBA1);G46702(RIBA1);G501(RIBA1)	K15376+K13941+K14652+K14652+K01495+K14652+K14652+K14652+K14652
	Metabolism	Carbohydrate metabolism	Ascorbate and aldarate metabolism	16	112	0.19175	0.552955	ko00053	G6458(UGD1);G9670(ALDH3F1);G12256(IMP1);G15160(VTC2);G16532(VTC2);G19110(UGD5);G20635(MIOX2);G21489(MIOX1);G21495(MIOX2);G21499(MIOX1);G22342(ALDH2B4);G23492(ALDH2B4);G30999(IMP3);G41584(MDAR4);G46747(IMP3);MSTRG.40587(RE1)	K00012+K00128+K10047+K14190+K14190+K00012+K00469+K00469+K00469+K00469+K00128+K00128+K10047+K08232+K10047+K12447
	Metabolism	Lipid metabolism	alpha-Linolenic acid metabolism	22	161	0.19826	0.558733	ko00592	G7957(ADH1);G9541(LOX2.1);G9582(LOX2.1);G10611(ADH1);G10613(PED1);G11747(OPR3);G12127(PLA2-ALPHA);G15604(ADH1);G15607(ADH3);G16652(ADH1);G16716(ADH1);G17625(PLA2-ALPHA);G17672(AOS1);G18444(JMT);G18462(JMT);G18537(LOX6);G20440(OPR3);G27138(ACX1);G36064(OPR1);G39378(SDP1);G42690(OPR3);G4903(AIM1)	K18857+K00454+K00454+K18857+K07513+K05894+K01047+K18857+K18857+K18857+K18857+K01047+K01723+K08241+K08241+K00454+K05894+K00232+K05894+K14674+K05894+K10527
	Metabolism	Biosynthesis of other secondary metabolites	Tropane, piperidine and pyridine alkaloid biosynthesis	20	146	0.208748	0.575218	ko00960	G17099(At1g62810);G17128(At1g62810);G17135(At1g62810);G18182(At5g06060);G25561(maoII);G25677(SAG13);G25698(TR1);G25814(ASP1);G25844(ASP1);G25905(ASP1);G27107(TR1);G27109(TR1);G3165(At5g06060);G33314(--);G37362(TR1);G43545(--);G5929(At2g29310);G5932(TR1);G5934(TR1);G5935(TR1)	K00276+K00276+K00276+K08081+K00276+K08081+K08081+K14455+K14455+K14455+K08081+K08081+K08081+K00276+K08081+K00276+K08081+K08081+K08081+K08081
	Metabolism	Metabolism of cofactors and vitamins	Porphyrin and chlorophyll metabolism	23	171	0.213474	0.575451	ko00860	G9058(HEMB1);G12457(CAO);G14984(HEMH);G14986(HEMH);G14996(HEMH);G16609(UROS);G17089(SGR);G20854(CHLG);G23224(POR1);G23940(POR1);G24668(HEMA1);G24688(HEMA1);G26195(CHLH);G26280(CHLH);G27367(NOL);G3522(RCCR);G39447(RCCR);G42144(CHLH);G44920(CAO);G5175(POR1);MSTRG.39108(SGRL);MSTRG.69171(SGRL);MSTRG.74017(CHLH)	K01698+K13600+K01772+K01772+K01772+K01719+K22013+K04040+K00218+K00218+K02492+K02492+K03403+K03403+K13606+K13545+K13545+K03403+K13600+K00218+K22013+K22013+K03403
	Environmental Information Processing	Signal transduction	Phosphatidylinositol signaling system	27	206	0.230074	0.607004	ko04070	G866(DGK5);G956(--);G981(--);G10157(PLC6);G12256(IMP1);G14907(--);G16427(FSH2);G16482(ITPK3);G19225(VIP2);G26647(PIP5K9);G26706(FAB1B);G28451(CML46);G28486(CML45);G29124(DGK2);G30999(IMP3);G34971(CAM1-1);G35048(CAM2);G35077(CAM1-1);G36840(--);G39296(FAB1A);G42837(ITPK3);G43229(ITPK3);G46286(CAM-1);G46747(IMP3);G5858(CML46);MSTRG.71863(CAM-1);MSTRG.77002(ITPK1)	K00901+K00901+K00901+K05857+K10047+K02183+K02183+K00913+K13024+K00889+K00921+K02183+K02183+K00901+K10047+K02183+K02183+K02183+K02183+K00921+K00913+K00913+K02183+K10047+K02183+K02183+K00913
	Environmental Information Processing	Membrane transport	ABC transporters	18	137	0.280988	0.725885	ko02010	G8491(ABCC8);G8493(ABCC8);G16851(ABCB13);G2521(ABCB1);G2523(ABCB1);G29797(ABCB15);G31426(ABCB26);G31529(ABCB7);G36130(ABCB19);G41260(ABCB1);G41261(ABCB1);G41467(ABCB15);G41857(ABCC3);G42282(ABCC14);G44376(ABCC6);G44381(ABCC3);G4620(ABCC3);G4627(ABCC3)	K05666+K05666+K05658+K05658+K05658+K05658+K05656+K05658+K05658+K05658+K05658+K05658+K05665+K05666+K05665+K05665+K05665+K05665
	Metabolism	Metabolism of cofactors and vitamins	Thiamine metabolism	10	72	0.291047	0.736528	ko00730	G7962(TPK2);G23858(THI1);G25080(THI1-2);G30338(TENA_E);G30394(TENA_E);G33555(THIC);G33925(THIC);G4948(TKT2);MSTRG.58969(ADK);MSTRG.74308(TPK1)	K00949+K03146+K03146+K20896+K20896+K03147+K03147+K01662+K00939+K00949
	Metabolism	Metabolism of other amino acids	Cyanoamino acid metabolism	21	164	0.301125	0.746789	ko00460	G7005(BGLU12);G9919(BACOVA_02659);G9941(gluA);G13909(SHM7);G13919(BGLU47);G16426(BGLU40);G25492(BGLU44);G3457(CYP79D3);G35533(BACOVA_02659);G3740(gluA);G39183(BGLU44);G39187(BGLU26);G44409(GGT2);G46862(BGLU18);G47157(BGLU47);G48585(SHM7);G4881(BACOVA_02659);G5358(BGLU46);MSTRG.14419(BACOVA_02659);MSTRG.4943(CYP79A1);MSTRG.74885(CYP79A1)	K01188+K05349+K05349+K00600+K05350+K01188+K05350+K12153+K05349+K05349+K05350+K05350+K18592+K05350+K05350+K00600+K05349+K05350+K05349+K12153+K12153
	Metabolism	Amino acid metabolism	Lysine biosynthesis	5	34	0.336559	0.818301	ko00300	G23929(DAPB1);G43172(DAPB1);G43479(DAPB1);G45436(AKHSDH2);G45449(AKHSDH1)	K00215+K00215+K00215+K12524+K12524
	Metabolism	Metabolism of terpenoids and polyketides	Monoterpenoid biosynthesis	10	76	0.352466	0.826535	ko00902	G15695(TPS10);G26915(SDR1);G27163(TPS10);G27168(ISPS);G35441(SDR2b);G35545(SDR2b);G48207(SDR2b);MSTRG.37463(TPS10);MSTRG.51131(TPS10);MSTRG.51135(TPS10)	K07385+K15095+K07385+K07385+K15095+K15095+K15095+K07385+K07385+K07385
	Metabolism	Amino acid metabolism	Glycine, serine and threonine metabolism	28	229	0.353642	0.826535	ko00260	G7945(HPR3);G13750(TSA1);G13909(SHM7);G14941(HPR-A);G14950(HPR);G17099(At1g62810);G17128(At1g62810);G17135(At1g62810);G2122(gpmA);G2295(gpmA);G25077(TSB);G25561(maoII);G33314(--);G35670(AGT1);G35676(AGT1);G368(GDCSP);G370(GDCSP);G3821(TSA1);G39571(trpB2);G42199(gpmA);G42261(HPR-A);G43545(--);G43695(GDCSP);G45436(AKHSDH2);G45449(AKHSDH1);G48585(SHM7);G5346(TSB);G5347(TSB)	K15919+K01695+K00600+K15893+K15893+K00276+K00276+K00276+K01834+K01834+K01696+K00276+K00276+K00830+K00830+K00281+K00281+K01695+K06001+K01834+K15893+K00276+K00281+K12524+K12524+K00600+K01696+K01696
	Metabolism	Lipid metabolism	Arachidonic acid metabolism	5	35	0.359942	0.826535	ko00590	G12127(PLA2-ALPHA);G17625(PLA2-ALPHA);G39378(SDP1);G39988(LKHA4);G44409(GGT2)	K01047+K01047+K14674+K01254+K18592
	Metabolism	Lipid metabolism	Glycerophospholipid metabolism	37	312	0.397924	0.894776	ko00564	G866(DGK5);G956(--);G981(--);G12127(PLA2-ALPHA);G13615(PSD2);G14568(GPAT1);G14571(GPAT1);G17255(ATS1);G17625(PLA2-ALPHA);G22111(--);G22468(Os07g0688000);G23549(Os07g0688000);G24052(--);G28680(GDPD1);G29124(DGK2);G31223(GPAT6);G3173(PLPZETA2);G3175(PLDZETA1);G32145(NMT1);G32850(PLPZETA2);G32855(PLDZETA1);G32856(PLDZETA1);G32857(PLPZETA2);G36490(LPP1);G39378(SDP1);G41910(PLDZETA1);G41913(PLDZETA1);…	K00901+K00901+K00901+K01047+K01613+K13508+K13508+K00630+K01047+K06130+K01517+K01517+K00995+K18696+K00901+K13508+K01115+K01115+K05929+K01115+K01115+K01115+K01115+K18693+K14674+K01115+K01115+K00630+K01115+K01115+K18696+K01115+K01115+K13513+K01115+K13508+K13508
	Metabolism	Metabolism of terpenoids and polyketides	Terpenoid backbone biosynthesis	18	148	0.404092	0.894776	ko00900	G13964(HMGR2);G20869(MVD2);G27808(HMGR2);G28829(HMGR);G28835(HMGR);G28837(HMG2);G28842(HMG2);G28848(HMG1);G32455(HMG1);G34706(ICMTA);G35638(HMGR2);G3696(SPS2);G38235(SPS1);G38594(SPS1);G46464(SPS1);G48834(ISPH);G4948(TKT2);G5906(ICMEL2)	K00021+K01597+K00021+K00021+K00021+K00021+K00021+K00021+K00021+K00587+K00021+K05356+K05356+K05356+K05356+K03527+K01662+K15889
	Metabolism	Biosynthesis of other secondary metabolites	Anthocyanin biosynthesis	1	5	0.450309	0.971559	ko00942	G23123(3GGT)	K12933
	Metabolism	Carbohydrate metabolism	Glycolysis / Gluconeogenesis	47	407	0.454439	0.971559	ko00010	G6876(At4g22110);G7957(ADH1);G9156(GALM);G932(PFK6);G9670(ALDH3F1);G10611(ADH1);G11299(PKP1);G15604(ADH1);G15607(ADH3);G16354(At1g32780);G16652(ADH1);G16716(ADH1);G18510(PGIC1);G18512(PGIC);G19612(ALDP);G19689(FBA2);G20626(HXK1);G20646(PFK3);G21490(PFK3);G21493(PFK1);G21518(HXK1);G2122(gpmA);G22342(ALDH2B4);G2295(gpmA);G23492(ALDH2B4);G23642(FBA5);G24096(FBA5);G2736(PDC4);G28462(CFBP1);G28940(At1…	K00121+K18857+K01785+K00850+K00128+K18857+K00873+K18857+K18857+K00001+K18857+K18857+K01810+K01810+K01623+K01623+K00844+K00850+K00850+K00850+K00844+K01834+K00128+K01834+K00128+K01623+K01623+K01568+K03841+K00001+K01623+K01792+K01785+K01785+K00131+K01568+K00121+K01834+K01792+K01623+K01785+K01623+K01568+K00121+K00850+K00002+K00121
	Metabolism	Lipid metabolism	Sphingolipid metabolism	10	83	0.462857	0.972785	ko00600	G9297(At5g08180);G9481(GBA2);G14766(LCB2b);G15010(SBH1);G25293(Os02g0639600);G27098(LCB2a);G27101(LCB2a);G29762(CERK);G39288(Os02g0581300);MSTRG.22132(SBH2)	K04710+K17108+K00654+K04713+K04712+K00654+K00654+K04715+K04710+K04713
	Metabolism	Glycan biosynthesis and metabolism	Other types of O-glycan biosynthesis	5	42	0.520477	1	ko00514	G8902(SEC);G9622(HPAT3);G3350(--);G3409(--);G42238(OFUT14)	K09667+K20782+K18134+K18134+K03691
	Metabolism	Glycan biosynthesis and metabolism	N-Glycan biosynthesis	12	106	0.540208	1	ko00510	G7092(STT3B);G7947(At2g44660);G8000(At2g44660);G10313(--);G10999(ALG3);G18808(--);G18873(--);G25772(--);G34677(--);G43381(--);G45195(ALG9);MSTRG.35080(GNT2)	K07151+K03849+K03849+K00737+K03845+K00737+K00737+K00737+K00737+K00737+K03846+K00736
WT 2 h vs WT 12 h	Metabolism	Glycan biosynthesis and metabolism	Other glycan degradation	7	61	0.540481	1	ko00511	G8030(HEXO2);G9481(GBA2);G21859(At5g61540);G27917(At5g66150);G3797(At5g66150);G44773(FUC1);G45075(--)	K12373+K17108+K01444+K01191+K01191+K01206+K01191
	Metabolism	Glycan biosynthesis and metabolism	Glycosphingolipid biosynthesis - globo and isoglobo series	3	26	0.574473	1	ko00603	G8030(HEXO2);G25753(A4galt);G25896(A4galt)	K12373+K01988+K01988
	Metabolism	Energy metabolism	Sulfur metabolism	8	73	0.589543	1	ko00920	G11789(APS1);G12154(APS1);G25040(APR1);G27018(APS1);G31146(APR1);G31156(APR3);G31290(AHL);G31459(AHL)	K13811+K13811+K05907+K13811+K05907+K05907+K01082+K01082
	Metabolism	Metabolism of other amino acids	beta-Alanine metabolism	16	147	0.599323	1	ko00410	G9670(ALDH3F1);G17099(At1g62810);G17128(At1g62810);G17135(At1g62810);G18914(SPDSYN1);G22342(ALDH2B4);G23492(ALDH2B4);G23692(PAO2);G25561(maoII);G26888(PAO1);G26900(PAO1);G33314(--);G43545(--);G44105(PYD3);G44194(PAO4);G5718(PAO4)	K00128+K00276+K00276+K00276+K00797+K00128+K00128+K17839+K00276+K13366+K13366+K00276+K00276+K01431+K17839+K17839
	Metabolism	Carbohydrate metabolism	Fructose and mannose metabolism	20	184	0.604946	1	ko00051	G932(PFK6);G1605(MAN7);G19612(ALDP);G19689(FBA2);G20626(HXK1);G20646(PFK3);G21490(PFK3);G21493(PFK1);G21518(HXK1);G23642(FBA5);G24096(FBA5);G28114(PMI1);G28462(CFBP1);G28995(FBA6);G29483(PMI1);G42285(PMI1);G42411(FBA2);G42677(FBA5);G44872(PMI1);G44971(PFK3)	K00850+K19355+K01623+K01623+K00844+K00850+K00850+K00850+K00844+K01623+K01623+K01809+K03841+K01623+K01809+K01809+K01623+K01623+K01809+K00850
	Metabolism	Biosynthesis of other secondary metabolites	Flavone and flavonol biosynthesis	1	8	0.616168	1	ko00944	MSTRG.23562(RT)	K22772
	Metabolism	Metabolism of cofactors and vitamins	Lipoic acid metabolism	2	18	0.618655	1	ko00785	G26573(LIP2);G35900(LIP2)	K03801+K03801
	Metabolism	Lipid metabolism	Fatty acid degradation	23	216	0.648105	1	ko00071	G6876(At4g22110);G7712(LACS9);G7957(ADH1);G9670(ALDH3F1);G10611(ADH1);G10613(PED1);G15604(ADH1);G15607(ADH3);G16354(At1g32780);G16652(ADH1);G16716(ADH1);G22342(ALDH2B4);G23492(ALDH2B4);G27138(ACX1);G28940(At1g32780);G4134(At5g42250);G43832(SPBC1539.07c);G46382(LACS2);G4903(AIM1);G4909(At1g22440);MSTRG.37957(LACS8);MSTRG.58422(LACS8);MSTRG.70342(LACS8)	K00121+K01897+K18857+K00128+K18857+K07513+K18857+K18857+K00001+K18857+K18857+K00128+K00128+K00232+K00001+K00121+K00121+K01897+K10527+K00121+K01897+K01897+K01897
	Metabolism	Energy metabolism	Photosynthesis	9	88	0.6726	1	ko00195	G22715(PNSL3);G26013(PSBS);G30315(PNSL1);G31708(PETJ);G33642(PSB28);G44515(--);G456(PSBS);G47553(PSBS);MSTRG.13743(FDC1)	K08901+K03542+K02717+K08906+K08903+K14332+K03542+K03542+K02639
	Cellular Processes	Transport and catabolism	Peroxisome	26	260	0.772239	1	ko04146	G6407(PEX2);G7712(LACS9);G10613(PED1);G11624(DCI1);G11625(DCI1);G14101(PEX7);G27138(ACX1);G27867(CAT1);G27995(CAT1);G29727(CAT3);G29753(CAT3);G30772(sym1);G30837(--);G33022(CAT1);G33023(CAT1);G33025(CAT2);G33052(CAT3);G35670(AGT1);G35676(AGT1);G4208(PXN);G4209(PXN);G46382(LACS2);MSTRG.14863(FAR3);MSTRG.37957(LACS8);MSTRG.58422(LACS8);MSTRG.70342(LACS8)	K06664+K01897+K07513+K12663+K12663+K13341+K00232+K03781+K03781+K03781+K03781+K13348+K13348+K03781+K03781+K03781+K03781+K00830+K00830+K13354+K13354+K01897+K13356+K01897+K01897+K01897
	Metabolism	Global and overview maps	Biosynthesis of amino acids	64	625	0.816514	1	ko01230	G6879(DHAPS-1);G6925(DHAPS-1);G7290(TYRAAT1);G932(PFK6);G10879(EMB3004);G11299(PKP1);G11705(EMB3004);G11947(SAMS2);G12709(PRS1);G13750(TSA1);G13909(SHM7);G14896(BCAT2);G15990(SHKA);G16528(BCAT2);G16533(BCAT1);G16674(SHKA);G19612(ALDP);G19689(FBA2);G20646(PFK3);G21490(PFK3);G21493(PFK1);G2122(gpmA);G23339(ACO3);G2295(gpmA);G23421(ACO3);G23642(FBA5);G23929(DAPB1);G24096(FBA5);G24785(DHS2);G25077(TS…	K01626+K01626+K15227+K00850+K13832+K00873+K13832+K00789+K00948+K01695+K00600+K00826+K01626+K00826+K00826+K01626+K01623+K01623+K00850+K00850+K00850+K01834+K01681+K01834+K01681+K01623+K00215+K01623+K01626+K01696+K14455+K14455+K14455+K00789+K01623+K15227+K13832+K13832+K01658+K01695+K01915+K06001+K00789+K00948+K01834+K01623+K00948+K01623+K00215+K13832+K00215+K01657+K00850+K13832+K12524+K12524+K13832+…
	Metabolism	Lipid metabolism	Fatty acid elongation	6	71	0.826368	1	ko00062	G7071(DET2);G8580(KCS20);G19742(abhd17c);G19785(abhd17c);G30292(gpsn2);MSTRG.69918(FDH)	K10258+K15397+K01076+K01076+K10258+K15397
	Metabolism	Metabolism of other amino acids	Selenocompound metabolism	3	39	0.831805	1	ko00450	G11789(APS1);G12154(APS1);G27018(APS1)	K13811+K13811+K13811
	Metabolism	Amino acid metabolism	Alanine, aspartate and glutamate metabolism	14	154	0.839372	1	ko00250	G15159(PYRB3);G25814(ASP1);G25844(ASP1);G25905(ASP1);G30601(ASE1);G35670(AGT1);G35676(AGT1);G37059(ASN1);G38152(glmS);G39125(GS1-1);G43836(GABA-TP3);G45016(Gfpt2);G46761(AO);MSTRG.18911(NLP3)	K00609+K14455+K14455+K14455+K00764+K00830+K00830+K01953+K00820+K01915+K16871+K00820+K00278+K13566
	Metabolism	Carbohydrate metabolism	Inositol phosphate metabolism	18	194	0.841933	1	ko00562	G10157(PLC6);G12256(IMP1);G14848(RINO1);G16482(ITPK3);G20635(MIOX2);G21489(MIOX1);G21495(MIOX2);G21499(MIOX1);G26647(PIP5K9);G26706(FAB1B);G27615(INPS1);G30999(IMP3);G39296(FAB1A);G42837(ITPK3);G43229(ITPK3);G46747(IMP3);G5801(INPS1);MSTRG.77002(ITPK1)	K05857+K10047+K01858+K00913+K00469+K00469+K00469+K00469+K00889+K00921+K01858+K10047+K00921+K00913+K00913+K10047+K01858+K00913
	Cellular Processes	Transport and catabolism	Endocytosis	44	447	0.853991	1	ko04144	G7148(--);G9755(SKD1);G11100(IST1);G11138(IST1);G11181(IST1);G11518(ARF1);G13246(HSP70-5);G16897(AMSH3);G20157(CHC2);G20677(IST1);G20749(VPS2.1);G21526(--);G21584(VPS2.1);G2206(--);G24708(ERD7);G26647(PIP5K9);G31184(VPS28-2);G31231(VPS28-2);G3173(PLPZETA2);G3175(PLDZETA1);G32850(PLPZETA2);G32855(PLDZETA1);G32856(PLDZETA1);G32857(PLPZETA2);G33441(At3g51250);G33460(ERD7);G3955(AGD9);G41726(VPS32.1)…	K19476+K12196+K19476+K19476+K19476+K07937+K03283+K11866+K04646+K19476+K12191+K19476+K12191+K19476+K19366+K00889+K12184+K12184+K01115+K01115+K01115+K01115+K01115+K01115+K19366+K19366+K12493+K12194+K01115+K01115+K18443+K19476+K19476+K19476+K03283+K01115+K01115+K03283+K01115+K01115+K01115+K19476+K19476+K12483
	Metabolism	Glycan biosynthesis and metabolism	Glycosphingolipid biosynthesis - ganglio series	1	17	0.869387	1	ko00604	G8030(HEXO2)	K12373
	Metabolism	Global and overview maps	2-Oxocarboxylic acid metabolism	14	161	0.881422	1	ko01210	G14896(BCAT2);G16528(BCAT2);G16533(BCAT1);G18749(UGT74B1);G23339(ACO3);G23421(ACO3);G25814(ASP1);G25844(ASP1);G25905(ASP1);G29051(UGT74B1);G3457(CYP79D3);G46618(At2g37500);MSTRG.4943(CYP79A1);MSTRG.74885(CYP79A1)	K00826+K00826+K00826+K11820+K01681+K01681+K14455+K14455+K14455+K11820+K12153+K00620+K12153+K12153
	Metabolism	Lipid metabolism	Fatty acid biosynthesis	11	135	0.906846	1	ko00061	G7712(LACS9);G8287(MOD1);G1054(--);G23620(BCCP1);G2348(BCCP1);G33716(FATA);G34121(MOD1);G46382(LACS2);MSTRG.37957(LACS8);MSTRG.58422(LACS8);MSTRG.70342(LACS8)	K01897+K00208+K09458+K02160+K02160+K10782+K00208+K01897+K01897+K01897+K01897
	Metabolism	Lipid metabolism	Biosynthesis of unsaturated fatty acids	5	70	0.908298	1	ko01040	G7071(DET2);G10613(PED1);G26443(FAD2);G27138(ACX1);G30292(gpsn2)	K10258+K07513+K10256+K00232+K10258
	Cellular Processes	Transport and catabolism	Phagosome	19	222	0.923514	1	ko04145	G9318(OsI_14861);G26706(FAB1B);G31460(SAG39);G32264(Os04g0650000);G32266(OsI_14861);G32301(SAG12);G32307(OsI_14861);G32317(OsI_14861);G37214(At2g45070);G37328(At2g45070);G39296(FAB1A);G42025(OsI_14861);G42029(SAG12);G46804(SAG39);G47034(TUBB7);MSTRG.46863(SAG12);MSTRG.63541(SAG12);MSTRG.63546(SAG12);MSTRG.73989(VHA-c''1)	K01365+K00921+K01365+K01365+K01365+K01365+K01365+K01365+K09481+K09481+K00921+K01365+K01365+K01365+K07375+K01365+K01365+K01365+K03661
	Metabolism	Metabolism of cofactors and vitamins	Pantothenate and CoA biosynthesis	5	78	0.948484	1	ko00770	G14896(BCAT2);G16528(BCAT2);G16533(BCAT1);G25879(HAL3A);G44105(PYD3)	K00826+K00826+K00826+K01598+K01431
	Metabolism	Metabolism of cofactors and vitamins	One carbon pool by folate	3	54	0.951907	1	ko00670	G13909(SHM7);G27422(MTHFR2);G48585(SHM7)	K00600+K00297+K00600
	Metabolism	Energy metabolism	Carbon fixation in photosynthetic organisms	14	182	0.957427	1	ko00710	G19053(RBCS);G19612(ALDP);G19689(FBA2);G23642(FBA5);G24096(FBA5);G25814(ASP1);G25844(ASP1);G25905(ASP1);G28462(CFBP1);G28995(FBA6);G42411(FBA2);G42677(FBA5);G4284(GAPB);G4300(GAPB)	K01602+K01623+K01623+K01623+K01623+K14455+K14455+K14455+K03841+K01623+K01623+K01623+K05298+K05298
	Genetic Information Processing	Folding, sorting and degradation	Protein processing in endoplasmic reticulum	46	511	0.961449	1	ko04141	G7092(STT3B);G11483(SEC23);G1161(PHF1);G12851(HSP23);G13246(HSP70-5);G13528(RMA1H1);G13840(--);G13874(HSP15.4);G15958(SHSP-1);G16847(HSP90);G16850(HSP90);G16878(rnf-5);G16971(RMA3);G1712(rnf-5);G18588(RAD23B);G1851(rnf-5);G20118(HSP23.6);G20412(--);G23199(RMA1H1);G23203(RMA1H1);G25286(RMA1H1);G25301(RMA1H1);G25351(RMA1H1);G25955(SEC23A);G27307(rnf-5);G29235(HSP83A);G32336(HRD3A);G34728(LDJ2);G347…	K07151+K14006+K14003+K13993+K03283+K10666+K13993+K13993+K13993+K09487+K09487+K10666+K10666+K10666+K10839+K10666+K13993+K14009+K10666+K10666+K10666+K10666+K10666+K14006+K10666+K04079+K14026+K09503+K09503+K07765+K14009+K09481+K09481+K09584+K09580+K13993+K09580+K13993+K10666+K03283+K03283+K04079+K10666+K04079+K13993+K13993
	Genetic Information Processing	Replication and repair	Mismatch repair	19	243	0.97089	1	ko03430	G806(--);G12791(--);G1416(--);G27259(--);G3244(--);G37188(--);G39273(--);G3946(--);G40252(--);G40998(RFC1);G41572(--);G44709(--);G45428(--);G4536(--);G46983(--);G46996(--);G4650(--);MSTRG.65446(--);MSTRG.76172(--)	K07466+K07466+K07466+K07466+K07466+K07466+K07466+K07466+K07466+K10754+K07466+K07466+K07466+K07466+K07466+K07466+K07466+K07466+K07466
	Metabolism	Metabolism of cofactors and vitamins	Biotin metabolism	3	61	0.974328	1	ko00780	G8287(MOD1);G1054(--);G34121(MOD1)	K00208+K09458+K00208
	Metabolism	Amino acid metabolism	Valine, leucine and isoleucine biosynthesis	3	62	0.976572	1	ko00290	G14896(BCAT2);G16528(BCAT2);G16533(BCAT1)	K00826+K00826+K00826
	Genetic Information Processing	Folding, sorting and degradation	RNA degradation	26	325	0.980083	1	ko03018	G6250(PAB2);G932(PFK6);G10026(CAF1-9);G10171(CAF1-9);G20646(PFK3);G20661(--);G20676(PAB2);G21490(PFK3);G21493(PFK1);G23585(PAT1H1);G34252(PAB2);G34530(PAB2);G37482(CPN60B4);G37484(CPN60B4);G40180(CPN60B4);G40210(CPN60B4);G40215(CPN60B3);G40631(--);G43985(At1g48650);G44971(PFK3);G48034(PAB2);MSTRG.18327(VCS);MSTRG.39082(PAB7);MSTRG.66829(PAB7);MSTRG.69258(PAB8);MSTRG.69944(RRP46)	K13126+K00850+K12581+K12581+K00850+K13126+K13126+K00850+K00850+K12617+K13126+K13126+K04077+K04077+K04077+K04077+K04077+K12593+K14442+K00850+K13126+K12616+K13126+K13126+K13126+K12590
	Metabolism	Amino acid metabolism	Histidine metabolism	3	68	0.986576	1	ko00340	G9670(ALDH3F1);G22342(ALDH2B4);G23492(ALDH2B4)	K00128+K00128+K00128
	Genetic Information Processing	Replication and repair	DNA replication	20	270	0.987204	1	ko03030	G806(--);G11689(MCM2);G12791(--);G1416(--);G27259(--);G3244(--);G37188(--);G39273(--);G3946(--);G40252(--);G40998(RFC1);G41572(--);G44709(--);G45428(--);G4536(--);G46983(--);G46996(--);G4650(--);MSTRG.65446(--);MSTRG.76172(--)	K07466+K02540+K07466+K07466+K07466+K07466+K07466+K07466+K07466+K07466+K10754+K07466+K07466+K07466+K07466+K07466+K07466+K07466+K07466+K07466
	Metabolism	Lipid metabolism	Cutin, suberine and wax biosynthesis	2	54	0.987833	1	ko00073	G29886(CYP86A22);MSTRG.14863(FAR3)	K15398+K13356
	Metabolism	Glycan biosynthesis and metabolism	Glycosaminoglycan degradation	2	55	0.989035	1	ko00531	G8030(HEXO2);G39341(At5g07830)	K12373+K07964
	Metabolism	Global and overview maps	Carbon metabolism	64	728	0.989389	1	ko01200	G6876(At4g22110);G7945(HPR3);G932(PFK6);G11299(PKP1);G12709(PRS1);G13909(SHM7);G14941(HPR-A);G14950(HPR);G18510(PGIC1);G18512(PGIC);G18972(G6PDH);G19053(RBCS);G19612(ALDP);G19689(FBA2);G20626(HXK1);G20646(PFK3);G21490(PFK3);G21493(PFK1);G21518(HXK1);G2122(gpmA);G23339(ACO3);G2295(gpmA);G23421(ACO3);G23620(BCCP1);G23625(PGLP1B);G23642(FBA5);G2348(BCCP1);G24096(FBA5);G25814(ASP1);G25844(ASP1);G2590…	K00121+K15919+K00850+K00873+K00948+K00600+K15893+K15893+K01810+K01810+K00036+K01602+K01623+K01623+K00844+K00850+K00850+K00850+K00844+K01834+K01681+K01834+K01681+K02160+K19269+K01623+K02160+K01623+K14455+K14455+K14455+K00297+K03781+K03781+K03841+K01623+K03781+K03781+K03781+K03781+K03781+K03781+K00830+K00830+K00131+K00281+K00281+K00122+K00121+K00948+K01834+K15893+K01623+K00948+K01623+K05298+K19269+…
	Metabolism	Global and overview maps	Fatty acid metabolism	16	231	0.990421	1	ko01212	G7071(DET2);G7712(LACS9);G8287(MOD1);G1054(--);G10613(PED1);G23620(BCCP1);G2348(BCCP1);G26443(FAD2);G27138(ACX1);G30292(gpsn2);G34121(MOD1);G46382(LACS2);G4903(AIM1);MSTRG.37957(LACS8);MSTRG.58422(LACS8);MSTRG.70342(LACS8)	K10258+K01897+K00208+K09458+K07513+K02160+K02160+K10256+K00232+K10258+K00208+K01897+K10527+K01897+K01897+K01897
	Metabolism	Metabolism of cofactors and vitamins	Vitamin B6 metabolism	1	39	0.990663	1	ko00750	G47899(At1g17710)	K13248
	Cellular Processes	Transport and catabolism	Autophagy - other eukaryotes	6	116	0.992841	1	ko04136	G6099(ATG13A);G14733(pop3);G16341(pop3);G18693(PP2A);G34139(PP2A4);MSTRG.46419(ATG8C)	K08331+K08266+K08266+K04382+K04382+K08341
	Genetic Information Processing	Replication and repair	Nucleotide excision repair	22	304	0.99324	1	ko03420	G806(--);G12791(--);G1416(--);G18588(RAD23B);G22719(KRP1);G27259(--);G3244(--);G37188(--);G39273(--);G39634(CYCH1-1);G3946(--);G40252(--);G40998(RFC1);G41572(--);G44709(--);G45428(--);G4536(--);G46983(--);G46996(--);G4650(--);MSTRG.65446(--);MSTRG.76172(--)	K07466+K07466+K07466+K10839+K10840+K07466+K07466+K07466+K07466+K06634+K07466+K07466+K10754+K07466+K07466+K07466+K07466+K07466+K07466+K07466+K07466+K07466
	Genetic Information Processing	Replication and repair	Base excision repair	6	117	0.993394	1	ko03410	G1625(--);G18246(tag);G1802(--);G28889(--);G32515(--);G44181(OGG1)	K01247+K01246+K01247+K01246+K10798+K03660
	Genetic Information Processing	Folding, sorting and degradation	Protein export	9	166	0.997062	1	ko03060	G12237(TATA);G12381(SRP19);G14531(immp1l);G21696(At2g39960);G27255(CPFTSY);G37214(At2g45070);G37328(At2g45070);G42990(CPFTSY);G46462(Immp1l)	K03116+K03105+K09647+K12947+K03110+K09481+K09481+K03110+K09647
	Genetic Information Processing	Replication and repair	Homologous recombination	20	303	0.997982	1	ko03440	G806(--);G8950(At2g32000);G12791(--);G1416(--);G25491(--);G27259(--);G3244(--);G37188(--);G39273(--);G3946(--);G40252(--);G41572(--);G44709(--);G45428(--);G4536(--);G46983(--);G46996(--);G4650(--);MSTRG.65446(--);MSTRG.76172(--)	K07466+K03165+K07466+K07466+K10728+K07466+K07466+K07466+K07466+K07466+K07466+K07466+K07466+K07466+K07466+K07466+K07466+K07466+K07466+K07466
	Metabolism	Amino acid metabolism	Arginine biosynthesis	5	122	0.998662	1	ko00220	G25814(ASP1);G25844(ASP1);G25905(ASP1);G39125(GS1-1);G46618(At2g37500)	K14455+K14455+K14455+K01915+K00620
	Genetic Information Processing	Transcription	Basal transcription factors	5	122	0.998662	1	ko03022	G16332(TFIIB2);G1869(TAF4B);G1871(TAF4B);G39634(CYCH1-1);MSTRG.59944(TFIIB1)	K03124+K03129+K03129+K06634+K03124
	Genetic Information Processing	Translation	mRNA surveillance pathway	23	346	0.998792	1	ko03015	G6250(PAB2);G7033(Os03g0268000);G14393(ALY2);G18693(PP2A);G1895(RBP1);G20661(--);G20676(PAB2);G25390(SMG7L);G25449(SMG7L);G26725(B'BETA);G29847(--);G30342(PEL1);G30344(pelo-1);G34139(PP2A4);G34252(PAB2);G34530(PAB2);G43827(B'KAPPA);G45474(APRF1);G48034(PAB2);MSTRG.36636(B'BETA);MSTRG.39082(PAB7);MSTRG.66829(PAB7);MSTRG.69258(PAB8)	K13126+K06269+K12881+K04382+K14411+K13126+K13126+K14409+K14409+K11584+K11584+K06965+K06965+K04382+K13126+K13126+K11584+K14962+K13126+K11584+K13126+K13126+K13126
	Metabolism	Carbohydrate metabolism	Butanoate metabolism	1	59	0.999155	1	ko00650	G43836(GABA-TP3)	K16871
	Metabolism	Nucleotide metabolism	Purine metabolism	33	472	0.999435	1	ko00230	G10227(--);G11275(UAH);G11299(PKP1);G11789(APS1);G12154(APS1);G12709(PRS1);G12744(RNR1);G14059(ALN);G15865(surE);G15889(hpt);G22468(Os07g0688000);G23549(Os07g0688000);G24205(RSH3);G27018(APS1);G27542(GK1);G2750(--);G30601(ASE1);G3267(GK-2);G33053(surE);G3402(GK-2);G40649(surE);G41672(RROP1);G41692(surE);G41708(--);G41713(surE);G42026(PRS1);G42541(PRS1);G47681(surE);G47690(--);G47840(--);MSTRG.589…	K03024+K18151+K00873+K13811+K13811+K00948+K10807+K01466+K03787+K00760+K01517+K01517+K00951+K13811+K00942+K00942+K00764+K00942+K03787+K00942+K03787+K14641+K03787+K03787+K03787+K00948+K00948+K03787+K03787+K03787+K00939+K03000+K10807
	Metabolism	Glycan biosynthesis and metabolism	Glycosylphosphatidylinositol(GPI)-anchor biosynthesis	2	83	0.999453	1	ko00563	G27637(--);G42571(GPAA1)	K03858+K05289
	Genetic Information Processing	Folding, sorting and degradation	SNARE interactions in vesicular transport	3	101	0.999479	1	ko04130	G10945(SYP43);G11002(SYP41);G3019(SYP121)	K08489+K08489+K08486
	Metabolism	Amino acid metabolism	Lysine degradation	3	105	0.999654	1	ko00310	G9670(ALDH3F1);G22342(ALDH2B4);G23492(ALDH2B4)	K00128+K00128+K00128
	Metabolism	Nucleotide metabolism	Pyrimidine metabolism	23	376	0.999806	1	ko00240	G8135(PYR5-6);G10227(--);G12744(RNR1);G15159(PYRB3);G15865(surE);G2821(ctps2);G33053(surE);G38675(PYR4);G40649(surE);G41453(ctps2);G41672(RROP1);G41692(surE);G41708(--);G41713(surE);G44105(PYD3);G45263(Ctps1);G47681(surE);G47690(--);G47840(--);MSTRG.12701(URH1);MSTRG.30801(ctps);MSTRG.59439(--);MSTRG.67133(RNR1)	K13421+K03024+K10807+K00609+K03787+K01937+K03787+K01465+K03787+K01937+K14641+K03787+K03787+K03787+K01431+K01937+K03787+K03787+K03787+K01240+K01937+K03000+K10807
	Metabolism	Amino acid metabolism	Valine, leucine and isoleucine degradation	7	174	0.999829	1	ko00280	G9670(ALDH3F1);G10613(PED1);G14896(BCAT2);G16528(BCAT2);G16533(BCAT1);G22342(ALDH2B4);G23492(ALDH2B4)	K00128+K07513+K00826+K00826+K00826+K00128+K00128
	Metabolism	Metabolism of cofactors and vitamins	Ubiquinone and other terpenoid-quinone biosynthesis	3	112	0.999832	1	ko00130	G1412(4CLL6);MSTRG.13608(HPD);MSTRG.46776(--)	K01904+K00457+K14759
	Genetic Information Processing	Folding, sorting and degradation	Ubiquitin mediated proteolysis	21	366	0.999923	1	ko04120	G6326(SCE1);G20086(SINAT4);G2466(APC8);G2540(RZPF34);G2547(RZPF34);G28130(DIS1);G31095(COP1);G31387(UBC24);G38814(COP1);G38816(COP1);G42100(SINAT3);G43308(SINAT3);G43633(SINAT3);G44005(SKP2A);G44327(FZR3);G47596(At5g37930);G48519(CDC20-1);G5477(SINAT3);MSTRG.5725(ZFWD2);MSTRG.63091(--);MSTRG.8310(RUP2)	K10577+K04506+K03355+K10144+K10144+K04506+K10143+K10581+K10143+K10143+K04506+K04506+K04506+K03875+K03364+K04506+K03363+K04506+K10260+K10144+K10143
	Genetic Information Processing	Transcription	RNA polymerase	2	105	0.999952	1	ko03020	G10227(--);MSTRG.59439(--)	K03024+K03000
	Metabolism	Carbohydrate metabolism	Propanoate metabolism	2	116	0.999986	1	ko00640	G23620(BCCP1);G2348(BCCP1)	K02160+K02160
	Genetic Information Processing	Translation	Aminoacyl-tRNA biosynthesis	6	198	0.999996	1	ko00970	G32088(At1g29880);G3876(TWN2);G4404(At3g62120);G45601(At1g29880);G47548(GATB);MSTRG.30546(GATC)	K01880+K01873+K01881+K01880+K02434+K02435
	Metabolism	Carbohydrate metabolism	Citrate cycle (TCA cycle)	2	142	0.999999	1	ko00020	G23339(ACO3);G23421(ACO3)	K01681+K01681
	Metabolism	Energy metabolism	Oxidative phosphorylation	5	284	1	1	ko00190	G22430(At5g47030);G24396(PPA4);G26366(PPA4);G28141(PPA2);MSTRG.73989(VHA-c''1)	K02134+K01507+K01507+K01507+K03661
	Metabolism	Carbohydrate metabolism	Pyruvate metabolism	7	280	1	1	ko00620	G9670(ALDH3F1);G11299(PKP1);G21919(GLX2-2);G22342(ALDH2B4);G23492(ALDH2B4);G23620(BCCP1);G2348(BCCP1)	K00128+K00873+K01069+K00128+K00128+K02160+K02160
	Genetic Information Processing	Translation	Ribosome biogenesis in eukaryotes	3	244	1	1	ko03008	G1577(SWA1);G28166(--);G37160(Efl1)	K14549+K14557+K14536
	Genetic Information Processing	Translation	Ribosome	26	762	1	1	ko03010	G6493(RPL34);G6495(RPL34);G7340(RPL21);G7673(RPL21);G9488(RPL6);G1002(RPS10);G13718(RPL3);G13760(RPL3);G17994(RPL17);G2463(RPS23);G28689(rplL);G28694(rplL);G31336(RPL21M);G31755(rplL);G31872(RPL11);G31908(RPL11);G33118(RPS16-2);G3355(RPL11);G38167(--);G39134(RPL19C);G39135(RPL19C);G43046(RPL15);G43504(RPS10);G48686(RPS23A);MSTRG.45127(RPL38A);MSTRG.70807(RPL10)	K02915+K02915+K02888+K02888+K02933+K02946+K02925+K02925+K02879+K02973+K02935+K02935+K02888+K02935+K02867+K02867+K02959+K02867+K02881+K02885+K02885+K02876+K02946+K02973+K02923+K02864
	Genetic Information Processing	Translation	RNA transport	18	472	1	1	ko03013	G6250(PAB2);G6326(SCE1);G818(At1g54290);G875(At1g54290);G14393(ALY2);G20661(--);G20676(PAB2);G31362(TIF3D1);G34252(PAB2);G34530(PAB2);G44527(At1g54290);G46118(--);G48034(PAB2);MSTRG.39082(PAB7);MSTRG.44812(Os10g0467600);MSTRG.66829(PAB7);MSTRG.69258(PAB8);MSTRG.72869(--)	K13126+K10577+K03113+K03113+K12881+K13126+K13126+K03251+K13126+K13126+K03113+K14321+K13126+K13126+K03259+K13126+K13126+K03239
	Genetic Information Processing	Transcription	Spliceosome	10	441	1	1	ko03040	G7645(RS41);G8347(YLS8);G13246(HSP70-5);G14393(ALY2);G21673(--);G22699(At4g01020);G29896(SR45A);G46879(HSP70);G47390(HSP70);MSTRG.55387(snrnp27)	K12893+K12859+K03283+K12881+K12896+K12818+K12897+K03283+K03283+K12846
	Environmental Information Processing	Signal transduction	MAPK signaling pathway - plant	33	388	2.7749e-11	2.60841e-09	ko04016	G7804(ACS1);G803(CHI2);G896(CHI2);G9840(MPK3);G10189(MPK3);G16636(MKS1);G1723(ACS1);G19540(CHI2);G21871(PYL4);G27895(CHIT1B);G27974(Cht3);G28451(CML46);G28467(ACS1);G29727(CAT3);G29919(WRKY27);G29966(PYL3);G34001(MPK3);G34007(MPK3);G34008(MPK1);G36840(--);G3829(WRKY33);G38845(RBOHC);G38855(RBOHC);G38907(RBOHD);G39020(CAM-1);G39838(RBOHC);G39841(RBOHC);G39844(RBOHC);G39903(RBOHC);G46395(ACS1);G474…	K20772+K20547+K20547+K20536+K20536+K20725+K20772+K20547+K14496+K20547+K20547+K02183+K20772+K03781+K13425+K14496+K20536+K20536+K20536+K02183+K13424+K13447+K13447+K13447+K02183+K13447+K13447+K13447+K13447+K20772+K20547+K02183+K02183
	Organismal Systems	Environmental adaptation	Plant-pathogen interaction	42	672	8.88595e-10	4.1764e-08	ko04626	G8559(MYB15);G8580(KCS20);G9840(MPK3);G10189(MPK3);G10450(PTI6);G10534(PTI6);G11893(MYB2);G17844(--);G1986(RPM1);G24606(MYB308);G25967(BETVIII);G27768(MYB20);G28451(CML46);G29919(WRKY27);G34001(MPK3);G34007(MPK3);G34008(MPK1);G3439(CML50);G36117(CNGC20);G36436(MYB62);G36840(--);G3761(BETVIII);G3829(WRKY33);G38845(RBOHC);G38855(RBOHC);G38907(RBOHD);G39020(CAM-1);G39838(RBOHC);G39841(RBOHC);G39844(…	K09422+K15397+K20536+K20536+K13434+K13434+K09422+K09422+K13457+K09422+K13448+K09422+K02183+K13425+K20536+K20536+K20536+K13448+K05391+K09422+K02183+K13448+K13424+K13447+K13447+K13447+K02183+K13447+K13447+K13447+K13447+K09422+K15397+K13459+K09422+K09422+K02183+K05391+K13448+K09422+K13448+K02183
	Metabolism	Biosynthesis of other secondary metabolites	Phenylpropanoid biosynthesis	26	473	1.7967e-05	0.000562964	ko00940	G7005(BGLU12);G25184(TAP2);G27994(PER72);G28170(PER51);G29071(At4g26220);G29943(TAP2);G30832(PNC2);G31179(TAP2);G31186(TAP2);G31190(TAP2);G31287(TAP2);G31291(TAP2);G34202(F6'H2);G34206(F6'H1);G34239(F6'H2);G34497(F6'H2);G34502(F6'H1);G40736(CCOAOMT);G6010(CAD1);MSTRG.13797(At1g30700);MSTRG.17396(PER40);MSTRG.3721(PNC1);MSTRG.49919(BACOVA_02659);MSTRG.50506(BACOVA_02659);MSTRG.5575(GSVIVT000239670…	K01188+K00430+K00430+K00430+K00588+K00430+K00430+K00430+K00430+K00430+K00430+K00430+K06892+K06892+K06892+K06892+K06892+K00588+K00083+K22395+K00430+K00430+K05349+K05349+K00430+K00430
	Metabolism	Global and overview maps	Biosynthesis of secondary metabolites	104	3434	0.000147658	0.00346997	ko01110	G6884(At1g22430);G7005(BGLU12);G7789(ARG1);G7804(ACS1);G8580(KCS20);G10237(VITISV_037692);G1327(GLO4);G14545(--);G14568(GPAT1);G14571(GPAT1);G15547(At1g77330);G15604(ADH1);G15607(ADH3);G15865(surE);G17625(PLA2-ALPHA);G1723(ACS1);G18707(PSY1);G18710(PSY2);G20646(PFK3);G20869(MVD2);G21490(PFK3);G21493(PFK1);G23642(FBA5);G24668(HEMA1);G24688(HEMA1);G24743(RIBA1);G24768(UGT85A23);G25077(TSB);G25184(T…	K00121+K01188+K01476+K20772+K15397+K00620+K11517+K09840+K13508+K13508+K05933+K18857+K18857+K03787+K01047+K20772+K02291+K02291+K00850+K01597+K00850+K00850+K01623+K02492+K02492+K14652+K21374+K01696+K00430+K00422+K05933+K05933+K05933+K00789+K02291+K00430+K00430+K20772+K00121+K00021+K00021+K00021+K00021+K00588+K01859+K03781+K00430+K00430+K00430+K00430+K00430+K00422+K00430+K00430+K04125+K00422+K05933+…
	Metabolism	Amino acid metabolism	Cysteine and methionine metabolism	16	271	0.000346405	0.00651241	ko00270	G6408(SAMDC);G7804(ACS1);G14377(SAMDC);G15547(At1g77330);G1723(ACS1);G25274(ACO3);G25326(ACO3);G25327(ACO1);G26587(METK3);G28467(ACS1);G3206(ACO1);G3216(ACO3);G41718(SAMS2);G46395(ACS1);MSTRG.74977(SPMS);MSTRG.75687(SPMS)	K01611+K20772+K01611+K05933+K20772+K05933+K05933+K05933+K00789+K20772+K05933+K05933+K00789+K20772+K00797+K00797
	Environmental Information Processing	Signal transduction	Plant hormone signal transduction	24	521	0.000548602	0.00859476	ko04075	G8226(RR9);G971(TIFY10A);G9813(GH3.6);G1057(TIFY10A);G10810(AUX22D);G11185(--);G16737(AUX22D);G17738(ABF2);G21871(PYL4);G23763(TIFY10B);G24182(TIFY11B);G24597(GH3.1);G2661(ARR9);G27848(GH3.1);G29966(PYL3);G30625(LAX5);G33188(BSK1);G3479(ARR9);G44114(SAUR50);G44323(TIFY7);MSTRG.10215(SAUR71);MSTRG.40176(SAUR20);MSTRG.40897(SAUR20);MSTRG.55292(SAUR71)	K14492+K13464+K14487+K13464+K14484+K14490+K14484+K14432+K14496+K13464+K13464+K14487+K14492+K14487+K14496+K13946+K14500+K14492+K14488+K13464+K14488+K14488+K14488+K14488
	Metabolism	Carbohydrate metabolism	Pentose and glucuronate interconversions	9	160	0.00910775	0.122304	ko00040	G6458(UGD1);G7798(PECS-2.1);G12594(At3g07010);G19110(UGD5);G21816(PECS-1.1);G24379(PME1);G29292(PECS-2.1);G47222(PECS-2.1);MSTRG.11621(PECS-2.1)	K00012+K01051+K01728+K00012+K01051+K01051+K01051+K01051+K01051
	Metabolism	Metabolism of terpenoids and polyketides	Carotenoid biosynthesis	6	93	0.0168737	0.179873	ko00906	G14545(--);G18707(PSY1);G18710(PSY2);G1840(CYP707A2);G27791(PSY1);G38604(NCED1)	K09840+K02291+K02291+K09843+K02291+K09840
	Metabolism	Global and overview maps	Metabolic pathways	145	5738	0.0172219	0.179873	ko01100	G6408(SAMDC);G6458(UGD1);G6884(At1g22430);G7005(BGLU12);G7600(SE2);G7603(CHIT3);G7789(ARG1);G7798(PECS-2.1);G7804(ACS1);G803(CHI2);G8580(KCS20);G896(CHI2);G9277(LHCB4.1);G10039(AXS2);G10237(VITISV_037692);G11598(TSC10B);G121(CYP75A1);G1327(GLO4);G14377(SAMDC);G14545(--);G14568(GPAT1);G14571(GPAT1);G15547(At1g77330);G15604(ADH1);G15607(ADH3);G15865(surE);G17625(PLA2-ALPHA);G1723(ACS1);G17737(AMY1.…	K01611+K00012+K00121+K01188+K01183+K01183+K01476+K01051+K20772+K20547+K15397+K20547+K08915+K12449+K00620+K04708+K00512+K11517+K01611+K09840+K13508+K13508+K05933+K18857+K18857+K03787+K01047+K20772+K01176+K02291+K02291+K00012+K20547+K00850+K01597+K00850+K00850+K01051+K07425+K01595+K01623+K01051+K02492+K02492+K14652+K21374+K01696+K01176+K00430+K00422+K05933+K05933+K05933+K00789+K01087+K02291+K20547+…
	Metabolism	Carbohydrate metabolism	Amino sugar and nucleotide sugar metabolism	14	363	0.0308725	0.290202	ko00520	G6458(UGD1);G7600(SE2);G7603(CHIT3);G803(CHI2);G896(CHI2);G10039(AXS2);G16071(RHM1);G19110(UGD5);G19540(CHI2);G27895(CHIT1B);G27974(Cht3);G33703(GAUT4);G47455(CHIT1B);MSTRG.22249(GAE1)	K00012+K01183+K01183+K20547+K20547+K12449+K12450+K00012+K20547+K20547+K20547+K13648+K20547+K08679
	Metabolism	Metabolism of other amino acids	Taurine and hypotaurine metabolism	3	38	0.0508832	0.347423	ko00430	G5161(--);G5179(PCO1);G5191(PCO1)	K10712+K10712+K10712
	Metabolism	Metabolism of terpenoids and polyketides	Zeatin biosynthesis	3	38	0.0508832	0.347423	ko00908	G6156(CKX6);G14589(ZOG1);G34339(ZOX1)	K00279+K13495+K13495
	Metabolism	Carbohydrate metabolism	Fructose and mannose metabolism	8	184	0.0515139	0.347423	ko00051	G20646(PFK3);G21490(PFK3);G21493(PFK1);G23642(FBA5);G27983(MAN7);G28291(MAN7);G42677(FBA5);G44971(PFK3)	K00850+K00850+K00850+K01623+K19355+K19355+K01623+K00850
	Metabolism	Metabolism of other amino acids	Glutathione metabolism	11	285	0.0517439	0.347423	ko00480	G8319(HSP26-A);G16158(GST3);G16161(GST3);G18004(GSTU7);G37802(Os02g0794700);G37814(Os02g0794700);G39417(LAPA2);G4039(GSTU7);G48321(GSTU7);MSTRG.74977(SPMS);MSTRG.75687(SPMS)	K00799+K00799+K00799+K00799+K01255+K01255+K01255+K00799+K00799+K00797+K00797
	Metabolism	Amino acid metabolism	Tyrosine metabolism	8	192	0.0629361	0.376615	ko00350	G6884(At1g22430);G15604(ADH1);G15607(ADH3);G25258(AS1);G28819(At4g22110);G31286(PPO);G3203(AS1);MSTRG.17670(co-2)	K00121+K18857+K18857+K00422+K00121+K00422+K00422+K00422
	Metabolism	Glycan biosynthesis and metabolism	Other types of O-glycan biosynthesis	3	42	0.0649938	0.376615	ko00514	G3274(--);G3350(--);G3409(--)	K18134+K18134+K18134
	Metabolism	Carbohydrate metabolism	Pentose phosphate pathway	6	130	0.0681113	0.376615	ko00030	G20646(PFK3);G21490(PFK3);G21493(PFK1);G23642(FBA5);G42677(FBA5);G44971(PFK3)	K00850+K00850+K00850+K01623+K01623+K00850
	Metabolism	Energy metabolism	Nitrogen metabolism	5	101	0.0726947	0.379628	ko00910	G10968(BCA1);G18893(BCA1);G18912(BCA1);G41087(BCA1);MSTRG.75293(fmdA)	K01673+K01673+K01673+K01673+K01455
	Metabolism	Lipid metabolism	Ether lipid metabolism	5	104	0.0801487	0.389597	ko00565	G17625(PLA2-ALPHA);G32856(PLDZETA1);G32857(PLPZETA2);MSTRG.46787(NPC3);MSTRG.6250(PLDDELTA)	K01047+K01115+K01115+K01114+K01115
	Metabolism	Metabolism of cofactors and vitamins	Nicotinate and nicotinamide metabolism	4	76	0.0870376	0.389597	ko00760	G15865(surE);G40649(surE);G41713(surE);G47681(surE)	K03787+K03787+K03787+K03787
	Metabolism	Biosynthesis of other secondary metabolites	Indole alkaloid biosynthesis	4	76	0.0870376	0.389597	ko00901	G32244(At1g28600);G3677(At1g28570);G46205(At1g31550);G46323(At1g31550)	K21026+K21026+K21026+K21026
	Metabolism	Metabolism of terpenoids and polyketides	Terpenoid backbone biosynthesis	6	148	0.109591	0.463755	ko00900	G20869(MVD2);G28829(HMGR);G28835(HMGR);G28837(HMG2);G28848(HMG1);G41991(TKT2)	K01597+K00021+K00021+K00021+K00021+K01662
	Metabolism	Carbohydrate metabolism	Galactose metabolism	6	151	0.117538	0.463755	ko00052	G20646(PFK3);G21490(PFK3);G21493(PFK1);G36645(TIV1);G44971(PFK3);MSTRG.16341(INV3)	K00850+K00850+K00850+K01193+K00850+K01193
	Metabolism	Biosynthesis of other secondary metabolites	Isoquinoline alkaloid biosynthesis	4	85	0.118405	0.463755	ko00950	G25258(AS1);G31286(PPO);G3203(AS1);MSTRG.17670(co-2)	K00422+K00422+K00422+K00422
	Metabolism	Lipid metabolism	Arachidonic acid metabolism	2	35	0.180235	0.65794	ko00590	G17625(PLA2-ALPHA);G23128(CYP72A15)	K01047+K07425
	Metabolism	Biosynthesis of other secondary metabolites	Caffeine metabolism	1	9	0.181983	0.65794	ko00232	MSTRG.37383(CYP77A3)	K07409
	Metabolism	Metabolism of cofactors and vitamins	Riboflavin metabolism	2	39	0.212445	0.739624	ko00740	G24743(RIBA1);G45280(RIBA1)	K14652+K14652
	Metabolism	Lipid metabolism	Glycerophospholipid metabolism	9	312	0.252621	0.810154	ko00564	G14568(GPAT1);G14571(GPAT1);G17625(PLA2-ALPHA);G32856(PLDZETA1);G32857(PLPZETA2);G38384(PAH1);MSTRG.24313(PSD2);MSTRG.46787(NPC3);MSTRG.6250(PLDDELTA)	K13508+K13508+K01047+K01115+K01115+K15728+K01613+K01114+K01115
	Metabolism	Metabolism of terpenoids and polyketides	Diterpenoid biosynthesis	2	44	0.253361	0.810154	ko00904	G31665(GA2OX1);MSTRG.20591(LE)	K04125+K04124
	Genetic Information Processing	Replication and repair	Base excision repair	4	117	0.25856	0.810154	ko03410	G18228(tag);G18232(tag);G28889(--);G44181(OGG1)	K01246+K01246+K01246+K03660
	Metabolism	Biosynthesis of other secondary metabolites	Isoflavonoid biosynthesis	1	15	0.284564	0.854931	ko00943	MSTRG.24853(CYP81Q32)	K13260
	Metabolism	Lipid metabolism	Linoleic acid metabolism	2	49	0.294442	0.854931	ko00591	G17625(PLA2-ALPHA);MSTRG.37383(CYP77A3)	K01047+K07409
	Metabolism	Amino acid metabolism	Arginine and proline metabolism	5	165	0.300135	0.854931	ko00330	G6408(SAMDC);G7789(ARG1);G14377(SAMDC);MSTRG.74977(SPMS);MSTRG.75687(SPMS)	K01611+K01476+K01611+K00797+K00797
	Metabolism	Metabolism of cofactors and vitamins	Folate biosynthesis	2	57	0.359332	0.989605	ko00790	G24743(RIBA1);G45280(RIBA1)	K14652+K14652
	Metabolism	Energy metabolism	Carbon fixation in photosynthetic organisms	5	182	0.374285	0.989605	ko00710	G23147(PPC1);G23642(FBA5);G42677(FBA5);G4284(GAPB);G4300(GAPB)	K01595+K01623+K01623+K05298+K05298
	Metabolism	Biosynthesis of other secondary metabolites	Flavonoid biosynthesis	3	100	0.379835	0.989605	ko00941	G29071(At4g26220);G29358(CHI3);G40736(CCOAOMT)	K00588+K01859+K00588
	Metabolism	Carbohydrate metabolism	Glyoxylate and dicarboxylate metabolism	6	228	0.389525	0.989605	ko00630	G1327(GLO4);G29252(AAE3);G29683(AAE3);G29693(TUBB2);G29727(CAT3);MSTRG.75293(fmdA)	K11517+K22133+K22133+K22133+K03781+K01455
	Metabolism	Carbohydrate metabolism	Glycolysis / Gluconeogenesis	10	407	0.409907	0.999995	ko00010	G6884(At1g22430);G15604(ADH1);G15607(ADH3);G20646(PFK3);G21490(PFK3);G21493(PFK1);G23642(FBA5);G28819(At4g22110);G42677(FBA5);G44971(PFK3)	K00121+K18857+K18857+K00850+K00850+K00850+K01623+K00121+K01623+K00850
	Metabolism	Carbohydrate metabolism	Ascorbate and aldarate metabolism	3	112	0.450654	0.999995	ko00053	G6458(UGD1);G19110(UGD5);G24319(MIOX1)	K00012+K00012+K00469
	Metabolism	Lipid metabolism	Fatty acid elongation	2	71	0.46677	0.999995	ko00062	G8580(KCS20);G43569(KCS11)	K15397+K15397
	Environmental Information Processing	Signal transduction	Phosphatidylinositol signaling system	5	206	0.478423	0.999995	ko04070	G28451(CML46);G36840(--);G39020(CAM-1);G5858(CML46);MSTRG.71863(CAM-1)	K02183+K02183+K02183+K02183+K02183
	Metabolism	Metabolism of other amino acids	Cyanoamino acid metabolism	4	164	0.491001	0.999995	ko00460	G7005(BGLU12);MSTRG.49919(BACOVA_02659);MSTRG.50506(BACOVA_02659);MSTRG.75293(fmdA)	K01188+K05349+K05349+K01455
	Metabolism	Biosynthesis of other secondary metabolites	Stilbenoid, diarylheptanoid and gingerol biosynthesis	2	76	0.502524	0.999995	ko00945	G29071(At4g26220);G40736(CCOAOMT)	K00588+K00588
	Metabolism	Carbohydrate metabolism	Starch and sucrose metabolism	10	442	0.513454	0.999995	ko00500	G7005(BGLU12);G17737(AMY1.1);G25158(AMY1.1);G27616(TPPJ);G36507(TPS11);G36645(TIV1);G36656(TPS9);MSTRG.16341(INV3);MSTRG.49919(BACOVA_02659);MSTRG.50506(BACOVA_02659)	K01188+K01176+K01176+K01087+K16055+K01193+K16055+K01193+K05349+K05349
	Metabolism	Lipid metabolism	Fatty acid degradation	5	216	0.520238	0.999995	ko00071	G6884(At1g22430);G15604(ADH1);G15607(ADH3);G23128(CYP72A15);G28819(At4g22110)	K00121+K18857+K18857+K07425+K00121
	Genetic Information Processing	Replication and repair	Non-homologous end-joining	1	33	0.521547	0.999995	ko03450	MSTRG.69402(LIG4)	K10777
M3 CK vs M3 2 h	Metabolism	Amino acid metabolism	Tryptophan metabolism	2	80	0.529995	0.999995	ko00380	G29727(CAT3);MSTRG.37383(CYP77A3)	K03781+K07409
	Metabolism	Metabolism of other amino acids	Selenocompound metabolism	1	39	0.581647	0.999995	ko00450	G41376(NFS2)	K11717
	Metabolism	Metabolism of cofactors and vitamins	Vitamin B6 metabolism	1	39	0.581647	0.999995	ko00750	G47899(At1g17710)	K13248
	Metabolism	Energy metabolism	Photosynthesis	2	88	0.581776	0.999995	ko00195	G41283(PNSL2);G49042(PNSL2)	K08901+K08901
	Genetic Information Processing	Translation	RNA transport	10	472	0.597671	0.999995	ko03013	G14393(ALY2);G15142(CTHT_0029840);G20913(NUP1);G38186(RR4);G38229(RR4);G38310(RR4);G38350(RR4);G42274(EIF4G);MSTRG.44812(Os10g0467600);MSTRG.48695(PRORP2)	K12881+K03243+K14317+K03754+K03754+K03754+K03754+K03260+K03259+K18213
	Metabolism	Energy metabolism	Photosynthesis - antenna proteins	1	44	0.625939	0.999995	ko00196	G9277(LHCB4.1)	K08915
	Genetic Information Processing	Folding, sorting and degradation	SNARE interactions in vesicular transport	2	101	0.656736	0.999995	ko04130	G3019(SYP121);G39436(SEC22)	K08486+K08517
	Metabolism	Glycan biosynthesis and metabolism	N-Glycan biosynthesis	2	106	0.682575	0.999995	ko00510	G34677(--);G43381(--)	K00737+K00737
	Metabolism	Lipid metabolism	alpha-Linolenic acid metabolism	3	161	0.693568	0.999995	ko00592	G15604(ADH1);G15607(ADH3);G17625(PLA2-ALPHA)	K18857+K18857+K01047
	Metabolism	Metabolism of terpenoids and polyketides	Sesquiterpenoid and triterpenoid biosynthesis	2	109	0.697303	0.999995	ko00909	MSTRG.69427(PVS1);MSTRG.8470(TPS32)	K14182+K14182
	Metabolism	Lipid metabolism	Cutin, suberine and wax biosynthesis	1	54	0.70099	0.999995	ko00073	G29886(CYP86A22)	K15398
	Genetic Information Processing	Folding, sorting and degradation	RNA degradation	6	325	0.726781	0.999995	ko03018	G10026(CAF1-9);G10171(CAF1-9);G20646(PFK3);G21490(PFK3);G21493(PFK1);G44971(PFK3)	K12581+K12581+K00850+K00850+K00850+K00850
	Metabolism	Global and overview maps	Biosynthesis of amino acids	12	625	0.730523	0.999995	ko01230	G7789(ARG1);G10237(VITISV_037692);G20646(PFK3);G21490(PFK3);G21493(PFK1);G23642(FBA5);G25077(TSB);G26587(METK3);G41718(SAMS2);G42677(FBA5);G44971(PFK3);G5346(TSB)	K01476+K00620+K00850+K00850+K00850+K01623+K01696+K00789+K00789+K01623+K00850+K01696
	Metabolism	Global and overview maps	Carbon metabolism	14	728	0.740247	0.999995	ko01200	G6884(At1g22430);G1327(GLO4);G20646(PFK3);G21490(PFK3);G21493(PFK1);G23147(PPC1);G23642(FBA5);G28819(At4g22110);G29727(CAT3);G42677(FBA5);G4284(GAPB);G4300(GAPB);G44971(PFK3);MSTRG.75293(fmdA)	K00121+K11517+K00850+K00850+K00850+K01595+K01623+K00121+K03781+K01623+K05298+K05298+K00850+K01455
	Metabolism	Amino acid metabolism	Arginine biosynthesis	2	122	0.754708	0.999995	ko00220	G7789(ARG1);G10237(VITISV_037692)	K01476+K00620
	Genetic Information Processing	Replication and repair	Mismatch repair	4	243	0.7879	0.999995	ko03430	G9218(--);G20524(--);G36908(--);G40892(--)	K07466+K07466+K07466+K07466
	Metabolism	Metabolism of terpenoids and polyketides	Brassinosteroid biosynthesis	1	70	0.791107	0.999995	ko00905	G44059(CYP90A1)	K09588
	Metabolism	Metabolism of cofactors and vitamins	Thiamine metabolism	1	72	0.800272	0.999995	ko00730	G41991(TKT2)	K01662
	Genetic Information Processing	Replication and repair	Homologous recombination	5	303	0.802635	0.999995	ko03440	G9218(--);G20524(--);G36908(--);G40892(--);MSTRG.52523(RECA)	K07466+K07466+K07466+K07466+K03553
	Metabolism	Energy metabolism	Sulfur metabolism	1	73	0.804702	0.999995	ko00920	G31290(AHL)	K01082
	Genetic Information Processing	Replication and repair	Nucleotide excision repair	5	304	0.804924	0.999995	ko03420	G9218(--);G20524(--);G22719(KRP1);G36908(--);G40892(--)	K07466+K07466+K10840+K07466+K07466
	Metabolism	Amino acid metabolism	Phenylalanine, tyrosine and tryptophan biosynthesis	2	138	0.812283	0.999995	ko00400	G25077(TSB);G5346(TSB)	K01696+K01696
	Metabolism	Amino acid metabolism	Phenylalanine metabolism	2	146	0.836299	0.999995	ko00360	G29071(At4g26220);G40736(CCOAOMT)	K00588+K00588
	Metabolism	Metabolism of other amino acids	beta-Alanine metabolism	2	147	0.839098	0.999995	ko00410	MSTRG.74977(SPMS);MSTRG.75687(SPMS)	K00797+K00797
	Metabolism	Lipid metabolism	Sphingolipid metabolism	1	83	0.843963	0.999995	ko00600	G11598(TSC10B)	K04708
	Genetic Information Processing	Replication and repair	DNA replication	4	270	0.850672	0.999995	ko03030	G9218(--);G20524(--);G36908(--);G40892(--)	K07466+K07466+K07466+K07466
	Genetic Information Processing	Folding, sorting and degradation	Proteasome	2	157	0.864797	0.999995	ko03050	G14980(--);G24469(PAE1)	K03031+K02729
	Metabolism	Metabolism of cofactors and vitamins	Porphyrin and chlorophyll metabolism	2	171	0.894493	0.999995	ko00860	G24668(HEMA1);G24688(HEMA1)	K02492+K02492
	Metabolism	Lipid metabolism	Glycerolipid metabolism	3	241	0.904272	0.999995	ko00561	G14568(GPAT1);G14571(GPAT1);G38384(PAH1)	K13508+K13508+K15728
	Metabolism	Carbohydrate metabolism	Inositol phosphate metabolism	2	194	0.930476	0.999995	ko00562	G24319(MIOX1);MSTRG.46787(NPC3)	K00469+K01114
	Cellular Processes	Transport and catabolism	Endocytosis	6	447	0.932967	0.999995	ko04144	G17065(--);G21526(--);G2206(--);G32856(PLDZETA1);G32857(PLPZETA2);MSTRG.6250(PLDDELTA)	K19367+K19476+K19476+K01115+K01115+K01115
	Genetic Information Processing	Transcription	Basal transcription factors	1	122	0.935078	0.999995	ko03022	G18180(--)	K14649
	Environmental Information Processing	Membrane transport	ABC transporters	1	137	0.953696	0.999995	ko02010	G15040(ABCB4)	K05658
	Metabolism	Biosynthesis of other secondary metabolites	Tropane, piperidine and pyridine alkaloid biosynthesis	1	146	0.962202	0.999995	ko00960	MSTRG.32232(At5g06060)	K08081
	Metabolism	Amino acid metabolism	Glycine, serine and threonine metabolism	2	229	0.963846	0.999995	ko00260	G25077(TSB);G5346(TSB)	K01696+K01696
	Metabolism	Amino acid metabolism	Alanine, aspartate and glutamate metabolism	1	154	0.968445	0.999995	ko00250	G37085(AS1)	K01953
	Metabolism	Nucleotide metabolism	Pyrimidine metabolism	4	376	0.968453	0.999995	ko00240	G15865(surE);G40649(surE);G41713(surE);G47681(surE)	K03787+K03787+K03787+K03787
	Metabolism	Global and overview maps	2-Oxocarboxylic acid metabolism	1	161	0.973058	0.999995	ko01210	G10237(VITISV_037692)	K00620
	Cellular Processes	Transport and catabolism	Peroxisome	2	260	0.980055	0.999995	ko04146	G1327(GLO4);G29727(CAT3)	K11517+K03781
	Genetic Information Processing	Translation	Aminoacyl-tRNA biosynthesis	1	198	0.988332	0.999995	ko00970	G4404(At3g62120)	K01881
	Genetic Information Processing	Transcription	Spliceosome	4	441	0.989048	0.999995	ko03040	G14393(ALY2);G21673(--);G24885(U2AF35A);G26729(U2AF35A)	K12881+K12896+K12836+K12836
	Genetic Information Processing	Folding, sorting and degradation	Protein processing in endoplasmic reticulum	5	511	0.98926	0.999995	ko04141	G13528(RMA1H1);G23203(RMA1H1);G30481(DNAJ1);G39305(HSP17.4B);MSTRG.58346(HSP17.4B)	K10666+K10666+K09503+K13993+K13993
	Cellular Processes	Transport and catabolism	Phagosome	1	222	0.993228	0.999995	ko04145	G39436(SEC22)	K08517
	Metabolism	Nucleotide metabolism	Purine metabolism	4	472	0.993528	0.999995	ko00230	G15865(surE);G40649(surE);G41713(surE);G47681(surE)	K03787+K03787+K03787+K03787
	Genetic Information Processing	Translation	mRNA surveillance pathway	2	346	0.996386	0.999995	ko03015	G14393(ALY2);G32844(TOPP9)	K12881+K06269
	Genetic Information Processing	Folding, sorting and degradation	Ubiquitin mediated proteolysis	2	366	0.997594	0.999995	ko04120	G37389(RZPF34);G37392(RZPF34)	K10144+K10144
	Metabolism	Carbohydrate metabolism	Pyruvate metabolism	1	280	0.998189	0.999995	ko00620	G23147(PPC1)	K01595
	Genetic Information Processing	Translation	Ribosome	3	762	0.999995	0.999995	ko03010	G29123(RPL18A);G39315(179B);MSTRG.45127(RPL38A)	K02882+K02998+K02923
	Organismal Systems	Environmental adaptation	Plant-pathogen interaction	168	672	1.75243e-15	2.29568e-13	ko04626	G62(MYB36);G6695(NOA1);G7512(CNGC3);G7779(CPK24);G7849(CNGC3);G7852(CNGC1);G8559(MYB15);G8580(KCS20);G9742(At4g27220);G9840(MPK3);G9858(MYB48);G10189(MPK3);G10450(PTI6);G10534(PTI6);G100(At4g27190);G1098(MYB59);G11295(CAM);G11451(HSP90-5);G11893(MYB2);G12884(MYB3);G13366(MPK13);G13708(SERK2);G14361(MYB61);G14468(RPP13L4);G15646(At4g27190);G16419(CAM-1);G16427(FSH2);G16847(HSP90);G16849(HSP90);G16…	K09422+K13427+K05391+K13412+K05391+K05391+K09422+K15397+K13459+K20536+K09422+K20536+K13434+K13434+K13459+K09422+K13448+K09487+K09422+K09422+K20536+K13416+K09422+K13457+K13459+K02183+K02183+K09487+K09487+K09487+K13459+K09422+K09422+K09422+K09422+K09422+K13448+K09422+K13412+K13412+K09422+K09422+K13457+K09422+K09422+K09422+K09422+K13429+K09422+K09422+K13412+K13414+K09422+K09422+K13448+K13448+K13412+…
	Environmental Information Processing	Signal transduction	MAPK signaling pathway - plant	112	388	4.03328e-15	2.6418e-13	ko04016	G6358(SRK2I);G7244(PP2CA);G7511(PYL3);G7643(PYL3);G7804(ACS1);G803(CHI2);G896(CHI2);G9840(MPK3);G10189(MPK3);G10337(At2g29380);G10553(OXI1);G11468(ETR2);G13092(NTF3);G13366(MPK13);G13708(SERK2);G16419(CAM-1);G16427(FSH2);G1603(MPK1);G16636(MKS1);G16668(SAPK1);G17029(HMA5);G1719(ACS1);G1721(ACS1);G1723(ACS1);G1726(ACS1);G18351(ACS1);G19498(SRK2F);G19530(SAPK1);G19537(CHIT1B);G19540(CHI2);G20723(PP…	K14498+K14497+K14496+K14496+K20772+K20547+K20547+K20536+K20536+K14497+K20714+K14509+K20535+K20536+K13416+K02183+K02183+K20535+K20725+K14498+K17686+K20772+K20772+K20772+K20772+K20772+K14498+K14498+K20547+K20547+K14497+K14497+K14496+K13414+K13425+K03781+K20547+K03781+K02183+K20772+K02183+K14498+K14498+K20772+K13425+K00940+K00940+K20772+K13425+K14496+K13449+K13420+K13425+K03781+K03781+K02183+K13424+…
	Metabolism	Global and overview maps	Biosynthesis of secondary metabolites	587	3434	2.06473e-10	9.016e-09	ko01110	G6059(PER47);G6196(CA1);G6207(BETA-OHASE);G6226(CA2);G6287(NAGS1);G6347(PER10);G6443(CCOAOMT);G6471(PHO1);G6695(NOA1);G6879(DHAPS-1);G6884(At1g22430);G6925(DHAPS-1);G7005(BGLU12);G7031(KAO1);G7071(DET2);G7162(MVD2);G7255(UGT709C2);G7299(UGT709C2);G7335(UGT709C2);G7339(UGT709C2);G7789(ARG1);G7804(ACS1);G7945(HPR3);G794(DET2);G8179(CER1);G8429(PER5);G8580(KCS20);G866(DGK5);G9058(HEMB1);G9074(--);G9…	K00430+K15746+K15746+K15746+K14682+K00430+K00588+K00688+K13427+K01626+K00121+K01626+K01188+K04123+K10258+K01597+K21373+K21373+K21373+K21373+K01476+K20772+K15919+K09591+K15404+K00430+K15397+K00901+K01698+K01214+K14423+K02437+K12524+K00454+K00901+K00454+K00975+K00901+K05349+K10703+K05349+K05349+K05349+K00620+K05349+K01657+K00487+K14157+K14182+K01657+K14157+K00422+K00591+K00705+K05894+K00789+K07513+…
	Metabolism	Biosynthesis of other secondary metabolites	Phenylpropanoid biosynthesis	103	473	1.15e-06	3.7649e-05	ko00940	G6059(PER47);G6347(PER10);G6443(CCOAOMT);G7005(BGLU12);G8429(PER5);G9855(--);G9911(--);G9919(BACOVA_02659);G9941(gluA);G10300(bglX);G10441(CYP73A4);G13919(BGLU47);G1412(4CLL6);G16167(PER5);G16426(BGLU40);G1710(At1g30760);G1713(At5g44400);G17633(CYP73A12);G19356(10HGO);G19359(ELI3);G19364(10HGO);G19368(10HGO);G19380(MTD);G19386(10HGO);G19547(PER5);G20181(HST);G20335(CYP73A12);G21025(HST);G21032(HS…	K00430+K00430+K00588+K01188+K00430+K05349+K05349+K05349+K05349+K05349+K00487+K05350+K01904+K00430+K01188+K22395+K22395+K00487+K00083+K00083+K00083+K00083+K00083+K00083+K00430+K13065+K00487+K13065+K13065+K00430+K13065+K13065+K10775+K10775+K05350+K10775+K05350+K09754+K09754+K09754+K10775+K10775+K00430+K00430+K18368+K00430+K00588+K00588+K00588+K00588+K00430+K00430+K00430+K00430+K00430+K06892+K06892+…
	Metabolism	Metabolism of cofactors and vitamins	Nicotinate and nicotinamide metabolism	27	76	1.584e-06	4.1498e-05	ko00760	G797(NMNAT);G13844(--);G15773(--);G15856(surE);G15865(surE);G1544(--);G1730(QS);G18900(Os02g0134400);G21345(NUDT19);G23851(surE);G28892(--);G31811(At1g55090);G33053(surE);G39708(QS);G40649(surE);G41692(surE);G41704(surE);G41708(--);G41713(surE);G43914(NUDT19);G46761(AO);G47681(surE);G47690(--);G47840(--);MSTRG.12701(URH1);MSTRG.72516(NUDT19);MSTRG.78635(NADK2)	K06210+K18551+K03787+K03787+K03787+K18551+K03517+K00278+K03426+K03787+K18551+K01950+K03787+K03517+K03787+K03787+K03787+K03787+K03787+K03426+K00278+K03787+K03787+K03787+K01240+K03426+K00858
	Metabolism	Biosynthesis of other secondary metabolites	Stilbenoid, diarylheptanoid and gingerol biosynthesis	25	76	1.8018e-05	0.000393387	ko00945	G6443(CCOAOMT);G676(OMT3);G10441(CYP73A4);G11358(OMT3);G17633(CYP73A12);G20181(HST);G20335(CYP73A12);G21025(HST);G21032(HST);G21278(SHT);G21281(SHT);G25739(CYP98A3);G26105(CYP98A3);G26108(CYP98A2);G28197(CCOAOMT);G28215(CCOAOMT3);G28234(CCOAOMT);G29071(At4g26220);G40731(CCOAOMT);G40736(CCOAOMT);G42857(HST);G595(OMT3);MSTRG.4013(SAT);MSTRG.53179(ACT);MSTRG.6332(SAT)	K00588+K16040+K00487+K16040+K00487+K13065+K00487+K13065+K13065+K13065+K13065+K09754+K09754+K09754+K00588+K00588+K00588+K00588+K00588+K00588+K13065+K16040+K13065+K13065+K13065
	Metabolism	Biosynthesis of other secondary metabolites	Indole alkaloid biosynthesis	24	76	5.582e-05	0.00104463	ko00901	G12157(At1g28580);G14075(At1g28600);G14287(At1g28580);G14368(At1g28570);G25405(At1g28590);G25411(At1g28590);G25529(At1g28600);G25536(At1g28580);G2808(At1g28590);G31373(At1g28590);G31379(At1g28590);G31444(At1g28590);G31446(At2g27360);G31447(At1g28590);G31451(At2g27360);G32244(At1g28600);G32377(At1g28580);G3675(At1g28590);G3677(At1g28570);G46205(At1g31550);G46323(At1g31550);G4723(At1g28610);G5406(A…	K21026+K21026+K21026+K21026+K21026+K21026+K21026+K21026+K21026+K21026+K21026+K21026+K21026+K21026+K21026+K21026+K21026+K21026+K21026+K21026+K21026+K21026+K21026+K21026
	Metabolism	Metabolism of terpenoids and polyketides	Zeatin biosynthesis	15	38	8.2674e-05	0.00125094	ko00908	G6156(CKX6);G14589(ZOG1);G17575(CKX5);G22292(CKX7);G22870(IPT9);G22875(IPT9);G2552(UGT73C6);G2575(UGT73D1);G26160(ZOG1);G28086(CYP735A2);G3348(ZOX1);G3407(ZOX1);G34339(ZOX1);G47717(ZOG1);MSTRG.76254(CKX7)	K00279+K13495+K00279+K00279+K00791+K00791+K13496+K13496+K13495+K10717+K13495+K13495+K13495+K13495+K00279
	Environmental Information Processing	Signal transduction	Plant hormone signal transduction	103	521	8.5943e-05	0.00125094	ko04075	G6358(SRK2I);G6798(GBF4);G7244(PP2CA);G7511(PYL3);G7643(PYL3);G8226(RR9);G9688(TGA2.2);G971(TIFY10A);G10337(At2g29380);G1057(TIFY10A);G10810(AUX22D);G10849(GID1C);G10852(AHP1);G11185(--);G11263(GH3.6);G11468(ETR2);G11489(AUX22B);G12203(AUX22D);G12209(IAA4);G12251(IAA14);G12324(IAA14);G13708(SERK2);G1341(TIFY10A);G1369(TIFY10A);G15894(TGA3);G16668(SAPK1);G16737(AUX22D);G17180(GH3.6);G17738(ABF2);G…	K14498+K14432+K14497+K14496+K14496+K14492+K14431+K13464+K14497+K13464+K14484+K14493+K14490+K14490+K14487+K14509+K14484+K14484+K14484+K14484+K14484+K13416+K13464+K13464+K14431+K14498+K14484+K14487+K14432+K14432+K14484+K14432+K14432+K14498+K14498+K14497+K14497+K13946+K14496+K14508+K13464+K13464+K13464+K14487+K14485+K14485+K14485+K14485+K14484+K14432+K14484+K13946+K14487+K14484+K14505+K14498+K14498+…
	Metabolism	Biosynthesis of other secondary metabolites	Flavonoid biosynthesis	28	100	0.000151205	0.00198079	ko00941	G6443(CCOAOMT);G10441(CYP73A4);G17633(CYP73A12);G18742(ANT17);G20181(HST);G20335(CYP73A12);G21025(HST);G21032(HST);G21278(SHT);G21281(SHT);G25739(CYP98A3);G26105(CYP98A3);G26108(CYP98A2);G28034(DFRA);G28043(DFRA);G28197(CCOAOMT);G28215(CCOAOMT3);G28234(CCOAOMT);G29071(At4g26220);G29358(CHI3);G40731(CCOAOMT);G40736(CCOAOMT);G42857(HST);G43546(AN3);MSTRG.4013(SAT);MSTRG.53179(ACT);MSTRG.6332(SAT);M…	K00588+K00487+K00487+K05277+K13065+K00487+K13065+K13065+K13065+K13065+K09754+K09754+K09754+K13082+K13082+K00588+K00588+K00588+K00588+K01859+K00588+K00588+K13065+K00475+K13065+K13065+K13065+K00660
	Metabolism	Amino acid metabolism	Cysteine and methionine metabolism	58	271	0.000390257	0.0046476	ko00270	G6408(SAMDC);G7804(ACS1);G9518(AKHSDH2);G11947(SAMS2);G12408(SAHH);G14377(SAMDC);G1719(ACS1);G1721(ACS1);G1723(ACS1);G1726(ACS1);G17786(HMT-1);G18351(ACS1);G19833(ACS3);G19905(HMT-2);G2056(ACS3);G22769(At5g53970);G22844(At5g53970);G24471(DCD);G25266(ACO3);G25274(ACO3);G25326(ACO3);G25327(ACO1);G2529(SAMS3);G25844(ASP1);G26587(METK3);G28143(BCAT2);G28467(ACS1);G29583(ACS1);G29916(ACS1);G3206(ACO1)…	K01611+K20772+K12524+K00789+K01251+K01611+K20772+K20772+K20772+K20772+K00547+K20772+K01762+K00547+K01762+K00815+K00815+K05396+K05933+K05933+K05933+K05933+K00789+K14455+K00789+K00826+K20772+K20772+K20772+K05933+K01738+K05933+K01611+K01611+K00547+K22207+K01611+K01611+K01611+K00547+K00789+K01611+K12524+K12524+K22207+K20772+K00547+K01738+K20772+K08967+K01611+K20772+K01762+K00797+K20772+K00797+K20772+…
	Metabolism	Metabolism of terpenoids and polyketides	Carotenoid biosynthesis	25	93	0.000652888	0.00712736	ko00906	G6196(CA1);G6207(BETA-OHASE);G6226(CA2);G10070(CYP707A2);G10288(CYP707A2);G12504(CYP707A1);G14545(--);G17300(CYP707A1);G17319(CCD4);G17500(CYP707A1);G17501(CYP707A1);G17511(CCD4);G17530(CYP707A1);G18710(PSY2);G23052(NCED1);G23076(NCED1);G27791(PSY1);G30420(CRTL-E-1);G3121(CRTISO);G38158(CYP707A1);G38600(NCED1);G38604(NCED1);G38913(CYP97A3);G38957(VDE1);G41746(CYP707A1)	K15746+K15746+K15746+K09843+K09843+K09843+K09840+K09843+K09840+K09843+K09843+K09840+K09843+K02291+K09840+K09840+K02291+K06444+K09835+K09843+K09840+K09840+K15747+K09839+K09843
	Metabolism	Metabolism of terpenoids and polyketides	Brassinosteroid biosynthesis	20	70	0.00096334	0.0097075	ko00905	G794(DET2);G19650(CYP90B1);G20507(CYP734A1);G21432(CYP90A1);G28212(CYP71A1);G34305(DET2);G38516(CYP71A1);G38517(CYP76C4);G38528(CYP750A1);G38532(CYP71A1);G39413(CYP734A1);G39435(CYP750A1);G39437(CYP71A2);G39441(CYP75B2);G39487(CYP750A1);G39488(CYP75B2);G44059(CYP90A1);MSTRG.42287(CYP85A1);MSTRG.53523(CYP92C5);MSTRG.76571(CYP85A1)	K09591+K09587+K15639+K09588+K20623+K09591+K20623+K20623+K20623+K20623+K15639+K20623+K20623+K20623+K20623+K20623+K09588+K09590+K20623+K09590
	Metabolism	Metabolism of other amino acids	Glutathione metabolism	58	285	0.00142091	0.0132957	ko00480	G76(TSO2);G8306(PRP1);G8309(HSP26-A);G8311(GSTU8);G8319(HSP26-A);G11318(GSTU17);G11443(HSP26-A);G11446(HSP26-A);G12938(GSTT1);G12941(GSTT1);G13025(PARA);G13129(GSTT1);G13237(GSTT1);G14582(GST3);G14962(RNR1);G15666(RNR2A);G16158(GST3);G16161(GST3);G16181(PARA);G16190(PARA);G16205(PARA);G1610(PRP1);G18004(GSTU7);G18714(MGST3);G19139(GSTF11);G29448(MPA1);G29888(--);G31323(GSTT1);G33184(GGCT2;1);G332…	K10808+K00799+K00799+K00799+K00799+K00799+K00799+K00799+K00799+K00799+K00799+K00799+K00799+K00799+K10807+K10808+K00799+K00799+K00799+K00799+K00799+K00799+K00799+K00799+K00799+K01256+K01256+K00799+K22596+K22596+K00799+K00799+K00799+K10807+K00033+K01255+K01255+K01255+K00033+K01255+K01255+K00799+K00799+K00799+K00799+K00799+K00799+K00799+K00799+K00799+K00799+K10807+K00799+K00799+K10808+K00797+K00797+…
	Metabolism	Glycan biosynthesis and metabolism	Glycosphingolipid biosynthesis - lacto and neolacto series	3	3	0.00264789	0.0218603	ko00601	G25753(A4galt);G25819(A4galt);G25896(A4galt)	K01988+K01988+K01988
	Metabolism	Global and overview maps	Metabolic pathways	850	5738	0.00266996	0.0218603	ko01100	G6059(PER47);G6077(MGD2);G6196(CA1);G6207(BETA-OHASE);G6226(CA2);G6262(AAE3);G6287(NAGS1);G6306(AAE3);G6347(PER10);G6348(AAE3);G6375(AAE3);G6408(SAMDC);G6443(CCOAOMT);G6457(AMY3);G6458(UGD1);G6471(PHO1);G6558(BXL6);G6588(UMK2);G6648(TPPF);G6695(NOA1);G6803(--);G6879(DHAPS-1);G6884(At1g22430);G6925(DHAPS-1);G7005(BGLU12);G7031(KAO1);G7071(DET2);G7162(MVD2);G7348(LACS9);G7385(FUT13);G7437(EP3);G76(…	K00430+K03715+K15746+K15746+K15746+K22133+K14682+K22133+K00430+K22133+K22133+K01611+K00588+K01176+K00012+K00688+K15920+K13800+K01087+K13427+K05289+K01626+K00121+K01626+K01188+K04123+K10258+K01597+K01897+K14412+K01183+K10808+K01183+K01183+K02684+K01183+K01183+K01183+K01897+K01476+K20772+K15919+K09591+K03849+K00949+K06210+K20547+K13421+K00008+K00430+K15397+K00901+K03505+K20547+K01698+K01214+K01183+…
	Metabolism	Carbohydrate metabolism	Pentose and glucuronate interconversions	35	160	0.00354862	0.0273452	ko00040	G6458(UGD1);G8278(SDH);G8496(--);G8596(PMR6);G8739(PMR6);G1136(PMEU1);G12594(At3g07010);G1248(PMEU1);G16509(XK2);G16514(XK2);G19110(UGD5);G19252(9612);G20940(XK2);G24379(PME1);G24382(MPE3);G24392(--);G24559(--);G26620(At3g53190);G28409(UGD2);G28554(At5g63180);G29290(PME17);G29292(PECS-2.1);G33261(PME7);G34908(OSB1);G36814(OSB1);G39215(PME44);G39224(PME44);G41995(PMEU1);G46067(VIT_16s0100g00290);G…	K00012+K00008+K01728+K01728+K01728+K01051+K01728+K01051+K00854+K00854+K00012+K01728+K00854+K01051+K01051+K01051+K01051+K01728+K00012+K01728+K01051+K01051+K01051+K01051+K01051+K01051+K01051+K01051+K00008+K01051+K01728+K12447+K01184+K01051+K01051
	Metabolism	Metabolism of terpenoids and polyketides	Terpenoid backbone biosynthesis	32	148	0.0061692	0.044898	ko00900	G6409(ICMEL1);G7162(MVD2);G13964(HMGR2);G16499(FTA);G17109(HMGS);G17114(HMGS);G19303(HMGR2);G20869(MVD2);G23624(IPI1);G27756(Os07g0190000);G28829(HMGR);G28835(HMGR);G28837(HMG2);G28842(HMG2);G28848(HMG1);G32455(HMG1);G33621(ISPG);G34017(ISPG);G34261(ICMTB);G34706(ICMTA);G35638(HMGR2);G3696(SPS2);G38235(SPS1);G38594(SPS1);G43264(ICMTA);G46464(SPS1);G48834(ISPH);G4948(TKT2);G5670(HMGR2);G5906(ICMEL…	K15889+K01597+K00021+K05955+K01641+K01641+K00021+K01597+K01823+K01662+K00021+K00021+K00021+K00021+K00021+K00021+K03526+K03526+K00587+K00587+K00021+K05356+K05356+K05356+K00587+K05356+K03527+K01662+K00021+K15889+K15889+K00587
	Metabolism	Carbohydrate metabolism	Amino sugar and nucleotide sugar metabolism	66	363	0.0112588	0.0776267	ko00520	G6458(UGD1);G6558(BXL6);G7437(EP3);G7600(SE2);G7603(CHIT3);G7625(CHIT3);G7629(SE2);G7690(CHIT3);G803(CHI2);G896(CHI2);G9165(CHIT3);G9168(SE2);G9679(AGPB1);G9771(AXS1);G984(GAUT10);G10039(AXS2);G10054(AXS2);G10082(AXS2);G10473(UXS3);G10969(UXS2);G15103(HEXO3);G16071(RHM1);G18108(MUR4);G18220(MUR4);G18430(NRS/ER);G18431(Cht5);G18510(PGIC1);G19110(UGD5);G19537(CHIT1B);G19540(CHI2);G20626(HXK1);G2151…	K00012+K15920+K01183+K01183+K01183+K01183+K01183+K01183+K20547+K20547+K01183+K01183+K00975+K12449+K13648+K12449+K12449+K12449+K08678+K08678+K12373+K12450+K12448+K12448+K12451+K01183+K01810+K00012+K20547+K20547+K00844+K00844+K13379+K01183+K20547+K01809+K00012+K01809+K01809+K00975+K00975+K13648+K06118+K13648+K00820+K13648+K13648+K06118+K01784+K01809+K12448+K01809+K01809+K00820+K01183+K01183+K13648+…
	Metabolism	Metabolism of cofactors and vitamins	Riboflavin metabolism	11	39	0.0141913	0.0929528	ko00740	G13713(RIBA1);G22605(FHY1);G23638(FHY1);G24039(FHY1);G24743(RIBA1);G37161(--);G37199(RIBA3);G45280(RIBA1);G46697(RIBA1);G46702(RIBA1);G501(RIBA1)	K14652+K20860+K20860+K20860+K14652+K00794+K14652+K14652+K14652+K14652+K14652
	Metabolism	Carbohydrate metabolism	Starch and sucrose metabolism	77	442	0.0180626	0.112676	ko00500	G6457(AMY3);G6471(PHO1);G6648(TPPF);G7005(BGLU12);G9074(--);G9679(AGPB1);G9855(--);G9911(--);G9919(BACOVA_02659);G9941(gluA);G10300(bglX);G11519(DPE2);G13919(BGLU47);G14175(glpV);G14367(TPS5);G16426(BGLU40);G18147(Os06g0675700);G18148(Os06g0675700);G18247(Os06g0675700);G18510(PGIC1);G20626(HXK1);G21124(ISA1);G21518(HXK1);G23307(TPS6);G24140(At5g58090);G24638(At4g39010);G25095(BGLU46);G25177(AMY1.…	K01176+K00688+K01087+K01188+K01214+K00975+K05349+K05349+K05349+K05349+K05349+K00705+K05350+K00688+K16055+K01188+K01187+K01187+K01187+K01810+K00844+K01214+K00844+K16055+K19893+K01179+K05350+K01176+K05350+K01087+K00688+K00700+K01087+K01087+K00703+K01193+K01193+K00975+K00975+K16055+K01193+K00688+K00688+K00688+K00688+K00688+K00688+K01179+K00705+K16055+K00703+K05350+K05350+K00703+K01087+K01087+K16055+…
	Metabolism	Energy metabolism	Photosynthesis	19	88	0.0303944	0.180985	ko00195	G10669(PSAEA);G12268(PPL1);G1703(PSAF);G19194(PSBO);G19744(PETH);G22715(PNSL3);G26013(PSBS);G30224(PNSL1);G30315(PNSL1);G34374(PSAO);G36983(PSAL);G38575(PSAH2);G42592(PSAO);G44515(--);G456(PSBS);G47553(PSBS);G49042(PNSL2);MSTRG.13663(psaD);MSTRG.13743(FDC1)	K02693+K02717+K02694+K02716+K02641+K08901+K03542+K02717+K02717+K14332+K02699+K02695+K14332+K14332+K03542+K03542+K08901+K02692+K02639
	Metabolism	Carbohydrate metabolism	Galactose metabolism	29	151	0.0401668	0.217266	ko00052	G18147(Os06g0675700);G18148(Os06g0675700);G18247(Os06g0675700);G18904(RFS5);G19634(GOLS2);G20626(HXK1);G20646(PFK3);G21490(PFK3);G21493(PFK1);G21518(HXK1);G22420(AGAL3);G2992(INV1);G2993(INV1);G32208(GALM);G32284(Galm);G32286(GALM);G32432(TIV1);G41031(RFS6);G41712(Galm);G42093(UGE3);G44971(PFK3);G45635(GOLS2);G46959(RFS6);G46961(RFS6);G48960(RFS6);G48966(RFS6);G5576(RFS6);MSTRG.40587(RE1);MSTRG.4…	K01187+K01187+K01187+K06617+K18819+K00844+K00850+K00850+K00850+K00844+K07407+K01193+K01193+K01785+K01785+K01785+K01193+K06617+K01785+K01784+K00850+K18819+K06617+K06617+K06617+K06617+K06617+K12447+K06617
	Metabolism	Amino acid metabolism	Phenylalanine metabolism	28	146	0.0438507	0.217266	ko00360	G6443(CCOAOMT);G10441(CYP73A4);G1412(4CLL6);G17099(At1g62810);G17128(At1g62810);G17135(At1g62810);G17633(CYP73A12);G20335(CYP73A12);G22769(At5g53970);G22844(At5g53970);G23716(TPA1);G24095(TPA1);G2503(PAL);G25844(ASP1);G26651(PAL);G26656(PALA);G28197(CCOAOMT);G28215(CCOAOMT3);G28234(CCOAOMT);G29071(At4g26220);G40731(CCOAOMT);G40736(CCOAOMT);G41871(4CLL7);G41879(4CLL7);G43545(--);G4458(AMI1);G47101…	K00588+K00487+K01904+K00276+K00276+K00276+K00487+K00487+K00815+K00815+K10775+K10775+K10775+K14455+K10775+K10775+K00588+K00588+K00588+K00588+K00588+K00588+K01904+K01904+K00276+K01426+K00276+K00276
	Metabolism	Metabolism of cofactors and vitamins	Porphyrin and chlorophyll metabolism	32	171	0.0445522	0.217266	ko00860	G9058(HEMB1);G12457(CAO);G14984(HEMH);G14986(HEMH);G15066(HCAR);G16433(HCAR);G16609(UROS);G17095(SGR);G20652(NYC1);G20854(CHLG);G22132(CHLG);G23224(POR1);G23940(POR1);G24668(HEMA1);G24688(HEMA1);G27011(NOL);G27367(NOL);G28245(RCCR);G28941(--);G29272(FC2);G35027(SGR);G3522(RCCR);G37287(PAO);G39447(RCCR);G39848(CHLM);G44920(CAO);G44921(CAO);G45792(NOL);G46794(CLH2);G5175(POR1);G5967(COX15);MSTRG.17…	K01698+K13600+K01772+K01772+K18010+K18010+K01719+K22013+K13606+K04040+K04040+K00218+K00218+K02492+K02492+K13606+K13606+K13545+K04040+K01772+K22013+K13545+K13071+K13545+K03428+K13600+K13600+K13606+K08099+K00218+K02259+K08099
	Metabolism	Biosynthesis of other secondary metabolites	Monobactam biosynthesis	9	35	0.0445929	0.217266	ko00261	G9518(AKHSDH2);G11789(APS1);G12154(APS1);G23929(DAPB1);G36030(DHPS1);G43172(DAPB1);G43479(DAPB1);G45436(AKHSDH2);G45449(AKHSDH1)	K12524+K13811+K13811+K00215+K01714+K00215+K00215+K12524+K12524
	Metabolism	Metabolism of cofactors and vitamins	Folate biosynthesis	13	57	0.04478	0.217266	ko00790	G10135(CNX1);G11250(MitHPPK/DHPS);G11310(MitHPPK/DHPS);G13713(RIBA1);G14358(DAAT);G24743(RIBA1);G37199(RIBA3);G40774(MOCS2);G45280(RIBA1);G46697(RIBA1);G46702(RIBA1);G501(RIBA1);MSTRG.32930(SDR1)	K15376+K13941+K13941+K14652+K18482+K14652+K14652+K03635+K14652+K14652+K14652+K14652+K00079
	Genetic Information Processing	Replication and repair	Mismatch repair	43	243	0.0516834	0.241804	ko03430	G652(--);G806(--);G8759(POLD4);G9218(--);G12791(--);G14244(--);G14513(--);G1416(--);G19486(--);G20196(--);G20524(--);G21311(--);G22691(--);G26409(--);G27259(--);G27714(MLH3);G28217(--);G28252(--);G3244(--);G32979(--);G36908(--);G37188(--);G39273(--);G39669(--);G3946(--);G39998(--);G40252(--);G40892(--);G40998(RFC1);G41572(--);G44709(--);G45428(--);G4536(--);G46811(--);G46983(--);G46996(--);G47115…	K07466+K07466+K03505+K07466+K07466+K07466+K03504+K07466+K07466+K07466+K07466+K07466+K07466+K07466+K07466+K08739+K07466+K07466+K07466+K07466+K07466+K07466+K07466+K07466+K07466+K07466+K07466+K07466+K10754+K07466+K07466+K07466+K07466+K07466+K07466+K07466+K07466+K07466+K07466+K07466+K07466+K07466+K07466
	Environmental Information Processing	Membrane transport	ABC transporters	26	137	0.0564149	0.25484	ko02010	G8491(ABCC8);G16851(ABCB13);G1786(ABCC13);G18945(ABCB15);G18951(ABCB15);G19037(ABCB19);G19038(ABCB19);G2521(ABCB1);G29793(ABCB15);G30180(ABCB20);G31421(ABCB26);G31426(ABCB26);G31529(ABCB7);G36130(ABCB19);G36516(XI-A);G37010(ABCB25);G41261(ABCB1);G41857(ABCC3);G42282(ABCC14);G44376(ABCC6);G44381(ABCC3);G4620(ABCC3);G4627(ABCC3);MSTRG.28042(ABCB19);MSTRG.28175(ABCB19);MSTRG.49216(ABCB26)	K05666+K05658+K05674+K05658+K05658+K05658+K05658+K05658+K05658+K05658+K05656+K05656+K05658+K05658+K05643+K05663+K05658+K05665+K05666+K05665+K05665+K05665+K05665+K05658+K05658+K05656
	Metabolism	Metabolism of terpenoids and polyketides	Sesquiterpenoid and triterpenoid biosynthesis	21	109	0.0703314	0.307114	ko00909	G10714(PVS1);G15540(OSCBPW);G25137(TPS4);G25138(TPS13);G25143(TPS13);G25167(--);G25175(TPS4);G25178(TPS4);G26102(PVS1);G30788(SQS1);G41596(TPS4);G41597(TPS4);G46031(BAS);G46326(TPS4);G47003(SQE1);MSTRG.48532(CYP71D55);MSTRG.50891(TPS32);MSTRG.73971(CYP71D55);MSTRG.78007(ValCS);MSTRG.8276(OSCBPY);MSTRG.9909(VIT_19s0014g04930)	K14182+K20659+K14175+K14175+K14175+K14175+K14175+K14175+K14182+K00801+K14175+K14175+K15813+K14175+K00511+K15472+K14182+K15472+K15803+K20659+K15803
	Metabolism	Biosynthesis of other secondary metabolites	Isoquinoline alkaloid biosynthesis	17	85	0.0727669	0.307499	ko00950	G11278(PPO);G14295(PPO);G17099(At1g62810);G17128(At1g62810);G17135(At1g62810);G22769(At5g53970);G22844(At5g53970);G25258(AS1);G25844(ASP1);G31286(PPO);G3203(AS1);G43545(--);G47101(AO1);MSTRG.17670(co-2);MSTRG.45530(AO1);MSTRG.56589(co-2);MSTRG.57047(co-2)	K00422+K00422+K00276+K00276+K00276+K00815+K00815+K00422+K14455+K00422+K00422+K00276+K00276+K00422+K00276+K00422+K00422
	Organismal Systems	Environmental adaptation	Circadian rhythm - plant	21	113	0.0952005	0.389727	ko04712	G6118(APRR5);G6272(HD6);G6717(GI);G11823(APRR5);G11829(APRR5);G15821(GI);G15833(GI);G24360(ELF3-2);G38369(COP1);G38816(COP1);G40289(CCA1);G41738(CKB1);G409(LHY);G424(LHY);G44275(GI);G44276(GI);G45425(PRR37);G5544(APRR5);MSTRG.65079(GI);MSTRG.8310(RUP2);MSTRG.8369(CHSB)	K12130+K03097+K12124+K12130+K12130+K12124+K12124+K12125+K10143+K10143+K12133+K03115+K12133+K12133+K12124+K12124+K12129+K12130+K12124+K10143+K00660
	Genetic Information Processing	Replication and repair	DNA replication	44	270	0.138256	0.544728	ko03030	G652(--);G755(--);G806(--);G8759(POLD4);G9218(--);G11689(MCM2);G12791(--);G14244(--);G14513(--);G1416(--);G19486(--);G20196(--);G20524(--);G21311(--);G22691(--);G26409(--);G27259(--);G28217(--);G28252(--);G3244(--);G32979(--);G36908(--);G37188(--);G39273(--);G39669(--);G3946(--);G39998(--);G40252(--);G40892(--);G40998(RFC1);G41572(--);G44709(--);G45428(--);G4536(--);G46811(--);G46983(--);G46996(-…	K07466+K02684+K07466+K03505+K07466+K02540+K07466+K07466+K03504+K07466+K07466+K07466+K07466+K07466+K07466+K07466+K07466+K07466+K07466+K07466+K07466+K07466+K07466+K07466+K07466+K07466+K07466+K07466+K07466+K10754+K07466+K07466+K07466+K07466+K07466+K07466+K07466+K07466+K07466+K07466+K07466+K07466+K07466+K07466
	Metabolism	Biosynthesis of other secondary metabolites	Anthocyanin biosynthesis	2	5	0.143815	0.544728	ko00942	G23123(3GGT);MSTRG.16656(3GGT)	K12933+K12933
	Metabolism	Amino acid metabolism	Arginine and proline metabolism	28	165	0.145538	0.544728	ko00330	G6408(SAMDC);G6695(NOA1);G7789(ARG1);G14377(SAMDC);G17049(PAO4);G19594(P4H10);G19628(P4H10);G23692(PAO2);G24547(ADC2);G25844(ASP1);G26888(PAO1);G26900(PAO1);G30644(ADC2);G30657(ADC);G34510(SAMDC1);G35008(SAMDC1);G37475(--);G37478(--);G41256(--);G42086(SAMDC1);G42134(P4H10);G4458(AMI1);G48672(SAMDC1);G5697(PAO4);MSTRG.30773(PAO5);MSTRG.43706(SPMS);MSTRG.74977(SPMS);MSTRG.75687(SPMS)	K01611+K13427+K01476+K01611+K17839+K00472+K00472+K17839+K01583+K14455+K13366+K13366+K01583+K01583+K01611+K01611+K01611+K01611+K01611+K01611+K00472+K01426+K01611+K17839+K12259+K00797+K00797+K00797
	Metabolism	Energy metabolism	Nitrogen metabolism	18	101	0.154132	0.560871	ko00910	G11791(BCA2);G14644(NIR1);G18894(NRT2.5);G2534(ACA5);G33611(NEC3);G34346(BCA2);G34347(BCA2);G34355(BCA4);G34680(BCA4);G39862(GLN1);G41087(BCA1);G44797(NEC3);G45603(BCA1);G46580(NIR1);MSTRG.50024(--);MSTRG.55289(NRT2.1);MSTRG.75293(fmdA);MSTRG.75294(fmdA)	K01673+K00366+K02575+K01674+K01674+K01673+K01673+K01673+K01673+K01915+K01673+K01674+K01673+K00366+K01674+K02575+K01455+K01455
	Metabolism	Carbohydrate metabolism	Glyoxylate and dicarboxylate metabolism	37	228	0.168896	0.597983	ko00630	G6262(AAE3);G6306(AAE3);G6348(AAE3);G6375(AAE3);G7945(HPR3);G9431(GDH3);G1327(GLO4);G23044(CSY2);G23047(CSY3);G23302(ICL);G23306(ICL2);G23318(ICL);G23320(ICL2);G23414(ICL);G23421(ACO3);G27867(CAT1);G27995(CAT1);G29250(AAE3);G29252(AAE3);G29683(AAE3);G29693(TUBB2);G33022(CAT1);G33025(CAT2);G35324(CAT1);G38853(MLS);G38871(MLS);G38875(MLS);G39862(GLN1);G40562(FDH1);G41037(GDH3);G41176(MLS);G42670(ML…	K22133+K22133+K22133+K22133+K15919+K02437+K11517+K01647+K01647+K01637+K01637+K01637+K01637+K01637+K01681+K03781+K03781+K22133+K22133+K22133+K22133+K03781+K03781+K03781+K01638+K01638+K01638+K01915+K00122+K02437+K01638+K01638+K00600+K00122+K00382+K01455+K01455
	Metabolism	Amino acid metabolism	Lysine biosynthesis	7	34	0.182124	0.627849	ko00300	G9518(AKHSDH2);G23929(DAPB1);G36030(DHPS1);G43172(DAPB1);G43479(DAPB1);G45436(AKHSDH2);G45449(AKHSDH1)	K12524+K00215+K01714+K00215+K00215+K12524+K12524
	Metabolism	Metabolism of cofactors and vitamins	Thiamine metabolism	13	72	0.189812	0.637574	ko00730	G7962(TPK2);G25080(THI1-2);G25098(--);G27308(rsgA);G27756(Os07g0190000);G30338(TENA_E);G33555(THIC);G33925(THIC);G36249(Os08g0118900);G48461(rsgA);G4948(TKT2);MSTRG.58969(ADK);MSTRG.68737(NIFS1)	K00949+K03146+K03146+K06949+K01662+K20896+K03147+K03147+K00939+K06949+K01662+K00939+K04487
	Metabolism	Metabolism of cofactors and vitamins	Ubiquinone and other terpenoid-quinone biosynthesis	19	112	0.201915	0.641778	ko00130	G10441(CYP73A4);G11380(COQ3);G1412(4CLL6);G17633(CYP73A12);G19985(MENB);G19986(MENB);G20335(CYP73A12);G22769(At5g53970);G22844(At5g53970);G23369(ICS2);G32553(AAE14);G33391(VTE3);G33564(FQR1);G33904(At5g58800);G35241(ICS1);G41871(4CLL7);G41879(4CLL7);G42846(VTE3);MSTRG.46776(--)	K00487+K00591+K01904+K00487+K01661+K01661+K00487+K00815+K00815+K02552+K14760+K12502+K03809+K03809+K02552+K01904+K01904+K12502+K14759
	Environmental Information Processing	Signal transduction	Phosphatidylinositol signaling system	33	206	0.206356	0.641778	ko04070	G866(DGK5);G956(--);G981(--);G12186(PIP5K1);G12256(IMP1);G13104(IPK1);G16419(CAM-1);G16427(FSH2);G16482(ITPK3);G16820(IPK1);G19225(VIP2);G20024(PIP5K1);G23214(--);G26706(FAB1B);G28451(CML46);G28486(CML45);G33550(PLC4);G33741(CML3);G34971(CAM1-1);G35048(CAM2);G35077(CAM1-1);G39020(CAM-1);G39296(FAB1A);G42837(ITPK3);G43229(ITPK3);G44683(FAB1A);G46286(CAM-1);G5858(CML46);MSTRG.24255(PIP5K6);MSTRG.50…	K00901+K00901+K00901+K00889+K10047+K10572+K02183+K02183+K00913+K10572+K13024+K00889+K00889+K00921+K02183+K02183+K05857+K02183+K02183+K02183+K02183+K02183+K00921+K00913+K00913+K00921+K02183+K02183+K00889+K00913+K00888+K02183+K00913
	Metabolism	Lipid metabolism	Cutin, suberine and wax biosynthesis	10	54	0.206691	0.641778	ko00073	G8179(CER1);G9738(FAR3);G9979(FAR3);G29886(CYP86A22);G31022(FAR3);G41893(FAR1);G44039(RPL23A);MSTRG.37547(PXG7);MSTRG.66485(PXG5);MSTRG.73727(CER1)	K15404+K13356+K13356+K15398+K13356+K13356+K17991+K17991+K17991+K15404
	Metabolism	Biosynthesis of other secondary metabolites	Tropane, piperidine and pyridine alkaloid biosynthesis	24	146	0.21066	0.641778	ko00960	G17099(At1g62810);G17128(At1g62810);G17135(At1g62810);G18182(At5g06060);G18978(TR2);G19051(TR1);G22769(At5g53970);G22844(At5g53970);G25527(TR2);G25530(TR2);G25674(TR2);G25698(TR1);G25844(ASP1);G27109(TR1);G28872(TR1);G37362(TR1);G41874(TR2);G43545(--);G47101(AO1);G5932(TR1);G5934(TR1);G5935(TR1);MSTRG.32232(At5g06060);MSTRG.45530(AO1)	K00276+K00276+K00276+K08081+K08081+K08081+K00815+K00815+K08081+K08081+K08081+K08081+K14455+K08081+K08081+K08081+K08081+K00276+K00276+K08081+K08081+K08081+K08081+K00276
	Metabolism	Metabolism of other amino acids	Taurine and hypotaurine metabolism	7	38	0.267418	0.792509	ko00430	G12879(PCO1);G22144(PCO3);G23070(PCO5);G27674(PCO4);G3724(--);G43518(GAD);G46041(PCO2)	K10712+K10712+K10712+K10712+K10712+K01580+K10712
	Metabolism	Lipid metabolism	Fatty acid elongation	12	71	0.273018	0.792509	ko00062	G7071(DET2);G8580(KCS20);G9856(hpo-8);G12581(ABHD17B);G12589(abhd17c);G19742(abhd17c);G19785(abhd17c);G43569(KCS11);MSTRG.31241(KCS12);MSTRG.43590(KCS5);MSTRG.66807(FDH);MSTRG.69918(FDH)	K10258+K15397+K10703+K01076+K01076+K01076+K01076+K15397+K15397+K15397+K15397+K15397
	Genetic Information Processing	Replication and repair	Nucleotide excision repair	46	304	0.278286	0.792509	ko03420	G652(--);G806(--);G8759(POLD4);G9218(--);G12791(--);G14244(--);G14513(--);G1416(--);G15201(CUL4);G15308(DDB1);G19486(--);G20196(--);G20524(--);G21311(--);G22691(--);G22719(KRP1);G26409(--);G27259(--);G27762(--);G28217(--);G28252(--);G3244(--);G32979(--);G36908(--);G37188(--);G39273(--);G39669(--);G3946(--);G39998(--);G40252(--);G40892(--);G40998(RFC1);G41572(--);G44709(--);G45428(--);G4536(--);G4…	K07466+K07466+K03505+K07466+K07466+K07466+K03504+K07466+K10609+K10610+K07466+K07466+K07466+K07466+K07466+K10840+K07466+K07466+K10838+K07466+K07466+K07466+K07466+K07466+K07466+K07466+K07466+K07466+K07466+K07466+K07466+K10754+K07466+K07466+K07466+K07466+K07466+K07466+K07466+K07466+K07466+K07466+K07466+K07466+K07466+K07466
	Metabolism	Glycan biosynthesis and metabolism	Glycosphingolipid biosynthesis - globo and isoglobo series	5	26	0.286872	0.799579	ko00603	G15103(HEXO3);G22420(AGAL3);G25753(A4galt);G25819(A4galt);G25896(A4galt)	K12373+K07407+K01988+K01988+K01988
	Metabolism	Biosynthesis of other secondary metabolites	Glucosinolate biosynthesis	6	33	0.302418	0.825349	ko00966	G18749(UGT74B1);G26152(CYP79D3);G28143(BCAT2);G29051(UGT74B1);G3457(CYP79D3);MSTRG.4943(CYP79A1)	K11820+K12153+K00826+K11820+K12153+K12153
	Genetic Information Processing	Replication and repair	Homologous recombination	45	303	0.32755	0.872351	ko03440	G652(--);G806(--);G8759(POLD4);G9218(--);G12791(--);G14244(--);G14513(--);G1416(--);G1533(babam2);G19486(--);G20196(--);G20524(--);G21311(--);G22691(--);G26409(--);G27259(--);G28217(--);G28252(--);G3244(--);G32979(--);G36908(--);G37188(--);G39273(--);G39669(--);G3946(--);G39998(--);G40252(--);G40892(--);G41572(--);G44709(--);G45428(--);G4536(--);G46811(--);G46983(--);G46996(--);G47115(--);G47122(…	K07466+K07466+K03505+K07466+K07466+K07466+K03504+K07466+K12173+K07466+K07466+K07466+K07466+K07466+K07466+K07466+K07466+K07466+K07466+K07466+K07466+K07466+K07466+K07466+K07466+K07466+K07466+K07466+K07466+K07466+K07466+K07466+K07466+K07466+K07466+K07466+K07466+K07466+K10728+K10683+K03553+K07466+K07466+K07466+K07466
	Metabolism	Metabolism of other amino acids	Cyanoamino acid metabolism	25	164	0.332959	0.872351	ko00460	G7005(BGLU12);G9855(--);G9911(--);G9919(BACOVA_02659);G9941(gluA);G10300(bglX);G13919(BGLU47);G16426(BGLU40);G25095(BGLU46);G25492(BGLU44);G26152(CYP79D3);G3457(CYP79D3);G39183(BGLU44);G39187(BGLU26);G46862(BGLU18);G46864(BGLU18);G46876(BGLU14);G47157(BGLU47);G48585(SHM7);G5111(BGLU18);G5345(BGLU46);G5358(BGLU46);MSTRG.4943(CYP79A1);MSTRG.75293(fmdA);MSTRG.75294(fmdA)	K01188+K05349+K05349+K05349+K05349+K05349+K05350+K01188+K05350+K05350+K12153+K12153+K05350+K05350+K05350+K05350+K05350+K05350+K00600+K05350+K05350+K05350+K12153+K01455+K01455
	Metabolism	Biosynthesis of other secondary metabolites	Isoflavonoid biosynthesis	3	15	0.345026	0.886244	ko00943	G19945(CYP81E8);G46587(CYP81E8);G46588(CYP81E8)	K13260+K13260+K13260
	Metabolism	Amino acid metabolism	Phenylalanine, tyrosine and tryptophan biosynthesis	21	138	0.354843	0.893931	ko00400	G6879(DHAPS-1);G6925(DHAPS-1);G10303(ASA2);G10815(OsASA2);G15990(SHKA);G16674(SHKA);G21419(ASA1);G21425(ASA1);G22769(At5g53970);G22844(At5g53970);G212(SKL1);G25077(TSB);G25844(ASP1);G35847(ASB1);G38779(ADT1);G43874(ASA2);G43877(ASA1);G5346(TSB);G5347(TSB);MSTRG.14887(--);MSTRG.14888(--)	K01626+K01626+K01657+K01657+K01626+K01626+K01657+K01657+K00815+K00815+K00891+K01696+K14455+K01658+K05359+K01657+K01657+K01696+K01696+K05359+K05359
	Genetic Information Processing	Folding, sorting and degradation	Sulfur relay system	3	17	0.424744	1	ko04122	G9586(At4g10100);G40774(MOCS2);MSTRG.68737(NIFS1)	K21232+K03635+K04487
	Metabolism	Lipid metabolism	alpha-Linolenic acid metabolism	23	161	0.469459	1	ko00592	G9541(LOX2.1);G9582(LOX2.1);G11747(OPR3);G11974(PED1);G17625(PLA2-ALPHA);G17672(AOS1);G18444(JMT);G18462(JMT);G20312(ACX4);G23357(HPL);G23407(HPL);G23448(HPL);G27138(ACX1);G27629(ACX2);G29037(DOX1);G35961(OPR2);G35988(DOX1);G42690(OPR3);G46469(RMF);G46998(AIM1);G4903(AIM1);MSTRG.4210(AOS3);MSTRG.75478(AOS3)	K00454+K00454+K05894+K07513+K01047+K01723+K08241+K08241+K00232+K10528+K10528+K10528+K00232+K00232+K10529+K05894+K10529+K05894+K22389+K10527+K10527+K01723+K01723
	Metabolism	Lipid metabolism	Synthesis and degradation of ketone bodies	3	19	0.500808	1	ko00072	G17109(HMGS);G17114(HMGS);G3537(HMGCL)	K01641+K01641+K01640
	Metabolism	Carbohydrate metabolism	Pentose phosphate pathway	18	130	0.538154	1	ko00030	G12709(PRS1);G18510(PGIC1);G19612(ALDP);G19689(FBA2);G20190(At1g13700);G20646(PFK3);G21490(PFK3);G21493(PFK1);G34999(At3g02360);G37840(GAPN);G37876(GAPN);G38326(At3g02360);G42026(PRS1);G42411(FBA2);G42541(PRS1);G44971(PFK3);G47806(At2g16790);G5140(At2g16790)	K00948+K01810+K01623+K01623+K01057+K00850+K00850+K00850+K00033+K00131+K00131+K00033+K00948+K01623+K00948+K00850+K00851+K00851
	Metabolism	Metabolism of other amino acids	beta-Alanine metabolism	20	147	0.569709	1	ko00410	G17049(PAO4);G17099(At1g62810);G17128(At1g62810);G17135(At1g62810);G23692(PAO2);G26888(PAO1);G26900(PAO1);G35688(PYD2);G35690(PYD2);G41468(At3g24360);G43518(GAD);G43545(--);G44105(PYD3);G47101(AO1);G5697(PAO4);MSTRG.30773(PAO5);MSTRG.43706(SPMS);MSTRG.45530(AO1);MSTRG.74977(SPMS);MSTRG.75687(SPMS)	K17839+K00276+K00276+K00276+K17839+K13366+K13366+K01464+K01464+K05605+K01580+K00276+K01431+K00276+K17839+K12259+K00797+K00276+K00797+K00797
	Metabolism	Carbohydrate metabolism	Butanoate metabolism	8	59	0.582314	1	ko00650	G17109(HMGS);G17114(HMGS);G3537(HMGCL);G40123(GABA-TP1);G43518(GAD);G43836(GABA-TP3);G47108(GABA-TP1);MSTRG.79975(--)	K01641+K01641+K01640+K16871+K01580+K16871+K16871+K01653
	Cellular Processes	Transport and catabolism	Peroxisome	35	260	0.598646	1	ko04146	G6407(PEX2);G7348(LACS9);G7712(LACS9);G9738(FAR3);G9979(FAR3);G11974(PED1);G1327(GLO4);G14101(PEX7);G20312(ACX4);G21345(NUDT19);G27138(ACX1);G27629(ACX2);G27867(CAT1);G27995(CAT1);G30679(LACS2);G30772(sym1);G31022(FAR3);G33022(CAT1);G33025(CAT2);G33204(SODCC.2);G35324(CAT1);G3537(HMGCL);G41893(FAR1);G4184(PXMP2);G4208(PXN);G4209(PXN);G42735(PEX19-2);G43914(NUDT19);G46382(LACS2);G46877(FSD3);G4842…	K06664+K01897+K01897+K13356+K13356+K07513+K11517+K13341+K00232+K03426+K00232+K00232+K03781+K03781+K01897+K13348+K13356+K03781+K03781+K04565+K03781+K01640+K13356+K13348+K13354+K13354+K13337+K03426+K01897+K04564+K00106+K13346+K01897+K01897+K03426
	Metabolism	Amino acid metabolism	Tyrosine metabolism	25	192	0.661414	1	ko00350	G6884(At1g22430);G11278(PPO);G13897(FAH);G14295(PPO);G16354(At1g32780);G17099(At1g62810);G17128(At1g62810);G17135(At1g62810);G22769(At5g53970);G22844(At5g53970);G25258(AS1);G25844(ASP1);G28819(At4g22110);G28940(At1g32780);G31286(PPO);G3203(AS1);G41221(At4g22110);G4167(At5g42250);G43545(--);G47101(AO1);MSTRG.17670(co-2);MSTRG.416(HGO);MSTRG.45530(AO1);MSTRG.56589(co-2);MSTRG.57047(co-2)	K00121+K00422+K01555+K00422+K00001+K00276+K00276+K00276+K00815+K00815+K00422+K14455+K00121+K00001+K00422+K00422+K00121+K00121+K00276+K00276+K00422+K00451+K00276+K00422+K00422
	Metabolism	Biosynthesis of other secondary metabolites	Flavone and flavonol biosynthesis	1	8	0.69643	1	ko00944	MSTRG.50220(RT)	K22772
	Metabolism	Glycan biosynthesis and metabolism	N-Glycan biosynthesis	13	106	0.722921	1	ko00510	G7947(At2g44660);G10313(--);G18808(--);G18873(--);G25502(ALG10);G25519(ALG10);G25772(--);G28541(ALG11);G32693(ALG14);G34677(--);G34690(--);G40495(alg7);G43381(--)	K03849+K00737+K00737+K00737+K03850+K03850+K00737+K03844+K07441+K00737+K01001+K01001+K00737
	Metabolism	Lipid metabolism	Arachidonic acid metabolism	4	35	0.733229	1	ko00590	G17625(PLA2-ALPHA);G23675(LKHA4);G39988(LKHA4);MSTRG.32930(SDR1)	K01047+K01254+K01254+K00079
	Metabolism	Biosynthesis of other secondary metabolites	Caffeine metabolism	1	9	0.738472	1	ko00232	G48424(XDH1)	K00106
	Metabolism	Energy metabolism	Photosynthesis - antenna proteins	5	44	0.747417	1	ko00196	G9277(LHCB4.1);G11374(LHCB4.1);G1823(LHCA5);G2422(lhcA-P4);G25861(LHCB4.1)	K08915+K08915+K08911+K08910+K08915
M3 CK vs M3 12 h	Metabolism	Metabolism of terpenoids and polyketides	Diterpenoid biosynthesis	5	44	0.747417	1	ko00904	G7031(KAO1);G23055(GA2OX1);G44080(KAO1);MSTRG.20591(LE);MSTRG.43798(GA20ox1A)	K04123+K04125+K04123+K04124+K05282
	Genetic Information Processing	Replication and repair	Base excision repair	14	117	0.760812	1	ko03410	G8759(POLD4);G9024(NTH1);G14513(--);G14764(MBD4L);G1625(--);G16861(PARP2-A);G18228(tag);G18246(tag);G1802(--);G22246(PARP1);G28914(HMGB1);G32515(--);G33323(tag);G33408(PARP1)	K03505+K10773+K03504+K10801+K01247+K10798+K01246+K01246+K01247+K10798+K10802+K10798+K01246+K10798
	Metabolism	Metabolism of cofactors and vitamins	One carbon pool by folate	6	54	0.776489	1	ko00670	G2203(COG0212);G2313(COG0212);G27075(MTHFR2);G27422(MTHFR2);G31747(purH);G48585(SHM7)	K01934+K01934+K00297+K00297+K00602+K00600
	Genetic Information Processing	Folding, sorting and degradation	Ubiquitin mediated proteolysis	46	366	0.783797	1	ko04120	G8292(UPL3);G8318(UPL4);G10896(MIEL1);G12917(UBC18);G14359(--);G15201(CUL4);G15308(DDB1);G15673(LUL4);G15873(RZFP34);G1635(SKP1A);G16828(RCE1);G17188(FZR2);G17914(SCE1);G20086(SINAT4);G21308(UBC7);G2540(RZPF34);G2547(RZPF34);G26247(SINAT2);G26454(SINAT2);G27457(RZFP34);G28130(DIS1);G28253(RCE1);G33497(CHIP);G35916(--);G36015(--);G37389(RZPF34);G37392(RZPF34);G38369(COP1);G38816(COP1);G39177(SINAT…	K10590+K10590+K10144+K10688+K10144+K10609+K10610+K10604+K10144+K03094+K10579+K03364+K10577+K04506+K10575+K10144+K10144+K04506+K04506+K10144+K04506+K10579+K09561+K03354+K03354+K10144+K10144+K10143+K10143+K04506+K03357+K03357+K03363+K04506+K10144+K03875+K06688+K10604+K10604+K03357+K03363+K04506+K10260+K10144+K03355+K10143
	Metabolism	Lipid metabolism	Sphingolipid metabolism	9	83	0.829094	1	ko00600	G9297(At5g08180);G11598(TSC10B);G15010(SBH1);G22420(AGAL3);G25268(Os02g0639600);G25293(Os02g0639600);G34854(SBH1);G39288(Os02g0581300);MSTRG.22132(SBH2)	K04710+K04708+K04713+K07407+K04712+K04712+K04713+K04710+K04713
	Metabolism	Glycan biosynthesis and metabolism	Other types of O-glycan biosynthesis	4	42	0.851728	1	ko00514	G8902(SEC);G3350(--);G3409(--);G42238(OFUT14)	K09667+K18134+K18134+K03691
	Metabolism	Lipid metabolism	Biosynthesis of unsaturated fatty acids	7	70	0.868698	1	ko01040	G7071(DET2);G9856(hpo-8);G11974(PED1);G20312(ACX4);G26443(FAD2);G27138(ACX1);G27629(ACX2)	K10258+K10703+K07513+K00232+K10256+K00232+K00232
	Metabolism	Amino acid metabolism	Tryptophan metabolism	8	80	0.880707	1	ko00380	G18749(UGT74B1);G27867(CAT1);G27995(CAT1);G29051(UGT74B1);G33022(CAT1);G33025(CAT2);G35324(CAT1);G4458(AMI1)	K11820+K03781+K03781+K11820+K03781+K03781+K03781+K01426
	Metabolism	Glycan biosynthesis and metabolism	Glycosaminoglycan degradation	5	55	0.894327	1	ko00531	G15103(HEXO3);G15719(--);G26866(NAGLU);G26873(NAGLU);G39341(At5g07830)	K12373+K10532+K01205+K01205+K07964
	Metabolism	Energy metabolism	Sulfur metabolism	7	73	0.894752	1	ko00920	G11789(APS1);G12154(APS1);G25040(APR1);G31290(AHL);G31459(AHL);G32169(RCS3);G48063(cys12)	K13811+K13811+K05907+K01082+K01082+K01738+K01738
	Genetic Information Processing	Folding, sorting and degradation	Protein export	18	166	0.895394	1	ko03060	G12237(TATA);G12301(At5g27430);G12381(SRP19);G14531(immp1l);G15532(SECA2);G157(TATA);G1990(TPP2);G1992(TPP1);G21696(At2g39960);G27255(CPFTSY);G29545(BIP4);G33180(CPFTSY);G33189(CPFTSY);G37214(At2g45070);G37328(At2g45070);G46462(Immp1l);G47171(TATA);G47554(BIP4)	K03116+K12948+K03105+K09647+K03070+K03116+K03100+K03100+K12947+K03110+K09490+K03110+K03110+K09481+K09481+K09647+K03116+K09490
	Metabolism	Carbohydrate metabolism	Fructose and mannose metabolism	20	184	0.903582	1	ko00051	G8278(SDH);G1605(MAN7);G19612(ALDP);G19640(MAN7);G19689(FBA2);G20626(HXK1);G20646(PFK3);G21490(PFK3);G21493(PFK1);G21518(HXK1);G23953(MAN2);G28114(PMI1);G29475(PMI1);G29483(PMI1);G42285(PMI1);G42411(FBA2);G44872(PMI1);G44876(PMI1);G44971(PFK3);G46067(VIT_16s0100g00290)	K00008+K19355+K01623+K19355+K01623+K00844+K00850+K00850+K00850+K00844+K19355+K01809+K01809+K01809+K01809+K01623+K01809+K01809+K00850+K00008
	Metabolism	Glycan biosynthesis and metabolism	Glycosylphosphatidylinositol(GPI)-anchor biosynthesis	8	83	0.903602	1	ko00563	G6803(--);G20434(gwt1);G27637(--);G42571(GPAA1);G45718(Pigt);G47019(gpi11);G48842(PIGF);MSTRG.22245(--)	K05289+K05283+K03858+K05289+K05292+K05287+K05287+K03860
	Metabolism	Nucleotide metabolism	Pyrimidine metabolism	44	376	0.9044	1	ko00240	G6588(UMK2);G76(TSO2);G755(--);G8135(PYR5-6);G8759(POLD4);G14513(--);G14962(RNR1);G15159(PYRB3);G15666(RNR2A);G15773(--);G15856(surE);G15865(surE);G16896(NRPB9B);G23851(surE);G27106(W09C3.4);G2821(ctps2);G29743(NDPK3);G29746(NDK4);G30461(--);G30520(--);G33053(surE);G34937(RNR1);G35688(PYD2);G35690(PYD2);G38674(PYRC);G38675(PYR4);G38805(PYR4);G40649(surE);G41453(ctps2);G41692(surE);G41704(surE);G4…	K13800+K10808+K02684+K13421+K03505+K03504+K10807+K00609+K10808+K03787+K03787+K03787+K03017+K03787+K03025+K01937+K00940+K00940+K03026+K03026+K03787+K10807+K01464+K01464+K01465+K01465+K01465+K03787+K01937+K03787+K03787+K03787+K03787+K16329+K01431+K10807+K03787+K03787+K03787+K09903+K01240+K01937+K10808+K03006
	Genetic Information Processing	Folding, sorting and degradation	SNARE interactions in vesicular transport	10	101	0.907476	1	ko04130	G6871(SYP81);G7261(SYP81);G10201(VAMP714);G10269(VAMP714);G11002(SYP41);G11014(GOS11);G1290(COAD);G3019(SYP121);G37857(YKT61);G39436(SEC22)	K08492+K08492+K08515+K08515+K08489+K08495+K08486+K08486+K08516+K08517
	Metabolism	Carbohydrate metabolism	Inositol phosphate metabolism	21	194	0.911903	1	ko00562	G12186(PIP5K1);G12256(IMP1);G13104(IPK1);G14848(RINO1);G16482(ITPK3);G16820(IPK1);G20024(PIP5K1);G23214(--);G26706(FAB1B);G27615(INPS1);G33550(PLC4);G33899(--);G39296(FAB1A);G42837(ITPK3);G43229(ITPK3);G44683(FAB1A);G5801(INPS1);MSTRG.24255(PIP5K6);MSTRG.50415(--);MSTRG.64167(PI4KA1);MSTRG.77002(ITPK1)	K00889+K10047+K10572+K01858+K00913+K10572+K00889+K00889+K00921+K01858+K05857+K19517+K00921+K00913+K00913+K00921+K01858+K00889+K00913+K00888+K00913
	Metabolism	Global and overview maps	2-Oxocarboxylic acid metabolism	17	161	0.911966	1	ko01210	G6287(NAGS1);G10237(VITISV_037692);G18749(UGT74B1);G19895(NAGS2);G23044(CSY2);G23047(CSY3);G23421(ACO3);G25844(ASP1);G26152(CYP79D3);G28143(BCAT2);G29051(UGT74B1);G31150(VITISV_037692);G3457(CYP79D3);G46618(At2g37500);G5590(--);MSTRG.4943(CYP79A1);MSTRG.79975(--)	K14682+K00620+K11820+K14682+K01647+K01647+K01681+K14455+K12153+K00826+K11820+K00620+K12153+K00620+K14682+K12153+K01653
	Metabolism	Glycan biosynthesis and metabolism	Glycosphingolipid biosynthesis - ganglio series	1	17	0.920676	1	ko00604	G15103(HEXO3)	K12373
	Metabolism	Metabolism of other amino acids	Selenocompound metabolism	3	39	0.921207	1	ko00450	G11789(APS1);G12154(APS1);G41376(NFS2)	K13811+K13811+K11717
	Metabolism	Metabolism of cofactors and vitamins	Lipoic acid metabolism	1	18	0.931669	1	ko00785	G26573(LIP2)	K03801
	Metabolism	Glycan biosynthesis and metabolism	Other glycan degradation	5	61	0.937688	1	ko00511	G10084(FUC1);G15103(HEXO3);G23941(At5g13980);G44773(FUC1);G45075(--)	K01206+K12373+K01191+K01206+K01191
	Metabolism	Nucleotide metabolism	Purine metabolism	54	472	0.948649	1	ko00230	G76(TSO2);G755(--);G8759(POLD4);G11789(APS1);G12154(APS1);G12709(PRS1);G14513(--);G14962(RNR1);G15666(RNR2A);G15773(--);G15856(surE);G15865(surE);G16896(NRPB9B);G18132(AAH1);G18302(AAH2);G18309(AAH1);G22468(Os07g0688000);G23851(surE);G24205(RSH3);G27106(W09C3.4);G27542(GK1);G2750(--);G29743(NDPK3);G29746(NDK4);G30461(--);G30520(--);G30601(ASE1);G31747(purH);G3267(GK-2);G33053(surE);G3402(GK-2);G3…	K10808+K02684+K03505+K13811+K13811+K00948+K03504+K10807+K10808+K03787+K03787+K03787+K03017+K02083+K02083+K02083+K01517+K03787+K00951+K03025+K00942+K00942+K00940+K00940+K03026+K03026+K00764+K00602+K00942+K03787+K00942+K01756+K10807+K01427+K00939+K01952+K18532+K03787+K03787+K03787+K03787+K03787+K00948+K00948+K18532+K00873+K10807+K03787+K03787+K03787+K00106+K10808+K03006+K00939
	Metabolism	Amino acid metabolism	Alanine, aspartate and glutamate metabolism	15	154	0.950749	1	ko00250	G15159(PYRB3);G18900(Os02g0134400);G25844(ASP1);G30601(ASE1);G34752(purB);G37059(ASN1);G38152(glmS);G39862(GLN1);G40123(GABA-TP1);G43518(GAD);G43836(GABA-TP3);G45016(Gfpt2);G46761(AO);G47108(GABA-TP1);G47406(AS)	K00609+K00278+K14455+K00764+K01756+K01953+K00820+K01915+K16871+K01580+K16871+K00820+K00278+K16871+K01953
	Metabolism	Amino acid metabolism	Arginine biosynthesis	11	122	0.96029	1	ko00220	G6287(NAGS1);G6695(NOA1);G7789(ARG1);G10237(VITISV_037692);G19895(NAGS2);G25844(ASP1);G31150(VITISV_037692);G35972(URE);G39862(GLN1);G46618(At2g37500);G5590(--)	K14682+K13427+K01476+K00620+K14682+K14455+K00620+K01427+K01915+K00620+K14682
	Metabolism	Metabolism of cofactors and vitamins	Pantothenate and CoA biosynthesis	6	78	0.967885	1	ko00770	G25879(HAL3A);G28143(BCAT2);G35688(PYD2);G35690(PYD2);G44105(PYD3);MSTRG.79975(--)	K01598+K00826+K01464+K01464+K01431+K01653
	Metabolism	Lipid metabolism	Linoleic acid metabolism	3	49	0.973693	1	ko00591	G9541(LOX2.1);G9582(LOX2.1);G17625(PLA2-ALPHA)	K00454+K00454+K01047
	Metabolism	Carbohydrate metabolism	C5-Branched dibasic acid metabolism	1	25	0.975959	1	ko00660	MSTRG.79975(--)	K01653
	Metabolism	Metabolism of cofactors and vitamins	Biotin metabolism	4	61	0.976792	1	ko00780	G39206(KAS2);G41082(HCS1);MSTRG.59743(BIO3-BIO1);MSTRG.64806(BIO3-BIO1)	K09458+K01942+K19562+K19562
	Metabolism	Metabolism of cofactors and vitamins	Vitamin B6 metabolism	2	39	0.978355	1	ko00750	G10454(PDX1);G34682(PPOX1)	K06215+K00275
	Metabolism	Carbohydrate metabolism	Ascorbate and aldarate metabolism	9	112	0.979317	1	ko00053	G6458(UGD1);G12256(IMP1);G15160(VTC2);G16532(VTC2);G19110(UGD5);G28409(UGD2);G38402(--);G41584(MDAR4);MSTRG.40587(RE1)	K00012+K10047+K14190+K14190+K00012+K00012+K08232+K08232+K12447
	Metabolism	Lipid metabolism	Glycerolipid metabolism	23	241	0.983298	1	ko00561	G6077(MGD2);G866(DGK5);G956(--);G981(--);G14568(GPAT1);G14571(GPAT1);G20435(MGD2);G21142(CSE);G21234(MGD2);G22420(AGAL3);G30192(MTP5);G336(SQD1);G36490(LPP1);G38786(GLPK);G40985(LPAT1);G41887(SQD1);G42088(MGLL);G43392(FKBP17-2);G47747(DGAT3);G48596(--);G48831(LPAT5);MSTRG.53640(PDAT1);MSTRG.75896(LPAT2)	K03715+K00901+K00901+K00901+K13508+K13508+K03715+K01054+K03715+K07407+K01054+K06118+K18693+K00864+K00655+K06118+K01054+K21362+K22849+K01054+K13513+K00679+K13523
	Metabolism	Lipid metabolism	Fatty acid biosynthesis	11	135	0.985126	1	ko00061	G7348(LACS9);G7712(LACS9);G2318(BCCP2);G23620(BCCP1);G29426(FATB);G30679(LACS2);G39206(KAS2);G43803(ACCB-1);G46382(LACS2);MSTRG.37957(LACS8);MSTRG.70342(LACS8)	K01897+K01897+K02160+K02160+K10781+K01897+K09458+K02160+K01897+K01897+K01897
	Genetic Information Processing	Folding, sorting and degradation	Protein processing in endoplasmic reticulum	55	511	0.985259	1	ko04141	G7115(PDIL1-6);G11451(HSP90-5);G13528(RMA1H1);G13840(--);G13874(HSP15.4);G16077(SEC23);G1635(SKP1A);G16847(HSP90);G16849(HSP90);G16850(HSP90);G16878(rnf-5);G16971(RMA3);G21308(UBC7);G23141(--);G23991(PDIL2-2);G24425(PDIL1-6);G24467(SAR1A);G25286(RMA1H1);G25301(RMA1H1);G25351(RMA1H1);G25955(SEC23A);G27307(rnf-5);G27775(HSP15.7);G29545(BIP4);G30481(DNAJ1);G31260(HSP70);G32217(HRD3A);G32313(HRD3A);G…	K09580+K09487+K10666+K13993+K13993+K14006+K03094+K09487+K09487+K09487+K10666+K10666+K10575+K08288+K09584+K09580+K07953+K10666+K10666+K10666+K14006+K10666+K13993+K09490+K09503+K03283+K14026+K14026+K14026+K14026+K09561+K09503+K07765+K14009+K14009+K09481+K09481+K10666+K09487+K09584+K09580+K09580+K13993+K09580+K09580+K09562+K13993+K04079+K09490+K10666+K03283+K03283+K13993+K13993+K08288
	Genetic Information Processing	Translation	mRNA surveillance pathway	35	346	0.985545	1	ko03015	G892(PAPS4);G9234(--);G13732(ABH1);G14393(ALY2);G17778(HNRNPA1L2);G18345(TON2);G18616(CPSF100);G18693(PP2A);G1922(RBP1);G20508(B'KAPPA);G21279(ALY4);G22563(CG7185);G25390(SMG7L);G25449(SMG7L);G26622(B'BETA);G26725(B'BETA);G2766(--);G28546(B'ETA);G29847(--);G30342(PEL1);G32844(TOPP9);G34252(PAB2);G34530(PAB2);G36146(--);G39904(Acin1);G41243(PYM);G41631(PSRP2);G43361(PAB2);G43806(--);G43827(B'KAPPA…	K14376+K14376+K12882+K12881+K14411+K11583+K14402+K04382+K14411+K11584+K12881+K14398+K14409+K14409+K11584+K11584+K13917+K11584+K11584+K06965+K06269+K13126+K13126+K14411+K12875+K14294+K13126+K13126+K14376+K11584+K06965+K11584+K13126+K13126+K13126
	Metabolism	Lipid metabolism	Steroid biosynthesis	7	97	0.985985	1	ko00100	G9365(SMO1-1);G26624(FK);G30788(SQS1);G37043(At1g20050);G38112(erg-4);G42709(Smt1-1);G47003(SQE1)	K14423+K00222+K00801+K01824+K00559+K00559+K00511
	Metabolism	Amino acid metabolism	Histidine metabolism	4	68	0.989047	1	ko00340	G24048(PR5K);G30215(HDH);G48303(--);G5129(HISN4)	K11755+K00013+K01663+K01663
	Metabolism	Lipid metabolism	Glycerophospholipid metabolism	30	312	0.990965	1	ko00564	G6887(At1g78690);G6891(At1g78690);G866(DGK5);G956(--);G981(--);G13712(PSD2);G14568(GPAT1);G14571(GPAT1);G17625(PLA2-ALPHA);G22043(--);G22050(--);G22111(--);G22468(Os07g0688000);G24154(GDPD6);G28680(GDPD1);G3174(PLPZETA2);G3175(PLDZETA1);G33523(At1g78690);G36490(LPP1);G40967(PLMT);G40985(LPAT1);G46469(RMF);G4570(TAZ);G47266(GDPD2);G4657(--);G48831(LPAT5);G5514(PLDDELTA);MSTRG.24313(PSD2);MSTRG.498…	K13511+K13511+K00901+K00901+K00901+K01613+K13508+K13508+K01047+K06130+K06130+K06130+K01517+K01126+K18696+K01115+K01115+K13511+K18693+K00550+K00655+K22389+K13511+K18696+K13511+K13513+K01115+K01613+K13511+K13523
	Genetic Information Processing	Translation	Aminoacyl-tRNA biosynthesis	17	198	0.991488	1	ko00970	G26179(At3g46100);G31257(EMB2369);G33042(GATA);G34062(EMB2768);G3876(TWN2);G42801(--);G45601(At1g29880);G47220(GATB);G47543(GATB);G47548(GATB);G47550(GATB);G47598(GATB);G47599(GATB);G48125(--);G4827(OVA4);MSTRG.30546(GATC);MSTRG.47756(At1g29880)	K01892+K01869+K02433+K01866+K01873+K01889+K01880+K02434+K02434+K02434+K02434+K02434+K02434+K01889+K01867+K02435+K01880
	Metabolism	Global and overview maps	Biosynthesis of amino acids	67	625	0.992678	1	ko01230	G6287(NAGS1);G6879(DHAPS-1);G6925(DHAPS-1);G7789(ARG1);G9518(AKHSDH2);G10237(VITISV_037692);G10303(ASA2);G10815(OsASA2);G11947(SAMS2);G12709(PRS1);G15990(SHKA);G16674(SHKA);G19612(ALDP);G19689(FBA2);G19895(NAGS2);G20646(PFK3);G21419(ASA1);G21425(ASA1);G21490(PFK3);G21493(PFK1);G22769(At5g53970);G22844(At5g53970);G212(SKL1);G23044(CSY2);G23047(CSY3);G23421(ACO3);G23929(DAPB1);G24048(PR5K);G25077(T…	K14682+K01626+K01626+K01476+K12524+K00620+K01657+K01657+K00789+K00948+K01626+K01626+K01623+K01623+K14682+K00850+K01657+K01657+K00850+K00850+K00815+K00815+K00891+K01647+K01647+K01681+K00215+K11755+K01696+K00789+K14455+K00789+K00826+K00013+K00620+K01738+K00134+K00134+K00134+K01658+K01714+K00134+K05359+K01915+K00789+K00948+K01623+K00948+K00215+K00215+K01657+K01657+K00850+K12524+K12524+K00873+K00620+…
	Genetic Information Processing	Replication and repair	Non-homologous end-joining	1	33	0.992719	1	ko03450	G45144(KU80)	K10885
	Metabolism	Energy metabolism	Carbon fixation in photosynthetic organisms	15	182	0.992875	1	ko00710	G19612(ALDP);G19689(FBA2);G25844(ASP1);G35683(GAPC);G35685(GAPC);G35692(GAPC3);G36044(GAPC3);G38564(MODA);G39555(MODA);G42411(FBA2);G4284(GAPB);G4300(GAPB);G43854(MODA);G44858(MODA);MSTRG.66238(NADP-ME2)	K01623+K01623+K14455+K00134+K00134+K00134+K00134+K00029+K00029+K01623+K05298+K05298+K00029+K00029+K00029
	Metabolism	Global and overview maps	Fatty acid metabolism	20	231	0.994287	1	ko01212	G7071(DET2);G7348(LACS9);G7712(LACS9);G9856(hpo-8);G11974(PED1);G20312(ACX4);G2318(BCCP2);G23620(BCCP1);G26443(FAD2);G27138(ACX1);G27629(ACX2);G29426(FATB);G30679(LACS2);G39206(KAS2);G43803(ACCB-1);G46382(LACS2);G46998(AIM1);G4903(AIM1);MSTRG.37957(LACS8);MSTRG.70342(LACS8)	K10258+K01897+K01897+K10703+K07513+K00232+K02160+K02160+K10256+K00232+K00232+K10781+K01897+K09458+K02160+K01897+K10527+K10527+K01897+K01897
	Cellular Processes	Transport and catabolism	Phagosome	19	222	0.994328	1	ko04145	G6871(SYP81);G7261(SYP81);G9318(OsI_14861);G19440(RHN1);G26706(FAB1B);G31460(SAG39);G32307(OsI_14861);G32317(OsI_14861);G32365(OsI_14861);G37214(At2g45070);G37328(At2g45070);G39296(FAB1A);G39436(SEC22);G40310(--);G44683(FAB1A);G46779(VATE);G47034(TUBB7);MSTRG.66991(CVA69.24);MSTRG.73989(VHA-c''1)	K08492+K08492+K01365+K07889+K00921+K01365+K01365+K01365+K01365+K09481+K09481+K00921+K08517+K01365+K00921+K02150+K07375+K02145+K03661
	Metabolism	Lipid metabolism	Fatty acid degradation	18	216	0.995485	1	ko00071	G6884(At1g22430);G7348(LACS9);G7712(LACS9);G11974(PED1);G16354(At1g32780);G20312(ACX4);G27138(ACX1);G27629(ACX2);G28819(At4g22110);G28940(At1g32780);G30679(LACS2);G41221(At4g22110);G4167(At5g42250);G46382(LACS2);G46998(AIM1);G4903(AIM1);MSTRG.37957(LACS8);MSTRG.70342(LACS8)	K00121+K01897+K01897+K07513+K00001+K00232+K00232+K00232+K00121+K00001+K01897+K00121+K00121+K01897+K10527+K10527+K01897+K01897
	Metabolism	Amino acid metabolism	Glycine, serine and threonine metabolism	19	229	0.996564	1	ko00260	G7945(HPR3);G9431(GDH3);G9518(AKHSDH2);G12356(At4g29890);G17099(At1g62810);G17128(At1g62810);G17135(At1g62810);G25077(TSB);G41037(GDH3);G42111(SR);G43545(--);G45436(AKHSDH2);G45449(AKHSDH1);G47101(AO1);G48585(SHM7);G5346(TSB);G5347(TSB);MSTRG.38555(LPD1);MSTRG.45530(AO1)	K15919+K02437+K12524+K00499+K00276+K00276+K00276+K01696+K02437+K12235+K00276+K12524+K12524+K00276+K00600+K01696+K01696+K00382+K00276
	Cellular Processes	Transport and catabolism	Endocytosis	42	447	0.998508	1	ko04144	G7148(--);G9753(SKD1);G11138(IST1);G11181(IST1);G11361(SPCC794.11c);G11822(VPS24-1);G12186(PIP5K1);G13535(YPT3);G16582(ARPC5A);G16897(AMSH3);G17483(VPS25);G19440(RHN1);G20024(PIP5K1);G20157(CHC2);G20677(IST1);G20749(VPS2.1);G21526(--);G21584(VPS2.1);G2206(--);G23214(--);G31184(VPS28-2);G31231(VPS28-2);G31260(HSP70);G31432(AGD5);G3174(PLPZETA2);G3175(PLDZETA1);G33441(At3g51250);G34596(--);G3955(AG…	K19476+K12196+K19476+K19476+K12471+K12193+K00889+K07904+K05754+K11866+K12189+K07889+K00889+K04646+K19476+K12191+K19476+K12191+K19476+K00889+K12184+K12184+K03283+K12486+K01115+K01115+K19366+K11866+K12493+K07904+K19476+K19476+K12196+K12486+K12493+K19476+K03283+K03283+K01115+K00889+K07904+K12483
	Metabolism	Amino acid metabolism	Valine, leucine and isoleucine biosynthesis	2	62	0.998951	1	ko00290	G28143(BCAT2);MSTRG.79975(--)	K00826+K01653
	Cellular Processes	Transport and catabolism	Autophagy - other eukaryotes	6	116	0.999304	1	ko04136	G16341(pop3);G18693(PP2A);G19212(ATG101);G27526(ATG8F);G44528(ATG8C);G5422(ATG13A)	K08266+K04382+K19730+K08341+K08341+K08331
	Genetic Information Processing	Transcription	RNA polymerase	5	105	0.99936	1	ko03020	G16896(NRPB9B);G27106(W09C3.4);G30461(--);G30520(--);MSTRG.40175(RE2)	K03017+K03025+K03026+K03026+K03006
	Metabolism	Global and overview maps	Carbon metabolism	73	728	0.9994	1	ko01200	G6884(At1g22430);G7945(HPR3);G9431(GDH3);G12709(PRS1);G1327(GLO4);G18510(PGIC1);G19612(ALDP);G19689(FBA2);G20190(At1g13700);G20626(HXK1);G20646(PFK3);G21490(PFK3);G21493(PFK1);G21518(HXK1);G23044(CSY2);G23047(CSY3);G23302(ICL);G23306(ICL2);G23318(ICL);G23320(ICL2);G23414(ICL);G23421(ACO3);G2318(BCCP2);G23620(BCCP1);G25844(ASP1);G27075(MTHFR2);G27422(MTHFR2);G27867(CAT1);G27995(CAT1);G28819(At4g22…	K00121+K15919+K02437+K00948+K11517+K01810+K01623+K01623+K01057+K00844+K00850+K00850+K00850+K00844+K01647+K01647+K01637+K01637+K01637+K01637+K01637+K01681+K02160+K02160+K14455+K00297+K00297+K03781+K03781+K00121+K01738+K03781+K03781+K00033+K03781+K00134+K00134+K00134+K00134+K00131+K00131+K00033+K00029+K01638+K01638+K01638+K00029+K00122+K02437+K01638+K00121+K05605+K00948+K00121+K01623+K00948+K01638+…
	Metabolism	Carbohydrate metabolism	Pyruvate metabolism	21	280	0.999704	1	ko00620	G19437(DJ1D);G21919(GLX2-2);G2318(BCCP2);G23620(BCCP1);G3253(DLD);G3309(DLD);G38564(MODA);G38853(MLS);G38871(MLS);G38875(MLS);G39555(MODA);G41176(MLS);G42670(MLS);G42991(GLX2-2);G43803(ACCB-1);G43854(MODA);G4388(At1g67280);G44858(MODA);G46504(At4g26390);MSTRG.38555(LPD1);MSTRG.66238(NADP-ME2)	K18881+K01069+K02160+K02160+K00102+K00102+K00029+K01638+K01638+K01638+K00029+K01638+K01638+K01069+K02160+K00029+K01759+K00029+K00873+K00382+K00029
	Metabolism	Carbohydrate metabolism	Propanoate metabolism	5	116	0.999821	1	ko00640	G2318(BCCP2);G23620(BCCP1);G41468(At3g24360);G43803(ACCB-1);MSTRG.38555(LPD1)	K02160+K02160+K05605+K02160+K00382
	Genetic Information Processing	Folding, sorting and degradation	RNA degradation	25	325	0.999824	1	ko03018	G8996(CAF1-6);G10026(CAF1-9);G10171(CAF1-9);G20646(PFK3);G21490(PFK3);G21493(PFK1);G23585(PAT1H1);G29091(LSM3B);G29152(LSM3B);G30579(VIP3);G31047(HSP68);G34252(PAB2);G34530(PAB2);G37482(CPN60B4);G37484(CPN60B4);G40180(CPN60B4);G40210(CPN60B4);G40215(CPN60B3);G41631(PSRP2);G43361(PAB2);G44601(--);G44971(PFK3);MSTRG.39082(PAB7);MSTRG.5170(PSRP2);MSTRG.66829(PAB7)	K12581+K12581+K12581+K00850+K00850+K00850+K12617+K12622+K12622+K12602+K04043+K13126+K13126+K04077+K04077+K04077+K04077+K04077+K13126+K13126+K12589+K00850+K13126+K13126+K13126
	Metabolism	Lipid metabolism	Ether lipid metabolism	4	104	0.999837	1	ko00565	G17625(PLA2-ALPHA);G3174(PLPZETA2);G3175(PLDZETA1);G5514(PLDDELTA)	K01047+K01115+K01115+K01115
	Metabolism	Metabolism of terpenoids and polyketides	Monoterpenoid biosynthesis	2	76	0.999845	1	ko00902	G35441(SDR2b);G35545(SDR2b)	K15095+K15095
	Metabolism	Amino acid metabolism	Valine, leucine and isoleucine degradation	9	174	0.999944	1	ko00280	G11974(PED1);G17109(HMGS);G17114(HMGS);G20357(At4g16800);G28143(BCAT2);G3537(HMGCL);G41468(At3g24360);G43895(MCCA);MSTRG.38555(LPD1)	K07513+K01641+K01641+K05607+K00826+K01640+K05605+K01968+K00382
	Metabolism	Amino acid metabolism	Lysine degradation	3	105	0.999976	1	ko00310	G1067(LKR/SDH);G1084(LKR/SDH);G11416(SUVH2)	K14157+K14157+K11420
	Genetic Information Processing	Transcription	Basal transcription factors	4	122	0.999983	1	ko03022	G1869(TAF4B);G1871(TAF4B);G23655(--);G24010(--)	K03129+K03129+K03137+K03137
	Metabolism	Carbohydrate metabolism	Glycolysis / Gluconeogenesis	30	407	0.999988	1	ko00010	G6884(At1g22430);G16354(At1g32780);G18510(PGIC1);G19612(ALDP);G19689(FBA2);G20626(HXK1);G20646(PFK3);G21490(PFK3);G21493(PFK1);G21518(HXK1);G25385(PDC1);G28819(At4g22110);G28940(At1g32780);G32208(GALM);G32284(Galm);G32286(GALM);G35683(GAPC);G35685(GAPC);G35692(GAPC3);G36044(GAPC3);G37840(GAPN);G37876(GAPN);G41221(At4g22110);G41712(Galm);G4167(At5g42250);G42411(FBA2);G44971(PFK3);G45640(--);G46504…	K00121+K00001+K01810+K01623+K01623+K00844+K00850+K00850+K00850+K00844+K01568+K00121+K00001+K01785+K01785+K01785+K00134+K00134+K00134+K00134+K00131+K00131+K00121+K01785+K00121+K01623+K00850+K01792+K00873+K00382
	Metabolism	Carbohydrate metabolism	Citrate cycle (TCA cycle)	5	142	0.999992	1	ko00020	G18555(ACLA-1);G23044(CSY2);G23047(CSY3);G23421(ACO3);MSTRG.38555(LPD1)	K01648+K01647+K01647+K01681+K00382
	Genetic Information Processing	Transcription	Spliceosome	32	441	0.999996	1	ko03040	G6114(At1g07170);G7645(RS41);G8347(YLS8);G8610(--);G13732(ABH1);G14393(ALY2);G15377(SNRNP40);G15634(Os08g0127700);G15981(SC35);G19661(RNU1);G20534(GRP10);G21279(ALY4);G21673(--);G22270(THO3);G24265(Snrpe);G24885(U2AF35A);G26582(--);G26729(U2AF35A);G27908(SR45A);G29091(LSM3B);G29152(LSM3B);G29896(SR45A);G31260(HSP70);G34334(CDC40);G34564(YLS8);G3785(SMD3B);G39904(Acin1);G40421(RS31);G42404(At1g071…	K12834+K12893+K12859+K12837+K12882+K12881+K12857+K12819+K12891+K11093+K11093+K12881+K12896+K12880+K11097+K12836+K12836+K12836+K12897+K12622+K12622+K12897+K03283+K12816+K12859+K11088+K12875+K12893+K12834+K12822+K03283+K03283
	Genetic Information Processing	Translation	RNA transport	35	472	0.999997	1	ko03013	G818(At1g54290);G875(At1g54290);G13732(ABH1);G14393(ALY2);G15142(CTHT_0029840);G15709(CG1);G17914(SCE1);G20913(NUP1);G21279(ALY4);G22270(THO3);G23355(SUMO2);G25359(TIF3D1);G30425(THO6);G31362(TIF3D1);G33977(--);G34252(PAB2);G34530(PAB2);G38186(RR4);G38229(RR4);G38310(RR4);G38350(RR4);G39904(Acin1);G41243(PYM);G41631(PSRP2);G42274(EIF4G);G43361(PAB2);G44527(At1g54290);G46118(--);G46742(--);MSTRG.3…	K03113+K03113+K12882+K12881+K03243+K14321+K10577+K14317+K12881+K12880+K12160+K03251+K13175+K03251+K03539+K13126+K13126+K03754+K03754+K03754+K03754+K12875+K14294+K13126+K03260+K13126+K03113+K14321+K14321+K13126+K03259+K18213+K13126+K13126+K03239
	Genetic Information Processing	Translation	Ribosome biogenesis in eukaryotes	10	244	1	1	ko03008	G6272(HD6);G6901(NOP5-2);G1577(SWA1);G28166(--);G33977(--);G34056(--);G37310(AAK6);G41738(CKB1);G42567(AAK6);G42732(SBDS)	K03097+K14565+K14549+K14557+K03539+K14559+K18532+K03115+K18532+K14574
	Metabolism	Energy metabolism	Oxidative phosphorylation	9	284	1	1	ko00190	G13304(AVP1);G22157(At3g52300);G22430(At5g47030);G24396(PPA4);G26366(PPA4);G46779(VATE);G5967(COX15);MSTRG.66991(CVA69.24);MSTRG.73989(VHA-c''1)	K01507+K02138+K02134+K01507+K01507+K02150+K02259+K02145+K03661
	Genetic Information Processing	Translation	Ribosome	50	762	1	1	ko03010	G6493(RPL34);G6495(RPL34);G6628(RPL34);G6858(RPL15);G7340(RPL21);G7342(--);G7673(RPL21);G772(RPS10);G9488(RPL6);G11865(rpmG);G143(RPL27);G17994(RPL17);G18164(RPL17);G21951(RPS16);G24251(rpmH);G24452(rpmH);G2463(RPS23);G25447(RPL34);G25503(RPL34);G29024(rpmJ);G29123(RPL18A);G30428(RPS16-2);G30431(RPS16-2);G31336(RPL21M);G31755(rplL);G31815(RPS6);G31908(RPL11);G32726(RPL4);G33118(RPS16-2);G3355(RPL…	K02915+K02915+K02915+K02876+K02888+K02888+K02888+K02946+K02933+K02913+K02899+K02879+K02879+K02960+K02914+K02914+K02973+K02914+K02914+K02919+K02882+K02959+K02959+K02888+K02935+K02990+K02867+K02926+K02959+K02867+K02915+K02990+K02973+K02881+K02885+K02998+K02998+K02893+K02931+K02888+K02946+K02971+K02985+K02953+K02935+K02923+K02985+K02985+K02864+K02864
	Genetic Information Processing	Folding, sorting and degradation	Proteasome	3	157	1	1	ko03050	G11895(RPN12A);G14980(--);G30364(PAA1)	K03031+K03031+K02730
	Organismal Systems	Environmental adaptation	Plant-pathogen interaction	139	672	2.046e-14	2.55749e-12	ko04626	G62(MYB36);G7377(MYB330);G7512(CNGC3);G7849(CNGC3);G7852(CNGC1);G8559(MYB15);G8580(KCS20);G8847(CML3);G9742(At4g27220);G9840(MPK3);G9858(MYB48);G10189(MPK3);G10450(PTI6);G10528(WRKY24);G10534(PTI6);G10918(MYB330);G1098(MYB59);G11295(CAM);G11893(MYB2);G14361(MYB61);G14468(RPP13L4);G15646(At4g27190);G15871(--);G16427(FSH2);G16847(HSP90);G16850(HSP90);G17837(At4g27190);G17844(--);G17974(MYB73);G1830…	K09422+K09422+K05391+K05391+K05391+K09422+K15397+K13448+K13459+K20536+K09422+K20536+K13434+K13424+K13434+K09422+K09422+K13448+K09422+K09422+K13457+K13459+K09422+K02183+K09487+K09487+K13459+K09422+K09422+K09422+K09422+K13459+K09422+K13448+K09422+K13412+K09422+K09422+K09422+K09422+K09422+K13429+K09422+K09422+K13412+K09422+K09422+K13448+K13448+K13412+K13412+K13412+K13412+K13425+K13457+K13412+K13412+…
	Environmental Information Processing	Signal transduction	MAPK signaling pathway - plant	90	388	1.55121e-12	9.69504e-11	ko04016	G6358(SRK2I);G7244(PP2CA);G7804(ACS1);G803(CHI2);G896(CHI2);G9840(MPK3);G10189(MPK3);G10337(At2g29380);G10528(WRKY24);G10553(OXI1);G11468(ETR2);G13092(NTF3);G16427(FSH2);G1603(MPK1);G16636(MKS1);G16668(SAPK1);G1721(ACS1);G1723(ACS1);G1726(ACS1);G18351(ACS1);G19530(SAPK1);G19537(CHIT1B);G19540(CHI2);G19925(MKK9);G20723(PP2C06);G20746(PP2C06);G21645(EIN4);G21782(ERL2);G21871(PYL4);G27332(WRKY22);G2…	K14498+K14497+K20772+K20547+K20547+K20536+K20536+K14497+K13424+K20714+K14509+K20535+K02183+K20535+K20725+K14498+K20772+K20772+K20772+K20772+K14498+K20547+K20547+K20604+K14497+K14497+K14509+K20718+K14496+K13425+K03781+K20547+K20547+K20547+K03781+K02183+K20772+K02183+K14498+K20772+K13425+K20772+K13425+K13414+K13449+K13420+K13425+K03781+K03781+K13424+K20536+K02183+K02183+K02183+K20538+K13424+K13447+…
	Metabolism	Global and overview maps	Biosynthesis of secondary metabolites	485	3434	3.82741e-12	1.59475e-10	ko01110	G6059(PER47);G6196(CA1);G6207(BETA-OHASE);G6226(CA2);G6307(CYP81D11);G6347(PER10);G6443(CCOAOMT);G6471(PHO1);G6757(SGRL);G7005(BGLU12);G7031(KAO1);G7071(DET2);G7299(UGT709C2);G7332(UGT709C2);G7335(UGT709C2);G7339(UGT709C2);G7804(ACS1);G7945(HPR3);G794(DET2);G8067(CER1);G8429(PER5);G8580(KCS20);G866(DGK5);G9058(HEMB1);G9074(--);G9499(At4g26390);G9518(AKHSDH2);G9541(LOX2.1);G956(--);G9582(LOX2.1);G…	K00430+K15746+K15746+K15746+K13260+K00430+K00588+K00688+K22013+K01188+K04123+K10258+K21373+K21373+K21373+K21373+K20772+K15919+K09591+K15404+K00430+K15397+K00901+K01698+K01214+K00873+K12524+K00454+K00901+K00454+K00975+K00901+K05349+K05349+K05349+K05349+K05349+K14157+K01657+K14157+K00422+K00422+K00422+K00705+K05894+K00789+K07513+K21026+K10047+K13600+K00948+K00616+K13065+K00511+K00511+K01613+K01613+…
	Metabolism	Biosynthesis of other secondary metabolites	Phenylpropanoid biosynthesis	95	473	1.73386e-09	5.41832e-08	ko00940	G6059(PER47);G6347(PER10);G6443(CCOAOMT);G7005(BGLU12);G8429(PER5);G9855(--);G9911(--);G9919(BACOVA_02659);G9941(gluA);G9985(bglX);G13248(Os09g0544000);G16167(PER5);G16235(CCOAOMT1);G1710(At1g30760);G1713(At5g44400);G17633(CYP73A12);G19349(ELI3);G19356(10HGO);G19359(ELI3);G19364(10HGO);G19380(MTD);G19386(10HGO);G19547(PER5);G21025(HST);G21032(HST);G21164(GSVIVT00023967001);G21278(SHT);G21281(SHT)…	K00430+K00430+K00588+K01188+K00430+K05349+K05349+K05349+K05349+K05349+K13065+K00430+K00588+K22395+K22395+K00487+K00083+K00083+K00083+K00083+K00083+K00083+K00430+K13065+K13065+K00430+K13065+K13065+K05350+K10775+K05350+K09754+K09754+K09754+K09754+K10775+K10775+K00430+K00083+K00430+K00430+K18368+K00430+K00588+K00588+K00588+K00430+K00430+K00430+K00430+K00430+K00430+K00430+K00430+K01904+K06892+K06892+…
	Environmental Information Processing	Signal transduction	Plant hormone signal transduction	96	521	1.24622e-07	3.116e-06	ko04075	G6358(SRK2I);G6798(GBF4);G7244(PP2CA);G8226(RR9);G84(IAA14);G9688(TGA2.2);G971(TIFY10A);G10161(TGAL1);G10337(At2g29380);G1057(TIFY10A);G10810(AUX22D);G10849(GID1C);G10853(GID1B);G11185(--);G11263(GH3.6);G11468(ETR2);G11489(AUX22B);G12203(AUX22D);G12209(IAA4);G12251(IAA14);G12324(IAA14);G12377(ARF9);G1341(TIFY10A);G1369(TIFY10A);G15894(TGA3);G16668(SAPK1);G16737(AUX22D);G17180(GH3.6);G18159(IAA17)…	K14498+K14432+K14497+K14492+K14484+K14431+K13464+K14431+K14497+K13464+K14484+K14493+K14493+K14490+K14487+K14509+K14484+K14484+K14484+K14484+K14484+K14486+K13464+K13464+K14431+K14498+K14484+K14487+K14484+K14432+K14498+K14497+K14497+K14509+K13946+K14496+K14487+K13464+K13464+K13464+K14487+K14432+K14485+K14485+K14485+K14484+K14484+K13946+K14487+K14484+K14498+K14486+K13449+K14486+K14486+K14486+K14487+…
	Metabolism	Biosynthesis of other secondary metabolites	Stilbenoid, diarylheptanoid and gingerol biosynthesis	22	76	1.2181e-05	0.000226323	ko00945	G6443(CCOAOMT);G676(OMT3);G13248(Os09g0544000);G16235(CCOAOMT1);G17633(CYP73A12);G21025(HST);G21032(HST);G21278(SHT);G21281(SHT);G25739(CYP98A3);G26051(CYP98A3);G26105(CYP98A3);G26108(CYP98A2);G28197(CCOAOMT);G28215(CCOAOMT3);G28234(CCOAOMT);G40731(CCOAOMT);G40736(CCOAOMT);G42857(HST);G595(OMT3);G599(OMT3);MSTRG.4013(SAT)	K00588+K16040+K13065+K00588+K00487+K13065+K13065+K13065+K13065+K09754+K09754+K09754+K09754+K00588+K00588+K00588+K00588+K00588+K13065+K16040+K16040+K13065
	Metabolism	Global and overview maps	Metabolic pathways	701	5738	1.2674e-05	0.000226323	ko01100	G6059(PER47);G6077(MGD2);G6196(CA1);G6207(BETA-OHASE);G6226(CA2);G6262(AAE3);G6306(AAE3);G6347(PER10);G6348(AAE3);G6375(AAE3);G6408(SAMDC);G6443(CCOAOMT);G6458(UGD1);G6471(PHO1);G6558(BXL6);G6588(UMK2);G6648(TPPF);G6803(--);G7005(BGLU12);G7031(KAO1);G7071(DET2);G7215(CSE);G7260(At3g55800);G7348(LACS9);G7437(EP3);G7603(CHIT3);G7625(CHIT3);G7629(SE2);G7690(CHIT3);G7712(LACS9);G7798(PECS-2.1);G7804(…	K00430+K03715+K15746+K15746+K15746+K22133+K22133+K00430+K22133+K22133+K01611+K00588+K00012+K00688+K15920+K13800+K01087+K05289+K01188+K04123+K10258+K01054+K01100+K01897+K01183+K01183+K01183+K01183+K01183+K01897+K01051+K20772+K15919+K09591+K03849+K00949+K20547+K13421+K00008+K00430+K15397+K00901+K03505+K20547+K01698+K01214+K01183+K01183+K00873+K12524+K00454+K00901+K00454+K00975+K12449+K00901+K05349+…
	Metabolism	Metabolism of cofactors and vitamins	Nicotinate and nicotinamide metabolism	21	76	4.126e-05	0.00064469	ko00760	G13844(--);G15856(surE);G15865(surE);G1544(--);G1730(QS);G18900(Os02g0134400);G23851(surE);G2612(URH1);G33053(surE);G39708(QS);G40649(surE);G41692(surE);G41704(surE);G41708(--);G41713(surE);G43914(NUDT19);G46761(AO);G47681(surE);G47690(--);G47840(--);MSTRG.12701(URH1)	K18551+K03787+K03787+K18551+K03517+K00278+K03787+K01240+K03787+K03517+K03787+K03787+K03787+K03787+K03787+K03426+K00278+K03787+K03787+K03787+K01240
	Metabolism	Carbohydrate metabolism	Galactose metabolism	33	151	6.7211e-05	0.00093349	ko00052	G11121(INV1);G18147(Os06g0675700);G18148(Os06g0675700);G18242(Os06g0675700);G18247(Os06g0675700);G18327(Os06g0675700);G18904(RFS5);G19634(GOLS2);G20626(HXK1);G20646(PFK3);G21490(PFK3);G21493(PFK1);G21518(HXK1);G21840(TIV1);G26210(RFS2);G26285(RFS2);G2992(INV1);G2993(INV1);G32208(GALM);G32284(Galm);G32286(GALM);G32432(TIV1);G36645(TIV1);G40295(GALM);G41031(RFS6);G44971(PFK3);G45635(GOLS2);G46959(R…	K01193+K01187+K01187+K01187+K01187+K01187+K06617+K18819+K00844+K00850+K00850+K00850+K00844+K01193+K06617+K06617+K01193+K01193+K01785+K01785+K01785+K01193+K01193+K01785+K06617+K00850+K18819+K06617+K06617+K06617+K06617+K01193+K12447
	Metabolism	Carbohydrate metabolism	Pentose and glucuronate interconversions	33	160	0.000215881	0.00269852	ko00040	G6458(UGD1);G7798(PECS-2.1);G8278(SDH);G8496(--);G8596(PMR6);G8739(PMR6);G1136(PMEU1);G1248(PMEU1);G16514(XK2);G19110(UGD5);G19252(9612);G20938(XK2);G24379(PME1);G24382(MPE3);G24392(--);G24559(--);G26620(At3g53190);G28554(At5g63180);G29290(PME17);G29292(PECS-2.1);G33261(PME7);G34908(OSB1);G39224(PME44);G39228(PME44);G41995(PMEU1);G45317(AKR4C11);G46992(PME17);G47222(PECS-2.1);G4817(PMR6);MSTRG.11…	K00012+K01051+K00008+K01728+K01728+K01728+K01051+K01051+K00854+K00012+K01728+K00854+K01051+K01051+K01051+K01051+K01728+K01728+K01051+K01051+K01051+K01051+K01051+K01051+K01051+K00002+K01051+K01051+K01728+K01051+K12447+K01051+K01051
	Metabolism	Carbohydrate metabolism	Amino sugar and nucleotide sugar metabolism	61	363	0.000364587	0.00414304	ko00520	G6458(UGD1);G6558(BXL6);G7437(EP3);G7603(CHIT3);G7625(CHIT3);G7629(SE2);G7690(CHIT3);G803(CHI2);G896(CHI2);G9165(CHIT3);G9168(SE2);G9679(AGPB1);G9771(AXS1);G10054(AXS2);G10082(AXS2);G10473(UXS3);G13001(SQD1);G15103(HEXO3);G16071(RHM1);G18220(MUR4);G18431(Cht5);G19110(UGD5);G19537(CHIT1B);G19540(CHI2);G20626(HXK1);G21518(HXK1);G24806(AGPS1);G2761(Cht5);G2764(Cht6);G27895(CHIT1B);G27925(CHIT1B);G27…	K00012+K15920+K01183+K01183+K01183+K01183+K01183+K20547+K20547+K01183+K01183+K00975+K12449+K12449+K12449+K08678+K06118+K12373+K12450+K12448+K01183+K00012+K20547+K20547+K00844+K00844+K00975+K01183+K01183+K20547+K20547+K20547+K01809+K01809+K01809+K12446+K12446+K01183+K06118+K01209+K13648+K00820+K00820+K13648+K06118+K01809+K12448+K00820+K20547+K20547+K01183+K01183+K01183+K08679+K00975+K01183+K01183+…
	Metabolism	Metabolism of terpenoids and polyketides	Zeatin biosynthesis	12	38	0.000482437	0.00502538	ko00908	G6156(CKX6);G17575(CKX5);G22292(CKX7);G22870(IPT9);G2552(UGT73C6);G2575(UGT73D1);G26163(ZOG1);G28086(CYP735A2);G3348(ZOX1);G3407(ZOX1);G47717(ZOG1);MSTRG.76254(CKX7)	K00279+K00279+K00279+K00791+K13496+K13496+K13495+K10717+K13495+K13495+K13495+K00279
	Metabolism	Biosynthesis of other secondary metabolites	Isoquinoline alkaloid biosynthesis	19	85	0.00168556	0.0162073	ko00950	G11278(PPO);G11493(PPO);G11513(--);G16485(co-2);G17099(At1g62810);G17128(At1g62810);G17135(At1g62810);G22769(At5g53970);G22844(At5g53970);G25258(AS1);G25844(ASP1);G25938(co-2);G25939(co-2);G31286(PPO);G3203(AS1);G44868(PPO);G47101(AO1);MSTRG.17670(co-2);MSTRG.56589(co-2)	K00422+K00422+K00422+K00422+K00276+K00276+K00276+K00815+K00815+K00422+K14455+K00422+K00422+K00422+K00422+K00422+K00276+K00422+K00422
	Metabolism	Metabolism of terpenoids and polyketides	Carotenoid biosynthesis	20	93	0.0021159	0.018892	ko00906	G6196(CA1);G6207(BETA-OHASE);G6226(CA2);G10064(FTSH10);G10070(CYP707A2);G10288(CYP707A2);G12504(CYP707A1);G14545(--);G17300(CYP707A1);G17319(CCD4);G17500(CYP707A1);G17501(CYP707A1);G17511(CCD4);G17530(CYP707A1);G23052(NCED1);G23076(NCED1);G38158(CYP707A1);G38600(NCED1);G38604(NCED1);G41746(CYP707A1)	K15746+K15746+K15746+K09843+K09843+K09843+K09843+K09840+K09843+K09840+K09843+K09843+K09840+K09843+K09840+K09840+K09843+K09840+K09840+K09843
	Metabolism	Biosynthesis of other secondary metabolites	Indole alkaloid biosynthesis	17	76	0.00286467	0.0216249	ko00901	G12157(At1g28580);G14075(At1g28600);G14293(At1g28590);G14368(At1g28570);G25405(At1g28590);G25412(At2g27360);G25422(At1g28580);G25529(At1g28600);G25536(At1g28580);G2808(At1g28590);G31379(At1g28590);G31447(At1g28590);G31451(At2g27360);G32244(At1g28600);G46323(At1g31550);G5406(AAE);G5412(AAE)	K21026+K21026+K21026+K21026+K21026+K21026+K21026+K21026+K21026+K21026+K21026+K21026+K21026+K21026+K21026+K21026+K21026
	Metabolism	Metabolism of terpenoids and polyketides	Brassinosteroid biosynthesis	16	70	0.00298608	0.0216249	ko00905	G794(DET2);G20507(CYP734A1);G3332(CYP734A1);G3337(CYP734A1);G34305(DET2);G38516(CYP71A1);G38517(CYP76C4);G38528(CYP750A1);G38532(CYP71A1);G39435(CYP750A1);G39437(CYP71A2);G39441(CYP75B2);G39487(CYP750A1);G39488(CYP75B2);MSTRG.42287(CYP85A1);MSTRG.76571(CYP85A1)	K09591+K15639+K15639+K15639+K09591+K20623+K20623+K20623+K20623+K20623+K20623+K20623+K20623+K20623+K09590+K09590
	Metabolism	Metabolism of terpenoids and polyketides	Sesquiterpenoid and triterpenoid biosynthesis	22	109	0.003038	0.0216249	ko00909	G13558(SQE1);G13561(SQE3);G25137(TPS4);G25138(TPS13);G25143(TPS13);G25167(--);G25175(TPS4);G25178(TPS4);G26102(PVS1);G30788(SQS1);G30797(SQS1);G41596(TPS4);G41597(TPS4);G44986(SQE3);G46031(BAS);G46326(TPS4);G47003(SQE1);MSTRG.48532(CYP71D55);MSTRG.50891(TPS32);MSTRG.63278(TPS13);MSTRG.69427(PVS1);MSTRG.73971(CYP71D55)	K00511+K00511+K14175+K14175+K14175+K14175+K14175+K14175+K14182+K00801+K00801+K14175+K14175+K00511+K15813+K14175+K00511+K15472+K14182+K14175+K14182+K15472
	Metabolism	Carbohydrate metabolism	Starch and sucrose metabolism	67	442	0.00311399	0.0216249	ko00500	G6471(PHO1);G6648(TPPF);G7005(BGLU12);G9074(--);G9679(AGPB1);G9855(--);G9911(--);G9919(BACOVA_02659);G9941(gluA);G9985(bglX);G11121(INV1);G11519(DPE2);G14175(glpV);G18147(Os06g0675700);G18148(Os06g0675700);G18242(Os06g0675700);G18247(Os06g0675700);G18327(Os06g0675700);G20626(HXK1);G21518(HXK1);G21840(TIV1);G23307(TPS6);G24638(At4g39010);G24806(AGPS1);G25036(--);G25095(BGLU46);G25177(AMY1.1);G2549…	K00688+K01087+K01188+K01214+K00975+K05349+K05349+K05349+K05349+K05349+K01193+K00705+K00688+K01187+K01187+K01187+K01187+K01187+K00844+K00844+K01193+K16055+K01179+K00975+K19891+K05350+K01176+K05350+K01087+K00688+K00700+K16055+K01087+K01087+K00703+K01193+K01193+K16055+K01193+K00688+K00688+K00688+K00688+K00688+K00705+K16055+K01193+K16055+K05350+K05350+K00703+K01087+K16055+K00695+K00705+K00705+K01214+…
	Metabolism	Biosynthesis of other secondary metabolites	Isoflavonoid biosynthesis	6	15	0.00346615	0.0228037	ko00943	G6307(CYP81D11);G19945(CYP81E8);G43971(CYP81D11);G46587(CYP81E8);G46588(CYP81E8);G5642(CYP81E8)	K13260+K13260+K13260+K13260+K13260+K13260
	Organismal Systems	Environmental adaptation	Circadian rhythm - plant	22	113	0.00479582	0.0299739	ko04712	G6118(APRR5);G6717(GI);G11829(APRR5);G14394(HY5);G15821(GI);G15833(GI);G24360(ELF3-2);G31094(COP1);G31095(COP1);G38369(COP1);G38814(COP1);G38815(COP1);G38816(COP1);G40289(CCA1);G41738(CKB1);G409(LHY);G424(LHY);G44275(GI);G44276(GI);G48075(ADO1);G5544(APRR5);MSTRG.8310(RUP2)	K12130+K12124+K12130+K16241+K12124+K12124+K12125+K10143+K10143+K10143+K10143+K10143+K10143+K12133+K03115+K12133+K12133+K12124+K12124+K12115+K12130+K10143
	Metabolism	Lipid metabolism	Arachidonic acid metabolism	9	35	0.010787	0.0617965	ko00590	G9025(GPX2);G9028(GPX2);G9037(GPX2);G17625(PLA2-ALPHA);G23128(CYP72A15);G23675(LKHA4);G29133(GGT3);G39988(LKHA4);MSTRG.32930(SDR1)	K00432+K00432+K00432+K01047+K07425+K01254+K18592+K01254+K00079
	Metabolism	Biosynthesis of other secondary metabolites	Flavonoid biosynthesis	19	100	0.0108762	0.0617965	ko00941	G6443(CCOAOMT);G13248(Os09g0544000);G16235(CCOAOMT1);G17633(CYP73A12);G21025(HST);G21032(HST);G21278(SHT);G21281(SHT);G25739(CYP98A3);G26051(CYP98A3);G26105(CYP98A3);G26108(CYP98A2);G28197(CCOAOMT);G28215(CCOAOMT3);G28234(CCOAOMT);G40731(CCOAOMT);G40736(CCOAOMT);G42857(HST);MSTRG.4013(SAT)	K00588+K13065+K00588+K00487+K13065+K13065+K13065+K13065+K09754+K09754+K09754+K09754+K00588+K00588+K00588+K00588+K00588+K13065+K13065
	Metabolism	Amino acid metabolism	Cysteine and methionine metabolism	42	271	0.0117228	0.0637108	ko00270	G6408(SAMDC);G7804(ACS1);G9518(AKHSDH2);G11947(SAMS2);G12408(SAHH);G14377(SAMDC);G1721(ACS1);G1723(ACS1);G1726(ACS1);G18351(ACS1);G19833(ACS3);G2056(ACS3);G22769(At5g53970);G22844(At5g53970);G25266(ACO3);G25274(ACO3);G25326(ACO3);G25327(ACO1);G25844(ASP1);G26587(METK3);G28143(BCAT2);G28467(ACS1);G29583(ACS1);G29916(ACS1);G32169(RCS3);G3216(ACO3);G34510(SAMDC1);G35008(SAMDC1);G35438(HMT1);G37475(-…	K01611+K20772+K12524+K00789+K01251+K01611+K20772+K20772+K20772+K20772+K01762+K01762+K00815+K00815+K05933+K05933+K05933+K05933+K14455+K00789+K00826+K20772+K20772+K20772+K01738+K05933+K01611+K01611+K00547+K01611+K01611+K00547+K00789+K00547+K12524+K12524+K20772+K20772+K01611+K20772+K01762+K20772
	Metabolism	Amino acid metabolism	Phenylalanine metabolism	25	146	0.0145997	0.0760403	ko00360	G6443(CCOAOMT);G16235(CCOAOMT1);G17099(At1g62810);G17128(At1g62810);G17135(At1g62810);G17633(CYP73A12);G22769(At5g53970);G22844(At5g53970);G2503(PAL);G25844(ASP1);G26651(PAL);G26656(PALA);G28197(CCOAOMT);G28215(CCOAOMT3);G28234(CCOAOMT);G30709(At4g34880);G33619(4CLL7);G40731(CCOAOMT);G40736(CCOAOMT);G41871(4CLL7);G41879(4CLL7);G41882(4CLL7);G4458(AMI1);G47101(AO1);MSTRG.40031(4CLL7)	K00588+K00588+K00276+K00276+K00276+K00487+K00815+K00815+K10775+K14455+K10775+K10775+K00588+K00588+K00588+K01426+K01904+K00588+K00588+K01904+K01904+K01904+K01426+K00276+K01904
	Metabolism	Metabolism of other amino acids	Taurine and hypotaurine metabolism	9	38	0.0185152	0.0925757	ko00430	G12879(PCO1);G22144(PCO3);G23070(PCO5);G27674(PCO4);G29133(GGT3);G3724(--);G46041(PCO2);G5161(--);G5191(PCO1)	K10712+K10712+K10712+K10712+K18592+K10712+K10712+K10712+K10712
	Metabolism	Metabolism of cofactors and vitamins	Riboflavin metabolism	9	39	0.0218127	0.104869	ko00740	G13713(RIBA1);G22605(FHY1);G23638(FHY1);G24039(FHY1);G24743(RIBA1);G45280(RIBA1);G46697(RIBA1);G46702(RIBA1);G501(RIBA1)	K14652+K20860+K20860+K20860+K14652+K14652+K14652+K14652+K14652
	Metabolism	Glycan biosynthesis and metabolism	Glycosphingolipid biosynthesis - lacto and neolacto series	2	3	0.0329867	0.152716	ko00601	G25753(A4galt);G25896(A4galt)	K01988+K01988
	Metabolism	Metabolism of terpenoids and polyketides	Diterpenoid biosynthesis	9	44	0.044725	0.199665	ko00904	G7031(KAO1);G23055(GA2OX1);G29020(KAO1);G43353(LE);G44080(KAO1);G4765(LE);G4802(LE);MSTRG.20591(LE);MSTRG.43798(GA20ox1A)	K04123+K04125+K04123+K04124+K04123+K04124+K04124+K04124+K05282
	Metabolism	Biosynthesis of other secondary metabolites	Glucosinolate biosynthesis	7	33	0.0611533	0.263592	ko00966	G18749(UGT74B1);G26152(CYP79D3);G28143(BCAT2);G29051(UGT74B1);G3457(CYP79D3);MSTRG.4943(CYP79A1);MSTRG.74885(CYP79A1)	K11820+K12153+K00826+K11820+K12153+K12153+K12153
	Metabolism	Metabolism of cofactors and vitamins	Porphyrin and chlorophyll metabolism	25	171	0.0774037	0.322515	ko00860	G6757(SGRL);G9058(HEMB1);G12457(CAO);G20854(CHLG);G23940(POR1);G24668(HEMA1);G24688(HEMA1);G26195(CHLH);G26280(CHLH);G27011(NOL);G27367(NOL);G28245(RCCR);G28941(--);G29698(HEMB);G3522(RCCR);G37287(PAO);G37418(PAO);G39447(RCCR);G42144(CHLH);G44920(CAO);G44921(CAO);G46794(CLH2);MSTRG.39108(SGRL);MSTRG.69171(SGRL);MSTRG.74017(CHLH)	K22013+K01698+K13600+K04040+K00218+K02492+K02492+K03403+K03403+K13606+K13606+K13545+K04040+K01698+K13545+K13071+K13071+K13545+K03403+K13600+K13600+K08099+K22013+K22013+K03403
	Metabolism	Metabolism of terpenoids and polyketides	Terpenoid backbone biosynthesis	22	148	0.0809152	0.326271	ko00900	G6409(ICMEL1);G13964(HMGR2);G154(At5g58770);G18546(HMGS);G27743(Os07g0190000);G28829(HMGR);G28835(HMGR);G28837(HMG2);G28842(HMG2);G28848(HMG1);G32455(HMG1);G33621(ISPG);G34706(ICMTA);G35638(HMGR2);G3696(SPS2);G38213(--);G38235(SPS1);G38594(SPS1);G43264(ICMTA);G48834(ISPH);G5906(ICMEL2);MSTRG.3805(EBOS)	K15889+K00021+K11778+K01641+K01662+K00021+K00021+K00021+K00021+K00021+K00021+K03526+K00587+K00021+K05356+K05356+K05356+K05356+K00587+K03527+K15889+K12742
	Metabolism	Metabolism of other amino acids	Glutathione metabolism	38	285	0.109265	0.419749	ko00480	G7922(HSP26-A);G8303(HSP26-A);G8306(PRP1);G8311(GSTU8);G8319(HSP26-A);G9025(GPX2);G9028(GPX2);G9037(GPX2);G11028(PARB);G11318(GSTU17);G11443(HSP26-A);G11446(HSP26-A);G12941(GSTT1);G13129(GSTT1);G13237(GSTT1);G1610(PRP1);G18714(MGST3);G29133(GGT3);G29448(MPA1);G29455(MPA1);G29888(--);G31323(GSTT1);G33184(GGCT2;1);G33213(GGCT2;1);G34478(GSTU17);G37802(Os02g0794700);G37814(Os02g0794700);G39407(LAPA2…	K00799+K00799+K00799+K00799+K00799+K00432+K00432+K00432+K00799+K00799+K00799+K00799+K00799+K00799+K00799+K00799+K00799+K18592+K01256+K01256+K01256+K00799+K22596+K22596+K00799+K01255+K01255+K01255+K00799+K00799+K00799+K00799+K00799+K00799+K00799+K00799+K00799+K00799
	Metabolism	Biosynthesis of other secondary metabolites	Tropane, piperidine and pyridine alkaloid biosynthesis	21	146	0.112221	0.419749	ko00960	G17099(At1g62810);G17128(At1g62810);G17135(At1g62810);G18978(TR2);G22769(At5g53970);G22844(At5g53970);G25527(TR2);G25530(TR2);G25698(TR1);G25844(ASP1);G27107(TR1);G27109(TR1);G37362(TR1);G41874(TR2);G47101(AO1);G5927(TR1);G5929(At2g29310);G5932(TR1);G5934(TR1);G5935(TR1);MSTRG.38228(TR1)	K00276+K00276+K00276+K08081+K00815+K00815+K08081+K08081+K08081+K14455+K08081+K08081+K08081+K08081+K00276+K08081+K08081+K08081+K08081+K08081+K08081
	Metabolism	Carbohydrate metabolism	Glyoxylate and dicarboxylate metabolism	31	228	0.114172	0.419749	ko00630	G6262(AAE3);G6306(AAE3);G6348(AAE3);G6375(AAE3);G7945(HPR3);G14950(HPR);G16401(HPR);G18224(CSY3);G23044(CSY2);G23047(CSY3);G23302(ICL);G23306(ICL2);G23339(ACO3);G23409(ACO3);G23414(ICL);G23421(ACO3);G23625(PGLP1B);G27867(CAT1);G27995(CAT1);G29250(AAE3);G29252(AAE3);G29683(AAE3);G29693(TUBB2);G33022(CAT1);G33025(CAT2);G38871(MLS);G40562(FDH1);G42261(HPR-A);G43691(PGLP1B);G43695(GDCSP);G48585(SHM7)	K22133+K22133+K22133+K22133+K15919+K15893+K15893+K01647+K01647+K01647+K01637+K01637+K01681+K01681+K01637+K01681+K19269+K03781+K03781+K22133+K22133+K22133+K22133+K03781+K03781+K01638+K00122+K15893+K19269+K00281+K00600
	Metabolism	Amino acid metabolism	Arginine and proline metabolism	23	165	0.12885	0.460179	ko00330	G6408(SAMDC);G14377(SAMDC);G15259(DELTA-OAT);G18996(POX1);G19594(P4H10);G19628(P4H10);G23692(PAO2);G24547(ADC2);G25844(ASP1);G26888(PAO1);G26900(PAO1);G30644(ADC2);G30657(ADC);G30709(At4g34880);G34510(SAMDC1);G35008(SAMDC1);G37475(--);G41256(--);G42134(P4H10);G43890(DELTA-OAT);G4458(AMI1);G48672(SAMDC1);G5697(PAO4)	K01611+K01611+K00819+K00318+K00472+K00472+K17839+K01583+K14455+K13366+K13366+K01583+K01583+K01426+K01611+K01611+K01611+K01611+K00472+K00819+K01426+K01611+K17839
	Environmental Information Processing	Membrane transport	ABC transporters	19	137	0.161307	0.55005	ko02010	G8491(ABCC8);G15270(ABCC1);G16851(ABCB13);G18945(ABCB15);G18951(ABCB15);G19037(ABCB19);G30180(ABCB20);G31421(ABCB26);G31426(ABCB26);G31529(ABCB7);G36130(ABCB19);G36516(XI-A);G41326(ABCC2);G41777(ABCC1);G41857(ABCC3);G44376(ABCC6);G44381(ABCC3);G4620(ABCC3);G4627(ABCC3)	K05666+K05666+K05658+K05658+K05658+K05658+K05658+K05656+K05656+K05658+K05658+K05643+K05666+K05666+K05665+K05665+K05665+K05665+K05665
	Metabolism	Metabolism of cofactors and vitamins	Folate biosynthesis	9	57	0.162815	0.55005	ko00790	G13713(RIBA1);G14358(DAAT);G24743(RIBA1);G33731(GCH1);G45280(RIBA1);G46697(RIBA1);G46702(RIBA1);G501(RIBA1);MSTRG.32930(SDR1)	K14652+K18482+K14652+K01495+K14652+K14652+K14652+K14652+K00079
	Metabolism	Carbohydrate metabolism	Pentose phosphate pathway	18	130	0.170926	0.562255	ko00030	G12709(PRS1);G12862(--);G19612(ALDP);G19689(FBA2);G20190(At1g13700);G20646(PFK3);G21490(PFK3);G21493(PFK1);G24096(FBA5);G37840(GAPN);G37876(GAPN);G42026(PRS1);G42411(FBA2);G42541(PRS1);G44971(PFK3);G45920(ALDP);G47806(At2g16790);G5140(At2g16790)	K00948+K00616+K01623+K01623+K01057+K00850+K00850+K00850+K01623+K00131+K00131+K00948+K01623+K00948+K00850+K01623+K00851+K00851
	Metabolism	Amino acid metabolism	Tyrosine metabolism	25	192	0.19861	0.63657	ko00350	G11278(PPO);G11493(PPO);G11513(--);G15607(ADH3);G16354(At1g32780);G16485(co-2);G17099(At1g62810);G17128(At1g62810);G17135(At1g62810);G22769(At5g53970);G22844(At5g53970);G234(HGO);G25258(AS1);G25844(ASP1);G25938(co-2);G25939(co-2);G28940(At1g32780);G31286(PPO);G3203(AS1);G4134(At5g42250);G4167(At5g42250);G44868(PPO);G47101(AO1);MSTRG.17670(co-2);MSTRG.56589(co-2)	K00422+K00422+K00422+K18857+K00001+K00422+K00276+K00276+K00276+K00815+K00815+K00451+K00422+K14455+K00422+K00422+K00001+K00422+K00422+K00121+K00121+K00422+K00276+K00422+K00422
	Metabolism	Lipid metabolism	alpha-Linolenic acid metabolism	20	161	0.300099	0.931718	ko00592	G9541(LOX2.1);G9582(LOX2.1);G11747(OPR3);G11974(PED1);G15607(ADH3);G17625(PLA2-ALPHA);G17672(AOS1);G18444(JMT);G18462(JMT);G20312(ACX4);G20440(OPR3);G23357(HPL);G23407(HPL);G23448(HPL);G27138(ACX1);G29036(DOX1);G29037(DOX1);G35988(DOX1);G42217(PED1);G5903(DOX1)	K00454+K00454+K05894+K07513+K18857+K01047+K01723+K08241+K08241+K00232+K05894+K10528+K10528+K10528+K00232+K10529+K10529+K10529+K07513+K10529
	Metabolism	Amino acid metabolism	Lysine biosynthesis	5	34	0.309644	0.931718	ko00300	G9518(AKHSDH2);G23929(DAPB1);G43172(DAPB1);G45436(AKHSDH2);G45449(AKHSDH1)	K12524+K00215+K00215+K12524+K12524
	Environmental Information Processing	Signal transduction	Phosphatidylinositol signaling system	25	206	0.313057	0.931718	ko04070	G866(DGK5);G956(--);G981(--);G12186(PIP5K1);G12256(IMP1);G13104(IPK1);G16427(FSH2);G16482(ITPK3);G19225(VIP2);G20024(PIP5K1);G21433(PLC2);G23214(--);G28451(CML46);G28486(CML45);G34971(CAM1-1);G35048(CAM2);G35077(CAM1-1);G39296(FAB1A);G42837(ITPK3);G43229(ITPK3);G5858(CML46);MSTRG.24255(PIP5K6);MSTRG.50415(--);MSTRG.71863(CAM-1);MSTRG.77002(ITPK1)	K00901+K00901+K00901+K00889+K10047+K10572+K02183+K00913+K13024+K00889+K05857+K00889+K02183+K02183+K02183+K02183+K02183+K00921+K00913+K00913+K02183+K00889+K00913+K02183+K00913
	Metabolism	Biosynthesis of other secondary metabolites	Monobactam biosynthesis	5	35	0.33202	0.965174	ko00261	G9518(AKHSDH2);G23929(DAPB1);G43172(DAPB1);G45436(AKHSDH2);G45449(AKHSDH1)	K12524+K00215+K00215+K12524+K12524
	Metabolism	Lipid metabolism	Synthesis and degradation of ketone bodies	3	19	0.342914	0.974188	ko00072	G18546(HMGS);G3529(HMGCL);G3537(HMGCL)	K01641+K01640+K01640
	Metabolism	Metabolism of cofactors and vitamins	Thiamine metabolism	9	72	0.383824	1	ko00730	G7962(TPK2);G21191(Os08g0288200);G25080(THI1-2);G25098(--);G27743(Os07g0190000);G33555(THIC);G33925(THIC);MSTRG.58969(ADK);MSTRG.68737(NIFS1)	K00949+K00939+K03146+K03146+K01662+K03147+K03147+K00939+K04487
	Genetic Information Processing	Replication and repair	Mismatch repair	28	243	0.405317	1	ko03430	G652(--);G806(--);G8759(POLD4);G9218(--);G14513(--);G1416(--);G19486(--);G20196(--);G21311(--);G26409(--);G27259(--);G3244(--);G32979(--);G37188(--);G39174(POLD2);G39998(--);G40892(--);G40998(RFC1);G44709(--);G4536(--);G46983(--);G46996(--);G4650(--);MSTRG.50299(--);MSTRG.61493(--);MSTRG.65446(--);MSTRG.69813(--);MSTRG.7210(--)	K07466+K07466+K03505+K07466+K03504+K07466+K07466+K07466+K07466+K07466+K07466+K07466+K07466+K07466+K02328+K07466+K07466+K10754+K07466+K07466+K07466+K07466+K07466+K07466+K07466+K07466+K07466+K07466
	Metabolism	Energy metabolism	Nitrogen metabolism	12	101	0.420605	1	ko00910	G11791(BCA2);G14644(NIR1);G18894(NRT2.5);G2534(ACA5);G32766(NIR1);G34346(BCA2);G34347(BCA2);G34355(BCA4);G34680(BCA4);G44797(NEC3);G46580(NIR1);MSTRG.55289(NRT2.1)	K01673+K00366+K02575+K01674+K00366+K01673+K01673+K01673+K01673+K01674+K00366+K02575
	Metabolism	Amino acid metabolism	Phenylalanine, tyrosine and tryptophan biosynthesis	16	138	0.435042	1	ko00400	G10815(OsASA2);G15990(SHKA);G16674(SHKA);G21419(ASA1);G21425(ASA1);G22769(At5g53970);G22844(At5g53970);G25077(TSB);G25844(ASP1);G35847(ASB1);G38779(ADT1);G43877(ASA1);G5346(TSB);G5347(TSB);MSTRG.14887(--);MSTRG.14888(--)	K01657+K01626+K01626+K01657+K01657+K00815+K00815+K01696+K14455+K01658+K05359+K01657+K01696+K01696+K05359+K05359
	Metabolism	Biosynthesis of other secondary metabolites	Anthocyanin biosynthesis	1	5	0.438234	1	ko00942	G23123(3GGT)	K12933
	Metabolism	Metabolism of cofactors and vitamins	Ubiquinone and other terpenoid-quinone biosynthesis	13	112	0.447992	1	ko00130	G17633(CYP73A12);G22769(At5g53970);G22844(At5g53970);G23369(ICS2);G33564(FQR1);G33619(4CLL7);G33904(At5g58800);G35241(ICS1);G41871(4CLL7);G41879(4CLL7);G41882(4CLL7);G42846(VTE3);MSTRG.40031(4CLL7)	K00487+K00815+K00815+K02552+K03809+K01904+K03809+K02552+K01904+K01904+K01904+K12502+K01904
	Metabolism	Energy metabolism	Photosynthesis	10	88	0.493701	1	ko00195	G21643(FDX3);G22715(PNSL3);G26013(PSBS);G30315(PNSL1);G33446(PSB28);G33642(PSB28);G44515(--);G456(PSBS);G47553(PSBS);MSTRG.13743(FDC1)	K02639+K08901+K03542+K02717+K08903+K08903+K14332+K03542+K03542+K02639
	Metabolism	Metabolism of other amino acids	Cyanoamino acid metabolism	18	164	0.523577	1	ko00460	G7005(BGLU12);G9855(--);G9911(--);G9919(BACOVA_02659);G9941(gluA);G9985(bglX);G25095(BGLU46);G25492(BGLU44);G26152(CYP79D3);G29133(GGT3);G3457(CYP79D3);G39183(BGLU44);G39187(BGLU26);G48585(SHM7);G5345(BGLU46);G5358(BGLU46);MSTRG.4943(CYP79A1);MSTRG.74885(CYP79A1)	K01188+K05349+K05349+K05349+K05349+K05349+K05350+K05350+K12153+K18592+K12153+K05350+K05350+K00600+K05350+K05350+K12153+K12153
	Metabolism	Energy metabolism	Sulfur metabolism	8	73	0.548247	1	ko00920	G25040(APR1);G25204(AHL);G31146(APR1);G31156(APR3);G31290(AHL);G31392(APR1);G31459(AHL);G32169(RCS3)	K05907+K01082+K05907+K05907+K01082+K05907+K01082+K01738
	Metabolism	Glycan biosynthesis and metabolism	Glycosphingolipid biosynthesis - globo and isoglobo series	3	26	0.549628	1	ko00603	G15103(HEXO3);G25753(A4galt);G25896(A4galt)	K12373+K01988+K01988
	Genetic Information Processing	Folding, sorting and degradation	Sulfur relay system	2	17	0.566761	1	ko04122	G9586(At4g10100);MSTRG.68737(NIFS1)	K21232+K04487
	Metabolism	Biosynthesis of other secondary metabolites	Flavone and flavonol biosynthesis	1	8	0.602588	1	ko00944	MSTRG.50220(RT)	K22772
	Genetic Information Processing	Replication and repair	Base excision repair	12	117	0.631759	1	ko03410	G8759(POLD4);G11061(--);G14513(--);G1625(--);G18228(tag);G18232(tag);G18246(tag);G1802(--);G28914(HMGB1);G32515(--);G33408(PARP1);G39174(POLD2)	K03505+K01247+K03504+K01247+K01246+K01246+K01246+K01247+K10802+K10798+K10798+K02328
	Metabolism	Carbohydrate metabolism	Butanoate metabolism	6	59	0.632803	1	ko00650	G18546(HMGS);G3529(HMGCL);G3537(HMGCL);G40123(GABA-TP1);G43836(GABA-TP3);G47108(GABA-TP1)	K01641+K01640+K01640+K16871+K16871+K16871
	Metabolism	Carbohydrate metabolism	Fructose and mannose metabolism	19	184	0.633182	1	ko00051	G8278(SDH);G1605(MAN7);G19612(ALDP);G19689(FBA2);G20626(HXK1);G20646(PFK3);G21490(PFK3);G21493(PFK1);G21518(HXK1);G24096(FBA5);G27983(MAN7);G28114(PMI1);G28291(MAN7);G29475(PMI1);G29483(PMI1);G42285(PMI1);G42411(FBA2);G44971(PFK3);G45920(ALDP)	K00008+K19355+K01623+K01623+K00844+K00850+K00850+K00850+K00844+K01623+K19355+K01809+K19355+K01809+K01809+K01809+K01623+K00850+K01623
	Metabolism	Lipid metabolism	Glycerolipid metabolism	25	241	0.633699	1	ko00561	G6077(MGD2);G7215(CSE);G866(DGK5);G956(--);G981(--);G13001(SQD1);G20292(LPAT1);G20435(MGD2);G21142(CSE);G21234(MGD2);G30192(MTP5);G30243(--);G336(SQD1);G36490(LPP1);G38384(PAH1);G41887(SQD1);G42088(MGLL);G43392(FKBP17-2);G45317(AKR4C11);G46354(MGD2);G47747(DGAT3);G48596(--);G48831(LPAT5);MSTRG.53640(PDAT1);MSTRG.75896(LPAT2)	K03715+K01054+K00901+K00901+K00901+K06118+K00655+K03715+K01054+K03715+K01054+K01054+K06118+K18693+K15728+K06118+K01054+K21362+K00002+K03715+K22849+K01054+K13513+K00679+K13523
	Metabolism	Carbohydrate metabolism	Inositol phosphate metabolism	20	194	0.63778	1	ko00562	G12186(PIP5K1);G12256(IMP1);G13104(IPK1);G14848(RINO1);G16482(ITPK3);G20024(PIP5K1);G21433(PLC2);G23214(--);G24319(MIOX1);G27615(INPS1);G30816(ALDH6B2);G33899(--);G39296(FAB1A);G42837(ITPK3);G43229(ITPK3);G5801(INPS1);MSTRG.24255(PIP5K6);MSTRG.50415(--);MSTRG.64858(NPC4);MSTRG.77002(ITPK1)	K00889+K10047+K10572+K01858+K00913+K00889+K05857+K00889+K00469+K01858+K00140+K19517+K00921+K00913+K00913+K01858+K00889+K00913+K01114+K00913
	Genetic Information Processing	Replication and repair	DNA replication	28	270	0.63862	1	ko03030	G652(--);G806(--);G8759(POLD4);G9218(--);G14513(--);G1416(--);G19486(--);G20196(--);G21311(--);G26409(--);G27259(--);G3244(--);G32979(--);G37188(--);G39174(POLD2);G39998(--);G40892(--);G40998(RFC1);G44709(--);G4536(--);G46983(--);G46996(--);G4650(--);MSTRG.50299(--);MSTRG.61493(--);MSTRG.65446(--);MSTRG.69813(--);MSTRG.7210(--)	K07466+K07466+K03505+K07466+K03504+K07466+K07466+K07466+K07466+K07466+K07466+K07466+K07466+K07466+K02328+K07466+K07466+K10754+K07466+K07466+K07466+K07466+K07466+K07466+K07466+K07466+K07466+K07466
M3 2 h vs M3 12 h	Metabolism	Amino acid metabolism	Tryptophan metabolism	8	80	0.654477	1	ko00380	G18749(UGT74B1);G27867(CAT1);G27995(CAT1);G29051(UGT74B1);G30709(At4g34880);G33022(CAT1);G33025(CAT2);G4458(AMI1)	K11820+K03781+K03781+K11820+K01426+K03781+K03781+K01426
	Metabolism	Glycan biosynthesis and metabolism	Other glycan degradation	6	61	0.665421	1	ko00511	G15103(HEXO3);G21859(At5g61540);G23941(At5g13980);G44773(FUC1);G45075(--);MSTRG.41687(FUC95A)	K12373+K01444+K01191+K01206+K01191+K15923
	Metabolism	Lipid metabolism	Fatty acid elongation	7	71	0.666616	1	ko00062	G7071(DET2);G8580(KCS20);G13378(ABHD17B);G19742(abhd17c);G19785(abhd17c);MSTRG.31241(KCS12);MSTRG.43590(KCS5)	K10258+K15397+K01076+K01076+K01076+K15397+K15397
	Genetic Information Processing	Replication and repair	Nucleotide excision repair	31	304	0.680124	1	ko03420	G652(--);G806(--);G8759(POLD4);G9218(--);G10956(GTF2H2);G14513(--);G1416(--);G18588(RAD23B);G19486(--);G20196(--);G21311(--);G22719(KRP1);G26409(--);G27259(--);G3244(--);G32979(--);G37188(--);G39174(POLD2);G39998(--);G40892(--);G40998(RFC1);G44709(--);G4536(--);G46983(--);G46996(--);G4650(--);MSTRG.50299(--);MSTRG.61493(--);MSTRG.65446(--);MSTRG.69813(--);MSTRG.7210(--)	K07466+K07466+K03505+K07466+K03142+K03504+K07466+K10839+K07466+K07466+K07466+K10840+K07466+K07466+K07466+K07466+K07466+K02328+K07466+K07466+K10754+K07466+K07466+K07466+K07466+K07466+K07466+K07466+K07466+K07466+K07466
	Metabolism	Energy metabolism	Carbon fixation in photosynthetic organisms	18	182	0.703633	1	ko00710	G7260(At3g55800);G19612(ALDP);G19689(FBA2);G1947(PCK);G24096(FBA5);G25379(At3g55800);G25382(At3g55800);G25844(ASP1);G35685(GAPC);G35692(GAPC3);G38564(MODA);G39555(MODA);G42411(FBA2);G4284(GAPB);G4300(GAPB);G43854(MODA);G44858(MODA);G45920(ALDP)	K01100+K01623+K01623+K01610+K01623+K01100+K01100+K14455+K00134+K00134+K00029+K00029+K01623+K05298+K05298+K00029+K00029+K01623
	Cellular Processes	Transport and catabolism	Peroxisome	26	260	0.708506	1	ko04146	G6407(PEX2);G7348(LACS9);G7712(LACS9);G11624(DCI1);G11625(DCI1);G11974(PED1);G11999(DCI1);G14101(PEX7);G20312(ACX4);G27138(ACX1);G27867(CAT1);G27995(CAT1);G31022(FAR3);G33022(CAT1);G33025(CAT2);G3529(HMGCL);G3537(HMGCL);G38898(PEX19-2);G42217(PED1);G4208(PXN);G4209(PXN);G42735(PEX19-2);G43914(NUDT19);G4753(PEX10);MSTRG.37957(LACS8);MSTRG.70342(LACS8)	K06664+K01897+K01897+K12663+K12663+K07513+K12663+K13341+K00232+K00232+K03781+K03781+K13356+K03781+K03781+K01640+K01640+K13337+K07513+K13354+K13354+K13337+K03426+K13346+K01897+K01897
	Metabolism	Lipid metabolism	Cutin, suberine and wax biosynthesis	5	54	0.714386	1	ko00073	G8067(CER1);G29886(CYP86A22);G31022(FAR3);MSTRG.37547(PXG7);MSTRG.66485(PXG5)	K15404+K15398+K13356+K17991+K17991
	Metabolism	Energy metabolism	Photosynthesis - antenna proteins	4	44	0.720735	1	ko00196	G9673(CAB8);G23362(CAB4);G23468(CAB4);G23515(OsI_012078)	K08909+K08913+K08913+K08913
	Metabolism	Glycan biosynthesis and metabolism	Glycosaminoglycan degradation	5	55	0.729592	1	ko00531	G15103(HEXO3);G15719(--);G26831(NAGLU);G26873(NAGLU);G39341(At5g07830)	K12373+K10532+K01205+K01205+K07964
	Metabolism	Glycan biosynthesis and metabolism	N-Glycan biosynthesis	10	106	0.730908	1	ko00510	G7947(At2g44660);G10313(--);G18808(--);G18873(--);G25502(ALG10);G25519(ALG10);G25772(--);G28541(ALG11);G34677(--);G43381(--)	K03849+K00737+K00737+K00737+K03850+K03850+K00737+K03844+K00737+K00737
	Metabolism	Lipid metabolism	Biosynthesis of unsaturated fatty acids	6	70	0.788331	1	ko01040	G7071(DET2);G11974(PED1);G20312(ACX4);G26443(FAD2);G27138(ACX1);G42217(PED1)	K10258+K07513+K00232+K10256+K00232+K07513
	Metabolism	Metabolism of cofactors and vitamins	Vitamin B6 metabolism	3	39	0.812861	1	ko00750	G20724(TS1);G34682(PPOX1);G40260(PPOX1)	K01733+K00275+K00275
	Metabolism	Lipid metabolism	Sphingolipid metabolism	7	83	0.813279	1	ko00600	G15010(SBH1);G25268(Os02g0639600);G25293(Os02g0639600);G39288(Os02g0581300);G40824(SPL);G40830(DPL1);MSTRG.22132(SBH2)	K04713+K04712+K04712+K04710+K01634+K01634+K04713
	Metabolism	Global and overview maps	2-Oxocarboxylic acid metabolism	14	161	0.848631	1	ko01210	G18224(CSY3);G18749(UGT74B1);G23044(CSY2);G23047(CSY3);G23339(ACO3);G23409(ACO3);G23421(ACO3);G25844(ASP1);G26152(CYP79D3);G28143(BCAT2);G29051(UGT74B1);G3457(CYP79D3);MSTRG.4943(CYP79A1);MSTRG.74885(CYP79A1)	K01647+K11820+K01647+K01647+K01681+K01681+K01681+K14455+K12153+K00826+K11820+K12153+K12153+K12153
	Metabolism	Metabolism of cofactors and vitamins	One carbon pool by folate	4	54	0.853821	1	ko00670	G2203(COG0212);G31747(purH);G44379(purH);G48585(SHM7)	K01934+K00602+K00602+K00600
	Metabolism	Glycan biosynthesis and metabolism	Glycosphingolipid biosynthesis - ganglio series	1	17	0.859367	1	ko00604	G15103(HEXO3)	K12373
	Metabolism	Metabolism of cofactors and vitamins	Lipoic acid metabolism	1	18	0.874704	1	ko00785	G47514(LIP2P)	K03801
	Metabolism	Nucleotide metabolism	Purine metabolism	44	472	0.884575	1	ko00230	G8759(POLD4);G9499(At4g26390);G12709(PRS1);G14059(ALN);G14513(--);G15856(surE);G15865(surE);G16896(NRPB9B);G18130(AAH2);G18302(AAH2);G18309(AAH1);G21191(Os08g0288200);G22468(Os07g0688000);G23549(Os07g0688000);G23851(surE);G24205(RSH3);G27106(W09C3.4);G27542(GK1);G2750(--);G30461(--);G30520(--);G30601(ASE1);G31747(purH);G3267(GK-2);G33053(surE);G3402(GK-2);G35972(URE);G36902(At1g74260);G37310(AAK6…	K03505+K00873+K00948+K01466+K03504+K03787+K03787+K03017+K02083+K02083+K02083+K00939+K01517+K01517+K03787+K00951+K03025+K00942+K00942+K03026+K03026+K00764+K00602+K00942+K03787+K00942+K01427+K01952+K18532+K02328+K03787+K03787+K03787+K03787+K03787+K00948+K00948+K00602+K00873+K03787+K03787+K03787+K03006+K00939
	Genetic Information Processing	Replication and repair	Homologous recombination	27	303	0.889826	1	ko03440	G652(--);G806(--);G8759(POLD4);G9218(--);G14513(--);G1416(--);G19486(--);G20196(--);G21311(--);G26409(--);G27259(--);G3244(--);G32979(--);G37188(--);G39174(POLD2);G39998(--);G40892(--);G44709(--);G4536(--);G46983(--);G46996(--);G4650(--);MSTRG.50299(--);MSTRG.61493(--);MSTRG.65446(--);MSTRG.69813(--);MSTRG.7210(--)	K07466+K07466+K03505+K07466+K03504+K07466+K07466+K07466+K07466+K07466+K07466+K07466+K07466+K07466+K02328+K07466+K07466+K07466+K07466+K07466+K07466+K07466+K07466+K07466+K07466+K07466+K07466
	Cellular Processes	Transport and catabolism	Endocytosis	41	447	0.899146	1	ko04144	G7148(--);G9755(SKD1);G11138(IST1);G11181(IST1);G11822(VPS24-1);G12186(PIP5K1);G13246(HSP70-5);G15895(RABG3A);G16897(AMSH3);G17483(VPS25);G19440(RHN1);G20024(PIP5K1);G20677(IST1);G20749(VPS2.1);G21526(--);G21584(VPS2.1);G23214(--);G24708(ERD7);G26743(DRP2A);G2787(RABE1C);G31184(VPS28-2);G31231(VPS28-2);G3174(PLPZETA2);G3175(PLDZETA1);G33441(At3g51250);G33460(ERD7);G35099(BRO1);G35333(PUB33);G3955…	K19476+K12196+K19476+K19476+K12193+K00889+K03283+K07897+K11866+K12189+K07889+K00889+K19476+K12191+K19476+K12191+K00889+K19366+K01528+K07901+K12184+K12184+K01115+K01115+K19366+K19366+K12200+K12471+K12493+K07904+K19476+K07904+K12493+K19476+K12194+K01115+K03283+K01115+K01115+K00889+K12483
	Metabolism	Lipid metabolism	Linoleic acid metabolism	3	49	0.914048	1	ko00591	G9541(LOX2.1);G9582(LOX2.1);G17625(PLA2-ALPHA)	K00454+K00454+K01047
	Metabolism	Lipid metabolism	Steroid biosynthesis	7	97	0.915071	1	ko00100	G13558(SQE1);G13561(SQE3);G30788(SQS1);G30797(SQS1);G38112(erg-4);G44986(SQE3);G47003(SQE1)	K00511+K00511+K00801+K00801+K00559+K00511+K00511
	Metabolism	Amino acid metabolism	Glycine, serine and threonine metabolism	19	229	0.920317	1	ko00260	G7945(HPR3);G9518(AKHSDH2);G12356(At4g29890);G14950(HPR);G16401(HPR);G17099(At1g62810);G17128(At1g62810);G17135(At1g62810);G17924(At3g50520);G20724(TS1);G25077(TSB);G42261(HPR-A);G43695(GDCSP);G45436(AKHSDH2);G45449(AKHSDH1);G47101(AO1);G48585(SHM7);G5346(TSB);G5347(TSB)	K15919+K12524+K00499+K15893+K15893+K00276+K00276+K00276+K15634+K01733+K01696+K15893+K00281+K12524+K12524+K00276+K00600+K01696+K01696
	Metabolism	Nucleotide metabolism	Pyrimidine metabolism	33	376	0.925517	1	ko00240	G6588(UMK2);G8135(PYR5-6);G8759(POLD4);G14513(--);G15159(PYRB3);G15856(surE);G15865(surE);G16896(NRPB9B);G17750(DUT);G23851(surE);G2447(Dctpp1);G2612(URH1);G27106(W09C3.4);G2821(ctps2);G30461(--);G30520(--);G33053(surE);G35690(PYD2);G38674(PYRC);G38675(PYR4);G39174(POLD2);G40649(surE);G41453(ctps2);G41692(surE);G41704(surE);G41708(--);G41713(surE);G44105(PYD3);G47681(surE);G47690(--);G47840(--);M…	K13800+K13421+K03505+K03504+K00609+K03787+K03787+K03017+K01520+K03787+K16904+K01240+K03025+K01937+K03026+K03026+K03787+K01464+K01465+K01465+K02328+K03787+K01937+K03787+K03787+K03787+K03787+K01431+K03787+K03787+K03787+K01240+K03006
	Metabolism	Metabolism of other amino acids	beta-Alanine metabolism	11	147	0.935269	1	ko00410	G17099(At1g62810);G17128(At1g62810);G17135(At1g62810);G23692(PAO2);G26888(PAO1);G26900(PAO1);G30816(ALDH6B2);G35690(PYD2);G44105(PYD3);G47101(AO1);G5697(PAO4)	K00276+K00276+K00276+K17839+K13366+K13366+K00140+K01464+K01431+K00276+K17839
	Metabolism	Lipid metabolism	Ether lipid metabolism	7	104	0.944843	1	ko00565	G17625(PLA2-ALPHA);G3174(PLPZETA2);G3175(PLDZETA1);G4728(PLDZETA1);G5510(PLDDELTA);G5514(PLDDELTA);MSTRG.64858(NPC4)	K01047+K01115+K01115+K01115+K01115+K01115+K01114
	Metabolism	Amino acid metabolism	Alanine, aspartate and glutamate metabolism	11	154	0.955593	1	ko00250	G15159(PYRB3);G18900(Os02g0134400);G25844(ASP1);G30601(ASE1);G38152(glmS);G38157(Gfpt2);G40123(GABA-TP1);G43836(GABA-TP3);G45016(Gfpt2);G46761(AO);G47108(GABA-TP1)	K00609+K00278+K14455+K00764+K00820+K00820+K16871+K16871+K00820+K00278+K16871
	Metabolism	Glycan biosynthesis and metabolism	Glycosylphosphatidylinositol(GPI)-anchor biosynthesis	5	83	0.955858	1	ko00563	G6803(--);G27637(--);G27712(--);G42571(GPAA1);G45718(Pigt)	K05289+K03858+K03858+K05289+K05292
	Metabolism	Global and overview maps	Carbon metabolism	66	728	0.956909	1	ko01200	G7260(At3g55800);G7945(HPR3);G9499(At4g26390);G12709(PRS1);G12862(--);G14950(HPR);G16401(HPR);G17924(At3g50520);G18224(CSY3);G19612(ALDP);G19689(FBA2);G1947(PCK);G20190(At1g13700);G20626(HXK1);G20646(PFK3);G21490(PFK3);G21493(PFK1);G21518(HXK1);G23044(CSY2);G23047(CSY3);G23302(ICL);G23306(ICL2);G23339(ACO3);G23409(ACO3);G23414(ICL);G23421(ACO3);G2318(BCCP2);G23620(BCCP1);G23625(PGLP1B);G24096(FBA…	K01100+K15919+K00873+K00948+K00616+K15893+K15893+K15634+K01647+K01623+K01623+K01610+K01057+K00844+K00850+K00850+K00850+K00844+K01647+K01647+K01637+K01637+K01681+K01681+K01637+K01681+K02160+K02160+K19269+K01623+K01100+K01100+K02160+K14455+K03781+K03781+K00140+K01738+K03781+K03781+K00134+K00134+K00131+K00131+K00029+K01638+K00029+K00122+K00121+K00948+K00121+K15893+K01623+K00948+K05298+K19269+K00281+…
	Metabolism	Carbohydrate metabolism	Ascorbate and aldarate metabolism	7	112	0.967202	1	ko00053	G6458(UGD1);G12256(IMP1);G15160(VTC2);G16532(VTC2);G19110(UGD5);G24319(MIOX1);MSTRG.40587(RE1)	K00012+K10047+K14190+K14190+K00012+K00469+K12447
	Metabolism	Metabolism of cofactors and vitamins	Biotin metabolism	3	61	0.968727	1	ko00780	G48517(HCS1);MSTRG.59743(BIO3-BIO1);MSTRG.64806(BIO3-BIO1)	K01942+K19562+K19562
	Metabolism	Metabolism of cofactors and vitamins	Pantothenate and CoA biosynthesis	4	78	0.97618	1	ko00770	G28143(BCAT2);G35690(PYD2);G44105(PYD3);MSTRG.69378(PANK2)	K00826+K01464+K01431+K09680
	Genetic Information Processing	Folding, sorting and degradation	Ubiquitin mediated proteolysis	28	366	0.98568	1	ko04120	G8292(UPL3);G8736(APC7);G10456(FZR3);G12917(UBC18);G14359(--);G20086(SINAT4);G2540(RZPF34);G2547(RZPF34);G26454(SINAT2);G28130(DIS1);G31094(COP1);G31095(COP1);G36015(--);G38369(COP1);G38814(COP1);G38815(COP1);G38816(COP1);G39505(APC10);G39541(APC10);G43308(SINAT3);G44327(FZR3);G44634(UBC20);G4423(LUL4);G4464(LUL4);G5477(SINAT3);MSTRG.5725(ZFWD2);MSTRG.70827(APC8);MSTRG.8310(RUP2)	K10590+K03354+K03364+K10688+K10144+K04506+K10144+K10144+K04506+K04506+K10143+K10143+K03354+K10143+K10143+K10143+K10143+K03357+K03357+K04506+K03364+K06688+K10604+K10604+K04506+K10260+K03355+K10143
	Metabolism	Lipid metabolism	Glycerophospholipid metabolism	23	312	0.98633	1	ko00564	G6887(At1g78690);G6891(At1g78690);G866(DGK5);G956(--);G981(--);G13615(PSD2);G13712(PSD2);G17625(PLA2-ALPHA);G20292(LPAT1);G22468(Os07g0688000);G23549(Os07g0688000);G28680(GDPD1);G3174(PLPZETA2);G3175(PLDZETA1);G36490(LPP1);G38384(PAH1);G47266(GDPD2);G4728(PLDZETA1);G48831(LPAT5);G5510(PLDDELTA);G5514(PLDDELTA);MSTRG.64858(NPC4);MSTRG.75896(LPAT2)	K13511+K13511+K00901+K00901+K00901+K01613+K01613+K01047+K00655+K01517+K01517+K18696+K01115+K01115+K18693+K15728+K18696+K01115+K13513+K01115+K01115+K01114+K13523
	Genetic Information Processing	Translation	Aminoacyl-tRNA biosynthesis	13	198	0.986357	1	ko00970	G26928(EDD1);G32088(At1g29880);G34062(EMB2768);G3876(TWN2);G4404(At3g62120);G45601(At1g29880);G47543(GATB);G47598(GATB);G47599(GATB);G4827(OVA4);MSTRG.30546(GATC);MSTRG.47756(At1g29880);MSTRG.71610(OVA9)	K14164+K01880+K01866+K01873+K01881+K01880+K02434+K02434+K02434+K01867+K02435+K01880+K01886
	Metabolism	Global and overview maps	Biosynthesis of amino acids	52	625	0.98763	1	ko01230	G9499(At4g26390);G9518(AKHSDH2);G10815(OsASA2);G11947(SAMS2);G12709(PRS1);G12862(--);G15990(SHKA);G16674(SHKA);G17924(At3g50520);G18224(CSY3);G19612(ALDP);G19689(FBA2);G20646(PFK3);G20724(TS1);G21419(ASA1);G21425(ASA1);G21490(PFK3);G21493(PFK1);G22769(At5g53970);G22844(At5g53970);G23044(CSY2);G23047(CSY3);G23339(ACO3);G23409(ACO3);G23421(ACO3);G23929(DAPB1);G24096(FBA5);G25077(TSB);G25844(ASP1);G…	K00873+K12524+K01657+K00789+K00948+K00616+K01626+K01626+K15634+K01647+K01623+K01623+K00850+K01733+K01657+K01657+K00850+K00850+K00815+K00815+K01647+K01647+K01681+K01681+K01681+K00215+K01623+K01696+K14455+K00789+K00826+K01738+K00134+K00134+K01658+K05359+K00789+K00948+K01623+K00948+K00215+K01657+K00850+K12524+K12524+K01623+K00873+K00600+K01696+K01696+K05359+K05359
	Genetic Information Processing	Folding, sorting and degradation	SNARE interactions in vesicular transport	5	101	0.988813	1	ko04130	G7261(SYP81);G10945(SYP43);G11002(SYP41);G11014(GOS11);G3019(SYP121)	K08492+K08489+K08489+K08495+K08486
	Genetic Information Processing	Folding, sorting and degradation	Protein export	10	166	0.989388	1	ko03060	G12006(BIP4);G12381(SRP19);G21696(At2g39960);G27255(CPFTSY);G29545(BIP4);G37214(At2g45070);G37328(At2g45070);G38937(BIP4);G47554(BIP4);MSTRG.7031(SECA2)	K09490+K03105+K12947+K03110+K09490+K09481+K09481+K09490+K09490+K03070
	Metabolism	Lipid metabolism	Fatty acid degradation	14	216	0.990486	1	ko00071	G7348(LACS9);G7712(LACS9);G11974(PED1);G15607(ADH3);G16354(At1g32780);G20312(ACX4);G23128(CYP72A15);G27138(ACX1);G28940(At1g32780);G4134(At5g42250);G4167(At5g42250);G42217(PED1);MSTRG.37957(LACS8);MSTRG.70342(LACS8)	K01897+K01897+K07513+K18857+K00001+K00232+K07425+K00232+K00001+K00121+K00121+K07513+K01897+K01897
	Genetic Information Processing	Transcription	RNA polymerase	5	105	0.991884	1	ko03020	G16896(NRPB9B);G27106(W09C3.4);G30461(--);G30520(--);MSTRG.40175(RE2)	K03017+K03025+K03026+K03026+K03006
	Metabolism	Glycan biosynthesis and metabolism	Other types of O-glycan biosynthesis	1	42	0.99218	1	ko00514	G42238(OFUT14)	K03691
	Genetic Information Processing	Translation	mRNA surveillance pathway	25	346	0.992201	1	ko03015	G6250(PAB2);G16965(PAPS3);G18616(CPSF100);G18693(PP2A);G20661(--);G21279(ALY4);G22563(CG7185);G25390(SMG7L);G25449(SMG7L);G26622(B'BETA);G2766(--);G28546(B'ETA);G28745(--);G29847(--);G30342(PEL1);G30344(pelo-1);G34252(PAB2);G34530(PAB2);G43361(PAB2);G43806(--);G43827(B'KAPPA);G48034(PAB2);MSTRG.36636(B'BETA);MSTRG.39082(PAB7);MSTRG.66829(PAB7)	K13126+K14376+K14402+K04382+K13126+K12881+K14398+K14409+K14409+K11584+K13917+K11584+K14404+K11584+K06965+K06965+K13126+K13126+K13126+K14376+K11584+K13126+K11584+K13126+K13126
	Metabolism	Lipid metabolism	Fatty acid biosynthesis	7	135	0.99355	1	ko00061	G7348(LACS9);G7712(LACS9);G2318(BCCP2);G23620(BCCP1);G2514(BCCP1);MSTRG.37957(LACS8);MSTRG.70342(LACS8)	K01897+K01897+K02160+K02160+K02160+K01897+K01897
	Metabolism	Carbohydrate metabolism	Glycolysis / Gluconeogenesis	30	407	0.993937	1	ko00010	G9499(At4g26390);G15607(ADH3);G16354(At1g32780);G17924(At3g50520);G19612(ALDP);G19689(FBA2);G1947(PCK);G20626(HXK1);G20646(PFK3);G21490(PFK3);G21493(PFK1);G21518(HXK1);G24096(FBA5);G28940(At1g32780);G30027(--);G32208(GALM);G32284(Galm);G32286(GALM);G35685(GAPC);G35692(GAPC3);G37840(GAPN);G37876(GAPN);G40295(GALM);G4134(At5g42250);G4167(At5g42250);G42411(FBA2);G44971(PFK3);G45317(AKR4C11);G45920(A…	K00873+K18857+K00001+K15634+K01623+K01623+K01610+K00844+K00850+K00850+K00850+K00844+K01623+K00001+K01792+K01785+K01785+K01785+K00134+K00134+K00131+K00131+K01785+K00121+K00121+K01623+K00850+K00002+K01623+K00873
	Genetic Information Processing	Folding, sorting and degradation	Protein processing in endoplasmic reticulum	39	511	0.995202	1	ko04141	G12006(BIP4);G13246(HSP70-5);G13528(RMA1H1);G13840(--);G13874(HSP15.4);G16847(HSP90);G16850(HSP90);G16878(rnf-5);G16971(RMA3);G18588(RAD23B);G23991(PDIL2-2);G25286(RMA1H1);G25301(RMA1H1);G25351(RMA1H1);G29545(BIP4);G32313(HRD3A);G32340(HRD3A);G34728(LDJ2);G34733(DNAJ1);G35556(--);G36925(--);G37214(At2g45070);G37328(At2g45070);G38809(PDIL2-3);G38827(PDI);G38830(PDI);G38937(BIP4);G39175(rnf-5);G393…	K09490+K03283+K10666+K13993+K13993+K09487+K09487+K10666+K10666+K10839+K09584+K10666+K10666+K10666+K09490+K14026+K14026+K09503+K09503+K07765+K14009+K09481+K09481+K09584+K09580+K09580+K09490+K10666+K13993+K09580+K09580+K04079+K09490+K10666+K03283+K04079+K13993+K13993+K08288
	Metabolism	Carbohydrate metabolism	Citrate cycle (TCA cycle)	7	142	0.996195	1	ko00020	G18224(CSY3);G1947(PCK);G23044(CSY2);G23047(CSY3);G23339(ACO3);G23409(ACO3);G23421(ACO3)	K01647+K01610+K01647+K01647+K01681+K01681+K01681
	Metabolism	Carbohydrate metabolism	Propanoate metabolism	5	116	0.996723	1	ko00640	G2318(BCCP2);G23620(BCCP1);G2514(BCCP1);G30816(ALDH6B2);G45402(BCE2)	K02160+K02160+K02160+K00140+K09699
	Cellular Processes	Transport and catabolism	Phagosome	13	222	0.996869	1	ko04145	G7261(SYP81);G15895(RABG3A);G19440(RHN1);G31460(SAG39);G32307(OsI_14861);G32317(OsI_14861);G32328(OsI_14861);G37214(At2g45070);G37328(At2g45070);G39296(FAB1A);G40310(--);G46779(VATE);MSTRG.73989(VHA-c''1)	K08492+K07897+K07889+K01365+K01365+K01365+K01365+K09481+K09481+K00921+K01365+K02150+K03661
	Metabolism	Global and overview maps	Fatty acid metabolism	13	231	0.998259	1	ko01212	G7071(DET2);G7348(LACS9);G7712(LACS9);G11974(PED1);G20312(ACX4);G2318(BCCP2);G23620(BCCP1);G2514(BCCP1);G26443(FAD2);G27138(ACX1);G42217(PED1);MSTRG.37957(LACS8);MSTRG.70342(LACS8)	K10258+K01897+K01897+K07513+K00232+K02160+K02160+K02160+K10256+K00232+K07513+K01897+K01897
	Genetic Information Processing	Folding, sorting and degradation	RNA degradation	20	325	0.998939	1	ko03018	G6250(PAB2);G10026(CAF1-9);G10171(CAF1-9);G20646(PFK3);G20661(--);G21490(PFK3);G21493(PFK1);G30579(VIP3);G34252(PAB2);G34530(PAB2);G37482(CPN60B4);G37484(CPN60B4);G40180(CPN60B4);G40210(CPN60B4);G40215(CPN60B3);G43361(PAB2);G44971(PFK3);G48034(PAB2);MSTRG.39082(PAB7);MSTRG.66829(PAB7)	K13126+K12581+K12581+K00850+K13126+K00850+K00850+K12602+K13126+K13126+K04077+K04077+K04077+K04077+K04077+K13126+K00850+K13126+K13126+K13126
	Metabolism	Amino acid metabolism	Valine, leucine and isoleucine degradation	8	174	0.999073	1	ko00280	G11974(PED1);G18546(HMGS);G28143(BCAT2);G30816(ALDH6B2);G3529(HMGCL);G3537(HMGCL);G42217(PED1);G45402(BCE2)	K07513+K01641+K00826+K00140+K01640+K01640+K07513+K09699
	Cellular Processes	Transport and catabolism	Autophagy - other eukaryotes	4	116	0.999136	1	ko04136	G16307(pop3);G18693(PP2A);G45226(TOR);G46170(ATG8C)	K08266+K04382+K07203+K08341
	Metabolism	Carbohydrate metabolism	Pyruvate metabolism	16	280	0.999172	1	ko00620	G9499(At4g26390);G19437(DJ1D);G1947(PCK);G21919(GLX2-2);G2318(BCCP2);G23620(BCCP1);G2514(BCCP1);G3253(DLD);G38564(MODA);G38871(MLS);G39555(MODA);G42991(GLX2-2);G43854(MODA);G44858(MODA);G46504(At4g26390);G59(acyP)	K00873+K18881+K01610+K01069+K02160+K02160+K02160+K00102+K00029+K01638+K00029+K01069+K00029+K00029+K00873+K01512
	Metabolism	Amino acid metabolism	Valine, leucine and isoleucine biosynthesis	1	62	0.999228	1	ko00290	G28143(BCAT2)	K00826
	Metabolism	Amino acid metabolism	Lysine degradation	3	105	0.999492	1	ko00310	G1067(LKR/SDH);G1084(LKR/SDH);G11416(SUVH2)	K14157+K14157+K11420
	Genetic Information Processing	Transcription	Basal transcription factors	4	122	0.999504	1	ko03022	G10956(GTF2H2);G1869(TAF4B);G1871(TAF4B);MSTRG.59944(TFIIB1)	K03142+K03129+K03129+K03124
	Metabolism	Metabolism of terpenoids and polyketides	Monoterpenoid biosynthesis	1	76	0.999848	1	ko00902	G35441(SDR2b)	K15095
	Metabolism	Amino acid metabolism	Arginine biosynthesis	2	122	0.999988	1	ko00220	G25844(ASP1);G35972(URE)	K14455+K01427
	Genetic Information Processing	Translation	RNA transport	24	472	0.999998	1	ko03013	G6250(PAB2);G818(At1g54290);G875(At1g54290);G20661(--);G21279(ALY4);G25359(TIF3D1);G31362(TIF3D1);G33977(--);G34252(PAB2);G34530(PAB2);G36091(TIF3I1);G38186(RR4);G38229(RR4);G38310(RR4);G38350(RR4);G42274(EIF4G);G42291(At1g36730);G43361(PAB2);G44527(At1g54290);G46118(--);G48034(PAB2);MSTRG.39082(PAB7);MSTRG.66829(PAB7);MSTRG.72869(--)	K13126+K03113+K03113+K13126+K12881+K03251+K03251+K03539+K13126+K13126+K03246+K03754+K03754+K03754+K03754+K03260+K03262+K13126+K03113+K14321+K13126+K13126+K13126+K03239
	Metabolism	Energy metabolism	Oxidative phosphorylation	3	284	1	1	ko00190	G22430(At5g47030);G46779(VATE);MSTRG.73989(VHA-c''1)	K02134+K02150+K03661
	Genetic Information Processing	Translation	Ribosome biogenesis in eukaryotes	4	244	1	1	ko03008	G1577(SWA1);G33977(--);G37310(AAK6);G41738(CKB1)	K14549+K03539+K18532+K03115
	Genetic Information Processing	Translation	Ribosome	15	762	1	1	ko03010	G17994(RPL17);G24251(rpmH);G24452(rpmH);G2463(RPS23);G28734(rplL);G31755(rplL);G37209(RPS23);G38167(--);G39134(RPL19C);G39893(rps3);G43504(RPS10);G4746(RPS3B);G49016(RPS13);MSTRG.5438(RPS3B);MSTRG.70808(RPL10)	K02879+K02914+K02914+K02973+K02935+K02935+K02973+K02881+K02885+K02982+K02946+K02985+K02953+K02985+K02864
	Genetic Information Processing	Transcription	Spliceosome	12	441	1	1	ko03040	G6114(At1g07170);G7645(RS41);G8347(YLS8);G13246(HSP70-5);G19661(RNU1);G21279(ALY4);G21673(--);G22699(At4g01020);G34564(YLS8);G40421(RS31);G42404(At1g07170);G49017(HSP70)	K12834+K12893+K12859+K03283+K11093+K12881+K12896+K12818+K12859+K12893+K12834+K03283
