# Supplementary material for: Comparative Transcriptome and Interaction Protein Analysis Reveals the Mechanism of IbMPK3-Overexpressing Transgenic Sweet Potato Response to Low-Temperature Stress
Source: Genes (Basel). 2022 Jul 14;13(7):1247. doi: 10.3390/genes13071247 (PMC9317282; doi:10.3390/genes13071247)
Supplement: Supplementary file 1 [file genes-13-01247-s001.zip › genes-1758757-supplementary/(M2) genes-1758757-supplementary/Table S5-S8.xlsx]

## Sheet: Table S5
Table S5. common DEGs in WT and WT plants under low temperature stress treatment.
id	WT CK-1 FPKM	WT CK-2 FPKM	WT CK-3 FPKM	WT 2 h-1 FPKM	WT 2 h-2 FPKM	WT 2 h-3 FPKM	WT 12 h-1 FPKM	WT 12 h-2 FPKM	WT 12 h-3 FPKM	M3 CK-1 FPKM	M3 CK-2 FPKM	M3 CK-3 FPKM	M3 2 h-1 FPKM	M3 2 h-2 FPKM	M3 2 h-3 FPKM	M3 12 h-1 FPKM	M3 12 h-2 FPKM	M3 12 h-3 FPKM	Symbol	Description	KEGG_A_class	KEGG_B_class	Pathway	K_ID	GO Component	GO Function	GO Process
G10	27.33	21.9	22.71	23.17	25.42	18.43	6.78	7.88	9.08	24.17	18.72	20.11	15.51	14.93	15.72	6.04	4.82	4.88	--	PREDICTED: myb-like protein P [Ipomoea nil]	-	-	-	-	-	-	-
G100	2.25	2.02	1.94	5.71	4.8	5.37	6.38	6.46	7.53	2.48	3.69	2.35	4.24	4.6	4.98	5.2	6.15	6.36	At4g27190	PREDICTED: probable disease resistance protein At4g27220 isoform X1 [Ipomoea nil]	Organismal Systems	Environmental adaptation	ko04626//Plant-pathogen interaction	K13459	-	-	-
G1000	4.51	5.78	4.59	3.99	5	6.45	1.38	1.19	1.77	4.09	4.03	2.84	2.49	3.73	2.16	1.4	1.26	1.22	At1g05700	PREDICTED: probable LRR receptor-like serine/threonine-protein kinase At1g05700 isoform X2 [Ipomoea nil]	-	-	-	-	-	-	-
G10000	9.16	9.84	9.49	5.6	4.84	4.39	1.55	1.74	1.65	3.08	3.15	5.42	4.68	4.13	3.66	2.48	1.27	1.29	CXE15	PREDICTED: probable carboxylesterase 15 [Ipomoea nil]	-	-	-	-	-	GO:0003824//catalytic activity	-
G10010	12.52	11.05	11.41	14.49	14.07	11.72	5.94	6.34	4.76	16.41	16.71	13.92	15.67	15.41	13.67	6.19	6.15	5.04	DTX21	PREDICTED: protein DETOXIFICATION 21-like [Ipomoea nil]	-	-	-	-	GO:0031224//intrinsic component of membrane	GO:0015291//secondary active transmembrane transporter activity	GO:0044763//single-organism cellular process
G10020	0	0.28	0	0.57	0.73	0	1.18	1.97	3.22	0	0	0	0	0	0	1.15	3.21	1.69	--	PREDICTED: transcription factor E2FB-like [Ipomoea nil]	-	-	-	-	-	-	-
G10023	122.41	142.76	152.03	27.77	31.55	27.24	20.58	27.12	21.65	55.96	48.84	53.09	63.28	52.86	62.69	16.95	14.28	16.29	--	phytosulfokine precursor protein precursor [Solanum lycopersicum]	-	-	-	-	-	-	-
G10026	4.11	5.01	4.92	21.46	23.52	20.11	116	111.95	105.09	4.1	4.01	4.34	18.16	17.53	16.48	90.16	91.22	89.35	CAF1-9	PREDICTED: probable CCR4-associated factor 1 homolog 9 [Ipomoea nil]	Genetic Information Processing	Folding, sorting and degradation	ko03018//RNA degradation	K12581	GO:0043231//intracellular membrane-bounded organelle	GO:0000175//3'-5'-exoribonuclease activity	GO:0090501//RNA phosphodiester bond hydrolysis
G10029	3.07	3.93	4.33	3.88	4.62	2.71	50.3	53.05	50.92	4.26	5.97	5.27	1.64	2.76	2.9	50.76	44.52	47.75	At2g27310	PREDICTED: F-box protein At2g27310 [Ipomoea nil]	-	-	-	-	-	-	-
G10033	1.95	1.2	1.39	3.68	1.94	2.74	4.04	7.96	5.82	1.93	2.22	3.38	2.51	2.28	2.07	5.56	4.84	5.47	At3g44820	PREDICTED: BTB/POZ domain-containing protein At3g44820 isoform X1 [Ipomoea nil]	-	-	-	-	-	-	-
G10039	0.74	0.56	0.68	1.95	3.84	2.63	4.14	5.6	7.13	0.79	1.07	1.85	4.74	2.28	4.1	5.19	5.05	5.97	AXS2	PREDICTED: UDP-D-apiose/UDP-D-xylose synthase 2 [Ipomoea nil]	Metabolism;Metabolism	Global and overview maps;Carbohydrate metabolism	ko01100//Metabolic pathways;ko00520//Amino sugar and nucleotide sugar metabolism	K12449;K12449	-	-	-
G1004	4.37	6.24	5.98	7.56	6.46	6.88	15.48	16.29	18.76	2.71	2.8	3.26	3.37	4.61	2.73	8	6.36	6.18	--	PREDICTED: protein ARABIDILLO 2 [Ipomoea nil]	-	-	-	-	-	-	-
G10054	8.84	10.27	8.91	7.98	9.8	10.17	34.5	32.37	30.88	10.11	9.55	10.41	8.69	10.57	10.46	31.9	30.88	29.64	AXS2	PREDICTED: UDP-D-apiose/UDP-D-xylose synthase 2 [Ipomoea nil]	Metabolism;Metabolism	Global and overview maps;Carbohydrate metabolism	ko01100//Metabolic pathways;ko00520//Amino sugar and nucleotide sugar metabolism	K12449;K12449	-	GO:0048037//cofactor binding	-
G10061	16.8	20.9	18.81	8.31	11.21	13	3.05	3.34	4.02	17.89	17.66	17.98	12.65	13.13	15.29	5.78	5.89	6.19	--	PREDICTED: protein NUCLEAR FUSION DEFECTIVE 4 isoform X2 [Ipomoea nil]	-	-	-	-	GO:0031224//intrinsic component of membrane	-	GO:0044763//single-organism cellular process
G10070	0.98	0.88	0.93	0.33	0.34	0.52	2.18	2.29	2.66	1.41	0.51	0.15	0.13	0.36	0	1.99	2.93	2.15	CYP707A2	PREDICTED: abscisic acid 8'-hydroxylase 2-like [Ipomoea nil]	Metabolism	Metabolism of terpenoids and polyketides	ko00906//Carotenoid biosynthesis	K09843	GO:0031224//intrinsic component of membrane	GO:0016709//oxidoreductase activity, acting on paired donors, with incorporation or reduction of molecular oxygen, NAD(P)H as one donor, and incorporation of one atom of oxygen;GO:0046906//tetrapyrrole binding;GO:0046914//transition metal ion binding	GO:0009687//abscisic acid metabolic process;GO:0010162//seed dormancy process;GO:0050896//response to stimulus
G10074	12.78	12.69	12.17	14.86	17.17	18.82	45.23	43.28	43.45	15.2	16.47	16.62	23.67	25.47	25.74	55.98	54.4	55.39	At3g44820	PREDICTED: BTB/POZ domain-containing protein At3g44820 isoform X1 [Ipomoea nil]	-	-	-	-	-	-	-
G10075	21.08	20.05	19.79	12.31	13.67	15.72	4.65	4.1	4.47	21.44	23.91	22.67	12.45	17.96	16.16	6.6	6.5	7.4	--	PREDICTED: protein NUCLEAR FUSION DEFECTIVE 4 isoform X1 [Ipomoea nil]	-	-	-	-	GO:0031224//intrinsic component of membrane	-	GO:0044763//single-organism cellular process
G10082	22	20.57	19.21	21	20.75	19.36	78.88	76.29	71.74	20.07	17.2	18.71	24.6	21.77	20.39	63.9	73.27	66.6	AXS2	PREDICTED: UDP-D-apiose/UDP-D-xylose synthase 2 [Ipomoea nil]	Metabolism;Metabolism	Global and overview maps;Carbohydrate metabolism	ko01100//Metabolic pathways;ko00520//Amino sugar and nucleotide sugar metabolism	K12449;K12449	-	-	-
G10084	10.07	10.31	12.14	9.1	9.77	11.95	4.23	6.39	5.48	10.69	10.46	12.36	9.07	9.13	9.8	5.33	3.1	6.06	FUC1	PREDICTED: alpha-L-fucosidase 1 [Ipomoea nil]	Metabolism	Glycan biosynthesis and metabolism	ko00511//Other glycan degradation	K01206	-	-	-
G10121	0.15	1.08	0	0.46	0.15	0	4.77	4.7	8.19	0.26	0.5	0.72	0	0.24	1.17	11.43	5.31	9.11	MRS2-11	PREDICTED: magnesium transporter MRS2-11, chloroplastic-like [Ipomoea nil]	-	-	-	-	-	-	-
G10128	6.3	8.3	9.65	6.81	5.74	5.38	1.2	1.23	1.38	12.25	15.24	10.5	9.11	6.09	7.61	1.6	3.28	2.44	--	PREDICTED: lysosomal Pro-X carboxypeptidase-like [Ipomoea nil]	-	-	-	-	-	-	-
G10135	34.58	31.97	33.84	37.91	39.09	37.16	14.4	16.18	16.87	31.58	34.06	36.25	25.52	29.47	26.39	14.77	14.68	14.96	CNX1	PREDICTED: molybdopterin biosynthesis protein CNX1 isoform X2 [Ipomoea nil]	Metabolism;Metabolism	Global and overview maps;Metabolism of cofactors and vitamins	ko01100//Metabolic pathways;ko00790//Folate biosynthesis	K15376;K15376	GO:0044444//cytoplasmic part	GO:0003824//catalytic activity;GO:0032550//purine ribonucleoside binding;GO:0046914//transition metal ion binding	GO:0006605//protein targeting;GO:0006952//defense response;GO:0009108//coenzyme biosynthetic process;GO:0009620//response to fungus;GO:0009755//hormone-mediated signaling pathway;GO:0009863//salicylic acid mediated signaling pathway;GO:0018130//heterocycle biosynthetic process;GO:0043067//regulation of programmed cell death
G10144	17.12	14.9	18.87	20.69	16.5	15.08	7.99	9.49	7.1	24.32	23.79	25.63	25.02	18.17	17.47	10.58	8.87	11.27	ATAB2	protein TAB2 homolog, chloroplastic [Asparagus officinalis]	-	-	-	-	GO:0009536//plastid	GO:0003676//nucleic acid binding	GO:0006355//regulation of transcription, DNA-templated;GO:0006468//protein phosphorylation;GO:0008652//cellular amino acid biosynthetic process;GO:0009416//response to light stimulus;GO:0009451//RNA modification;GO:0009658//chloroplast organization;GO:0009668//plastid membrane organization;GO:0016072//rRNA metabolic process;GO:0019758//glycosinolate biosynthetic process;GO:0031399//regulation of …
G10146	62	67.91	69.4	41.54	45.32	46.55	22.36	27.31	25.9	50.97	57.88	59.11	46.09	53.32	44.93	21.87	24.86	24.27	PUP11	PREDICTED: probable purine permease 9 [Ipomoea nil]	-	-	-	-	-	-	-
G10171	18.46	18.24	15.54	77.02	90.45	73.15	421.13	425.82	344.31	23.49	17.51	27.86	64.6	60.91	70.75	299.3	306.65	295.1	CAF1-9	PREDICTED: probable CCR4-associated factor 1 homolog 9 [Ipomoea nil]	Genetic Information Processing	Folding, sorting and degradation	ko03018//RNA degradation	K12581	GO:0043231//intracellular membrane-bounded organelle	GO:0000175//3'-5'-exoribonuclease activity	GO:0090501//RNA phosphodiester bond hydrolysis
G10176	5.16	5.36	5.41	4.6	5.83	5.1	2.61	2.86	1.92	7.21	6.26	7.72	5.92	4.17	3.86	2.35	2.46	2.33	FAM210B	FAM210B-like protein [Medicago truncatula]	-	-	-	-	GO:0044434//chloroplast part	-	GO:0006355//regulation of transcription, DNA-templated;GO:0009887//organ morphogenesis;GO:0048869//cellular developmental process
G10179	5.88	5.3	3.69	5.98	4.08	2.89	3.33	1.38	1.15	4.92	4.77	5.93	5.05	4.19	4.57	1.71	2.43	2.2	--	A-type inclusion [Gossypium arboreum]	-	-	-	-	-	GO:0003824//catalytic activity	-
G10183	7.57	7.64	7.02	3.65	4.01	3.18	75.8	82.34	82.63	3.3	5.51	3.97	3.9	3.33	3.66	73.48	71.11	76.55	At2g27310	PREDICTED: F-box protein At2g27310 [Ipomoea nil]	-	-	-	-	-	-	-
G10185	2.77	1.97	1.68	1.94	2.14	2.16	0.8	0.59	1.08	3.28	3.36	3.18	2.11	2.01	2.27	1.32	1.27	0.86	--	PREDICTED: leucine-rich repeat-containing protein ODA7 [Solanum tuberosum]	-	-	-	-	-	-	-
G10189	24.3	22.05	24.67	49.85	48.89	48.43	408.88	396.29	415.05	18.25	19.1	18.65	63.56	63.02	58.99	323.31	304.4	320.29	MPK3	PREDICTED: mitogen-activated protein kinase 3-like [Ipomoea nil]	Organismal Systems;Environmental Information Processing	Environmental adaptation;Signal transduction	ko04626//Plant-pathogen interaction;ko04016//MAPK signaling pathway - plant	K20536;K20536	GO:0043231//intracellular membrane-bounded organelle	GO:0004702//receptor signaling protein serine/threonine kinase activity;GO:0032550//purine ribonucleoside binding	GO:0000187//activation of MAPK activity;GO:0006091//generation of precursor metabolites and energy;GO:0006605//protein targeting;GO:0009411//response to UV;GO:0009617//response to bacterium;GO:0009620//response to fungus;GO:0009696//salicylic acid metabolic process;GO:0009700//indole phytoalexin biosynthetic process;GO:0009755//hormone-mediated signaling pathway;GO:0009863//salicylic acid mediate…
G10229	13.08	16.08	14.99	12.51	11.76	10.49	1.73	2.08	1.22	7.34	7.64	7.58	11.65	11.27	12.17	1.51	2.43	1.59	UGT74F2	UDP-glycose: glycosyltransferase UGT74T3 [Ipomoea batatas]	-	-	-	-	-	GO:0016757//transferase activity, transferring glycosyl groups	-
G10236	5.55	5.21	3.91	5.47	4.48	4.48	2.17	1.6	1.82	5.82	5.63	5.45	3.46	3.78	4.07	2.15	1.93	1.83	FAM210B	FAM210B-like protein [Medicago truncatula]	-	-	-	-	GO:0044434//chloroplast part	-	GO:0006355//regulation of transcription, DNA-templated;GO:0009887//organ morphogenesis;GO:0048869//cellular developmental process
G10237	2.21	2.63	2.57	1.44	1.79	1.94	0.85	0.89	0.58	3.03	2.73	2.51	0.99	1.42	0.79	1.18	0.79	1.07	VITISV_037692	PREDICTED: arginine biosynthesis bifunctional protein ArgJ, chloroplastic isoform X5 [Ipomoea nil]	Metabolism;Metabolism;Metabolism;Metabolism;Metabolism	Global and overview maps;Global and overview maps;Global and overview maps;Global and overview maps;Amino acid metabolism	ko01100//Metabolic pathways;ko01110//Biosynthesis of secondary metabolites;ko01230//Biosynthesis of amino acids;ko01210//2-Oxocarboxylic acid metabolism;ko00220//Arginine biosynthesis	K00620;K00620;K00620;K00620;K00620	GO:0009536//plastid	GO:0008080//N-acetyltransferase activity	GO:0006525//arginine metabolic process
G10248	14.53	15.14	17.73	10.11	14.6	10.95	191.95	202.27	185.68	11.6	13.65	16.26	6.5	7.46	8.98	160.43	159.86	164.06	At2g27310	PREDICTED: F-box protein At2g27310 [Ipomoea nil]	-	-	-	-	-	-	-
G10255	4.03	5.27	5.14	5.18	7.42	5.25	3.53	1.79	1.64	5.04	5.84	4.3	2.69	3.5	3.94	1.37	1.74	1.83	--	PREDICTED: uncharacterized protein At3g17950-like [Ipomoea nil]	-	-	-	-	-	-	-
G10265	9.71	9.23	10.29	8.94	9.25	10.44	3.07	2.75	2.72	8.01	8.91	9.71	10.14	10.07	9.74	2.56	3.66	3.37	At5g60570	PREDICTED: F-box/kelch-repeat protein At5g60570 [Ipomoea nil]	-	-	-	-	-	GO:0003824//catalytic activity	-
G10267	0	0	0.23	0	0	0	2.79	2.16	0.35	0.73	0	0	0	5.05	1.73	5.11	3.34	3	--	PREDICTED: OTU domain-containing protein 5-A [Ipomoea nil]	-	-	-	-	-	-	-
G10268	3.09	1.81	2.78	8.1	8.3	5.67	59.82	53.7	56.69	2.29	3.86	3.61	9.81	8.43	12.21	49.36	44.31	49.34	--	PREDICTED: uncharacterized protein LOC109192743 [Ipomoea nil]	-	-	-	-	-	-	-
G10274	11.5	9.47	8.49	8.96	10.93	7.75	4.81	3.86	4.11	18.86	19.15	20.11	8.24	6.14	8.25	6.25	7.06	7.73	EXPA4	PREDICTED: expansin-A4-like [Ipomoea nil]	-	-	-	-	GO:0005618//cell wall	-	GO:0000226//microtubule cytoskeleton organization;GO:0006970//response to osmotic stress;GO:0070838//divalent metal ion transport;GO:0071555//cell wall organization
G10280	36.68	37.64	38.96	34.41	34.98	36.78	16.66	16.82	16.97	41.67	39.98	41.43	39.17	39.77	40.99	18.84	18.97	21.46	ORP3C	PREDICTED: oxysterol-binding protein-related protein 3C [Ipomoea nil]	-	-	-	-	-	GO:0005488//binding	GO:0000302//response to reactive oxygen species;GO:0006952//defense response;GO:0007165//signal transduction;GO:0009072//aromatic amino acid family metabolic process;GO:0009608//response to symbiont;GO:0009642//response to light intensity;GO:0009696//salicylic acid metabolic process;GO:0044765//single-organism transport
G10283	8.3	6.76	6.98	18.49	16.84	17.1	77.63	74.39	73.77	5.91	5.69	4.99	14.49	14.31	17.03	96.46	88.25	88.2	SCL9	PREDICTED: scarecrow-like protein 30 [Ipomoea nil]	-	-	-	-	-	-	GO:0010468//regulation of gene expression
G10288	3.24	3.98	3.13	1.4	2.14	1.28	7.2	11.49	10.73	2.13	4.56	4.44	2	2.47	1.41	11.41	13.62	12.94	CYP707A2	PREDICTED: abscisic acid 8'-hydroxylase 2-like [Ipomoea nil]	Metabolism	Metabolism of terpenoids and polyketides	ko00906//Carotenoid biosynthesis	K09843	GO:0031224//intrinsic component of membrane	GO:0016709//oxidoreductase activity, acting on paired donors, with incorporation or reduction of molecular oxygen, NAD(P)H as one donor, and incorporation of one atom of oxygen;GO:0046906//tetrapyrrole binding;GO:0046914//transition metal ion binding	GO:0009687//abscisic acid metabolic process;GO:0010162//seed dormancy process;GO:0050896//response to stimulus
G10292	18.67	16.9	19.6	71.04	69.76	70.96	371.81	356.59	359.42	23.61	24.09	23.27	82.02	79.51	79.57	329.32	304.45	322.38	RHC2A	PREDICTED: probable E3 ubiquitin-protein ligase RHC2A [Ipomoea nil]	-	-	-	-	-	-	-
G103	0.25	0.14	0	0	0	0	0.93	0.74	1.49	0.1	0	0.09	0	0	0	1.13	1.08	0.67	EXLA3	PREDICTED: expansin-like A1 [Ipomoea nil]	-	-	-	-	-	-	-
G10313	4.8	3.68	3.33	2	2.54	1.76	33.08	33.26	32.75	4.57	4.94	4.04	4.97	4.75	4.11	26.72	28.19	26.84	--	PREDICTED: beta-1,4-mannosyl-glycoprotein 4-beta-N-acetylglucosaminyltransferase [Daucus carota subsp. sativus] [Daucus carota]	Metabolism;Metabolism	Global and overview maps;Glycan biosynthesis and metabolism	ko01100//Metabolic pathways;ko00510//N-Glycan biosynthesis	K00737;K00737	-	-	-
G10328	3.02	2.81	3.39	4.36	4.31	5.3	26.62	27.08	27.08	3.67	3	3.83	5.35	3.79	4.27	22.82	22.92	22.19	At2g40270	PREDICTED: probable inactive receptor-like protein kinase At3g56050 [Ipomoea nil]	-	-	-	-	-	-	-
G10337	2.72	2.46	2.29	0.97	1.04	1.16	17.27	16.61	17.25	4.07	2.52	4.07	2.7	2.74	2.59	20.83	19.97	18.23	At2g29380	PREDICTED: probable protein phosphatase 2C 24 [Ipomoea nil]	Environmental Information Processing;Environmental Information Processing	Signal transduction;Signal transduction	ko04075//Plant hormone signal transduction;ko04016//MAPK signaling pathway - plant	K14497;K14497	-	GO:0004721//phosphoprotein phosphatase activity	-
G10338	9.51	9.08	9.99	5.54	5.58	4.85	5.49	2.54	3.9	10.67	8.86	11.75	5.11	3.86	4.94	5.99	5.32	6.17	--	-	-	-	-	-	-	-	-
G10346	10.38	5.03	7.2	6.73	6.47	6.76	3.77	1.88	2.87	7.29	6.2	7.13	4.68	6.86	4.13	1.48	3.16	2.85	Ndufaf7	PREDICTED: protein arginine methyltransferase NDUFAF7, mitochondrial [Ipomoea nil]	-	-	-	-	-	GO:0046914//transition metal ion binding	GO:0015980//energy derivation by oxidation of organic compounds
G10361	0.33	0.21	0.77	0.13	0.94	0.56	4.83	5.59	3.51	0.69	1.16	0.67	0.5	0.22	0.38	3.55	3.51	3.09	--	PREDICTED: probable inactive receptor-like protein kinase At3g56050 [Ipomoea nil]	-	-	-	-	-	-	-
G10374	6.61	5.66	6.31	5.55	6.39	5.5	16.57	15.43	15.97	4.69	4.03	6.19	6.93	4.89	5.68	16.28	16.82	15.87	SLP1	PREDICTED: shewanella-like protein phosphatase 1 isoform X1 [Ipomoea nil]	-	-	-	-	-	-	-
G10384	27.99	27.52	32.6	22.36	25.98	31.56	8.67	9.25	12.21	30.09	33.25	32.5	23.11	25.2	30.65	10.23	8.34	9.43	--	PREDICTED: uncharacterized protein LOC109191088 [Ipomoea nil]	-	-	-	-	-	-	-
G10406	14.45	15.15	13.41	8	7.51	7.56	3.03	2.99	3.77	9.87	12.72	8.61	13.94	13.36	13.49	5.57	3.44	4.79	--	PREDICTED: non-specific lipid transfer protein GPI-anchored 1-like [Ipomoea nil]	-	-	-	-	GO:0016020//membrane	-	-
G10411	70.95	62.41	68.52	52.42	49.42	47.25	28.84	28.64	23.47	64.43	66.28	71.72	75.43	71.74	68.58	29.69	28.28	32.42	--	PREDICTED: uncharacterized protein LOC109147171 isoform X1 [Ipomoea nil]	-	-	-	-	-	-	-
G10415	4.02	4.11	4.2	4.1	5.16	4.97	1.66	1.38	1.15	4.83	2.66	5.54	3.37	2.68	3.37	1.38	1.29	1.97	--	PREDICTED: uncharacterized protein LOC109164105 [Ipomoea nil]	-	-	-	-	-	-	-
G10450	12.64	13.5	13.22	15.61	13.93	13.31	41.96	41.86	37.44	9.94	7.47	9.82	20.48	19.73	17.7	53.25	51.55	46.97	PTI6	PREDICTED: pathogenesis-related genes transcriptional activator PTI6-like [Ipomoea nil]	Organismal Systems	Environmental adaptation	ko04626//Plant-pathogen interaction	K13434	-	-	-
G10454	126.74	140.83	143.4	64.09	56.05	59.12	66.38	60.83	62.69	31.91	30.18	32.48	42.09	40.08	44.66	69.07	67.93	66.09	PDX1	PREDICTED: probable pyridoxal 5'-phosphate synthase subunit PDX1 [Ipomoea nil]	Metabolism	Metabolism of cofactors and vitamins	ko00750//Vitamin B6 metabolism	K06215	-	-	GO:0009108//coenzyme biosynthetic process
G10459	60.65	56.12	59.21	36.26	34.22	33.69	18.61	20.09	20.11	68.8	64.61	65.93	44.12	42.15	42.97	17.57	16.62	14.74	CRCK2	PREDICTED: serine/arginine-rich splicing factor SR45a [Ipomoea nil]	-	-	-	-	-	-	-
G10485	4.78	6.83	4.83	3.76	3.17	3.49	2.23	2.14	1.42	6.38	6.39	3.67	3.1	3.65	3.1	1.69	1.95	1.13	--	PREDICTED: uncharacterized protein LOC109158396 [Ipomoea nil]	-	-	-	-	-	-	-
G1051	0.89	0.69	0.64	0.38	0.94	0.61	8	11.29	8.35	1.04	0.71	0.73	1.06	1.62	1	8.21	7.9	7.78	GLR2.8	PREDICTED: glutamate receptor 2.1-like [Ipomoea nil]	-	-	-	-	-	-	-
G1053	5.74	4.08	5.58	1.3	1.63	1.59	28.8	25.67	22.78	2.99	2.17	3.62	2.76	2.1	2.6	21.03	19.54	22.17	--	2-nonaprenyl-3-methyl-6-methoxy-1,4-benzoquinol hydroxylase [Theobroma cacao]	-	-	-	-	-	-	-
G10534	8.76	6.37	7.26	13.81	11.87	11.38	32.6	26.49	29.47	5.09	4.25	5.15	17.88	18.42	15.12	36.63	35.31	36.23	PTI6	PREDICTED: pathogenesis-related genes transcriptional activator PTI6-like [Ipomoea nil]	Organismal Systems	Environmental adaptation	ko04626//Plant-pathogen interaction	K13434	-	-	-
G10553	6.16	5.23	6.29	1.29	0.94	1.93	42.99	40.63	42.9	3.21	3.16	2.74	1.96	1.7	2.07	42.12	42.71	39.08	OXI1	PREDICTED: serine/threonine-protein kinase OXI1-like [Ipomoea nil]	Environmental Information Processing	Signal transduction	ko04016//MAPK signaling pathway - plant	K20714	-	GO:0016772//transferase activity, transferring phosphorus-containing groups	-
G10558	18.05	17.46	16.26	25.87	26.94	22.64	71.22	70.29	67.47	29.99	29.07	30.4	28	29.87	28.29	68.16	67.07	68.62	PUB9	PREDICTED: U-box domain-containing protein 9-like [Ipomoea nil]	-	-	-	-	-	GO:0003824//catalytic activity	GO:0032446//protein modification by small protein conjugation
G10560	58.62	58.51	55.7	52.22	50.91	48.93	13.68	11.79	11.63	84.66	93.43	88.51	72.79	62.35	59.55	16.29	16.48	15.14	At3g17800	PREDICTED: UV-B-induced protein At3g17800, chloroplastic-like [Ipomoea nil]	-	-	-	-	-	-	-
G1057	7.2	10.53	8.09	3.12	3.43	3.73	93.34	99.52	93.89	1.5	1.03	1.41	4.82	4.04	3.88	47.67	48.39	45.58	TIFY10A	PREDICTED: protein TIFY 10a-like [Ipomoea nil]	Environmental Information Processing	Signal transduction	ko04075//Plant hormone signal transduction	K13464	-	-	-
G10587	16.51	14.97	15.45	18.81	16.53	14.63	7.89	8	6.5	13.22	12.56	13.77	15.59	14.98	14.26	5.22	6.54	4.71	ANTR4	PREDICTED: probable anion transporter 4, chloroplastic isoform X1 [Ipomoea nil]	-	-	-	-	-	-	-
G106	0	0	0.21	0	0.1	0	0.32	1.18	0.6	0	0	0.11	0.1	0	0	0.89	0.72	0.24	EXLA1	PREDICTED: expansin-like A1 [Ipomoea nil]	-	-	-	-	-	-	-
G1060	3.18	3.1	3.78	1.33	0.67	0.92	12.1	11.32	11.62	1.98	1.52	1.22	1.74	1.57	0.95	7.91	9.41	8.23	--	2-nonaprenyl-3-methyl-6-methoxy-1,4-benzoquinol hydroxylase [Theobroma cacao]	-	-	-	-	-	-	-
G10615	16.08	14.39	16.65	14.6	15.53	19.28	6.43	5.7	6.25	25.52	19.41	24.41	19.74	19.2	17.92	8.42	7.73	7.49	BASS3	PREDICTED: probable sodium/metabolite cotransporter BASS3, chloroplastic [Ipomoea nil]	-	-	-	-	-	-	-
G10619	19.84	23.87	20.92	29.51	37.21	35.29	8.06	6.65	11.57	22.75	35.09	37.18	16.75	18.78	17.29	6.14	8.08	7.8	LTL1	PREDICTED: GDSL esterase/lipase At5g33370-like [Lupinus angustifolius]	-	-	-	-	-	-	-
G10622	2.86	2.17	3.19	12.38	13.09	13.48	3.39	3.43	3.18	28.42	25.69	25.52	7.06	9.67	7.65	7.36	6.77	6.85	CYP82C4	PREDICTED: cytochrome P450 82C4-like [Ipomoea nil]	-	-	-	-	-	-	-
G10631	8.93	11.02	7.47	5.95	3.93	6.42	3.22	2.89	2.14	5.78	7.57	7.85	4.51	5.37	6.17	2.71	1.93	2.9	--	-	-	-	-	-	-	-	-
G10632	1.05	2.41	0.97	1.66	1.21	2.53	17.63	20.36	12.82	6.75	5.37	4.8	1.42	0.82	1.66	19.03	20.81	18.28	--	PREDICTED: probable glucan endo-1,3-beta-glucosidase A6 [Ipomoea nil]	-	-	-	-	-	-	-
G10636	8.65	8.57	5.97	3.11	5.12	2.08	1.79	0.7	0.38	9.25	7.63	14.13	6.23	4.02	2.34	2.45	2.49	1.8	--	-	-	-	-	-	-	-	-
G10652	2.86	3.13	3.2	4.4	3.29	4.74	13.96	14.27	12.24	4.95	6.64	5.32	5.89	4.9	6.63	12.42	11.52	11.39	FH1	PREDICTED: formin-like protein 1 [Ipomoea nil]	-	-	-	-	-	-	-
G10660	3.24	1.71	1.8	4.93	5.69	5.38	2.62	3.47	2.57	5.15	4.79	5.53	4.04	3.68	3.29	2.82	2	2.52	CYP82C4	PREDICTED: cytochrome P450 82C4-like [Ipomoea nil]	-	-	-	-	-	-	-
G10669	64.35	66.35	64.35	65.5	62.3	62.5	35.99	30.8	29.7	89.77	91.9	91.6	77.79	79.32	73.14	43.42	43.27	44.83	PSAEA	PREDICTED: photosystem I reaction center subunit IV B, chloroplastic-like [Ipomoea nil]	Metabolism;Metabolism	Global and overview maps;Energy metabolism	ko01100//Metabolic pathways;ko00195//Photosynthesis	K02693;K02693	-	-	-
G1067	84.77	84.79	90.52	24.32	30.73	23.71	35.89	63.8	42.13	54.23	62.65	51.09	64.42	70.71	61.76	21.22	40.99	18.01	LKR/SDH	PREDICTED: alpha-aminoadipic semialdehyde synthase [Ipomoea nil]	Metabolism;Metabolism;Metabolism	Global and overview maps;Global and overview maps;Amino acid metabolism	ko01100//Metabolic pathways;ko01110//Biosynthesis of secondary metabolites;ko00310//Lysine degradation	K14157;K14157;K14157	-	GO:0016491//oxidoreductase activity	-
G10680	22.81	23.35	22.91	19.23	17.94	20.89	6.84	6.64	6.6	36.46	36.06	39.32	26.08	24.18	24.47	8.21	7.61	6.64	MORF5	PREDICTED: multiple organellar RNA editing factor 2, chloroplastic-like [Ipomoea nil]	-	-	-	-	-	-	-
G10689	0.9	0.73	0.33	1.39	2.72	1.48	0.15	0.17	0.16	4.47	4.59	3.46	1.17	1.32	1.99	1.12	1.75	1.92	CYP82G1	PREDICTED: cytochrome P450 82C4-like [Ipomoea nil]	-	-	-	-	-	-	-
G10710	5.64	7.68	7.23	21.62	23.82	24.97	272.65	276.24	272.18	6.41	4.86	6.37	44.81	49.29	52.53	183.53	179.06	179.23	At2g30020	PREDICTED: probable protein phosphatase 2C 25 [Ipomoea nil]	-	-	-	-	-	-	-
G10714	23.12	28.29	23.64	4.92	5.57	3.74	3.72	2.97	2.94	1.49	1.19	0.93	1.59	2.24	6.37	4.25	3.58	4.13	PVS1	PREDICTED: vetispiradiene synthase 3-like [Ipomoea nil]	Metabolism;Metabolism	Global and overview maps;Metabolism of terpenoids and polyketides	ko01110//Biosynthesis of secondary metabolites;ko00909//Sesquiterpenoid and triterpenoid biosynthesis	K14182;K14182	-	GO:0016838//carbon-oxygen lyase activity, acting on phosphates;GO:0043169//cation binding	-
G10719	25.57	32.45	30.93	7.96	7.4	6.12	5.23	6.4	6.38	0.52	1.49	0.32	3.19	2.5	3.3	3.3	3.77	2.65	EAS	PREDICTED: vetispiradiene synthase 3-like [Ipomoea nil]	-	-	-	-	-	GO:0016829//lyase activity;GO:0046872//metal ion binding	GO:0008152//metabolic process
G10721	69.46	71.38	70.24	12.78	10.02	8.82	8.81	10.09	8.44	2.29	1.48	1.63	4.95	6.28	6.45	3.86	4.48	4.24	CYP71D55	PREDICTED: premnaspirodiene oxygenase-like [Ipomoea nil]	-	-	-	-	-	-	-
G10738	12.8	13.22	14.67	0.34	0.32	0.46	29.32	32.64	30.85	2.08	0.47	0.79	2.86	4.38	3.83	4.08	4.16	4.15	PHT1-4	PREDICTED: inorganic phosphate transporter 1-4-like [Ipomoea nil]	-	-	-	-	GO:0031224//intrinsic component of membrane	GO:0005215//transporter activity	GO:0015698//inorganic anion transport;GO:0044763//single-organism cellular process
G10743	5.77	8.54	5.57	3.96	3.05	3.53	2.4	1.8	2.67	7.1	7.43	7.73	5.12	3.99	4.78	2.12	2.33	1.56	KLCR2	PREDICTED: protein KINESIN LIGHT CHAIN-RELATED 2 [Ipomoea nil]	-	-	-	-	-	-	-
G10745	4.47	4.26	6.96	3.73	3.66	3.61	1.34	2.03	2.04	3.08	7.02	5.54	3.24	3.49	3.41	1.7	1.04	1.88	--	PREDICTED: protein TRIGALACTOSYLDIACYLGLYCEROL 1, chloroplastic isoform X1 [Ipomoea nil]	-	-	-	-	-	-	-
G10772	23.95	20.53	21.53	20.68	19.79	21.17	6.04	5.56	4.94	43.22	39.28	37.4	28.82	25.07	27.24	7.24	7.93	7.39	MORF2	PREDICTED: multiple organellar RNA editing factor 2, chloroplastic-like [Ipomoea nil]	-	-	-	-	-	-	-
G10783	6.13	5.83	4.7	5.4	4.14	4.99	21.01	20.68	20.64	4.74	5.4	4.29	7.11	6.77	7.34	21.98	22.03	20.26	At1g34300	PREDICTED: putative receptor protein kinase ZmPK1 isoform X1 [Ipomoea nil]	-	-	-	-	-	-	-
G10787	4.47	3.03	3.64	3.77	3.63	5.03	26.05	26.06	28.22	3.49	4.49	2.69	6	5.63	5.41	25.9	25.72	23.35	JMJ706	PREDICTED: lysine-specific demethylase JMJ706-like [Ipomoea nil]	-	-	-	-	-	-	-
G10810	7.81	10.29	11.31	4.45	5.69	5.18	41.99	36.41	40.68	12.56	10.75	10.96	3.35	3.62	5.63	106.86	91.35	92.31	AUX22D	PREDICTED: auxin-induced protein 22D-like [Ipomoea nil]	Environmental Information Processing	Signal transduction	ko04075//Plant hormone signal transduction	K14484	-	-	GO:0010467//gene expression;GO:0034645//cellular macromolecule biosynthetic process;GO:0050794//regulation of cellular process
G10815	15.95	16.32	13.98	14.01	14.19	10.43	7.34	7.04	5.4	12.84	11.63	10.28	9.74	9.34	10.41	3.33	4.11	2.87	OsASA2	PREDICTED: anthranilate synthase alpha subunit 2, chloroplastic-like [Ipomoea nil]	Metabolism;Metabolism;Metabolism;Metabolism	Global and overview maps;Global and overview maps;Global and overview maps;Amino acid metabolism	ko01100//Metabolic pathways;ko01110//Biosynthesis of secondary metabolites;ko01230//Biosynthesis of amino acids;ko00400//Phenylalanine, tyrosine and tryptophan biosynthesis	K01657;K01657;K01657;K01657	-	-	-
G10823	49.35	49.83	45.88	23.08	23.11	27.34	21.45	21.98	24.04	35.78	34.78	36.37	29.41	30.22	32.4	16.69	13.31	18.41	LFG2	PREDICTED: BI1-like protein [Ipomoea nil]	-	-	-	-	GO:0031224//intrinsic component of membrane	-	-
G10836	174.14	166.59	157.15	248.11	226.47	234.11	425.04	387.24	397.73	189.9	176.83	178.7	241.89	216.76	220.85	405.15	355.18	364.61	At2g30620	PREDICTED: histone H1-like [Ipomoea nil]	-	-	-	-	GO:0043229//intracellular organelle	-	-
G10837	5.13	6.85	5.59	6.55	7.16	5.01	27.41	27.88	23.69	14.71	15.02	15.38	6.62	6.84	6.4	26.21	26.48	26.18	--	PREDICTED: uncharacterized protein LOC109161635 isoform X1 [Ipomoea nil]	-	-	-	-	-	-	-
G1084	14.25	9.1	8.2	3.65	3.86	3.6	4.48	5.31	4.47	9.06	7.68	9.49	11.05	11.54	11.54	3.34	3.29	3.55	LKR/SDH	PREDICTED: alpha-aminoadipic semialdehyde synthase [Ipomoea nil]	Metabolism;Metabolism;Metabolism	Global and overview maps;Global and overview maps;Amino acid metabolism	ko01100//Metabolic pathways;ko01110//Biosynthesis of secondary metabolites;ko00310//Lysine degradation	K14157;K14157;K14157	-	GO:0004753//saccharopine dehydrogenase activity	GO:0044710//single-organism metabolic process
G10849	32.34	41.3	37.66	9.06	15.91	11.97	9.28	6.96	9.46	14.83	17.52	22.5	17.77	17.81	10.79	5.7	5.99	7.78	GID1C	PREDICTED: gibberellin receptor GID1B-like [Ipomoea nil]	Environmental Information Processing	Signal transduction	ko04075//Plant hormone signal transduction	K14493	-	GO:0003824//catalytic activity	-
G10856	2.01	2.58	4.68	2.26	3.73	3.34	11.67	9.77	12.33	2.63	2.52	4.63	3.18	2.92	4.08	12.93	15.82	16.55	ndhT	PREDICTED: NAD(P)H-quinone oxidoreductase subunit T, chloroplastic [Ipomoea nil]	-	-	-	-	-	-	-
G10861	2.86	0.92	2.67	2.95	3.37	1.81	6.61	5.09	6.38	3.04	2.28	2.71	2.25	2.83	2.42	7.7	9.15	6.82	ndhT	PREDICTED: NAD(P)H-quinone oxidoreductase subunit T, chloroplastic [Ipomoea nil]	-	-	-	-	-	-	-
G10867	5.14	5.05	5.51	5.07	4.43	3.93	2.68	2.59	1.25	4.17	5.02	4.12	3.83	4.48	4.53	2.09	1.55	1.94	Trip4	PREDICTED: activating signal cointegrator 1 [Ipomoea nil]	-	-	-	-	-	-	-
G109	3.73	2.56	2.16	1.69	1.87	1.82	1	1.32	0.66	0.82	0.95	2	0.6	1.11	0.84	0.54	0.4	0.51	--	PREDICTED: neurofilament medium polypeptide [Sesamum indicum]	-	-	-	-	-	-	-
G10927	4.89	4.04	4.28	3.41	3.31	3.76	1.52	1.62	1.3	4.75	6.21	4.61	3.96	4.04	5.13	1.32	1.73	1.59	yqjG	PREDICTED: glutathionyl-hydroquinone reductase YqjG [Solanum tuberosum]	-	-	-	-	-	-	-
G10933	72.24	68.91	65.26	37.73	36.89	35.26	18.3	18.89	18.59	66.37	73.86	74.57	50.27	49.72	46.64	25.86	26.57	27.7	FAO2	PREDICTED: long-chain-alcohol oxidase FAO2-like isoform X2 [Ipomoea nil]	-	-	-	-	-	-	-
G10941	14	16.53	20.65	11.47	12.15	16.26	5.38	5.08	5.16	25.42	32.73	26.02	21.23	25.64	24.6	5.5	3.92	4.96	MORF2	PREDICTED: multiple organellar RNA editing factor 2, chloroplastic-like [Ipomoea nil]	-	-	-	-	GO:0009536//plastid	-	GO:0000478//endonucleolytic cleavage involved in rRNA processing;GO:0006355//regulation of transcription, DNA-templated;GO:0009658//chloroplast organization;GO:0009668//plastid membrane organization;GO:0009887//organ morphogenesis;GO:0031399//regulation of protein modification process;GO:0043623//cellular protein complex assembly;GO:0048869//cellular developmental process
G10969	0.67	0	0.47	2.12	2.14	1.62	2.37	2.71	2.79	0.84	0.78	0.16	1.67	1.83	2.13	3.19	3.28	2.46	UXS2	UDP-glucuronic acid decarboxylase 4, partial [Noccaea caerulescens]	Metabolism;Metabolism	Global and overview maps;Carbohydrate metabolism	ko01100//Metabolic pathways;ko00520//Amino sugar and nucleotide sugar metabolism	K08678;K08678	-	-	-
G10975	26.26	27.94	23.51	32.59	33.39	33.6	78.47	73.73	75.25	30.86	31.18	32.75	36.86	38.06	38.22	76.87	79.37	79.77	--	Tetratricopeptide repeat-like superfamily protein [Theobroma cacao]	-	-	-	-	-	-	-
G1098	7.5	6.16	5.06	8.11	11.43	8.12	19.33	22.52	15.39	4.03	5.44	5.89	8.3	7.01	4.06	14.61	19.17	13.58	MYB59	PREDICTED: myb-like protein M [Ipomoea nil]	Organismal Systems	Environmental adaptation	ko04626//Plant-pathogen interaction	K09422	GO:0043231//intracellular membrane-bounded organelle	GO:0001071//nucleic acid binding transcription factor activity;GO:0003676//nucleic acid binding	GO:0001101//response to acid chemical;GO:0006970//response to osmotic stress;GO:0009725//response to hormone;GO:0010038//response to metal ion;GO:0010243//response to organonitrogen compound;GO:0010468//regulation of gene expression;GO:0034645//cellular macromolecule biosynthetic process
G10994	2.82	2.29	3.07	1.27	0.89	1.11	26.3	24.52	24.94	1.42	0.85	0.55	1.42	0.77	0.9	19.36	18.85	20.08	UGT73E1	PREDICTED: UDP-glycosyltransferase 73C5-like [Nicotiana attenuata]	-	-	-	-	-	GO:0016757//transferase activity, transferring glycosyl groups	-
G10997	42.19	45.55	37.46	41.95	42.34	41.28	17.06	16.07	16.34	33.72	29.61	32.89	16.74	13.92	15.47	3.05	2.32	2.78	OMT1	PREDICTED: flavone 3'-O-methyltransferase 1-like [Ipomoea nil]	-	-	-	-	-	GO:0005515//protein binding;GO:0008168//methyltransferase activity	GO:0008152//metabolic process
G11002	1.1	0.92	1.27	0.85	1.7	1.38	4.6	3.48	4.43	1.12	1.12	1.08	1.16	0.6	0.85	2.77	2.92	2.18	SYP41	PREDICTED: syntaxin-41-like isoform X2 [Ipomoea nil]	Genetic Information Processing	Folding, sorting and degradation	ko04130//SNARE interactions in vesicular transport	K08489	GO:0016020//membrane;GO:0043231//intracellular membrane-bounded organelle	-	GO:0006886//intracellular protein transport;GO:0009987//cellular process;GO:0016043//cellular component organization;GO:0016192//vesicle-mediated transport;GO:0050896//response to stimulus;GO:1902582//single-organism intracellular transport
G11018	101.62	109.39	104.64	160.21	153.37	152.05	575	549.82	548.28	57.33	61.82	57.25	119.36	113.15	116.83	540.34	559.62	543.68	RAP2-3	PREDICTED: ethylene-responsive transcription factor ERF071-like [Ipomoea nil]	-	-	-	-	-	-	GO:0044699//single-organism process;GO:0050794//regulation of cellular process;GO:0050896//response to stimulus
G1103	2.97	3.49	2.81	3.17	2.42	3.65	1.31	1.37	1.89	4.9	4.33	3.66	3.23	2.95	3.73	1.58	1.69	1.9	CEPR2	PREDICTED: receptor-like protein kinase HAIKU2 [Ipomoea nil]	-	-	-	-	-	-	-
G11030	0.43	0.99	1.24	0.46	1.49	0.52	2.34	3.33	3.59	0.69	1.35	1.04	0.73	0.84	1.1	2.04	2.51	2.14	CRRSP56	PREDICTED: cysteine-rich repeat secretory protein 3 [Ipomoea nil]	-	-	-	-	GO:0005618//cell wall	-	GO:0006810//transport;GO:0009987//cellular process
G11031	2.25	3.72	2.76	1.35	1.27	0.9	20.03	19.17	18.13	5.89	4.36	5.77	2.53	2.18	2.54	18.62	16.07	18	--	PREDICTED: uncharacterized protein LOC109159964 [Ipomoea nil]	-	-	-	-	-	-	-
G11036	0.28	0.67	0.32	0.47	0	0.28	3.42	3.39	3.21	0	0.49	0	0.16	0.41	0	1.33	2.15	1.85	--	-	-	-	-	-	-	-	-
G1104	4.14	4.06	5.36	5.79	7.75	5.31	0.99	1.05	0.54	10.95	9.49	11.92	5.59	6.11	7.36	3.63	3.92	4.04	BEE2	PREDICTED: transcription factor BEE 2-like isoform X3 [Ipomoea nil]	-	-	-	-	-	-	-
G11041	46.24	45.97	46.25	41.71	44.35	43.43	12.43	12.18	11.76	51.15	48.72	50.75	35.87	37.75	39.78	14.38	15.01	13.78	--	PREDICTED: F-box protein At3g08750-like isoform X1 [Ipomoea nil]	-	-	-	-	-	-	-
G11043	0.21	0.2	0.24	1.41	1.55	1.05	1.73	2.53	3.87	1.12	1.21	1.01	0.71	1.42	1.41	6.93	5.46	5.09	--	DnaJ domain-containing protein/TPR_11 domain-containing protein [Cephalotus follicularis]	-	-	-	-	-	-	-
G11063	11.96	9.63	10.9	8.71	9.43	11.01	33.16	34.02	35.06	8.63	9.26	8.97	9.82	11.71	10.4	26.96	28.13	27.45	BOR1	PREDICTED: boron transporter 1-like [Ipomoea nil]	-	-	-	-	GO:0031224//intrinsic component of membrane	-	GO:0006820//anion transport
G11083	4.07	3.03	4.54	2.83	2.87	2.19	0.94	0.78	1.45	4.73	3.08	3.58	4.03	3.72	3.76	1.33	0.72	1.22	--	PREDICTED: UPF0396 protein CG6066 [Sesamum indicum]	-	-	-	-	-	-	-
G11092	54.79	56.61	55.48	173.85	170.32	163.54	552.69	545.45	546.23	63.54	59.14	63.78	189.96	181.46	179.86	579.8	570.52	560.46	--	PREDICTED: uncharacterized protein LOC109175594 isoform X1 [Ipomoea nil]	-	-	-	-	-	-	-
G11093	12.13	10.46	8.89	15.1	10.52	11.55	3.99	3.11	3.52	13.71	12.07	14.39	11.22	10.82	13.22	3.02	3.14	3.91	PAC	PREDICTED: protein PALE CRESS, chloroplastic isoform X2 [Ipomoea nil]	-	-	-	-	-	-	-
G11095	3.78	3.72	2.31	1.33	2.25	1.42	1.96	0.5	0.9	1.26	0.96	0.99	3.06	3.44	3.46	1.54	0.21	0.92	--	PREDICTED: uncharacterized protein LOC109175604 isoform X1 [Ipomoea nil]	-	-	-	-	-	-	-
G11103	13.38	11.85	10.62	13.19	11.83	11.99	5.96	3.95	5.03	16.31	15.74	14.58	13.88	17.31	14.16	5.81	4.86	4.59	PAC	PREDICTED: protein PALE CRESS, chloroplastic isoform X2 [Ipomoea nil]	-	-	-	-	GO:0009536//plastid	-	GO:0006397//mRNA processing;GO:0009657//plastid organization;GO:0009887//organ morphogenesis;GO:0010468//regulation of gene expression;GO:0034645//cellular macromolecule biosynthetic process
G11116	11.9	12.5	8.11	10.21	14.41	12.44	0.54	0.52	0.87	20.28	17.78	24.2	18.94	20.41	19.62	5.33	5.67	7.09	SBT5.6	PREDICTED: subtilisin-like protease SBT5.6 [Ipomoea nil]	-	-	-	-	-	-	-
G1112	12.53	14.04	11.41	9.58	10.93	8.61	4.85	2.51	3.29	16.9	15.35	17.35	17.28	10.69	11.38	5.69	4.58	4.74	PNSB3	PREDICTED: photosynthetic NDH subunit of subcomplex B 3, chloroplastic [Ipomoea nil]	-	-	-	-	GO:0044424//intracellular part	-	GO:0043436//oxoacid metabolic process;GO:0044238//primary metabolic process;GO:0044249//cellular biosynthetic process;GO:0044711//single-organism biosynthetic process;GO:1901135//carbohydrate derivative metabolic process;GO:1901576//organic substance biosynthetic process
G11122	2.78	5.35	4.06	3.59	6.73	6.07	1.43	1.24	0.45	8.29	8.23	8.95	1.71	2.07	2.41	0.88	1.2	0.89	SBT5.6	PREDICTED: subtilisin-like protease SBT5.6 [Ipomoea nil]	-	-	-	-	-	-	-
G11129	17.4	15.51	15.63	13.41	20.11	19.67	1.01	1.95	0.34	33.45	29.92	27.14	25.37	26.98	25.33	9.72	12.17	13	SBT5.6	PREDICTED: subtilisin-like protease SBT5.6 [Ipomoea nil]	-	-	-	-	-	-	-
G11133	7.74	6.14	8.27	8.83	8.3	7.75	27.37	23.35	24.12	5.96	4.41	4.75	8.92	9.46	7.71	19.48	20.87	18.65	At3g62260	PREDICTED: probable protein phosphatase 2C 49 [Ipomoea nil]	-	-	-	-	-	-	-
G11137	5.82	6.55	6.03	3.07	2.7	2.96	1.28	1.15	1.1	4.87	3.38	4.13	4.17	4.49	3.42	1.04	1.59	1.19	MYR2	PREDICTED: myb-related protein 1-like isoform X2 [Ipomoea nil]	-	-	-	-	-	-	-
G11138	40.31	42.5	43.66	35.82	36.31	35.65	11.01	11.61	11.86	36.45	32.05	29.32	30.39	31.79	31.72	10.09	8.76	7.59	IST1	PREDICTED: IST1 homolog [Ipomoea nil]	Cellular Processes	Transport and catabolism	ko04144//Endocytosis	K19476	-	-	-
G11147	0.25	0.33	0.07	0.33	0.69	0.96	8.71	8.51	9.14	0.05	0.16	0.06	1.25	1.07	0.91	6.69	6.5	6.6	PAP29	PREDICTED: probable inactive purple acid phosphatase 29 [Ipomoea nil]	-	-	-	-	-	-	-
G11151	65.61	65.01	65.86	197.32	190.26	188.15	648.75	652.47	679.23	49.68	49.4	49.12	153.49	147.19	141.79	497.58	498.84	494.27	--	PREDICTED: uncharacterized protein LOC109175594 isoform X1 [Ipomoea nil]	-	-	-	-	-	-	-
G11157	0.33	0.78	1.37	0.34	0.69	0.3	3.38	1.44	1.98	1.13	0.55	1.43	1.21	1.62	1.37	1.71	3.27	2.13	--	PREDICTED: protein CHUP1, chloroplastic [Ipomoea nil]	-	-	-	-	-	-	-
G11164	32.91	34.35	32.84	23.84	23.8	26.64	86.07	92.97	94.02	21.59	23.18	21.36	22.21	24.99	21.11	67.95	64.09	67.49	PAP29	PREDICTED: probable inactive purple acid phosphatase 29 [Ipomoea nil]	-	-	-	-	-	-	-
G11165	45.87	47.16	47.08	54.9	54.25	53.18	265.8	254.66	260.78	47.68	47.21	43.31	55.62	56.74	59.44	236.16	226.22	232.93	RAV2	PREDICTED: AP2/ERF and B3 domain-containing transcription factor RAV1-like [Ipomoea nil]	-	-	-	-	-	-	GO:0010467//gene expression;GO:0034645//cellular macromolecule biosynthetic process
G11167	7.08	6.43	5.07	2.45	1.58	1.6	2.13	2.34	1.53	1.55	1.82	1.76	2.71	3.44	4.43	0.52	1.76	1.98	At3g57810	PREDICTED: OTU domain-containing protein At3g57810, partial [Ricinus communis]	-	-	-	-	-	-	-
G1118	34.98	39.17	36.23	35.86	39.03	41.81	75.69	76.81	82.8	19.07	21.8	23.44	30.36	33.64	33.42	60.07	55.53	57.64	PUB14	PREDICTED: U-box domain-containing protein 14 [Ipomoea nil]	-	-	-	-	-	GO:0019787//ubiquitin-like protein transferase activity;GO:0033612//receptor serine/threonine kinase binding	GO:0006468//protein phosphorylation;GO:0032446//protein modification by small protein conjugation
G11181	0.17	0.13	0.31	0.15	0.07	0.27	6.98	6.4	6.41	0.06	0.15	0.16	0.15	0.32	0.08	3.3	3.53	2.86	IST1	IST1-like protein [Glycine soja]	Cellular Processes	Transport and catabolism	ko04144//Endocytosis	K19476	-	-	-
G11184	2.75	2.35	3.89	2.62	1.04	2.12	8.58	8.11	7.65	3.33	2.45	2.62	2.7	2.6	2.53	8.93	9.05	10.08	--	PREDICTED: vacuolar protein-sorting protein BRO1 [Ipomoea nil]	-	-	-	-	-	-	-
G11185	12.94	14.41	15.96	7.19	10.68	9.04	2.43	3.15	4.98	14.7	15.76	16.54	6.33	7.88	8.56	1.79	2.59	1.63	--	PREDICTED: histidine-containing phosphotransfer protein 1 [Ipomoea nil]	Environmental Information Processing	Signal transduction	ko04075//Plant hormone signal transduction	K14490	GO:0043231//intracellular membrane-bounded organelle;GO:0044444//cytoplasmic part	GO:0004871//signal transducer activity;GO:0019901//protein kinase binding	GO:0006796//phosphate-containing compound metabolic process;GO:0006820//anion transport;GO:0009755//hormone-mediated signaling pathway;GO:0009845//seed germination;GO:0009966//regulation of signal transduction;GO:0035556//intracellular signal transduction;GO:0040007//growth;GO:0048229//gametophyte development;GO:0080090//regulation of primary metabolic process;GO:2000026//regulation of multicellu…
G11208	5.4	5.91	5.03	5.5	5.26	4.53	2.54	2.12	1.7	7.57	7.08	7.02	4.05	4.95	6.02	3.74	3.27	2.5	--	BnaC02g35230D [Brassica napus]	-	-	-	-	-	-	-
G11230	30.74	33.4	30.22	14.92	15.53	12.75	150.31	167.8	160.55	44.63	43.33	39.65	25.18	28.85	23.97	94.76	98.08	86.4	HHO3	PREDICTED: myb family transcription factor EFM-like [Ipomoea nil]	-	-	-	-	-	-	-
G11235	15.16	15.73	17.04	14.33	13.03	11.91	8.88	7.18	6.17	14.76	14.72	15.42	14.61	12.77	11.85	5.4	8.34	8.31	CSU2	COP1 SUPPRESSOR 2-like protein [Solanum lycopersicum]	-	-	-	-	-	-	-
G11245	22.63	21.85	21.07	22.26	21.2	19.16	10.45	10.13	9.77	30.06	32.53	27.29	24.84	24.69	23.1	10.03	8.92	12.3	MAP1B	PREDICTED: methionine aminopeptidase 1B, chloroplastic [Ipomoea nil]	-	-	-	-	GO:0009536//plastid	GO:0004177//aminopeptidase activity;GO:0008237//metallopeptidase activity;GO:0043169//cation binding	GO:0006464//cellular protein modification process
G11248	12.84	12.83	15.33	10.03	12.01	14.62	6.45	6.42	7.08	11.07	11.72	10.3	12.55	7.25	9.43	4.88	4.37	5.46	--	-	-	-	-	-	-	-	-
G11250	2.83	2.41	3.12	2.3	2.57	1.49	1.17	1.22	1.31	3.49	3.3	3.36	1.73	2.5	2.85	1.44	1	1.48	MitHPPK/DHPS	PREDICTED: folate synthesis bifunctional protein, mitochondrial [Ipomoea nil]	Metabolism;Metabolism	Global and overview maps;Metabolism of cofactors and vitamins	ko01100//Metabolic pathways;ko00790//Folate biosynthesis	K13941;K13941	-	-	-
G11254	11.8	8.7	11.59	3.49	3.73	3.54	2.32	2.08	2.16	8.37	10.19	9.62	3.2	2.67	2.91	4.17	2.71	1.5	--	PREDICTED: uncharacterized protein LOC109155742 [Ipomoea nil]	-	-	-	-	-	-	-
G11263	48.09	51.05	48.68	48.66	47.45	49.7	15.1	16.5	15.48	68.59	72.36	70.27	35.69	34.88	38.33	13.62	12.45	15.94	GH3.6	PREDICTED: indole-3-acetic acid-amido synthetase GH3.6-like [Ipomoea nil]	Environmental Information Processing	Signal transduction	ko04075//Plant hormone signal transduction	K14487	-	-	-
G11269	65.47	61.65	62.31	36.52	43.18	33.54	20.24	21.16	15.97	57.98	59.31	57.82	58.47	66.99	63.1	25.63	26.5	27.99	--	PREDICTED: uncharacterized protein LOC109147171 isoform X3 [Ipomoea nil]	-	-	-	-	-	-	-
G11283	0	0.29	0.18	0	0.37	0.15	4.23	3.03	3.11	0.48	0.18	0.37	0.52	0.29	0.43	7.11	6.67	6.64	--	-	-	-	-	-	-	-	-
G11295	0.55	0.56	0.12	0.4	1.02	0.45	6.75	7.88	6.63	0.36	1.46	0.41	0.49	0.92	0.82	2.98	4.93	3	CAM	PREDICTED: calmodulin-like protein 8 [Ipomoea nil]	Organismal Systems	Environmental adaptation	ko04626//Plant-pathogen interaction	K13448	-	-	-
G11296	0.14	0.06	0.08	0.08	0.15	0.07	11.31	10.4	9.49	0.09	0.06	0.16	0.08	0.2	0.12	5.85	7.8	6.33	ACA12	PREDICTED: calcium-transporting ATPase 12, plasma membrane-type-like [Ipomoea nil]	-	-	-	-	-	-	-
G11310	3.89	4.68	3.97	3.69	4.77	3.44	2.39	1.55	1.47	6.81	4.42	4.71	2.92	3.31	3.44	1.5	2.14	1.33	MitHPPK/DHPS	PREDICTED: folate synthesis bifunctional protein, mitochondrial [Ipomoea nil]	Metabolism;Metabolism	Global and overview maps;Metabolism of cofactors and vitamins	ko01100//Metabolic pathways;ko00790//Folate biosynthesis	K13941;K13941	-	GO:0016765//transferase activity, transferring alkyl or aryl (other than methyl) groups;GO:0016772//transferase activity, transferring phosphorus-containing groups	GO:0006760//folic acid-containing compound metabolic process;GO:0006796//phosphate-containing compound metabolic process
G11312	0	0	0	0	0	0.22	5.68	6.85	7.12	0	0	0	0	0	0	3.19	2.88	3.33	ACA12	E1-E2_ATPase domain-containing protein/Cation_ATPase_C domain-containing protein/Cation_ATPase_N domain-containing protein/Hydrolase domain-containing protein [Cephalotus follicularis]	-	-	-	-	-	-	-
G11318	0	0.16	0	0	0.11	0	0.55	0.53	0.8	0	0.12	0.25	0.1	0	0.24	2.08	0.39	1.52	GSTU17	PREDICTED: glutathione S-transferase U17-like [Ipomoea nil]	Metabolism	Metabolism of other amino acids	ko00480//Glutathione metabolism	K00799	-	-	-
G11329	1.42	0.58	0.93	5.02	2.79	3.87	4.62	3.06	2.65	0.18	0.24	0.49	1.83	0.98	2.06	1.44	2.56	2.29	--	PREDICTED: uncharacterized protein LOC109189854 [Ipomoea nil]	-	-	-	-	-	-	-
G11347	116.22	122.58	125.21	109.06	110.78	105.77	40.41	40.21	40.67	80.95	86.43	74.97	101.07	102.76	100.49	30.66	31.73	30.58	CYP72A13	PREDICTED: cytochrome P450 CYP72A219-like [Ipomoea nil]	-	-	-	-	-	-	-
G11349	18.82	15.38	16.73	11.41	11.18	13.79	5.12	7.19	5.45	16.51	16.17	17.84	12.17	9.3	13.35	4.84	4.95	5.79	HIPP32	PREDICTED: heavy metal-associated isoprenylated plant protein 33-like [Ipomoea nil]	-	-	-	-	-	-	-
G11358	28.47	26.85	25.48	14.7	21.02	17.11	10.81	11.72	11.36	16.64	17.53	17.3	16.64	13.01	16.57	8.23	7.76	8.11	OMT3	PREDICTED: trans-resveratrol di-O-methyltransferase-like isoform X1 [Ipomoea nil]	Metabolism	Biosynthesis of other secondary metabolites	ko00945//Stilbenoid, diarylheptanoid and gingerol biosynthesis	K16040	-	-	-
G1136	63.86	66.44	64.34	58.54	54.03	52.73	14.9	17.06	17.95	42.72	45.81	44.83	39.01	36.7	35.31	17.53	16.81	17.53	PMEU1	PREDICTED: pectinesterase-like [Ipomoea nil]	Metabolism;Metabolism	Global and overview maps;Carbohydrate metabolism	ko01100//Metabolic pathways;ko00040//Pentose and glucuronate interconversions	K01051;K01051	GO:0030312//external encapsulating structure	GO:0052689//carboxylic ester hydrolase activity	GO:0000272//polysaccharide catabolic process;GO:0009892//negative regulation of metabolic process;GO:0071555//cell wall organization
G11371	1.05	0.67	0.84	1.98	1.76	1.99	8.75	10.94	7.44	2.11	1.72	1.9	1.22	1.35	1.78	6.72	9.51	6.97	prfA	PREDICTED: uncharacterized protein LOC109159605 [Ipomoea nil]	-	-	-	-	-	-	-
G11380	21.19	13.33	16.73	11.59	14.4	8.88	8.05	4.81	12.18	7.94	8.73	15.72	6.48	6.88	18.01	6.32	6.27	2.51	COQ3	PREDICTED: ubiquinone biosynthesis O-methyltransferase, mitochondrial [Ipomoea nil]	Metabolism;Metabolism;Metabolism	Global and overview maps;Global and overview maps;Metabolism of cofactors and vitamins	ko01100//Metabolic pathways;ko01110//Biosynthesis of secondary metabolites;ko00130//Ubiquinone and other terpenoid-quinone biosynthesis	K00591;K00591;K00591	-	GO:0008757//S-adenosylmethionine-dependent methyltransferase activity;GO:0030580//quinone cofactor methyltransferase activity	GO:0008152//metabolic process
G114	6.71	7.78	6.34	5.52	4.9	4.18	2.92	3.56	2.19	7.11	5.89	4.9	4.7	1.76	3.77	2.37	2.45	3.08	--	-	-	-	-	-	-	-	-
G11411	2.92	4.04	3.25	5.07	4.07	4.26	29.76	27.64	33.05	0.79	0.52	0.6	2.63	3.5	3.87	30.34	33.02	31.25	MES18	PREDICTED: putative methylesterase 11, chloroplastic [Ipomoea nil]	-	-	-	-	-	-	-
G11418	0.88	0.42	0.25	0.5	0.47	0	3.87	5.75	2.63	0	0	0.79	0	0.43	0.5	2.08	3.56	1.53	--	PREDICTED: uncharacterized protein LOC109158156 isoform X2 [Ipomoea nil]	-	-	-	-	-	-	-
G11419	0.9	0.26	1.28	0.55	1.39	0.7	4.73	4.88	3.85	0.31	0	0	0.55	0.27	0.23	2.21	1.93	1.45	--	PREDICTED: uncharacterized protein LOC109158156 isoform X2 [Ipomoea nil]	-	-	-	-	-	-	-
G11420	0.53	1.4	0.73	0.83	0.89	1.48	12.71	15.87	14.22	0.75	1.1	1.01	1.28	0.82	0.59	1.95	1.41	2.8	--	PREDICTED: uncharacterized protein LOC109153907 isoform X5 [Ipomoea nil]	-	-	-	-	-	-	-
G11421	7.4	7.97	8.98	6.15	8.76	9.45	3.88	4.57	2.78	8.07	9.89	11.86	6.12	7.66	6.68	2.17	3.27	3.42	--	-	-	-	-	-	-	-	-
G11438	0.17	0.55	0.37	0.98	0.2	0.19	1.32	0.74	2.08	0.3	0	0	1.72	1.46	0.86	2.12	0.59	1.27	--	Nuclear transport factor 2 [Cynara cardunculus var. scolymus] [Cynara cardunculus]	-	-	-	-	-	-	-
G11443	44.61	41.11	37.32	21.99	18.18	18.34	56.58	48.78	48.16	10.62	9.84	7.85	12.6	12.16	10.17	44.05	40.53	39.6	HSP26-A	PREDICTED: glutathione transferase GST 23-like [Ipomoea nil]	Metabolism	Metabolism of other amino acids	ko00480//Glutathione metabolism	K00799	-	GO:0003824//catalytic activity	-
G11446	10.34	8.34	10.54	2.99	2.35	1.71	20.56	25.31	21.27	0.4	0.33	0.15	0.13	0.52	0.5	8.84	7.69	8.7	HSP26-A	PREDICTED: glutathione transferase GST 23-like [Ipomoea nil]	Metabolism	Metabolism of other amino acids	ko00480//Glutathione metabolism	K00799	-	GO:0003824//catalytic activity	-
G11450	5.6	10.91	12.07	3.22	4.03	5.14	4.69	5.76	6.36	0.32	0.22	1	2.68	2.77	2.69	1.41	1.07	0.73	JAL3	PREDICTED: mannose/glucose-specific lectin-like [Ipomoea nil]	-	-	-	-	-	-	-
G11468	77.16	80.28	83.92	57.49	59.53	64.76	20.95	22.73	21.17	49.74	50.76	47.33	53.76	55.27	57.2	21.24	22.84	22.42	ETR2	PREDICTED: protein EIN4-like [Ipomoea nil]	Environmental Information Processing;Environmental Information Processing	Signal transduction;Signal transduction	ko04075//Plant hormone signal transduction;ko04016//MAPK signaling pathway - plant	K14509;K14509	GO:0031090//organelle membrane	GO:0004672//protein kinase activity;GO:0060089//molecular transducer activity	GO:0000160//phosphorelay signal transduction system;GO:0006468//protein phosphorylation
G11474	5.82	8.04	6.21	7.08	4.18	4.31	31.76	29.32	28.68	9	8.74	6.93	7.55	5.66	7.42	33.8	39.05	36.08	PGR5	PREDICTED: protein PROTON GRADIENT REGULATION 5, chloroplastic [Ipomoea nil]	-	-	-	-	GO:0031976//plastid thylakoid;GO:0044434//chloroplast part	-	GO:0006950//response to stress;GO:0009639//response to red or far red light;GO:0009642//response to light intensity;GO:0009767//photosynthetic electron transport chain;GO:0034285//response to disaccharide;GO:0043269//regulation of ion transport
G11488	28.79	32.41	33.1	29.12	33.46	32.89	10.75	12.29	12.29	30.71	32.96	32.83	26.66	27.55	30.3	11.73	10.94	12.49	R1A	PREDICTED: putative late blight resistance protein homolog R1B-16 [Ipomoea nil]	-	-	-	-	-	-	-
G11489	41.64	36.8	35.78	50.65	55.43	49.1	154.3	147.33	136.84	38.62	32.27	33.38	21.41	21.33	22.65	164.04	162.51	147.93	AUX22B	PREDICTED: auxin-responsive protein IAA4-like [Ipomoea nil]	Environmental Information Processing	Signal transduction	ko04075//Plant hormone signal transduction	K14484	-	GO:0005515//protein binding	GO:0009755//hormone-mediated signaling pathway;GO:0010468//regulation of gene expression;GO:0034645//cellular macromolecule biosynthetic process
G11502	13.77	14.14	15.18	12.77	13.75	12.15	6.13	4.56	7.41	13.53	11.86	11.15	9.71	10.34	12.25	4.5	3.91	4.95	--	PREDICTED: uncharacterized protein LOC109175267 [Ipomoea nil]	-	-	-	-	-	-	-
G11506	0.17	0.16	0.58	0.48	0.09	0	18.03	21.42	17.09	0.15	0	0	0.1	0	0.34	11.02	8.73	8.14	BHLH92	PREDICTED: transcription factor bHLH92 isoform X1 [Ipomoea nil]	-	-	-	-	-	-	-
G11537	0.19	0.16	0.11	0.06	0.05	0.02	7.47	8.31	8.24	0.13	0.05	0.17	0.26	0.21	0.32	7.45	7.23	6.14	ACA12	PREDICTED: calcium-transporting ATPase 12, plasma membrane-type-like [Ipomoea nil]	-	-	-	-	-	-	-
G11540	2.57	2.66	1.73	0.24	0.91	0	8.88	6.9	9.11	0.96	2.49	2.06	1.93	0.83	0.72	7.1	5.21	3.73	ELIP2	PREDICTED: early light-induced protein, chloroplastic-like [Ipomoea nil]	-	-	-	-	-	-	-
G11551	2.51	1.96	0.88	2.2	2.08	3.12	8.1	8.67	12.55	1.04	1.01	1.01	0.99	0.88	1.02	10.07	7.1	7.53	SULTR3;1	PREDICTED: sulfate transporter 3.1-like [Ipomoea nil]	-	-	-	-	-	-	-
G11558	1.56	1.89	1.63	3.67	2.1	3.27	9.52	10.04	8.71	1.39	1.31	1.45	1.67	1.3	1.91	9.54	8.34	7.08	SULTR3;1	PREDICTED: sulfate transporter 3.1-like [Ipomoea nil]	-	-	-	-	-	-	-
G11559	0.12	0.34	0.14	0.27	0.51	0.12	3.46	3.37	4.97	0.32	0.42	0.43	0.54	0.46	0.4	3.67	5.39	4.96	SULTR3;1	PREDICTED: sulfate transporter 3.1-like [Ipomoea nil]	-	-	-	-	-	-	-
G11566	2.84	3.04	3.66	2.8	2.27	3.72	1.38	1.05	1.13	3.41	3.76	2.71	2.22	1.74	2.48	0.81	1.2	1.26	At5g10770	PREDICTED: aspartyl protease family protein At5g10770-like [Ipomoea nil]	-	-	-	-	-	-	-
G11570	1.28	1.91	1.57	3.02	3.05	3.5	0.58	2.26	2.1	1.43	1.68	1.35	2.13	3.21	3.82	1.9	1.23	2.44	At5g10770	PREDICTED: aspartyl protease family protein At5g10770-like [Ipomoea nil]	-	-	-	-	-	-	-
G11578	11.14	12.37	12.41	1.87	1.58	1.76	33.56	29.89	29.87	3.99	5.5	2.84	3.16	2.3	2.77	15.02	15.78	15.47	ELIP2	PREDICTED: early light-induced protein, chloroplastic-like [Ipomoea nil]	-	-	-	-	-	-	-
G1158	3.45	5.25	4.3	2.13	2.42	3.04	0.64	0	0	1.76	3.37	1.59	2.33	1.91	0.88	0.26	0	0.37	PP2B11	PREDICTED: F-box protein At2g02240-like [Ipomoea nil]	-	-	-	-	-	-	-
G11593	43.73	52.78	47.89	48.42	51.42	49.01	19.1	18.98	24.6	41.11	45.27	44.48	56.32	52.12	50.61	15.15	16.62	19.6	CYP72A1	PREDICTED: cytochrome P450 CYP72A219-like [Ipomoea nil]	-	-	-	-	-	-	-
G11598	2.17	1.58	1.83	0.49	0.76	0.87	0.67	0.73	0.55	0.71	0.34	0.52	1.14	1.19	2.44	1.11	1.11	1.32	TSC10B	PREDICTED: 3-dehydrosphinganine reductase TSC10A-like [Ipomoea nil]	Metabolism;Metabolism	Global and overview maps;Lipid metabolism	ko01100//Metabolic pathways;ko00600//Sphingolipid metabolism	K04708;K04708	-	-	-
G11601	70.36	71.11	68.01	49.53	53.61	53.52	27.49	30.49	31.57	44.72	44	48.73	46.72	48.59	48.36	20.06	21.59	24.09	CYCT1-3	PREDICTED: cyclin-T1-4-like [Ipomoea nil]	-	-	-	-	-	-	-
G11621	0.59	0	0.28	0.54	1.14	1.17	3.4	3.53	3.91	0.39	1.76	0.04	1.45	1.26	0.97	2.78	3.07	2.49	--	PREDICTED: cysteine-rich and transmembrane domain-containing protein A-like [Ipomoea nil]	-	-	-	-	-	-	-
G11654	5.54	3.25	4.02	2.73	1.46	1.66	2.08	1.83	2.21	1.86	1.54	2.17	5.95	7.62	7.05	3.7	2.88	3.59	GULLO6	PREDICTED: probable L-gulonolactone oxidase 6 isoform X2 [Ipomoea nil]	-	-	-	-	-	GO:0000166//nucleotide binding;GO:0016616//oxidoreductase activity, acting on the CH-OH group of donors, NAD or NADP as acceptor;GO:0016899//oxidoreductase activity, acting on the CH-OH group of donors, oxygen as acceptor	GO:0044710//single-organism metabolic process
G11659	4.82	5.33	3.38	1.39	1.5	0.57	12.28	12.05	11.9	2.71	3.3	2.16	1.07	1.29	1.82	13.44	11	10.99	--	PREDICTED: probable beta-D-xylosidase 5 isoform X2 [Jatropha curcas]	-	-	-	-	-	-	-
G11679	9.09	6.23	9.54	4.56	5.92	9.44	3.1	2.04	2.53	8.5	3.87	6.35	7.49	7.62	7.46	0.74	1.6	1.47	--	hypothetical protein EUGRSUZ_H03682 [Eucalyptus grandis]	-	-	-	-	-	-	-
G11683	0.98	0.64	1.25	3.8	3.68	2.49	6.21	6.47	5.37	0.98	0.71	1.57	2.49	3	3.04	6.98	5.54	5.86	--	PREDICTED: non-specific lipid-transfer protein-like protein At2g13820 isoform X2 [Ipomoea nil]	-	-	-	-	-	-	-
G11700	10.36	11.3	9.4	11.66	12.29	12.01	209.02	211.82	223.66	4.42	4.28	6.36	15.03	17.08	12.71	199.83	199.36	204.32	--	PREDICTED: probable beta-D-xylosidase 5 isoform X2 [Jatropha curcas]	-	-	-	-	-	-	-
G11704	3.15	2.25	2.22	2.39	2.17	2.73	11.95	13.66	16.41	3.19	4.27	3.58	2.41	2.08	4.41	8.52	8.86	7.47	N	PREDICTED: TMV resistance protein N-like isoform X3 [Ipomoea nil]	-	-	-	-	-	-	-
G11712	6.34	4.43	4.59	4.35	5.18	3.68	0.83	2.36	2.48	5.21	6.11	3.38	2.48	3.61	5.52	1.35	1.27	1.56	RDM1	PREDICTED: protein RDM1 [Ipomoea nil]	-	-	-	-	-	-	-
G11714	46.95	47.64	44.33	40.43	40.12	43.35	15.92	16.21	16.7	51.95	51.4	50.89	53.04	51.27	51.38	14.76	14.59	15.53	--	PREDICTED: uncharacterized protein LOC109162854 [Ipomoea nil]	-	-	-	-	-	-	-
G11722	7.54	7.8	6.49	8.38	6.63	7.26	52.67	50.18	48.45	4.52	3.94	4.99	5.73	6.03	6.76	47.31	44.44	45.9	CINV2	PREDICTED: probable alkaline/neutral invertase D [Ipomoea nil]	-	-	-	-	-	-	-
G11724	12.34	14.4	13.97	16.58	16.52	17.53	5.69	6.28	5.12	9.64	8.94	8.27	10.49	12.03	10.16	3.28	3.88	4.19	CEPR2	PREDICTED: receptor-like protein kinase HAIKU2 [Ipomoea nil]	-	-	-	-	-	GO:0004672//protein kinase activity;GO:0032550//purine ribonucleoside binding	GO:0006464//cellular protein modification process;GO:0006796//phosphate-containing compound metabolic process
G11734	5.79	5.95	5.61	10.44	12.21	14.15	19.26	18.65	18.66	8.72	8.6	7.57	11.38	10.89	10.99	17.34	17.1	16.92	CRK19	Concanavalin A-like lectin/glucanase, subgroup [Cynara cardunculus var. scolymus] [Cynara cardunculus]	-	-	-	-	-	GO:0004672//protein kinase activity	GO:0006796//phosphate-containing compound metabolic process
G11747	1	0.7	0.71	0.44	0.54	0.78	2.38	1.38	2.17	0.59	0.42	0.44	0.62	0.49	0.16	1.49	0.8	1.39	OPR3	PREDICTED: 12-oxophytodienoate reductase 3-like [Ipomoea nil]	Metabolism;Metabolism;Metabolism	Global and overview maps;Global and overview maps;Lipid metabolism	ko01100//Metabolic pathways;ko01110//Biosynthesis of secondary metabolites;ko00592//alpha-Linolenic acid metabolism	K05894;K05894;K05894	GO:0042579//microbody	GO:0016628//oxidoreductase activity, acting on the CH-CH group of donors, NAD or NADP as acceptor;GO:0032553//ribonucleotide binding	GO:0001101//response to acid chemical;GO:0006568//tryptophan metabolic process;GO:0006633//fatty acid biosynthetic process;GO:0006972//hyperosmotic response;GO:0009683//indoleacetic acid metabolic process;GO:0009694//jasmonic acid metabolic process;GO:0009755//hormone-mediated signaling pathway
G11757	14.99	16.19	18.6	8.98	8.11	10.49	2.93	4.86	5.35	8.64	8.86	7.38	10.43	5.85	6.4	3.38	1.71	2.92	--	PREDICTED: uncharacterized protein LOC109175496 [Ipomoea nil]	-	-	-	-	-	-	-
G11791	2.5	1.22	4.22	2.58	2	1.88	4.86	9.77	6.62	3.14	2.7	1.76	2.29	3.37	3.73	12.49	11.48	10.39	BCA2	PREDICTED: carbonic anhydrase 2-like isoform X1 [Ipomoea nil]	Metabolism	Energy metabolism	ko00910//Nitrogen metabolism	K01673	-	-	-
G11822	5.4	5.3	5.65	2.07	4.71	5.06	1.79	1.96	1.67	4.92	5.63	3.77	4.76	3.98	3.78	0.51	0.91	1.46	VPS24-1	PREDICTED: vacuolar protein sorting-associated protein 24 homolog 1-like isoform X2 [Ipomoea nil]	Cellular Processes	Transport and catabolism	ko04144//Endocytosis	K12193	-	-	-
G11827	0.26	0.25	0.6	0.19	0.36	0.26	2.85	2.39	1.4	1.23	1.9	0.52	0.68	0.33	0.58	2.65	2.63	3.33	HOX22	PREDICTED: homeobox-leucine zipper protein ATHB-7-like isoform X2 [Ipomoea nil]	-	-	-	-	-	-	-
G11829	0.6	0.49	0.3	0.71	0.45	0.6	1.6	1.38	1.31	0.84	0.5	1.14	1.06	0.92	2.03	4.47	4.95	4.86	APRR5	PREDICTED: two-component response regulator-like APRR5 isoform X1 [Ipomoea nil]	Organismal Systems	Environmental adaptation	ko04712//Circadian rhythm - plant	K12130	-	-	-
G11837	18.68	20.79	17.1	17	18.95	17.25	8.04	9.55	9.59	18.68	17.45	19.33	15.04	14.19	13.31	11.03	5.96	7.15	At3g06270	PREDICTED: probable protein phosphatase 2C 35 [Ipomoea nil]	-	-	-	-	-	-	-
G11838	14.79	13.87	15.24	12.57	12.95	13.95	6.68	5.24	4.68	10.44	10.07	7.79	9.16	8.39	10.47	5.15	2.89	3.8	--	PREDICTED: uncharacterized protein LOC109175267 [Ipomoea nil]	-	-	-	-	-	-	-
G11845	13.07	10.78	7.99	7.16	6.85	9.09	2.19	2.72	1.41	10.61	9.84	10.9	8.35	5.71	7.43	1.95	1.8	2.15	--	cAMP-regulated phosphoprotein-like protein [Medicago truncatula]	-	-	-	-	-	-	-
G11857	9.23	10.4	9.17	19.99	19.3	17.54	24.24	23.42	26.49	11.98	13.31	10.93	12.59	13.77	13	23.64	24.79	25.72	At3g17090	PREDICTED: probable protein phosphatase 2C 42 [Ipomoea nil]	-	-	-	-	-	-	-
G11882	66.75	68.31	72.72	152.83	149.61	154.34	331.58	302.95	310.33	55.55	49.83	55.5	150.97	151.56	157.65	340.1	331.57	326.46	--	PREDICTED: RNA-binding protein 25-like [Solanum tuberosum]	-	-	-	-	-	-	-
G11893	7.94	9.45	12.23	1.7	1.25	2.63	10.59	12.48	15.22	1.29	1.52	1.74	3.55	2.8	3.48	10.47	7.68	10.21	MYB2	PREDICTED: transcription factor MYB108-like [Ipomoea nil]	Organismal Systems	Environmental adaptation	ko04626//Plant-pathogen interaction	K09422	-	-	-
G11912	21.84	22.07	20.9	16.36	15.98	15.37	10.43	8.35	7.13	17.59	16.37	16.32	18.82	18.08	18.5	7.28	7.51	6.88	At1g09580	PREDICTED: transmembrane emp24 domain-containing protein p24delta3-like [Ipomoea nil]	-	-	-	-	GO:0031224//intrinsic component of membrane	-	-
G11922	2.45	2.15	2.75	13.07	13.03	11.37	1.44	1.55	1.18	5.31	5.07	2.69	5.09	4.12	3.27	1	1.34	2.1	HSFC1	PREDICTED: heat stress transcription factor C-1-like [Ipomoea nil]	-	-	-	-	-	-	-
G11947	161.22	171.6	152.36	250.43	330.47	265.7	889.91	996.6	803.85	212.98	202.7	236.98	294.32	227	250.66	553.78	671.41	587.04	SAMS2	PREDICTED: S-adenosylmethionine synthase 2 [Ipomoea nil]	Metabolism;Metabolism;Metabolism;Metabolism	Global and overview maps;Global and overview maps;Global and overview maps;Amino acid metabolism	ko01100//Metabolic pathways;ko01110//Biosynthesis of secondary metabolites;ko01230//Biosynthesis of amino acids;ko00270//Cysteine and methionine metabolism	K00789;K00789;K00789;K00789	-	-	-
G11956	6.42	4.78	6.46	8.58	6.15	7.64	27.39	23.4	25.55	7.16	9.31	9.4	8.13	7	9.04	30.1	27.25	25.8	--	PREDICTED: CBL-interacting serine/threonine-protein kinase 1 [Ipomoea nil]	-	-	-	-	-	-	-
G11961	4.5	5.21	4.7	3.89	3.91	4.68	1.5	1.94	1.14	4.95	4.11	4.25	3.62	3.43	2.81	1.14	0.58	1.19	truA1	PREDICTED: tRNA pseudouridine synthase A 1 [Solanum pennellii]	-	-	-	-	-	-	-
G11968	24.35	24.31	27.68	27.18	43.49	30.62	96.68	95.62	79.02	33.37	36.82	40.41	22.52	31.69	22.54	104.3	105.76	96.69	CIPK21	PREDICTED: CBL-interacting serine/threonine-protein kinase 1 [Ipomoea nil]	-	-	-	-	-	GO:0004672//protein kinase activity;GO:0032550//purine ribonucleoside binding	GO:0006464//cellular protein modification process;GO:0006796//phosphate-containing compound metabolic process;GO:0050794//regulation of cellular process
G11969	21.19	17.8	17.42	27.16	25.96	25	133.35	133.35	132.68	20.31	20.14	17.76	33.37	36.15	36.01	100.92	96.13	96.35	At3g62260	PREDICTED: probable protein phosphatase 2C 49 [Ipomoea nil]	-	-	-	-	-	-	-
G1197	6.77	11.19	6.04	5.38	5.36	5.09	2.38	1.69	3.89	6.62	6.15	6.09	4.13	3.96	5.24	2.32	1.89	1.98	At1g51550	PREDICTED: F-box/kelch-repeat protein At1g51550 [Ipomoea nil]	-	-	-	-	-	GO:0003824//catalytic activity	-
G11974	65.33	64.45	64.2	45.32	42.03	38.18	28.38	22.62	25.27	30.02	27.26	31.45	40.94	34.38	33.87	14.58	12.85	14.11	PED1	PREDICTED: 3-ketoacyl-CoA thiolase 2, peroxisomal [Ipomoea nil]	Metabolism;Metabolism;Cellular Processes;Metabolism;Metabolism;Metabolism;Metabolism;Metabolism	Global and overview maps;Global and overview maps;Transport and catabolism;Global and overview maps;Lipid metabolism;Amino acid metabolism;Lipid metabolism;Lipid metabolism	ko01100//Metabolic pathways;ko01110//Biosynthesis of secondary metabolites;ko04146//Peroxisome;ko01212//Fatty acid metabolism;ko00071//Fatty acid degradation;ko00280//Valine, leucine and isoleucine degradation;ko00592//alpha-Linolenic acid metabolism;ko01040//Biosynthesis of unsaturated fatty acids	K07513;K07513;K07513;K07513;K07513;K07513;K07513;K07513	GO:0009536//plastid;GO:0031090//organelle membrane;GO:0042579//microbody;GO:0043232//intracellular non-membrane-bounded organelle	GO:0016408//C-acyltransferase activity	GO:0006511//ubiquitin-dependent protein catabolic process;GO:0006633//fatty acid biosynthetic process;GO:0007031//peroxisome organization;GO:0009062//fatty acid catabolic process;GO:0009404//toxin metabolic process;GO:0009694//jasmonic acid metabolic process;GO:0009787//regulation of abscisic acid-activated signaling pathway;GO:0035966//response to topologically incorrect protein;GO:0043248//prot…
G11982	38.1	36.64	36.12	40.56	39.24	41.4	79.61	79.51	84.27	32.59	36.92	35.82	49.84	49.44	50.54	82.09	83.32	80.7	YTHDF2	PREDICTED: uncharacterized protein LOC109175585 isoform X1 [Ipomoea nil]	-	-	-	-	-	-	-
G11991	2.43	2.77	2.17	2.78	2.7	2.64	6.66	5.92	6.62	3.15	3.6	2.5	1.99	2.09	1.95	5.75	7.45	6.93	EXO70B1	PREDICTED: exocyst complex component EXO70B1-like isoform X2 [Ipomoea nil]	-	-	-	-	-	-	-
G12019	6.44	6.88	9.09	5.86	6.52	6	3.92	2.66	3.38	7.25	7	6.86	4.83	4.52	6.07	3.29	1.85	2.94	CPL3	PREDICTED: RNA polymerase II C-terminal domain phosphatase-like 3 [Ipomoea nil]	-	-	-	-	GO:0043231//intracellular membrane-bounded organelle	GO:0003824//catalytic activity	GO:0006796//phosphate-containing compound metabolic process
G1203	6.92	7.63	7.76	4.76	4.43	5.26	1.12	1.09	2.15	3.03	2.56	2.89	5.77	4.36	5.32	1.39	1.28	1.01	GLCAT14A	PREDICTED: beta-glucuronosyltransferase GlcAT14A-like [Ipomoea nil]	Metabolism	Global and overview maps	ko01100//Metabolic pathways	K00771	-	GO:0016740//transferase activity	-
G12037	8.43	9.51	9.06	7.91	6.17	8.74	35.78	42.26	38.79	7.65	8.08	7.52	8.94	9.75	10.13	26.08	28.26	30	PLT4	PREDICTED: probable polyol transporter 4 [Ipomoea nil]	-	-	-	-	GO:0031224//intrinsic component of membrane	GO:0015291//secondary active transmembrane transporter activity	GO:0044763//single-organism cellular process;GO:0044765//single-organism transport
G12038	0.65	1.55	0.9	1.49	1.16	1.75	2.09	2.67	2.53	6.42	6.73	6.94	4.82	6.08	5.84	0.67	0.71	0.74	BMY1	RecName: Full=Beta-amylase; AltName: Full=1,4-alpha-D-glucan maltohydrolase	-	-	-	-	-	GO:0016160//amylase activity	GO:0005976//polysaccharide metabolic process
G12041	23.21	23.55	23.86	23.76	25.13	26.53	4.62	3.03	4.8	48.01	44.74	40.62	37.14	38.98	46.01	10.8	10.01	11.07	cmbl	PREDICTED: carboxymethylenebutenolidase homolog isoform X1 [Ipomoea nil]	-	-	-	-	-	-	-
G12048	9.92	8.73	8.45	12.38	11.13	11.63	4.03	3.71	3.99	6.99	7.43	6.23	8.23	8.42	8.03	2.82	2.77	2.71	CEPR2	PREDICTED: receptor-like protein kinase HAIKU2 [Ipomoea nil]	-	-	-	-	-	-	-
G12077	2.37	2.18	2.39	1.96	2.55	2.33	0.34	0.21	0.36	0.74	1.3	0.75	1.21	0.72	0.93	0.1	0.22	0.18	DTX54	PREDICTED: protein DETOXIFICATION 54-like [Ipomoea nil]	-	-	-	-	GO:0031224//intrinsic component of membrane	GO:0015291//secondary active transmembrane transporter activity	GO:0006631//fatty acid metabolic process
G12082	11.29	10.97	12.5	12.75	10.82	11.4	39.38	36.58	38.95	8.66	8.38	8.39	10.85	9.79	10.6	41.99	36.46	37.66	CINV2	PREDICTED: probable alkaline/neutral invertase D [Ipomoea nil]	-	-	-	-	-	-	-
G12083	48.11	48.72	46.35	36.57	36.72	33.45	19.08	17.39	17	59.85	58.36	57.53	43.13	37.59	39.71	26.38	23.95	19.94	TOM2AH3	PREDICTED: tetraspanin-19 [Ipomoea nil]	-	-	-	-	-	-	-
G12107	12.05	9.68	7.97	0	0	0	0	0	0	1.69	1.73	2.25	1.49	2.09	0.78	0.43	0	0	CYP82A3	PREDICTED: cytochrome P450 CYP82D47-like [Ipomoea nil]	Metabolism	Global and overview maps	ko01100//Metabolic pathways	K00512	-	-	-
G12122	7.26	6.41	5.16	14.65	12.81	17.57	415.7	412.54	398.43	2.8	2.59	3.49	19.46	18.77	20.66	313.92	322.28	308.25	--	PREDICTED: uncharacterized protein LOC109164031 [Ipomoea nil]	-	-	-	-	-	-	-
G12161	6.36	5.96	4.33	5.44	4.86	4.61	2.69	3.08	2.11	8.73	5.9	6.75	5.56	5.11	5.26	2.47	3.62	3.41	--	PREDICTED: uncharacterized protein LOC109159520 [Ipomoea nil]	-	-	-	-	-	-	-
G12172	21.8	21.83	21.85	19.22	20.02	16.78	10.77	9.44	10.91	21.21	18.36	22.19	17.52	16.31	18.36	8.87	9.64	10.12	CSU2	COP1 SUPPRESSOR 2-like protein [Solanum lycopersicum]	-	-	-	-	-	-	-
G12186	17.76	20.07	20.46	24.7	23.81	22.93	51.1	42.26	42.39	21.19	22.92	21.53	22.97	17.23	15.78	48	48.95	43.75	PIP5K1	PREDICTED: phosphatidylinositol 4-phosphate 5-kinase 1-like [Ipomoea nil]	Metabolism;Cellular Processes;Environmental Information Processing;Metabolism	Global and overview maps;Transport and catabolism;Signal transduction;Carbohydrate metabolism	ko01100//Metabolic pathways;ko04144//Endocytosis;ko04070//Phosphatidylinositol signaling system;ko00562//Inositol phosphate metabolism	K00889;K00889;K00889;K00889	-	-	-
G12203	0.16	0.27	0.37	2.48	2.42	2.76	24.99	20.74	20.92	0.15	1.46	0.5	1.19	1.8	1.89	12.97	15.73	15.74	AUX22D	PREDICTED: auxin-responsive protein IAA4-like [Ipomoea nil]	Environmental Information Processing	Signal transduction	ko04075//Plant hormone signal transduction	K14484	-	-	-
G12209	15.06	13.55	12.64	19.96	17.53	18.78	435.14	395.32	392.76	7.08	7.42	6.62	8.87	9.1	7.37	389.94	362.15	352.3	IAA4	PREDICTED: auxin-responsive protein IAA4-like [Ipomoea nil]	Environmental Information Processing	Signal transduction	ko04075//Plant hormone signal transduction	K14484	-	GO:0005515//protein binding	GO:0009755//hormone-mediated signaling pathway;GO:0010468//regulation of gene expression;GO:0034645//cellular macromolecule biosynthetic process
G12245	6.6	6.34	4.68	8.55	8.56	6.55	13.67	11.2	10.69	5.37	5.37	2.48	6.02	7.82	7.92	7.31	10.52	10.66	CPRF2	PREDICTED: light-inducible protein CPRF2-like isoform X1 [Ipomoea nil]	-	-	-	-	-	-	-
G12246	20.92	31.16	23.91	9.65	12.87	9.53	4.46	6.76	5.75	22.73	25.14	20.59	26.95	17.71	16.49	11.48	10.98	9.03	CYP82C4	PREDICTED: cytochrome P450 CYP82D47-like [Ipomoea nil]	-	-	-	-	-	-	-
G12256	10.12	10.46	10.62	6.74	6.74	7.71	3.6	2.87	3.41	10.16	9.73	10.07	8.74	8.05	8.05	2.33	2.19	1.91	IMP1	PREDICTED: inositol monophosphatase 3 isoform X1 [Ipomoea nil]	Metabolism;Metabolism;Environmental Information Processing;Metabolism;Metabolism	Global and overview maps;Global and overview maps;Signal transduction;Carbohydrate metabolism;Carbohydrate metabolism	ko01100//Metabolic pathways;ko01110//Biosynthesis of secondary metabolites;ko04070//Phosphatidylinositol signaling system;ko00562//Inositol phosphate metabolism;ko00053//Ascorbate and aldarate metabolism	K10047;K10047;K10047;K10047;K10047	-	-	-
G12270	10.67	8.75	8.96	7.83	6.67	5.58	0.86	0.65	0.61	16.46	16.47	11.59	11.17	9.8	12.12	1.21	1.75	2.58	--	-	-	-	-	-	-	-	-
G12279	0.4	0.66	1.03	1.45	1.61	0.4	2.28	2.7	2.38	1.1	1.15	0.72	1.34	0.67	0.45	3.38	2.23	2.61	CYP82A3	PREDICTED: cytochrome P450 82A4-like [Ipomoea nil]	Metabolism	Global and overview maps	ko01100//Metabolic pathways	K00512	-	-	-
G12281	0.86	0.2	0	2.66	2.49	0.86	3.55	1.73	2.8	1.72	0.77	2.06	0.72	1.04	0.97	4.82	4.82	2.61	CYP82A3	PREDICTED: cytochrome P450 CYP82D47-like [Ipomoea nil]	Metabolism	Global and overview maps	ko01100//Metabolic pathways	K00512	-	-	-
G12286	291.77	309.98	314.3	91.22	94.92	90.03	28.4	33.47	34.77	54.91	52.09	54.95	69.18	69.33	76.59	18.38	16.34	21.79	CYP82A3	PREDICTED: cytochrome P450 CYP82D47-like [Ipomoea nil]	Metabolism	Global and overview maps	ko01100//Metabolic pathways	K00512	-	-	-
G12290	0.71	1.01	2	1.68	1.61	3.58	3.67	1.89	3.26	1.44	1.31	0.82	1.8	1.21	2.15	3.08	2.25	1.97	--	PREDICTED: uncharacterized protein LOC109175766 [Ipomoea nil]	-	-	-	-	-	-	-
G12301	75.91	67.53	62.8	54.43	46.87	50.94	27.6	26.07	29.2	51.24	42.34	47.86	45.07	42.81	37.45	23.32	21.65	24.87	At5g27430	PREDICTED: signal peptidase complex subunit 3B [Ipomoea nil]	Genetic Information Processing	Folding, sorting and degradation	ko03060//Protein export	K12948	-	-	-
G12324	22.32	17.67	22.32	38.94	39.05	35.21	57.55	51.94	49.14	24.33	23.24	22.7	20.08	19.28	18.67	56.95	55.05	53.52	IAA14	PREDICTED: auxin-responsive protein IAA14-like [Ipomoea nil]	Environmental Information Processing	Signal transduction	ko04075//Plant hormone signal transduction	K14484	-	GO:0005515//protein binding	GO:0009755//hormone-mediated signaling pathway;GO:0010468//regulation of gene expression;GO:0034645//cellular macromolecule biosynthetic process
G12376	1.38	1.37	1.9	2.75	2.29	1.97	0.22	0.5	0.36	3.91	3.86	4.76	2.14	2.13	2.08	0.31	1.22	0.86	RHA4A	PREDICTED: probable E3 ubiquitin-protein ligase RHA4A [Ipomoea nil]	-	-	-	-	-	-	-
G12381	15.59	15.12	12.38	10.97	10.33	9.36	4.65	5.35	4.65	12.54	12.13	14.74	12.65	13.03	11.6	5.41	5.07	4.1	SRP19	PREDICTED: signal recognition particle 19 kDa protein [Ipomoea nil]	Genetic Information Processing	Folding, sorting and degradation	ko03060//Protein export	K03105	GO:0048500//signal recognition particle	GO:0003723//RNA binding	GO:0006613//cotranslational protein targeting to membrane
G12396	0.33	0.25	0.46	1.94	2.03	1.6	4.18	3.07	2.74	0.83	0.38	0.4	2.24	1.86	3.66	3.37	2.51	3.4	--	-	-	-	-	-	-	-	-
G12399	4.69	5.56	4.55	2.48	2.77	2.12	1.85	1.57	1.75	6.11	6.45	5.14	3.83	4.01	2.85	2.39	2.32	2.24	ATJ20	PREDICTED: chaperone protein dnaJ 20, chloroplastic [Ipomoea nil]	-	-	-	-	-	-	-
G12402	22.65	21.61	20.96	31.35	28.79	31.36	66.24	70.54	70.83	21.92	23	20.6	31.91	26.38	28.91	69.55	65.75	65.28	At4g28400	PREDICTED: probable protein phosphatase 2C 58 [Ipomoea nil]	-	-	-	-	-	-	-
G12404	0.39	0	0.69	1.6	0.55	0.33	2.55	2.26	4.18	0.35	0.76	1.1	0	0	0	1.9	3.37	2.63	At4g28400	PREDICTED: probable protein phosphatase 2C 58 [Ipomoea nil]	-	-	-	-	-	-	-
G12408	1.89	1.55	2.98	1.55	2.02	1.76	4.51	5.15	3.57	1.38	1.29	1.75	1.06	1.41	1.73	3.5	3.78	3.21	SAHH	PREDICTED: adenosylhomocysteinase-like [Ipomoea nil]	Metabolism;Metabolism	Global and overview maps;Amino acid metabolism	ko01100//Metabolic pathways;ko00270//Cysteine and methionine metabolism	K01251;K01251	-	-	-
G12419	7.56	9.18	14.42	7.55	8.6	9.96	4.83	2.99	5.45	8.18	9.15	12.27	6.71	9.46	7.71	3.4	3.94	5.33	GTE6	PREDICTED: transcription factor GTE6 isoform X2 [Ipomoea nil]	-	-	-	-	-	-	-
G12457	24.31	23.7	25.08	27.33	27.9	23.87	66.68	67.26	61.43	34.2	28.17	28.22	24.04	19.4	20.09	70.35	72.19	72.28	CAO	PREDICTED: chlorophyllide a oxygenase, chloroplastic [Ipomoea nil]	Metabolism;Metabolism;Metabolism	Global and overview maps;Global and overview maps;Metabolism of cofactors and vitamins	ko01100//Metabolic pathways;ko01110//Biosynthesis of secondary metabolites;ko00860//Porphyrin and chlorophyll metabolism	K13600;K13600;K13600	-	GO:0016703//oxidoreductase activity, acting on single donors with incorporation of molecular oxygen, incorporation of one atom of oxygen (internal monooxygenases or internal mixed function oxidases);GO:0043169//cation binding;GO:0051536//iron-sulfur cluster binding	GO:0044710//single-organism metabolic process
G1248	65.97	73.3	67.71	66.32	64.07	65.01	20.74	16.81	20.7	76.51	75.83	73.34	62.69	56.5	57.85	30.15	22.93	22.1	PMEU1	PREDICTED: pectinesterase-like [Ipomoea nil]	Metabolism;Metabolism	Global and overview maps;Carbohydrate metabolism	ko01100//Metabolic pathways;ko00040//Pentose and glucuronate interconversions	K01051;K01051	GO:0030312//external encapsulating structure	GO:0052689//carboxylic ester hydrolase activity	GO:0000272//polysaccharide catabolic process;GO:0009892//negative regulation of metabolic process;GO:0071555//cell wall organization
G12490	12.22	13.96	11.74	12.62	13.01	13.26	5.8	6.31	6.29	14.41	13.4	16.19	13.66	12.98	14.42	6.53	4.82	5.6	At1g31830	PREDICTED: probable polyamine transporter At1g31830 [Ipomoea nil]	-	-	-	-	-	-	-
G12496	2.05	2.54	3.54	4.54	4.05	3.98	1.48	0.89	0.89	4.15	4.44	4.76	3.31	3.38	2.16	0.97	0.8	1.6	--	C2H2-like zinc finger protein [Theobroma cacao]	-	-	-	-	-	GO:0043169//cation binding	-
G12502	6.25	7.32	9.57	7.17	7.76	7.77	3.6	2.91	2.44	15.97	13.37	19.56	6.85	11.93	6.88	2.99	4.5	5.07	--	PREDICTED: uncharacterized protein LOC109177219 [Ipomoea nil]	-	-	-	-	-	-	-
G12504	0.49	0.74	0.6	0.76	0	2.15	3.29	3.49	6.09	0	0.1	0	0	0	0	0.6	1.33	1	CYP707A1	abscisic acid 8'-hydroxylase [Ipomoea nil]	Metabolism	Metabolism of terpenoids and polyketides	ko00906//Carotenoid biosynthesis	K09843	-	-	-
G12510	22.72	25.33	24.53	24.71	22.88	25.74	13.53	11.12	9.46	12.82	14.84	16.84	15.31	17.38	15.22	5.68	5.33	6.12	SUC2	sucrose transporter 2x [Ipomoea batatas]	-	-	-	-	-	-	-
G12542	0.19	0.27	0.44	1.71	3.03	4.57	4.04	7.09	5.29	0.08	0.33	0.46	3	4.89	3.96	4.84	4.3	3.73	--	-	-	-	-	-	-	-	-
G12546	33.51	48.86	41.47	35.6	35.72	42.86	13.11	16.11	17.39	25.87	28.98	34.82	31.66	37.41	32.52	13.5	10.21	12.56	SUC2	sucrose transporter 2x [Ipomoea batatas]	-	-	-	-	-	-	-
G12547	13.54	17.38	15.44	17.2	18.35	17.08	37.83	38.2	35.88	15.77	10.26	13.64	15.72	13.76	12.66	37.79	38.89	35.96	ABCE2	PREDICTED: ABC transporter E family member 2-like isoform X1 [Pyrus x bretschneideri]	-	-	-	-	-	-	-
G12549	9.47	7.56	11.47	10.27	13.27	8.31	39.24	48.13	49.75	8.28	9.38	5.74	5.77	7.45	4.97	23.45	28.23	24.19	BHLH35	PREDICTED: transcription factor bHLH35-like [Ipomoea nil]	-	-	-	-	-	-	-
G12567	57.09	56.77	54.66	46	45.57	43.31	196.59	196.45	189	46.52	50.13	49.02	62.3	59.04	60.26	156.89	153.99	157.42	--	glycine and proline-rich protein [Ipomoea batatas]	-	-	-	-	-	-	-
G12573	1.13	1.51	1.56	1.02	0.72	0.23	17.09	17.75	21.68	0	0	0	1.02	0.22	1.02	11.5	16.7	15.15	--	PREDICTED: umecyanin-like [Ipomoea nil]	-	-	-	-	-	-	-
G1258	0.86	0.36	0.23	1.09	1.42	1.44	1.9	1.26	2.61	0.26	0.34	0.81	1.54	1.48	1.84	2.19	1.82	1.59	DRB2	PREDICTED: double-stranded RNA-binding protein 2-like [Nicotiana tabacum]	-	-	-	-	-	-	-
G12594	11.25	13	11.99	65.05	17.75	18.59	4.09	15.46	3.11	19.01	21.23	21.31	9.34	10.58	10.77	8.55	7.89	7.31	At3g07010	PREDICTED: probable pectate lyase 8 [Ipomoea nil]	Metabolism	Carbohydrate metabolism	ko00040//Pentose and glucuronate interconversions	K01728	-	-	-
G1260	1	0.95	1.07	23.58	22.76	24.02	655.4	633.09	638.17	3.19	3.49	2.84	20.2	21.36	17.48	292.28	280.29	285.91	ERF017	PREDICTED: ethylene-responsive transcription factor ERF017-like [Ipomoea nil]	-	-	-	-	-	-	-
G12625	221.05	236.63	235.74	46.93	45.58	44.48	360.23	383.62	389.45	124.79	138.58	132.2	105.36	117.91	119.85	364.84	355.28	350.92	NAC029	PREDICTED: NAC transcription factor 29-like [Ipomoea nil]	-	-	-	-	-	-	GO:0010467//gene expression;GO:0034645//cellular macromolecule biosynthetic process
G12627	6.18	5.07	5.43	3.15	4.02	3.3	2.78	1.78	1.41	9.79	7.86	10.03	5.2	4.6	5.03	2.33	2.33	2.35	--	PREDICTED: myosin-6 isoform X1 [Theobroma cacao]	-	-	-	-	-	-	GO:0006787//porphyrin-containing compound catabolic process
G12636	5.58	4.66	4.94	4.62	3.73	2.8	2.47	2.21	2.13	8.72	9.16	10.17	3.68	4.19	3.49	2.93	2.15	3.3	HAT	PREDICTED: zinc finger BED domain-containing protein RICESLEEPER 2-like [Ipomoea nil]	-	-	-	-	-	-	-
G12641	0.65	0	0.37	1.65	1.72	2.29	6.09	5.89	6.56	0	0.38	1.76	1.1	1.29	2.12	6.35	8.64	6.37	--	unknown [Zea mays]	-	-	-	-	-	-	-
G12646	20.54	21.39	17.75	9.02	8.5	8.83	4.88	3.5	5.4	9.82	8.54	7.66	10.47	8.81	10.41	3.52	2.67	2.61	pglA	PREDICTED: probable polygalacturonase [Ipomoea nil]	-	-	-	-	-	-	-
G12656	0.33	0.29	1.13	0.25	0.9	0.22	5.74	6.66	6.45	0.13	0.26	0.34	0.65	0.49	0.91	3.47	3.08	2.2	At4g09580	PREDICTED: uncharacterized membrane protein At4g09580-like [Raphanus sativus]	-	-	-	-	-	-	-
G12658	9.59	9.57	7.41	10.47	7.06	7.94	4.88	3.71	3.75	9.81	8.37	6.7	7.23	6.28	8.9	1.89	2.55	3.92	--	-	-	-	-	-	-	-	-
G12685	1.31	1.13	2.26	1.33	0.69	1.45	7.06	6.7	7.52	0.23	0.76	0.32	0.44	0.13	0.89	6.38	4.86	6.73	--	PREDICTED: late embryogenesis abundant protein 6-like [Ipomoea nil]	-	-	-	-	-	-	-
G12688	10.11	8.38	8.63	9.4	9.04	10.22	4.74	4.94	3.55	14.22	13.09	15.24	11.36	9.7	9.72	3.86	4.01	5.07	At1g23400	PREDICTED: CRS2-associated factor 2, chloroplastic [Ipomoea nil]	-	-	-	-	-	-	-
G12694	2.98	2.22	2.91	2.96	2.43	2.74	10.05	11.58	10.01	1.72	1.24	2.48	1.46	1.5	2.97	5.9	7.95	6.14	CAT1	PREDICTED: cationic amino acid transporter 1-like isoform X2 [Ipomoea nil]	-	-	-	-	-	-	-
G12698	10.42	10.25	8.85	5.4	4.35	5.94	2.97	3.7	3.39	4.67	4.72	4.8	2.79	1.64	2.73	0.46	1.86	0.93	--	TLDc [Corchorus olitorius]	-	-	-	-	GO:0009536//plastid	-	-
G12712	3.89	9.14	2.85	3.83	9.12	3.5	46.19	25.23	61.84	1.42	2.09	1.82	4.71	16.07	3.48	52.01	80.72	59.53	IP5P2	PREDICTED: type I inositol polyphosphate 5-phosphatase 2 [Ipomoea nil]	-	-	-	-	-	-	-
G12728	15.42	17.28	18.41	15.41	21.37	21.62	4.18	4.21	3.8	11.52	13.82	13.44	4.59	4.1	4.29	2.27	2.97	3.29	SBT5.6	PREDICTED: subtilisin-like protease SBT5.6 [Ipomoea nil]	-	-	-	-	-	-	-
G12729	8.14	10.37	8.18	13.11	11.41	13.15	26.01	28.34	29.1	7.95	7.96	10.09	11.76	12.05	10.62	25.21	27.27	30.76	--	PREDICTED: uncharacterized protein LOC109147284 [Ipomoea nil]	-	-	-	-	-	-	-
G12746	18.14	14.92	14.28	12.55	9.41	11.08	7.44	6.29	6.67	10.95	10.12	11.75	14.22	13.82	14.88	4.29	5.65	5.39	--	PREDICTED: cinnamoyl-CoA reductase 1-like isoform X1 [Ipomoea nil]	-	-	-	-	-	-	-
G12774	4.7	4.26	3.06	4.63	4.47	3.61	7.74	8.04	8.83	4.09	3.82	3.44	4.98	5.58	4.02	11.43	11.74	11.85	CIPK2	PREDICTED: CBL-interacting protein kinase 2-like [Ipomoea nil]	-	-	-	-	-	GO:0004672//protein kinase activity;GO:0032550//purine ribonucleoside binding	GO:0006464//cellular protein modification process;GO:0006796//phosphate-containing compound metabolic process;GO:0050794//regulation of cellular process
G12776	2.11	2.78	3.04	5.8	7.54	5.85	2.86	2.38	2.57	4.02	4.85	4.53	3.77	4	3.59	2.56	1.61	2.34	UGT91A1	PREDICTED: UDP-glycosyltransferase 91A1-like [Ipomoea nil]	-	-	-	-	-	-	-
G12791	3.36	4.53	4.8	3.78	4.66	4.53	1.2	1.98	1.89	5.38	4.04	4.32	1.96	2.58	3.65	1.23	0.94	1.01	--	PREDICTED: replication factor A protein 1-like isoform X2 [Ipomoea nil]	Genetic Information Processing;Genetic Information Processing;Genetic Information Processing;Genetic Information Processing	Replication and repair;Replication and repair;Replication and repair;Replication and repair	ko03420//Nucleotide excision repair;ko03440//Homologous recombination;ko03030//DNA replication;ko03430//Mismatch repair	K07466;K07466;K07466;K07466	-	-	-
G12804	12.78	10.46	9.77	5	4.69	5.52	6.7	4.57	6.83	11.64	10.73	11.12	5.41	5.96	6.7	3.98	4.76	3.37	--	TLDc [Corchorus olitorius]	-	-	-	-	GO:0009536//plastid	-	-
G12813	8.89	9.61	10.12	6.96	6.14	5.51	22.5	23.4	23.35	8.13	7.5	6.79	11.71	11.94	11.77	29.61	28.2	26.47	NPF7.3	PREDICTED: protein NRT1/ PTR FAMILY 7.3 [Ipomoea nil]	-	-	-	-	-	-	-
G12818	0.55	0.61	0.53	3.8	3.34	2.66	8.58	7.42	8.71	0.73	0.96	1.03	1.59	1.29	1.49	9.57	9.74	10.1	WAK5	PREDICTED: wall-associated receptor kinase 2-like [Ipomoea nil]	-	-	-	-	-	-	-
G12827	2.53	2.85	3.04	1.51	1.3	1.19	1.01	1.62	0.79	3.98	3.53	3.87	2.07	2.55	3.08	1.08	1.43	2.14	BRG3	PREDICTED: BOI-related E3 ubiquitin-protein ligase 1-like [Ipomoea nil]	-	-	-	-	-	-	-
G12837	2.47	1.7	3.39	2.9	2.62	2.07	0.39	0.9	0.14	3.37	2.12	3.21	2.03	2.89	2.88	1.05	0.64	0.66	--	-	-	-	-	-	-	-	-
G12859	10.98	11.38	10.11	10.7	9.41	12.43	4.76	3.99	3.34	9.53	9.07	11.35	8.49	7.62	8.99	4.03	3.4	3.71	--	PREDICTED: leukocyte receptor cluster member 1 homolog [Ipomoea nil]	-	-	-	-	-	-	-
G12879	0.31	0.15	0.8	1.04	0.74	0.71	2.88	2.4	3.5	0.69	0.36	0.65	0.56	0.42	0.09	4.28	3.57	4.03	PCO1	PREDICTED: plant cysteine oxidase 1-like isoform X2 [Ipomoea nil]	Metabolism;Metabolism	Global and overview maps;Metabolism of other amino acids	ko01100//Metabolic pathways;ko00430//Taurine and hypotaurine metabolism	K10712;K10712	-	-	-
G12891	8.45	10.19	11.61	19.27	17.04	17.8	56.16	60.8	58.86	15.09	18.26	15.87	17.72	18.2	20.25	50.04	49.04	48.46	--	PREDICTED: protein IQ-DOMAIN 14-like [Ipomoea nil]	-	-	-	-	-	-	-
G12899	5.06	3.96	2.28	3.83	5.04	1.96	0.5	1.46	1.34	4.18	5.45	4.5	3.39	2.58	2.99	0.73	1.1	0.67	--	PREDICTED: uncharacterized protein LOC109153063 [Ipomoea nil]	-	-	-	-	-	-	-
G12902	8.11	7.49	6.42	8.82	7.6	5.5	3.31	3.93	2.3	8.44	6.98	8.05	6.51	5.65	5.92	3.96	3.26	2.43	--	PREDICTED: uncharacterized protein LOC109153063 [Ipomoea nil]	-	-	-	-	-	-	-
G12909	30.34	29.03	25.96	22.9	27.45	25.72	8.27	9.58	6.91	43.51	49.61	47.75	34.99	38.75	42.11	9.08	11.81	12.1	At5g46580	PREDICTED: pentatricopeptide repeat-containing protein At5g46580, chloroplastic [Ipomoea nil]	-	-	-	-	-	-	-
G12914	3.37	2.9	3.41	7.73	6.92	9.78	2.04	2.98	2.15	6.69	8.9	9.17	4.03	4.91	5.34	3.06	4.44	4.23	WAT1	PREDICTED: protein WALLS ARE THIN 1-like [Ipomoea nil]	-	-	-	-	-	-	-
G12917	22.78	20.37	21.46	19.76	20.26	15.93	8.98	9.52	9.61	19.77	24.12	22.38	20.28	16.52	16.08	7.58	6.21	9.67	UBC18	PREDICTED: probable ubiquitin-conjugating enzyme E2 18 [Ipomoea nil]	Genetic Information Processing	Folding, sorting and degradation	ko04120//Ubiquitin mediated proteolysis	K10688	-	GO:0003824//catalytic activity	-
G12918	53.59	59.79	61.57	58.15	54.63	54.95	132.21	144.44	137.85	15.86	15.55	16.03	38.67	41.65	42.7	98.68	106.42	100.21	BZIP44	PREDICTED: bZIP transcription factor 44-like [Ipomoea nil]	-	-	-	-	-	GO:0005488//binding	GO:0017148//negative regulation of translation;GO:0033554//cellular response to stress;GO:0042221//response to chemical
G12935	7.1	4.53	4.34	2.67	1.91	1.56	11.72	12.59	10.1	4.86	7.89	4.91	1.77	2.3	2.34	20.87	19.92	19.78	At3g14260	PREDICTED: protein LURP-one-related 11-like [Ipomoea nil]	-	-	-	-	-	-	-
G12938	4.6	2.04	3.35	2.94	1.85	1.05	0.76	1	0.8	4.67	2.45	3.33	2.1	1.57	2.28	0.71	0	0.48	GSTT1	PREDICTED: glutathione S-transferase T1-like isoform X2 [Ipomoea nil]	Metabolism	Metabolism of other amino acids	ko00480//Glutathione metabolism	K00799	-	-	-
G12941	4.55	2.98	1.9	3.78	2.2	3.87	0.52	0.25	0.42	3.18	2.64	4.97	8.36	2.31	2.07	0.3	0.9	0	GSTT1	PREDICTED: glutathione S-transferase T1-like isoform X1 [Ipomoea nil]	Metabolism	Metabolism of other amino acids	ko00480//Glutathione metabolism	K00799	-	-	-
G12952	0.63	0.24	0.15	1.42	1.2	1.4	2.23	2.29	1.52	0.34	0.29	0.15	1.71	1.72	0.86	3.89	3.3	1.32	--	-	-	-	-	-	-	-	-
G12956	1.82	2.09	4.2	2.47	2.15	3.84	0.12	0.18	0.26	1.73	3.94	0.87	1.47	1.62	3.8	0	0.91	0.25	EFM	PREDICTED: myb family transcription factor EFM-like [Ipomoea nil]	-	-	-	-	-	-	-
G13003	8.19	9.33	8.07	11.81	12.72	13.1	27.01	27.82	29.25	9.71	7.92	10.31	11.53	16.22	14.56	31.87	30.51	31.78	ACR8	PREDICTED: ACT domain-containing protein ACR8-like [Ipomoea nil]	-	-	-	-	-	GO:0031406//carboxylic acid binding	-
G13007	401.54	393.42	391.03	341.81	346.29	329.19	107.49	112.25	106.05	709.38	687.08	658.14	523.53	491.52	488.34	154.18	141.78	140.86	BBD1	PREDICTED: bifunctional nuclease 1-like [Ipomoea nil]	-	-	-	-	-	-	-
G13020	9.35	8.26	8.46	6.6	6.06	7.95	2.33	4.2	2.17	6.57	7.18	7.4	5.57	4.86	6.78	2.42	1.75	2.98	--	PREDICTED: uncharacterized protein LOC109170143 isoform X1 [Ipomoea nil]	-	-	-	-	-	-	-
G13025	66.09	58.34	53.2	14.94	7.58	6.62	10.28	11.5	12.2	9.53	9.49	7.56	6.12	4.78	5.67	4.95	3.57	3.57	PARA	glutathione S-transferase [Ipomoea batatas]	Metabolism	Metabolism of other amino acids	ko00480//Glutathione metabolism	K00799	-	-	-
G13029	6.73	7.78	8.51	7.52	6.94	8.46	2.95	3.32	3.32	9.41	10.15	9.78	8.14	6.47	7.54	3.2	2.64	2.39	MBD10	PREDICTED: methyl-CpG-binding domain-containing protein 11-like isoform X1 [Ipomoea nil]	-	-	-	-	-	-	-
G13032	8.76	9.26	9.56	18.87	21.49	20.98	1.71	1.91	2.02	16.25	13.01	13.53	14.36	15.92	19	0.83	0.54	1	--	TPR repeat protein [Medicago truncatula]	-	-	-	-	-	-	-
G13066	2.9	3.35	5.48	5.61	1.86	5.82	12.63	12.05	15.66	1.53	1.69	0.36	1.91	4.14	4.11	17.5	15.61	17.61	--	rRNA intron-encoded homing endonuclease, partial [Cenchrus americanus]	-	-	-	-	-	-	-
G13073	875.62	1343.99	1045.66	2465.16	1135.52	1408.58	3390.15	4248.73	3546.92	626.31	945.48	733.6	1051.73	1229.58	1051.23	4355.18	4647.27	4273.19	--	BnaAnng22160D, partial [Brassica napus]	-	-	-	-	-	-	-
G13078	94.61	105.64	87.49	218.85	78.8	126.8	297.27	295.82	338.25	40.3	62.41	35.5	70.55	107.74	70.35	416.66	358.6	397.47	--	cytochrome P450 like_TBP [Nicotiana tabacum]	-	-	-	-	-	-	-
G13079	0.16	0.15	0.36	0.71	0.67	1.11	5.74	4.94	6.04	0.14	0	0.38	1.25	0.15	0.18	7.5	7.71	9.1	--	-	-	-	-	-	-	-	-
G13082	1.21	0.87	2.79	5.12	7.06	4.87	21.03	20.13	19.81	1.08	1.06	1.09	1.71	2.06	1.37	11.83	9.55	11.86	--	-	-	-	-	-	-	-	-
G13085	0	0.9	0.43	2.54	2.99	2.08	9.94	7.56	9.84	0	0.22	0.45	0.64	2.01	1.27	12.02	12.2	11.3	--	hypothetical protein GLYMA_13G013900 [Glycine max]	-	-	-	-	-	-	-
G13087	60.61	65.37	63.02	22.5	27	26.63	20.24	20.96	22.02	83.74	87.7	92.63	39.56	39.94	40.59	15	22.54	18.66	--	unknown [Nicotiana tabacum]	-	-	-	-	-	-	-
G13096	38.38	40.68	35.43	32.7	36.4	30.73	15.99	15.58	15.48	33.35	33.71	32.58	19.71	21.33	22.47	13.19	10.65	11.93	--	-	-	-	-	-	-	-	-
G13097	12.56	12.3	10.84	10.85	15.74	9.87	3.24	3.57	2.92	33.85	26.11	36.63	16.38	15.42	17.34	5.27	4.3	3.83	BBD2	PREDICTED: bifunctional nuclease 1-like [Ipomoea nil]	-	-	-	-	-	-	-
G131	4.7	4.64	2.7	3.4	1.77	5.05	1.91	0.68	0.73	6.74	3.9	6.45	4.53	3.74	4.92	0.99	0.91	1.46	--	PREDICTED: uncharacterized protein LOC101266083 [Solanum lycopersicum]	-	-	-	-	-	-	-
G13108	1.38	1.21	1.26	4.7	4.77	4.34	9.85	10.91	8.23	3.49	3.05	2.88	2.56	4.66	5.18	5.5	7.75	5.76	XTH33	PREDICTED: probable xyloglucan endotransglucosylase/hydrolase protein 33 [Ipomoea nil]	-	-	-	-	-	-	-
G13113	0.16	0.16	0.09	0	0	0	1.01	1.39	1.68	0.15	0	0	0	0.63	0	1.15	0.95	1.13	fadD29	PREDICTED: disco-interacting protein 2 homolog A-like [Populus euphratica]	-	-	-	-	-	-	-
G13114	0.75	3.2	2.36	7.41	5.13	5.06	1.35	3.19	2.44	5.69	8.47	6.73	4.39	7	2.94	0.44	1.01	2.27	TET10	PREDICTED: tetraspanin-10 [Ipomoea nil]	-	-	-	-	-	-	-
G13129	6.05	8.94	8.38	7.47	6.07	4.16	1.17	3.16	2.64	7.03	10.55	4.54	6.24	5.86	5.45	1.9	1.75	1.35	GSTT1	PREDICTED: glutathione S-transferase T1-like isoform X1 [Ipomoea nil]	Metabolism	Metabolism of other amino acids	ko00480//Glutathione metabolism	K00799	-	-	-
G13138	18.34	16.84	22.41	15.18	19.06	14.24	8.71	9.63	8.46	20.75	21.37	22.28	19.93	15.47	14.99	8.63	7.21	6.71	--	PREDICTED: uncharacterized protein LOC109166699 [Ipomoea nil]	-	-	-	-	-	-	-
G13156	4.02	3.44	4.06	2.32	3.04	2.91	11.4	11.08	11.43	1.8	3.05	2.55	3.42	2.76	3.03	8.91	8.68	10.78	LRK10L-2.7	PREDICTED: LEAF RUST 10 DISEASE-RESISTANCE LOCUS RECEPTOR-LIKE PROTEIN KINASE-like 2.5 [Ipomoea nil]	-	-	-	-	-	-	-
G13157	1.97	0.99	1.1	2.44	3.06	3.28	0.48	0.31	0.5	1.97	2.28	2	3.25	2	2.16	0.36	0.69	0.4	EFM	PREDICTED: myb family transcription factor EFM-like [Ipomoea nil]	-	-	-	-	-	-	-
G13172	4.82	4.49	5.48	3.77	5.35	4.31	1.52	2.13	2.24	5.09	6.96	4.24	3.71	5.08	5.3	1.32	2.22	2.3	--	PREDICTED: transmembrane protein 128 [Ipomoea nil]	-	-	-	-	-	-	-
G13184	10.33	6.8	7.79	6.23	6.62	7.33	1.98	2.36	2.38	10.07	9.83	10.69	10.83	9.97	9.42	1.9	2.11	2.41	--	PREDICTED: uncharacterized protein LOC109162920 [Ipomoea nil]	-	-	-	-	-	-	-
G13197	89.42	81.29	78.46	70.88	85.65	79.69	31.27	36.02	33.24	88.93	87.75	112.27	71.54	73.21	66.73	32.25	24.59	35.02	--	-	-	-	-	-	-	-	-
G13237	7.69	7.84	7.99	6.05	5.48	5.89	2.15	2.3	2.4	5.08	5.88	4.64	4.29	4.39	6.1	2.12	2.15	1.72	GSTT1	PREDICTED: glutathione S-transferase T1-like isoform X2 [Ipomoea nil]	Metabolism	Metabolism of other amino acids	ko00480//Glutathione metabolism	K00799	-	GO:0003824//catalytic activity	-
G13243	0.24	0.23	0.17	0.39	0.9	0.39	1.61	2.13	1.69	0.13	0.25	0.2	0.33	0.45	0.55	1.24	1.25	1.04	N	PREDICTED: disease resistance protein TAO1-like [Ipomoea nil]	-	-	-	-	-	-	-
G13275	6.24	7.65	5.99	5.18	8.34	7.32	47.08	52.5	53.09	1.1	1.19	0.58	4.66	4.69	4.25	31.91	37.91	38.46	MES18	PREDICTED: putative methylesterase 11, chloroplastic [Ipomoea nil]	-	-	-	-	-	-	-
G1331	31.06	32.51	31.88	20.56	20.99	21.84	12.35	9.85	11.21	19.11	17.63	17.59	13.17	13.66	14.98	10.28	9.32	7.48	--	PREDICTED: uncharacterized protein LOC109190581 [Ipomoea nil]	-	-	-	-	-	-	-
G13310	22.29	18.71	21.33	12.34	13.45	13.62	70.39	68.05	67.01	16.03	17.63	13.57	14.42	13.3	15.11	70.6	65.89	66.59	CYP81F3	PREDICTED: cytochrome P450 81F3-like [Ipomoea nil]	-	-	-	-	-	GO:0016491//oxidoreductase activity;GO:0046906//tetrapyrrole binding;GO:0046914//transition metal ion binding	GO:0044710//single-organism metabolic process
G13311	0.9	1.21	1.84	2.22	0.78	0.84	3.79	4.74	5.57	2.36	3.03	2.49	1.12	1.29	1.82	7.12	7.2	8.22	RLP19	PREDICTED: receptor-like protein 12 [Ipomoea nil]	-	-	-	-	-	-	-
G13316	0.94	0.75	0.82	0.53	0	0.24	4.79	7.36	6.18	1.26	1.05	1.14	0.8	1.37	1.06	6.7	5.9	5.18	--	PREDICTED: probable E3 ubiquitin-protein ligase RHY1A isoform X2 [Nicotiana tomentosiformis]	-	-	-	-	-	-	-
G13317	9.98	12.78	9.36	13.95	12.79	13.91	3.66	2.84	3.74	13.59	12.27	11.85	10.25	10.89	10.92	3.69	2.77	2.8	TDR	PREDICTED: leucine-rich repeat receptor-like protein kinase TDR [Ipomoea nil]	-	-	-	-	-	-	-
G13321	7.91	6.26	4.96	7.06	5.14	5.53	13.86	14.1	13.64	12.26	13.42	13.35	7.08	10.41	10.23	25.13	25.17	28.19	RLP19	PREDICTED: receptor-like protein 12 [Ipomoea nil]	-	-	-	-	-	-	-
G13322	3.06	3.87	4.41	14.67	14.53	12.41	210.41	210.94	200.34	19.57	15.13	17.3	19.06	15.78	15.34	173.57	180.29	179.92	--	PREDICTED: uncharacterized protein LOC109177845 [Ipomoea nil]	-	-	-	-	-	-	-
G13324	0.78	0.45	0.61	0.11	0.12	0	1.05	1.32	1.96	0.18	0.26	0.68	0.37	0.54	0.61	1.63	2.68	1.16	--	PREDICTED: probable LRR receptor-like serine/threonine-protein kinase At4g36180 [Ipomoea nil]	-	-	-	-	-	-	-
G13356	3.95	2.94	1.89	1.2	0.58	0.59	0.85	0.83	0	3.18	3.91	2.63	2.03	1.82	0.62	0.16	0.12	0	--	-	-	-	-	-	-	-	-
G13360	0.58	0.75	0.53	0.66	1.13	0.67	1.86	2.52	2.89	1.27	0.61	0.5	0.89	0.76	0.92	3.14	4.31	3.93	--	PREDICTED: probable LRR receptor-like serine/threonine-protein kinase At4g36180 [Ipomoea nil]	-	-	-	-	-	-	-
G13379	0	0.14	0	0	0.24	0.45	6.65	9.99	10.59	0.61	0.85	0.13	0.59	0.92	0.81	7.52	7.19	6.78	--	PREDICTED: uncharacterized protein LOC109177845 [Ipomoea nil]	-	-	-	-	-	-	-
G13404	10.08	9.54	10.36	11.54	12.38	12.96	4.34	4.96	4.64	12.75	12.33	12.34	9.83	8.99	11.44	3.72	3.36	4.41	RTNLB21	PREDICTED: reticulon-like protein B21 isoform X1 [Ipomoea nil]	-	-	-	-	-	-	-
G1341	9.93	4.73	9.01	5.58	7.18	6.38	167.22	198.99	161.78	5.71	8.79	5.99	6.47	6.33	13.24	70.47	74.74	75.32	TIFY10A	JAZ1 [Ipomoea batatas]	Environmental Information Processing	Signal transduction	ko04075//Plant hormone signal transduction	K13464	-	-	-
G13428	2.43	1.24	1.29	1.02	1.95	0.94	4.28	4.75	4.42	1.18	1.55	1.28	1.49	2.09	1.26	5.63	5.2	5.98	CYP81D1	PREDICTED: isoflavone 2'-hydroxylase-like [Ipomoea nil]	-	-	-	-	-	GO:0016491//oxidoreductase activity;GO:0046872//metal ion binding	-
G1345	7.06	7.6	6.41	4.99	4.14	3.96	1.43	0.74	0.56	4.32	4.18	3.98	5.5	6.14	6.79	1.25	1.57	1.41	GLCAT14A	PREDICTED: beta-glucuronosyltransferase GlcAT14A-like [Ipomoea nil]	Metabolism	Global and overview maps	ko01100//Metabolic pathways	K00771	-	GO:0016740//transferase activity	-
G13452	37.51	37.31	38.11	25.85	31.17	28.91	11.7	11.94	15.69	46.46	55.64	51.54	26.87	32.56	29.25	12.96	12.68	12	--	BnaA08g22760D [Brassica napus]	-	-	-	-	-	GO:0016772//transferase activity, transferring phosphorus-containing groups	GO:0006796//phosphate-containing compound metabolic process
G13464	3.37	3.81	5.5	12.93	12.53	13.25	258.06	262.3	265.54	19.94	17.29	20.03	18.84	20.39	23.21	219.58	211.87	217.37	--	PREDICTED: uncharacterized protein LOC109177845 [Ipomoea nil]	-	-	-	-	-	-	-
G1347	10.04	11.78	10.81	9.86	8.91	12.77	42.23	54.49	54.83	5.66	7.18	5.27	8.3	10.61	10.19	40.78	47.65	51.93	At5g04500	PREDICTED: glycosyltransferase family protein 64 protein C5-like [Ipomoea nil]	-	-	-	-	-	-	-
G13486	1.31	1.4	1.04	1.58	1.31	1.35	15.18	17.56	17.33	0.56	0.8	0.55	1.01	1.03	0.87	11.89	11.58	13.45	PHT1-8	PREDICTED: probable inorganic phosphate transporter 1-9 [Ipomoea nil]	-	-	-	-	GO:0031224//intrinsic component of membrane	GO:0005215//transporter activity	GO:0044763//single-organism cellular process
G13494	14.4	16.28	20.82	2.89	3.13	3.37	4.18	6.96	5.73	1.25	1.08	1.55	0.43	0.19	0	0.36	0.76	0.75	--	PREDICTED: transcription factor bHLH36-like isoform X4 [Ipomoea nil]	-	-	-	-	-	-	-
G13506	0.58	1.18	0.86	0.97	1.71	0.75	2.55	2.11	2.59	1.15	1.31	1.29	1.62	0.85	0.74	2.69	2.16	2.72	RABA1F	PREDICTED: ras-related protein RABA1f-like [Ipomoea nil]	-	-	-	-	-	GO:0003824//catalytic activity;GO:0032550//purine ribonucleoside binding	GO:0008104//protein localization;GO:0035556//intracellular signal transduction
G13508	0.37	1.2	0.2	0.58	0.76	0.15	2.36	2.29	2.84	0.59	0.6	0.53	0.33	0.07	0.51	3.44	2.44	2.23	RABA1F	PREDICTED: ras-related protein RABA1f-like [Ipomoea nil]	-	-	-	-	-	GO:0003824//catalytic activity;GO:0032550//purine ribonucleoside binding	GO:0008104//protein localization;GO:0035556//intracellular signal transduction
G13528	32.55	28.76	32.87	7.78	6.11	9.03	101.08	97.91	102.09	8.6	8.21	8.08	18.65	15.41	20.79	88.93	87.21	85.95	RMA1H1	PREDICTED: E3 ubiquitin-protein ligase RMA1H1-like [Ipomoea nil]	Genetic Information Processing	Folding, sorting and degradation	ko04141//Protein processing in endoplasmic reticulum	K10666	-	-	-
G13530	18.64	16.17	18.19	10.62	12.4	15.74	6.84	6.49	6.96	16.13	16.91	14	16.18	9.61	13.19	6.68	4.17	5.05	--	PREDICTED: NECAP-like protein CG9132 [Nicotiana attenuata]	-	-	-	-	-	-	-
G13535	28.26	31.28	31.78	22.09	21.35	21.09	12.26	12.2	10.91	24.52	24.01	21.74	23.51	21.62	21.56	13.17	10.41	10.24	YPT3	PREDICTED: ras-related protein YPT3 [Ipomoea nil]	Cellular Processes	Transport and catabolism	ko04144//Endocytosis	K07904	GO:0016020//membrane	GO:0017111//nucleoside-triphosphatase activity;GO:0032550//purine ribonucleoside binding	GO:0006810//transport;GO:0008104//protein localization;GO:0009648//photoperiodism;GO:0009725//response to hormone;GO:0035556//intracellular signal transduction
G13549	23.77	24.53	25.39	46.35	49.7	51.6	25.91	24.11	25.82	38.06	40.49	33.08	22.28	27.51	25.05	12.26	13.15	12.24	--	PREDICTED: ankyrin repeat-containing protein NPR4-like [Ipomoea nil]	-	-	-	-	-	-	-
G13552	30.75	26.91	27.47	8.75	10.4	9.96	8.3	8.55	9.42	15.05	15.64	15.4	17.15	14.11	16.03	8.87	6.77	6.92	GCL2	PREDICTED: lanC-like protein GCL2 [Ipomoea nil]	-	-	-	-	-	-	-
G1356	28.45	26.54	29.43	23.91	22.85	22.92	9.68	11.4	11.99	26.61	27.98	29.12	26.13	24.53	25.86	10.63	10.26	12.32	--	PREDICTED: E3 ubiquitin-protein ligase MARCH8-like [Ipomoea nil]	-	-	-	-	-	-	-
G13579	5.6	5.49	6.06	3.15	3.74	3.55	0.77	2.65	1.34	4.99	3.06	7.12	3.61	3.35	3.43	0.68	2.3	1.15	--	-	-	-	-	-	-	-	-
G13580	3.22	3.43	3.16	3.73	1.7	3.8	0.78	0.48	0.21	12.01	10.23	9.23	3.95	3.95	3.74	1.34	1.11	1.24	GSPO-B1	PREDICTED: sporamin B-like [Ipomoea nil]	-	-	-	-	-	-	-
G13586	39.78	33.34	34.33	33.21	29.18	30.24	16.07	12.59	10.65	102.14	92.47	97.37	29.37	23.52	26.39	26.28	24.39	23.68	GSPO-B1	PREDICTED: sporamin B-like isoform X2 [Ipomoea nil]	-	-	-	-	-	-	-
G13593	11.42	16.17	12.54	83.44	68.41	85.64	41.66	42.63	43.22	59.63	54.58	55.26	40.66	44.25	48.94	7.25	5.78	12.35	GSPO-A1	sporamin [Ipomoea batatas]	-	-	-	-	-	-	-
G13602	0.96	1.4	1.99	1.09	1.64	1.54	5.14	3.89	3.29	1.61	2.02	1.45	1.11	1.58	0.74	5.17	3.6	3.87	RABA1F	PREDICTED: ras-related protein RABA1f-like [Ipomoea nil]	-	-	-	-	-	GO:0003824//catalytic activity;GO:0032550//purine ribonucleoside binding	GO:0008104//protein localization;GO:0035556//intracellular signal transduction
G13603	0.83	0.59	0.48	0.86	0.51	0.62	2.66	2.78	2.63	0.78	0.16	0.17	0.47	0.6	0.39	0.82	1.87	1.26	--	-	-	-	-	-	-	-	-
G13608	4	3.59	4.07	3.84	4.13	4.12	1.32	1.89	2.39	8.19	7.15	7.47	4.95	5.6	3.95	1.2	2.05	2.23	--	Golgi apparatus membrane protein TVP15 [Cynara cardunculus var. scolymus] [Cynara cardunculus]	-	-	-	-	-	-	-
G13626	9.22	9.59	10.74	8.87	8.59	8.75	5.65	4.27	4.62	11.14	10.27	11.22	7.78	7.05	7.1	3.87	4.47	4.95	CSN8	PREDICTED: COP9 signalosome complex subunit 8 [Ipomoea nil]	-	-	-	-	-	-	-
G13628	9.87	9.53	10.34	6.94	8.84	6.46	3.86	5.39	3.76	9.41	9.03	10.6	8.39	6.07	6.4	3.22	4.91	2.92	CSN8	PREDICTED: COP9 signalosome complex subunit 8 [Ipomoea nil]	-	-	-	-	-	-	-
G13635	39.06	36.37	44.21	83.92	83.45	83.04	66.77	73.83	66.65	30.29	32	31.84	48.23	51.36	47.99	75.8	78.83	79.63	FLA9	PREDICTED: fasciclin-like arabinogalactan protein 9 isoform X1 [Ipomoea nil]	-	-	-	-	-	-	-
G1364	37.75	35.15	33.82	16.12	17.25	15.99	10.95	9.52	10.31	34.33	28.48	30.09	20.47	20.41	16.28	7.8	10.76	9.31	Mdp1	PREDICTED: magnesium-dependent phosphatase 1 [Ipomoea nil]	-	-	-	-	-	GO:0042578//phosphoric ester hydrolase activity	GO:0006470//protein dephosphorylation
G13665	104.12	113.01	108.9	63.48	59.34	62.76	40.65	38.48	45.85	54.31	62.03	55.85	65.31	62.38	62.18	26.92	27.36	28.08	--	PREDICTED: endo-1,3;1,4-beta-D-glucanase-like [Ipomoea nil]	-	-	-	-	-	-	-
G13675	292.75	295.78	321.05	1499.44	1376.38	1573.11	1012.15	986.39	1125.36	477.07	503.95	438.94	504.34	587.84	543.49	234.67	219.74	229.72	GSPO-A1	sporamin A precursor [Ipomoea batatas]	-	-	-	-	-	-	-
G13677	9.61	7.28	7.71	7.04	7.49	9.89	4.88	3.26	2.52	9.1	9.91	8.39	7.2	7.96	6.03	2.3	2.29	3.47	GATA17	PREDICTED: GATA transcription factor 24-like isoform X2 [Ipomoea nil]	-	-	-	-	-	-	-
G1369	11.14	8.05	10.49	10.45	10.53	8.74	310.29	323.49	278.81	9.41	17.25	15.81	10.83	12.12	9.13	195.28	190.17	177.18	TIFY10A	JAZ1 [Ipomoea batatas]	Environmental Information Processing	Signal transduction	ko04075//Plant hormone signal transduction	K13464	-	-	-
G13691	22.24	31.2	25.65	5.35	5.99	6.65	6.92	6.58	6.87	11.06	13.53	13.65	18.26	28.05	23.83	5.57	6.51	6.21	WRKY6	PREDICTED: probable WRKY transcription factor 31 [Ipomoea nil]	-	-	-	-	-	-	-
G13697	25.03	24.93	20.77	15.56	18.18	16.91	7.35	8.17	8.89	20.04	16.92	15.79	16.05	14.25	15.61	6.59	5.65	6.87	NECAP1	PREDICTED: NECAP-like protein CG9132 [Nicotiana attenuata]	-	-	-	-	-	-	-
G13709	11.19	11.72	9.04	9.84	10.41	11.99	0.44	0.61	1.15	12.76	10.87	11.52	10.98	10.85	10.84	1.6	0.9	2.27	RBCX1	PREDICTED: chaperonin-like RBCX protein 1, chloroplastic [Ipomoea nil]	-	-	-	-	-	-	-
G13710	0	0	0.52	0	0	0	7.24	10.89	7.86	0	0	0	0.76	0.22	1.27	5.87	8.73	8.24	DMP3	PREDICTED: uncharacterized protein LOC109169451 [Ipomoea nil]	-	-	-	-	-	-	-
G13713	6.71	8.2	6.48	6.52	7.04	7.83	13.75	19.27	12.49	6.63	6.46	6.96	5.51	8.87	9.15	16.54	21.57	20.55	RIBA1	PREDICTED: bifunctional riboflavin biosynthesis protein RIBA 1, chloroplastic-like [Ipomoea nil]	Metabolism;Metabolism;Metabolism;Metabolism	Global and overview maps;Global and overview maps;Metabolism of cofactors and vitamins;Metabolism of cofactors and vitamins	ko01100//Metabolic pathways;ko01110//Biosynthesis of secondary metabolites;ko00790//Folate biosynthesis;ko00740//Riboflavin metabolism	K14652;K14652;K14652;K14652	-	-	-
G13737	6.52	5.04	6.85	5.89	5.98	4.89	3.1	3.09	2.81	10.41	10.5	7.75	5.11	6.29	5.93	3.34	2.84	3.33	--	metalloprotease VIRESCENT3-like [Solanum lycopersicum]	-	-	-	-	-	-	-
G13739	4.82	6.26	4.21	4.4	3.08	3.67	1.12	1.25	1.45	6.52	5.4	4.79	3.65	4.03	3.84	1.08	2.39	2.82	--	PREDICTED: ankyrin repeat-containing protein NPR4-like isoform X3 [Ipomoea nil]	-	-	-	-	-	-	-
G13758	15.67	15.02	12.73	22.03	17.23	16.73	1.03	1.52	0.65	21.21	20.26	22.6	19.79	20.65	21.56	1.77	2.78	1.1	RBCX1	PREDICTED: chaperonin-like RBCX protein 1, chloroplastic [Ipomoea nil]	-	-	-	-	-	-	-
G13759	10.05	8.7	7.98	2.14	2.47	1.82	0.99	2.33	1.04	5.38	6.13	7.6	9.33	8.74	7.51	2.15	2.88	2.86	WRKY6	PREDICTED: probable WRKY transcription factor 31 [Ipomoea nil]	-	-	-	-	-	-	-
G13762	0	0	0	0	0	0	2.35	1.14	2.89	0	0	0	0	0.37	0	0.9	1.71	0.99	DMP3	PREDICTED: uncharacterized protein LOC109169451 [Ipomoea nil]	-	-	-	-	-	-	-
G1378	10.26	10.18	9.2	9.71	8.78	8.99	43.16	44.96	43.96	5.88	6.07	5.92	8.54	8.3	8.54	42.54	41.09	40.76	At5g04500	PREDICTED: glycosyltransferase family protein 64 protein C5-like [Ipomoea nil]	-	-	-	-	-	-	-
G13781	44.37	43.23	44.28	40.48	42.72	40.89	21.08	18.22	20.13	47.84	52.77	46.1	32.86	35.58	35.16	17.85	18.11	17.59	--	PREDICTED: probable galacturonosyltransferase 4 [Ipomoea nil]	-	-	-	-	-	-	-
G13806	2.2	2.56	2.53	1.93	2.38	1.57	0.35	1.38	0.85	2.05	3.35	3.23	1.76	2.28	3.41	1.21	1.23	1.11	TCP8	PREDICTED: transcription factor TCP8-like [Ipomoea nil]	-	-	-	-	-	-	-
G13830	8.89	8.47	8.76	8.75	8.33	7.83	2.62	2.23	3.24	7.15	8.23	7.3	9.15	9.15	10.04	3.33	3.61	2.74	--	Branch domain-containing protein [Cephalotus follicularis]	-	-	-	-	-	-	-
G13832	2.81	2.94	3.27	2.02	2.05	3.28	1.17	1.12	1.32	3.69	4.33	4.45	2.38	2.38	3.49	1.8	0.81	1.37	--	PREDICTED: probable methyltransferase PMT4 [Erythranthe guttata]	-	-	-	-	-	-	-
G13840	2.89	2.28	2.78	11.96	12.13	13.66	3.03	1.78	3.84	3.06	3.95	2.1	4.24	1.58	1.87	5.2	8.02	5.89	--	PREDICTED: 15.4 kDa class V heat shock protein [Ipomoea nil]	Genetic Information Processing	Folding, sorting and degradation	ko04141//Protein processing in endoplasmic reticulum	K13993	-	-	-
G13844	25.95	23.35	24.22	26.68	26.1	26.43	65.64	67.27	63.16	16.96	16.84	17.27	28.96	23.36	25.07	85.51	83.99	88.96	--	PREDICTED: suppressor of disruption of TFIIS [Ipomoea nil]	Metabolism	Metabolism of cofactors and vitamins	ko00760//Nicotinate and nicotinamide metabolism	K18551	-	-	-
G13874	3.08	3.32	3.2	11.77	9.77	8.2	3.76	2.51	1.68	2.85	2.4	3.16	2.81	3.84	2.09	6.33	6.11	5.8	HSP15.4	PREDICTED: 15.4 kDa class V heat shock protein [Ipomoea nil]	Genetic Information Processing	Folding, sorting and degradation	ko04141//Protein processing in endoplasmic reticulum	K13993	-	-	-
G13878	0.95	0	0.44	1.92	0.2	2.47	2.35	3.43	1.86	0.68	0	0	1.88	0.37	1.49	2.26	2.73	1.98	KIN7H	PREDICTED: kinesin-like protein KIN-7E isoform X2 [Ipomoea nil]	-	-	-	-	-	-	-
G13885	4.25	3.22	3.03	1.59	1.43	1.08	2.16	1.9	1.76	0.24	0.63	0.41	0.91	0.59	1.75	0.88	1.03	1.23	CRK10	PREDICTED: cysteine-rich receptor-like protein kinase 25 isoform X1 [Ipomoea nil]	-	-	-	-	-	-	-
G13886	3.65	3.78	4.07	3.48	4.37	3.23	28.35	26.46	25.99	3.58	3.79	2.71	4.18	3.36	5.03	22.02	22.65	22.91	XTH15	PREDICTED: xyloglucan endotransglucosylase/hydrolase 2-like isoform X1 [Ipomoea nil]	-	-	-	-	-	-	-
G13887	1.47	2.65	1.5	0.49	0.37	0.96	2.15	1.92	2.36	1.16	1.31	0.31	1.37	1.6	1.66	1.54	2.42	2.34	CRK25	PREDICTED: cysteine-rich receptor-like protein kinase 25 [Ipomoea nil]	-	-	-	-	-	-	-
G13927	36.28	40.3	39.56	16.84	14.48	12.8	45.49	42.65	45.64	12.42	12.34	10.97	21.46	19.04	18.03	40.51	42.67	42.5	UGT75L6	PREDICTED: crocetin glucosyltransferase, chloroplastic-like [Ipomoea nil]	Metabolism	Global and overview maps	ko01110//Biosynthesis of secondary metabolites	K21371	-	-	-
G13930	220.73	244.51	250.94	692.49	659.68	686.06	396.15	396.29	392	352.21	312.36	347.84	294.85	317.01	314.04	749.23	698.58	688.45	--	-	-	-	-	-	-	-	-
G13932	12.35	13.9	12.93	8.49	9.82	9.08	71.01	68.03	66.69	6.83	8.97	8.84	9.82	10.13	12.3	55.36	50.69	51.93	XTH16	PREDICTED: xyloglucan endotransglucosylase/hydrolase 2-like isoform X2 [Ipomoea nil]	-	-	-	-	-	-	-
G13937	2067.9	1912.3	1929.74	244.17	218.56	205.74	280.37	257.37	269.96	207.01	178.94	170.02	450.22	405.48	399.81	135.56	121.53	126.25	WIN2	PREDICTED: pathogenesis-related protein PR-4 [Ipomoea nil]	-	-	-	-	-	-	-
G13956	7.23	7.4	8.73	10.29	10.42	10.3	0.6	0.32	0	16.28	11.22	13.47	16.19	9.43	9.25	1.13	1.74	1.03	RBCX1	PREDICTED: chaperonin-like RBCX protein 1, chloroplastic [Ipomoea nil]	-	-	-	-	-	-	-
G13964	5.43	4.66	4.61	7.1	5.31	7.31	65.23	66.12	67.77	6.26	7.4	5.7	5.81	6.76	7.37	54.42	63.57	59.62	HMGR2	PREDICTED: 3-hydroxy-3-methylglutaryl-coenzyme A reductase 1-like [Ipomoea nil]	Metabolism;Metabolism;Metabolism	Global and overview maps;Global and overview maps;Metabolism of terpenoids and polyketides	ko01100//Metabolic pathways;ko01110//Biosynthesis of secondary metabolites;ko00900//Terpenoid backbone biosynthesis	K00021;K00021;K00021	GO:0031090//organelle membrane;GO:0031224//intrinsic component of membrane;GO:0043231//intracellular membrane-bounded organelle	GO:0000166//nucleotide binding;GO:0016614//oxidoreductase activity, acting on CH-OH group of donors;GO:0048037//cofactor binding	GO:0006720//isoprenoid metabolic process;GO:0006732//coenzyme metabolic process
G13965	39.72	33.27	43.72	30.53	34.6	31.09	5.47	10.66	3.81	32.75	23.45	30.64	14.98	20.29	20.8	9	9.01	8.21	--	-	-	-	-	-	-	-	-
G13982	7.57	6.86	7.73	7.6	5.35	3.83	15.61	18.78	14.94	5.99	6	8.15	7.78	7.63	7.72	34.97	32	31.45	PVA42	PREDICTED: vesicle-associated protein 4-2-like [Ipomoea nil]	-	-	-	-	-	-	-
G13990	16.22	12.1	15.55	6.67	6.81	6.19	13.48	17.14	16.46	8.62	8.4	9.48	10.18	9.16	4.54	21.34	21.59	20.55	CRK10	PREDICTED: cysteine-rich receptor-like protein kinase 25 [Ipomoea nil]	-	-	-	-	-	-	-
G14020	7.53	8.19	7.27	1.7	2.98	2.5	11.02	13.96	6.59	12.92	12.07	16.12	7.34	3.3	4.52	17.5	20.15	17.54	--	wound induced protein-like, partial [Vitis vinifera]	-	-	-	-	-	-	-
G14022	0.56	0.27	0.31	3.57	4.15	4.17	4.86	6.8	4.45	0.27	0.32	0.35	10.35	6.83	10.96	6.42	7.16	4.47	CRK10	PREDICTED: cysteine-rich receptor-like protein kinase 25 [Ipomoea nil]	-	-	-	-	-	-	-
G14046	14.52	16.68	14.77	13.41	12.1	14.93	7.51	6.74	8	16.27	11.34	15.88	11.2	10.65	16.88	7.59	6.53	7.2	SFT2	PREDICTED: protein transport protein SFT2-like [Ipomoea nil]	-	-	-	-	GO:0031224//intrinsic component of membrane	-	GO:0006810//transport
G14047	1.04	1.43	0.8	0.93	0.53	0.71	14.91	18.52	17.6	0.93	0.67	0.74	0.27	1.68	1.04	17.07	15.11	13.23	--	PREDICTED: internal alternative NAD(P)H-ubiquinone oxidoreductase A1, mitochondrial-like [Ipomoea nil]	-	-	-	-	-	-	-
G14063	668.59	617.05	648.08	912.97	799.16	845.58	270.6	253.45	274.14	749.91	758.59	696.9	684.89	680.3	645.95	264.21	264.43	264.98	DRM1	PREDICTED: dormancy-associated protein 1 isoform X2 [Ipomoea nil]	-	-	-	-	-	-	-
G14075	22.82	25.33	22.84	9.15	9.92	11.84	4.61	4.18	5.7	6.41	7.53	8.17	13.04	10.16	9.33	4.12	3.59	3.13	At1g28600	PREDICTED: GDSL esterase/lipase At1g28570-like [Ipomoea nil]	Metabolism;Metabolism	Global and overview maps;Biosynthesis of other secondary metabolites	ko01110//Biosynthesis of secondary metabolites;ko00901//Indole alkaloid biosynthesis	K21026;K21026	-	-	-
G14080	0	0.21	0.25	0	0.92	1.52	5.63	5.68	3.07	1.35	0.25	0	2.93	0.42	1.7	6.16	6.07	8.49	--	-	-	-	-	-	-	-	-
G14091	8.07	6.52	10.75	17.31	11.16	5.89	3.84	2.66	4.36	13.87	11.06	13.81	8.16	5.8	5.44	7.21	3.04	5.87	PMEI11	PREDICTED: 21 kDa protein-like [Ipomoea nil]	-	-	-	-	-	GO:0052689//carboxylic ester hydrolase activity	GO:0009892//negative regulation of metabolic process
G14101	21.67	22.69	25.47	18.13	15.9	13.3	6.98	7.62	8.51	15.95	21.03	19.21	16.79	14.81	17.47	7.42	8.52	7.41	PEX7	PREDICTED: peroxisome biogenesis protein 7 [Ipomoea nil]	Cellular Processes	Transport and catabolism	ko04146//Peroxisome	K13341	GO:0031461//cullin-RING ubiquitin ligase complex;GO:0044439//peroxisomal part	-	GO:0006625//protein targeting to peroxisome;GO:0009062//fatty acid catabolic process
G14102	7.02	6.87	5.56	5	4.58	5.76	2.73	2.51	3.25	10.15	10.44	10.95	4.53	5.77	6.74	4.9	5.19	4.74	--	PREDICTED: protein E6-like isoform X2 [Ipomoea nil]	-	-	-	-	-	-	-
G14109	6.53	6.94	8.87	8.17	5.25	4.83	2.11	2.15	2.55	8.69	7.81	9	6.18	5	3.26	2.41	1.35	1.86	At4g18593	PREDICTED: probable inactive dual specificity protein phosphatase-like At4g18593 [Ipomoea nil]	-	-	-	-	-	-	-
G14119	12.83	13.67	14.54	6.59	6.78	5.63	41.07	41.97	41.09	8.34	7.96	9.6	14.73	14.87	15.75	30.22	27.92	32.63	WRKY71	PREDICTED: probable WRKY transcription factor 28 [Ipomoea nil]	-	-	-	-	-	-	-
G14142	7.97	7.07	6.18	4.92	4.53	4.48	1.23	2.39	2.21	7.95	6.69	6.49	4.5	4.67	7.01	2.17	1.35	1.32	--	PREDICTED: chromatin-remodeling complex subunit ies6 [Ipomoea nil]	-	-	-	-	GO:0033202//DNA helicase complex	-	GO:0010468//regulation of gene expression
G14150	11.03	13.97	18.89	5.22	4.06	7.85	30.14	19.57	13.47	6.2	5.98	4.82	6.98	5.38	6.36	10.85	7.08	23.76	--	PREDICTED: bidirectional sugar transporter SWEET2a-like [Ipomoea nil]	-	-	-	-	-	-	-
G1416	37.69	43.86	40.2	32.39	41.24	36.92	7.95	10.6	12.41	49.47	67.27	60.61	35.75	43.46	44.23	9.6	10.52	10.87	--	PREDICTED: replication protein A 70 kDa DNA-binding subunit B-like [Ipomoea nil]	Genetic Information Processing;Genetic Information Processing;Genetic Information Processing;Genetic Information Processing	Replication and repair;Replication and repair;Replication and repair;Replication and repair	ko03420//Nucleotide excision repair;ko03440//Homologous recombination;ko03030//DNA replication;ko03430//Mismatch repair	K07466;K07466;K07466;K07466	-	-	-
G14190	2.26	2.52	3.06	0.95	1.33	1.25	4.95	5.36	5.03	1.49	1.69	1.21	2.25	2.34	2.89	2.89	3.81	2.93	WRKY71	PREDICTED: probable WRKY transcription factor 28 [Ipomoea nil]	-	-	-	-	-	-	-
G14208	2.14	2.74	1.36	2.07	1.79	1.62	0.38	0.37	0.48	2.76	2.91	2.39	2.73	2.43	1.82	0.87	1.06	0.7	--	PREDICTED: two-component response regulator ARR18 [Solanum lycopersicum]	-	-	-	-	-	-	-
G14216	3.81	5.39	7.11	6.92	6.78	6.49	2.08	2.84	1.94	3.84	2.8	3.72	4.31	5.39	4.78	1.42	1.34	1.83	WAK2	PREDICTED: wall-associated receptor kinase 2-like [Ipomoea nil]	-	-	-	-	-	-	-
G14327	38.15	26.91	22.76	24.19	19.65	16.33	14.08	15.53	12.71	55.51	40.79	49.38	26.93	22.7	28.66	19.5	19.35	23.51	H3-7	PREDICTED: histone H3.2-like [Ipomoea nil]	-	-	-	-	GO:0043231//intracellular membrane-bounded organelle;GO:0043232//intracellular non-membrane-bounded organelle	GO:0003676//nucleic acid binding;GO:0046983//protein dimerization activity	-
G14358	21.73	27.4	28.02	13.79	14.78	11.9	8.31	7.95	9.05	11.53	10.8	10.73	14.46	10.6	10.33	4.52	5	4.03	DAAT	PREDICTED: D-amino-acid transaminase, chloroplastic [Ipomoea nil]	Metabolism	Metabolism of cofactors and vitamins	ko00790//Folate biosynthesis	K18482	GO:0009532//plastid stroma	GO:0016769//transferase activity, transferring nitrogenous groups;GO:0016833//oxo-acid-lyase activity	GO:0009073//aromatic amino acid family biosynthetic process;GO:0009396//folic acid-containing compound biosynthetic process
G14359	15.81	10.18	12.63	5.3	6.22	9.71	4.03	9.24	5.81	19.06	19.05	19.72	9.84	12.12	11.53	4.13	3.3	6.07	--	PREDICTED: E3 ubiquitin-protein ligase MIEL1 [Ipomoea nil]	Genetic Information Processing	Folding, sorting and degradation	ko04120//Ubiquitin mediated proteolysis	K10144	-	-	-
G14361	5.64	7.51	6.21	3.25	2.22	5.76	0.86	1.43	1.25	5.8	6.87	5.86	5.24	5.04	5.62	1.82	0.8	1.21	MYB61	PREDICTED: transcription factor MYB86-like [Ipomoea nil]	Organismal Systems	Environmental adaptation	ko04626//Plant-pathogen interaction	K09422	-	-	-
G14368	7.67	9.08	8.05	4.33	4.68	6.04	2.49	1.85	2.85	3.79	3.93	4.44	3.52	3.99	5.05	1.47	1.99	2.49	At1g28570	PREDICTED: GDSL esterase/lipase At1g28580-like [Ipomoea nil]	Metabolism;Metabolism	Global and overview maps;Biosynthesis of other secondary metabolites	ko01110//Biosynthesis of secondary metabolites;ko00901//Indole alkaloid biosynthesis	K21026;K21026	-	-	-
G14377	234.59	242.31	236.81	170.21	167.25	165.97	1219.08	1244.45	1260.05	116.01	118.02	120.25	280.59	283.58	286.95	1239.48	1252.05	1240.45	SAMDC	S-adenosylmethionine decarboxylase [Ipomoea batatas]	Metabolism;Metabolism;Metabolism	Global and overview maps;Amino acid metabolism;Amino acid metabolism	ko01100//Metabolic pathways;ko00270//Cysteine and methionine metabolism;ko00330//Arginine and proline metabolism	K01611;K01611;K01611	-	GO:0016830//carbon-carbon lyase activity	GO:0006596//polyamine biosynthetic process;GO:0044272//sulfur compound biosynthetic process
G14382	30.8	29.54	30.77	27.17	23.66	25.45	3.11	3.08	3.27	26.77	23.63	21.87	19.6	17.52	15.36	2.16	2.47	3.4	--	PREDICTED: F-box protein SKIP19-like [Citrus sinensis]	-	-	-	-	-	-	-
G14392	2.63	3.73	4.55	2.29	3.68	1.96	0.7	0.68	0.57	3.25	2.83	1.46	1.52	1.05	1.37	0.32	0.98	0.12	EGC2	PREDICTED: EG45-like domain containing protein 2 [Ipomoea nil]	-	-	-	-	-	-	-
G14393	0.75	0.61	0.25	2.43	1.37	1.98	3.44	6.26	6.27	0.48	0.25	0.39	7.62	7.89	8.43	5.02	7.63	4.69	ALY2	PREDICTED: THO complex subunit 4A-like [Ipomoea nil]	Genetic Information Processing;Genetic Information Processing;Genetic Information Processing	Translation;Transcription;Translation	ko03013//RNA transport;ko03040//Spliceosome;ko03015//mRNA surveillance pathway	K12881;K12881;K12881	-	-	-
G14405	0.28	1.03	1.61	0.47	0.89	0.63	11.22	9.88	9.7	0.62	1.3	0.34	3.03	0.75	1.29	17.75	15.89	13.37	At1g67340	PREDICTED: F-box protein At1g67340-like [Ipomoea nil]	-	-	-	-	-	-	-
G14408	2.26	1.41	2.05	3.57	6.09	3.68	1.44	0.98	0.91	4.83	2.75	3.49	2.65	1.48	1.88	1.09	1.12	0.63	LOG8	PREDICTED: cytokinin riboside 5'-monophosphate phosphoribohydrolase LOG8-like [Ipomoea nil]	-	-	-	-	-	-	-
G14416	0	0	0.13	0	0	0	1.23	2.51	1.85	0	0	0.16	0.25	0.23	0	0.82	1.29	1.55	--	PREDICTED: transmembrane protein 184C-like [Ipomoea nil]	-	-	-	-	-	-	-
G14435	6.21	6.58	7.71	5.21	5.67	6.02	2.53	2.53	3.32	6.03	6.42	6.69	4.93	5.08	7.51	1.64	2.31	2.18	WRKY21	PREDICTED: probable WRKY transcription factor 21 [Ipomoea nil]	-	-	-	-	-	-	-
G14439	2.71	3.34	2.38	1.43	1.35	1.92	14.17	12.17	17.16	3.98	3.51	3.83	1.43	1.54	2.33	12.79	16.33	16.88	SPA4	PREDICTED: protein SPA1-RELATED 3 isoform X2 [Ipomoea nil]	-	-	-	-	-	-	-
G14442	29.06	29.9	28.98	11.77	12.19	13.54	47.19	49.43	52.97	20.86	19.59	24.44	24.92	27.58	26.8	47.38	45.33	49.67	GLCAT14A	PREDICTED: beta-glucuronosyltransferase GlcAT14A [Ipomoea nil]	-	-	-	-	-	GO:0035252//UDP-xylosyltransferase activity	-
G14459	6.91	6.78	6.42	4.56	5.42	5.24	2.1	2.52	2.33	9.28	8	9.45	6.6	8.52	9.1	3.82	3.76	3.46	HSF30	PREDICTED: heat shock factor protein HSF30-like [Ipomoea nil]	-	-	-	-	-	-	GO:0006351//transcription, DNA-templated;GO:0006950//response to stress;GO:0009628//response to abiotic stimulus
G14466	9.58	10.98	9.5	4.79	7.77	8.06	4.31	4.58	4.47	13.96	13.29	12.28	9.49	10.12	12.21	4.88	4.75	5.2	FTSH4	PREDICTED: ATP-dependent zinc metalloprotease FTSH 4, mitochondrial [Ipomoea nil]	-	-	-	-	-	-	-
G14467	0.35	0.2	0.16	1.03	1.65	0.77	1.32	0.8	1.45	0.45	0.98	0.59	1.59	1.97	2.47	2.07	2.03	1.04	NOI4	PREDICTED: RPM1-interacting protein 4-like [Ipomoea nil]	-	-	-	-	-	-	-
G14468	0.78	0.37	0.46	0.35	0.36	0.49	1.74	1.45	1.9	0.39	0.18	0.28	0.25	0.23	0.17	0.71	0.7	0.7	RPP13L4	PREDICTED: disease resistance protein RPM1-like isoform X1 [Ipomoea nil]	Organismal Systems	Environmental adaptation	ko04626//Plant-pathogen interaction	K13457	-	-	-
G14476	9.17	6.85	9.06	7.03	6.65	9.17	2.59	2.19	3.28	7.81	7.85	10.01	6.28	7.26	8.44	3.12	2.3	2.75	hxnY	PREDICTED: 2-oxoglutarate-Fe(II) type oxidoreductase-like isoform X1 [Ipomoea nil]	-	-	-	-	-	-	-
G14480	18.63	16.11	16.06	14.15	19.02	14.11	6.31	7.22	6.87	16.25	15.19	16.13	16.5	13.19	16.81	9.05	7.3	7.27	At1g32410	PREDICTED: vacuolar protein sorting-associated protein 55 homolog [Ricinus communis]	-	-	-	-	GO:0031090//organelle membrane;GO:0031224//intrinsic component of membrane;GO:0043231//intracellular membrane-bounded organelle	-	GO:0008104//protein localization;GO:0051234//establishment of localization
G14491	8.57	9.92	11.21	11.21	9.41	9.73	2.18	2.22	3.23	22.46	22.37	20.73	16.39	17	18.53	4.72	5.12	4.67	--	DUF3082 domain-containing protein [Cephalotus follicularis]	-	-	-	-	-	-	-
G14497	0.54	0.68	0.62	0.4	0	0.36	1.86	2.34	1.95	0.16	0.21	0.43	0.81	1.04	0.61	1.91	1.29	1.4	NCL2	Calcium-binding EF-hand [Corchorus olitorius]	-	-	-	-	-	-	-
G14512	3.28	4.45	3.33	1.52	1.87	0.88	1.17	1.01	1.23	5.14	5.27	5.75	3.26	4.64	5.54	0.89	1.02	1.1	ubtd1	PREDICTED: ubiquitin domain-containing protein 1-like [Ipomoea nil]	-	-	-	-	-	-	-
G14529	72.45	72.33	70.81	29.59	36.04	36.31	31.69	22	22.51	86.21	72.53	84.76	65.14	60.23	68.14	37.1	28.59	31.88	--	PREDICTED: heme-binding protein 2-like [Ipomoea nil]	-	-	-	-	-	-	-
G14531	7.27	6.34	6.69	5.42	6.88	5.9	1.84	2.63	2.41	8.1	6.48	4.98	4.65	6.2	4.36	1.5	3.44	1.77	immp1l	PREDICTED: mitochondrial inner membrane protease subunit 1 [Ipomoea nil]	Genetic Information Processing	Folding, sorting and degradation	ko03060//Protein export	K09647	GO:0016020//membrane	GO:0008233//peptidase activity	-
G14532	4.53	4.14	4.8	2.74	3.38	5.12	1.63	2.03	1.46	4.52	4.85	4.56	3.99	4.51	2.86	1.59	1.27	1.42	--	PREDICTED: receptor-like serine/threonine-protein kinase At1g78530 [Ipomoea nil]	-	-	-	-	-	-	-
G14545	0.33	1.4	0.19	0.5	0.63	1.2	22.36	33.96	26.09	0.3	0.34	1.43	2.02	3.12	3.47	26.66	32.28	43.19	--	PREDICTED: 9-cis-epoxycarotenoid dioxygenase NCED1, chloroplastic-like [Ipomoea nil]	Metabolism;Metabolism;Metabolism	Global and overview maps;Global and overview maps;Metabolism of terpenoids and polyketides	ko01100//Metabolic pathways;ko01110//Biosynthesis of secondary metabolites;ko00906//Carotenoid biosynthesis	K09840;K09840;K09840	-	-	-
G14564	0.7	0.22	0.27	0.52	0.74	0.7	1.89	3.05	3.06	0.21	0.27	0.56	0.52	1.36	1.05	5.23	4.82	2.91	--	TRNA-methyltransferase [Theobroma cacao]	-	-	-	-	-	-	-
G14567	0.51	0.42	0	1.51	1.1	2.07	7.39	5.37	5.31	1.74	0.64	2.7	4.85	5.49	3.72	12.76	16.45	9.97	--	PREDICTED: heavy metal-associated isoprenylated plant protein 39-like isoform X1 [Ipomoea nil]	-	-	-	-	-	-	-
G14568	3.74	4.03	3.58	7.62	8.16	9.5	39.9	47.96	48.08	9.94	10.09	11.86	23.95	27.17	29.01	39.56	50.17	48.78	GPAT1	PREDICTED: glycerol-3-phosphate acyltransferase 1-like [Ipomoea nil]	Metabolism;Metabolism;Metabolism;Metabolism	Global and overview maps;Global and overview maps;Lipid metabolism;Lipid metabolism	ko01100//Metabolic pathways;ko01110//Biosynthesis of secondary metabolites;ko00564//Glycerophospholipid metabolism;ko00561//Glycerolipid metabolism	K13508;K13508;K13508;K13508	-	-	-
G14571	3.43	2.69	3.56	7.47	4.96	6.06	33.59	30.3	32.64	6.16	5.07	6.67	21.21	20.48	20.27	33.71	31.28	30.73	GPAT1	PREDICTED: glycerol-3-phosphate acyltransferase 1-like [Ipomoea nil]	Metabolism;Metabolism;Metabolism;Metabolism	Global and overview maps;Global and overview maps;Lipid metabolism;Lipid metabolism	ko01100//Metabolic pathways;ko01110//Biosynthesis of secondary metabolites;ko00564//Glycerophospholipid metabolism;ko00561//Glycerolipid metabolism	K13508;K13508;K13508;K13508	-	GO:0016740//transferase activity	-
G14576	0.36	0.93	0.42	3.56	4.24	2.07	23.78	20.17	20.25	1.52	0.71	0.73	3.69	2.83	3.15	21.55	22.21	21.03	--	PREDICTED: heavy metal-associated isoprenylated plant protein 39-like isoform X2 [Ipomoea nil]	-	-	-	-	-	-	-
G14579	29.7	29.08	31.62	33.73	34.97	33.7	221.91	208.36	207.22	28.95	30.77	30.15	54.88	55.8	59.43	209.45	198.23	202.85	--	PREDICTED: heavy metal-associated isoprenylated plant protein 16-like isoform X1 [Ipomoea nil]	-	-	-	-	-	-	-
G14581	23.5	17.91	19.6	18.74	15.22	18.12	106.16	99.61	98.48	17.98	18.92	13.04	20.26	15.55	14.58	100.42	105.38	103.92	--	PREDICTED: heavy metal-associated isoprenylated plant protein 39-like [Ipomoea nil]	-	-	-	-	-	-	-
G14582	195.47	172.64	171.21	126.41	115.27	114.83	60.56	55.7	58.29	129.9	117.72	127.22	111.27	98.78	101.03	57.02	51.23	49.67	GST3	PREDICTED: probable glutathione S-transferase parA [Ipomoea nil]	Metabolism	Metabolism of other amino acids	ko00480//Glutathione metabolism	K00799	-	GO:0003824//catalytic activity	-
G14593	3.06	3.23	3.04	6.53	8.87	7.73	19.99	11.91	8.96	8.19	6.07	7.94	9.25	3.49	6.47	25.95	10.59	16.72	--	PREDICTED: phytosulfokines-like [Ipomoea nil]	-	-	-	-	-	-	-
G14606	27.12	26.52	26.23	96.2	79.3	77.07	38.26	28.06	31.14	62.51	58.34	59.03	39.33	35.26	32.53	31.83	26.14	30.99	ZFP3	PREDICTED: zinc finger protein 4-like [Solanum pennellii]	-	-	-	-	-	-	-
G14633	42.32	38.59	42.13	26.81	25.42	24.78	9.89	9.81	10.59	26.92	27.53	27.91	37.31	36.86	36.96	10.76	10.38	10	WSD1	PREDICTED: O-acyltransferase WSD1-like isoform X1 [Ipomoea nil]	-	-	-	-	-	-	-
G14646	20.71	18.11	15.64	10.34	10.93	9.93	6.15	7.79	5.69	6.02	7.94	6.82	4.76	5.76	4.46	3.51	3.24	2.35	At5g67130	PREDICTED: PI-PLC X domain-containing protein At5g67130-like [Ipomoea nil]	-	-	-	-	-	-	-
G14664	0	0	0	0	0	0.23	13.7	16.5	10.96	0	0	0	0	0	0	5.75	7.84	7.28	ERF109	PREDICTED: ethylene-responsive transcription factor ERF109-like [Ipomoea nil]	-	-	-	-	-	-	-
G14674	5.13	6.07	6.01	3.55	3.49	3.56	11.1	13.02	11.38	1.89	1.51	1.55	2.58	2.92	2.96	4.51	5.2	5.1	--	-	-	-	-	-	-	-	-
G14687	10.78	10.07	9.68	3.29	3.74	5.15	4.08	2.87	3.11	5.82	5.17	5.1	6.33	6.84	7.73	2.24	2.49	2.27	NPF5.9	PREDICTED: protein NRT1/ PTR FAMILY 5.8-like [Ipomoea nil]	-	-	-	-	-	-	-
G14690	14.77	16.27	15.18	2.88	3.29	3.45	1.6	2.88	2.03	16.15	20.81	20.43	4.65	4.61	5.2	2.8	1.65	2.8	--	PREDICTED: UV-B-induced protein At3g17800, chloroplastic-like [Ipomoea nil]	-	-	-	-	-	-	-
G14712	4.66	4.49	4.39	1	0.5	0.89	2.22	3.47	2.79	1.21	1.21	1.51	3.06	2.54	2.83	0.68	0.75	0.5	PAP20	PREDICTED: probable purple acid phosphatase 20 [Ipomoea nil]	-	-	-	-	-	GO:0003824//catalytic activity;GO:0043169//cation binding	GO:0006796//phosphate-containing compound metabolic process
G14727	19.27	22.74	21.65	12.89	12.72	10.76	8.71	11.22	9.92	4.28	4.48	5.12	10.31	8.63	8.86	9.18	8.19	7.69	At1g07650	PREDICTED: probable leucine-rich repeat receptor-like serine/threonine-protein kinase At3g14840 isoform X1 [Ipomoea nil]	-	-	-	-	-	-	-
G14732	3.88	4.91	5.2	1.42	1.72	2.36	0.93	0.73	0.69	0.89	1.57	2.06	0.71	0.88	0.81	0.11	0.24	0.39	--	-	-	-	-	-	-	-	-
G14800	12.9	12.94	11.2	11.08	9.6	8.56	4.53	5.72	5.36	16.3	15.62	20.25	11.33	11.46	11.09	8.41	8.46	9.13	NIP1-1	PREDICTED: aquaporin NIP1-1-like [Ipomoea nil]	-	-	-	-	-	-	-
G14822	9.47	10.2	11.96	4.85	4.88	4.43	3.08	6.14	5	1.8	1.39	2.06	3.41	4.47	4.59	3.24	4.66	5.93	At1g53420	PREDICTED: probable leucine-rich repeat receptor-like serine/threonine-protein kinase At3g14840 isoform X1 [Ipomoea nil]	-	-	-	-	-	-	-
G1483	152.53	144.78	149.32	72.01	75.29	71.73	49	53.57	50.03	88.63	87.46	90.42	106.93	98.51	100.67	39.21	45.96	40.33	--	Transglut_core2 domain-containing protein/TPR_9 domain-containing protein [Cephalotus follicularis]	-	-	-	-	-	-	-
G14833	1.97	2.4	2.79	14.29	11.58	14.16	56.4	57.58	56.67	0.89	0.18	0.83	8.33	8.46	9.15	26.11	23.66	23.3	ZAT6	PREDICTED: zinc finger protein ZAT10-like [Ipomoea nil]	-	-	-	-	-	-	-
G14848	11.79	12.16	14.17	19.23	20.53	20.18	77.81	80.45	81.97	25.61	24.19	22.52	21.41	18.76	21.28	106.18	98.84	103.09	RINO1	inositol-3-phosphate synthase isozyme 2-like [Cajanus cajan]	Metabolism;Metabolism	Global and overview maps;Carbohydrate metabolism	ko01100//Metabolic pathways;ko00562//Inositol phosphate metabolism	K01858;K01858	-	-	GO:0006020//inositol metabolic process;GO:0006644//phospholipid metabolic process
G14851	2.76	2.48	2.41	3.44	3.51	4.08	7.93	7.23	8.9	1.95	2.5	2.12	3.54	3.28	3.34	8.14	9.89	9.55	RGA2	PREDICTED: disease resistance protein RGA2-like [Daucus carota subsp. sativus] [Daucus carota]	-	-	-	-	-	-	-
G14863	1.29	2.05	1.57	3.06	2.73	1.87	9.49	8.07	9.2	3.51	2.91	2.24	3.71	3.33	3.15	14.81	14.95	13.63	NUDT16	PREDICTED: nudix hydrolase 16, mitochondrial-like [Ipomoea nil]	-	-	-	-	-	-	-
G14880	0.37	0	0	0.14	0	0.12	2.27	2.25	2.03	0.81	0.14	0	0	0	0.28	3.02	2.32	2.05	--	PREDICTED: TMV resistance protein N-like [Ipomoea nil]	-	-	-	-	-	-	-
G14882	0	0.22	0.66	0.27	0	0	14.78	15.99	17.91	0.26	0	0.7	0	1.46	0.27	7.68	9.92	5.35	N	PREDICTED: toll/interleukin-1 receptor-like protein [Ipomoea nil]	-	-	-	-	-	-	-
G14885	5.96	8.15	8.91	9.94	8.83	15.16	36.31	36.45	40.47	4.53	4.5	7.81	6.17	5.35	7.23	24.76	19.93	21.84	N	PREDICTED: toll/interleukin-1 receptor-like protein [Ipomoea nil]	-	-	-	-	-	-	-
G1489	1.16	0.99	0.9	1.58	1.73	2.1	2.75	1.83	2.18	1.2	1.11	1.05	1.46	0.53	1.9	2.86	1.94	2.49	RUS1	PREDICTED: protein root UVB sensitive 1, chloroplastic-like [Ipomoea nil]	-	-	-	-	GO:0009526//plastid envelope	-	GO:0009411//response to UV
G14891	1.69	2.16	1.14	2.64	3.66	3.34	4.24	5.96	5.51	0.74	2.59	0.19	3.18	2.15	2.8	3.44	3.09	2.15	RLM1B	PREDICTED: TMV resistance protein N-like [Ipomoea nil]	-	-	-	-	-	-	-
G14894	2.17	1.02	1.36	2.79	2.72	3.83	8.54	7.23	5.69	0.46	0.74	0.97	0.59	1.03	0.63	4.12	3.58	3.16	N	PREDICTED: toll/interleukin-1 receptor-like protein [Ipomoea nil]	-	-	-	-	-	-	-
G1490	33.37	41.72	37.11	21.69	24.41	22.93	9.96	15.71	9.02	19.86	25.25	21.15	22.9	22.04	21.08	11.76	9.82	10.34	CYP76B6	PREDICTED: geraniol 8-hydroxylase-like [Ipomoea nil]	-	-	-	-	-	-	-
G14905	16.39	17.99	15.77	23.51	23.37	24.98	9.3	7.28	8.31	18.07	20.56	19.44	19.57	21.35	22.1	6	8.29	8.27	RGA2	PREDICTED: disease resistance protein RGA2-like [Ipomoea nil]	-	-	-	-	-	-	-
G14913	2.75	3.17	2.56	3.76	3.62	2.31	13.51	14.78	13.85	1.02	1.32	1.51	0.61	3.08	2.74	9.46	11.45	7.34	N	PREDICTED: toll/interleukin-1 receptor-like protein [Ipomoea nil]	-	-	-	-	-	-	-
G14919	5.29	5.68	5.37	8.19	9.51	11.22	10.53	12.49	11.46	4.4	7.31	5.05	6.24	7.41	7.64	12.54	14.33	11.68	N	PREDICTED: TMV resistance protein N-like [Ipomoea nil]	-	-	-	-	-	-	-
G14921	10.47	10.24	10.26	1.43	3.27	3.65	5.27	4.03	5.94	21.18	20.96	23.18	6.35	4.41	6.77	3.87	7.37	7.82	--	-	-	-	-	-	-	-	-
G14928	0	0	0.81	0.4	0.56	0	1.28	1.42	3.07	0	0.2	0.21	0.2	0.17	0.2	2.08	0.95	1.69	N	PREDICTED: toll/interleukin-1 receptor-like protein [Ipomoea nil]	-	-	-	-	-	-	-
G14933	7.81	11.16	8.2	5.92	8.53	5.13	3.58	2.19	1.23	8.8	9.92	8.18	8.45	8.33	6.49	2.19	2.07	1.52	--	PREDICTED: chromatin-remodeling complex subunit ies6 [Ipomoea nil]	-	-	-	-	GO:0033202//DNA helicase complex	-	GO:0010468//regulation of gene expression
G14938	10.32	12.48	13.3	2.18	1.6	3.83	8.2	8.59	8.81	33	43.08	41.26	8.07	10.44	10.82	13.39	12.49	10.76	--	-	-	-	-	-	-	-	-
G14967	11.49	8.92	6.65	6.32	6.77	4.5	1.66	3.42	3.5	7.89	7.34	8.76	8.02	5.49	6.31	2.21	3.08	2.71	CPN10	PREDICTED: 10 kDa chaperonin, mitochondrial-like [Ipomoea nil]	-	-	-	-	-	-	GO:0044267//cellular protein metabolic process
G14980	45.43	40.35	39.81	24.5	28.17	27.12	17.97	18.37	18.38	46.17	53.82	50.21	24	24.7	25.65	14.65	14.42	17.81	--	PREDICTED: 26S proteasome non-ATPase regulatory subunit 8 homolog A-like [Ipomoea nil]	Genetic Information Processing	Folding, sorting and degradation	ko03050//Proteasome	K03031	-	-	-
G14982	74.59	70.51	71.99	58.82	69.59	69.53	33.03	38.01	36.5	67.75	62.77	61.11	59.01	58.69	58.67	26.22	30.97	27.86	RAP	PREDICTED: cyprosin-like [Ipomoea nil]	-	-	-	-	-	GO:0016787//hydrolase activity	GO:0019538//protein metabolic process
G14986	2.24	0.5	0.58	1.96	1.81	1.66	3.21	4.46	7.13	0.8	0	0.86	1.07	3.99	2.97	5.62	4.7	3.38	HEMH	PREDICTED: ferrochelatase-1, chloroplastic/mitochondrial isoform X1 [Ipomoea nil]	Metabolism;Metabolism;Metabolism	Global and overview maps;Global and overview maps;Metabolism of cofactors and vitamins	ko01100//Metabolic pathways;ko01110//Biosynthesis of secondary metabolites;ko00860//Porphyrin and chlorophyll metabolism	K01772;K01772;K01772	-	-	-
G15010	50.59	49.53	53.38	69.87	71.42	68.26	252.97	274.29	263.9	50.53	46.52	53.13	84.34	78.44	82.63	283.95	288.59	283.61	SBH1	PREDICTED: sphinganine C4-monooxygenase 1-like [Ipomoea nil]	Metabolism;Metabolism	Global and overview maps;Lipid metabolism	ko01100//Metabolic pathways;ko00600//Sphingolipid metabolism	K04713;K04713	-	-	-
G15013	7.14	7.84	8.85	18.74	15.99	19.74	4.89	4.96	6.36	26.38	30.96	30.08	12.88	14.84	17.39	12.92	8.98	12.26	EXPA1	PREDICTED: expansin-A1 isoform X1 [Ipomoea nil]	-	-	-	-	GO:0030312//external encapsulating structure	-	GO:0010087//phloem or xylem histogenesis;GO:0044260//cellular macromolecule metabolic process;GO:0071555//cell wall organization
G15021	16.97	18.49	18.22	15.71	14.28	13.9	6.81	5.79	6.68	17.19	18.99	20	19.57	20.89	22.18	5.98	7.71	6.12	PAP2	PREDICTED: probable inactive purple acid phosphatase 2 [Ipomoea nil]	-	-	-	-	-	GO:0003824//catalytic activity;GO:0043169//cation binding	GO:0006796//phosphate-containing compound metabolic process
G15025	14.59	11.33	14.67	11.07	10.02	11.32	38.49	35.95	37.55	8.76	8.68	8.47	11.63	16.08	15.46	29.73	26.61	25.45	--	PREDICTED: transmembrane protein 64-like [Ipomoea nil]	-	-	-	-	-	-	-
G15029	5.6	4.95	6.3	3.67	0.66	0.37	1.48	1	0	4.18	5.84	6.89	1.13	2.51	1.33	0.7	0.24	0.38	--	-	-	-	-	-	-	-	-
G15040	0.13	0.24	0.58	1.42	0.8	2.41	1.05	1.14	1.79	0.23	0.44	0.46	2.99	1.84	1.42	1.05	0.57	0.55	ABCB4	PREDICTED: ABC transporter B family member 9-like [Ipomoea nil]	Environmental Information Processing	Membrane transport	ko02010//ABC transporters	K05658	GO:0031224//intrinsic component of membrane	GO:0005368//taurine transmembrane transporter activity;GO:0032550//purine ribonucleoside binding;GO:0042626//ATPase activity, coupled to transmembrane movement of substances	GO:0015893//drug transport;GO:0044763//single-organism cellular process
G15042	91.3	88.17	89.88	75.51	67.06	68.61	24.07	26.37	28.7	69.14	74.61	71.64	67.08	62.6	62.37	24.68	23.21	24.2	PDCB2	PREDICTED: PLASMODESMATA CALLOSE-BINDING PROTEIN 3-like [Ipomoea nil]	-	-	-	-	-	-	-
G15047	2.2	1.22	1.89	4.36	3.04	3.92	4.14	4.32	3.14	1.44	1.66	1.27	7.25	6.25	8.26	4.34	4.25	4.09	GTE12	PREDICTED: transcription factor GTE12-like [Ipomoea nil]	-	-	-	-	-	-	-
G1505	4.73	4.12	4.78	2.9	3.42	3.16	28.87	28.64	25.67	4.67	6.94	5.69	2.8	3.06	2.81	26.01	22.19	21.51	ATL23	PREDICTED: E3 ubiquitin-protein ligase ATL23-like [Ipomoea nil]	-	-	-	-	-	GO:0043169//cation binding	-
G15052	76.35	71.9	70.11	6.73	8.02	7.05	4.08	3.04	4.62	6.28	7.86	6.01	30.68	22.57	19.69	2.4	2.79	4.44	CjBAp12	PREDICTED: EG45-like domain containing protein [Ipomoea nil]	-	-	-	-	-	-	-
G15055	63.41	63.24	61.99	59.12	57.2	63.87	626.85	645.42	624.83	46.34	46.76	47.9	104.69	101.59	109.31	609.58	566.96	588.34	BAM1	PREDICTED: beta-amylase 1, chloroplastic [Ipomoea nil]	-	-	-	-	GO:0009536//plastid	GO:0016160//amylase activity	GO:0005982//starch metabolic process
G1506	293.88	308.02	313.74	118.87	143.25	135.93	93.48	100.55	108.12	134.69	143.85	154.33	151.73	166.97	160.23	70.33	70.98	70.25	--	PREDICTED: uncharacterized protein LOC109149406 isoform X2 [Ipomoea nil]	-	-	-	-	-	-	-
G15066	3.51	1.6	1.85	3.01	2.96	4.05	8.35	5.02	4.52	3.37	2.7	2.78	5	3.42	4.55	7.05	5.59	6.19	HCAR	PREDICTED: 7-hydroxymethyl chlorophyll a reductase, chloroplastic isoform X1 [Ipomoea nil]	Metabolism;Metabolism;Metabolism	Global and overview maps;Global and overview maps;Metabolism of cofactors and vitamins	ko01100//Metabolic pathways;ko01110//Biosynthesis of secondary metabolites;ko00860//Porphyrin and chlorophyll metabolism	K18010;K18010;K18010	-	-	-
G15082	36.34	29.48	28.93	26.71	24.94	26.76	18.64	13.11	13.53	43.29	43.76	32.35	36.67	35.34	32.51	18.76	17.64	19.5	PAM71-HL	PREDICTED: GDT1-like protein 2, chloroplastic [Ipomoea nil]	-	-	-	-	-	-	-
G15084	1.46	1.7	1.63	0.41	0.2	0.57	3.99	2.75	3.05	1.29	1.14	1.46	1.6	1.45	1.7	2.97	2.52	2.61	WRKY71	PREDICTED: probable WRKY transcription factor 28 [Ipomoea nil]	-	-	-	-	-	-	-
G15123	8.18	11.18	13.15	5.1	5.32	8.01	24.99	27.85	24.36	13.01	13.04	14.93	10.87	10.9	13.21	35.41	35.74	37.79	--	PREDICTED: uncharacterized aarF domain-containing protein kinase At1g79600, chloroplastic [Nicotiana sylvestris]	-	-	-	-	-	-	-
G15125	5.63	5.25	6.48	4.69	4.45	1.75	12.57	12.53	10.4	6.33	6.54	9.44	5.91	3.41	4.61	18.16	18.79	12.43	--	PREDICTED: uncharacterized aarF domain-containing protein kinase At1g79600, chloroplastic [Sesamum indicum]	-	-	-	-	-	GO:0016740//transferase activity;GO:0032550//purine ribonucleoside binding	GO:0006464//cellular protein modification process
G15142	0.03	0.07	0.24	0.62	1.1	0.68	0.63	0.64	0.71	0.21	0.2	0.13	1.14	1.44	1.02	1.09	1.19	0.77	CTHT_0029840	PREDICTED: eukaryotic translation initiation factor 5B-like isoform X1 [Ipomoea nil]	Genetic Information Processing	Translation	ko03013//RNA transport	K03243	-	-	-
G15160	302.8	319.97	322.83	260.87	247.37	263.15	667.85	638.4	677.17	282.66	292.06	292.8	324.87	351.7	341.81	698.2	700.88	717.7	VTC2	PREDICTED: GDP-L-galactose phosphorylase 1-like [Ipomoea nil]	Metabolism;Metabolism;Metabolism	Global and overview maps;Global and overview maps;Carbohydrate metabolism	ko01100//Metabolic pathways;ko01110//Biosynthesis of secondary metabolites;ko00053//Ascorbate and aldarate metabolism	K14190;K14190;K14190	-	GO:0004645//phosphorylase activity	-
G15163	5.12	4.21	5.47	3.34	3.9	4.98	0.36	2.1	0.95	6.42	3.26	3.77	2.77	2.37	8.91	0.82	0.61	0.61	--	-	-	-	-	-	-	-	-
G1517	11.52	9.15	10.22	9.37	6.72	7.95	2.63	5.22	3.57	9.83	9.63	9.8	10.9	6.42	8.2	3.81	3.88	2.69	--	PREDICTED: uncharacterized protein LOC109149752 [Ipomoea nil]	-	-	-	-	-	-	-
G15172	1.72	1.97	1.43	1.76	1.74	2.87	6.28	5.67	6.11	6.34	5.75	5.18	5	5.35	4.25	18.24	23.45	21.43	BHLH137	PREDICTED: transcription factor bHLH137-like [Ipomoea nil]	-	-	-	-	-	-	-
G15181	350.38	314.57	311.07	159.28	144.31	136.79	48.25	49.12	46.59	606.38	554.19	552.21	209.43	176.57	183.76	65.97	72.66	64.77	ETC1	PREDICTED: MYB-like transcription factor ETC1 isoform X2 [Ipomoea nil]	-	-	-	-	-	-	-
G15184	1.6	1.9	1.84	6.74	5.77	5.6	9.49	6.69	6.66	4.98	4.94	3.04	5.24	2.58	3.75	10.37	9.81	11.45	--	PREDICTED: uncharacterized protein LOC109156105 [Ipomoea nil]	-	-	-	-	-	-	-
G15185	29.64	24.83	25.79	29.35	28.93	29.35	13.61	12.35	12.96	32.86	31.52	29.75	29.58	27.18	27.45	11.22	13.68	13.47	GLR3.4	PREDICTED: glutamate receptor 3.4-like [Ipomoea nil]	-	-	-	-	-	-	-
G152	106.67	119.17	113.99	92.54	90.5	92.7	50.6	41.26	46.8	93.77	92.51	96.87	98.07	95.7	98.85	43.14	38.68	41.3	Y-2	PREDICTED: uncharacterized protein At3g27210-like isoform X1 [Ipomoea nil]	-	-	-	-	-	-	-
G15201	0.46	1.03	0.89	1.05	0.82	2.03	3.03	2.02	2.52	0.96	0.54	0	2.61	0.9	0.52	3.48	1.53	2.15	CUL4	Os03g0786800, partial [Oryza sativa Japonica Group]	Genetic Information Processing;Genetic Information Processing	Folding, sorting and degradation;Replication and repair	ko04120//Ubiquitin mediated proteolysis;ko03420//Nucleotide excision repair	K10609;K10609	GO:0031461//cullin-RING ubiquitin ligase complex;GO:0043231//intracellular membrane-bounded organelle;GO:0044444//cytoplasmic part	GO:0044389//ubiquitin-like protein ligase binding	GO:0006259//DNA metabolic process;GO:0007059//chromosome segregation;GO:0009409//response to cold;GO:0009755//hormone-mediated signaling pathway;GO:0009756//carbohydrate mediated signaling;GO:0009793//embryo development ending in seed dormancy;GO:0010099//regulation of photomorphogenesis;GO:0010467//gene expression;GO:0016567//protein ubiquitination;GO:0019941//modification-dependent protein cata…
G15208	14.89	15.68	16.67	13.32	15.61	16.78	7.59	5.61	5.62	8.68	12.24	11.75	10.37	12.47	12.75	3.1	4.42	4.47	WAK2	PREDICTED: wall-associated receptor kinase 2-like [Ipomoea nil]	-	-	-	-	-	-	-
G15221	33.98	32.76	31.07	29.31	24.36	28.06	78.43	68.53	68.81	44.38	37.75	41.76	35.95	32.95	34.68	94.84	88.23	93.99	BBX25	PREDICTED: B-box zinc finger protein 24-like [Ipomoea nil]	-	-	-	-	-	GO:0046914//transition metal ion binding	-
G15243	6.38	4.35	4.51	0.98	1.86	1.95	2.59	4.68	2.78	1.56	0.63	0.67	3.03	2.07	2.43	2.18	3.83	2.98	--	PREDICTED: uncharacterized protein LOC109161848 [Ipomoea nil]	-	-	-	-	-	-	-
G15248	4.41	5.14	4.79	1.52	2.85	2.58	3.29	4.06	5.33	0.44	0.43	1.32	1.52	0.83	0.83	4.21	2.53	2.34	--	PREDICTED: uncharacterized protein LOC109181374 [Ipomoea nil]	-	-	-	-	-	-	-
G1525	67.57	73.53	68.33	44.5	47.45	55.51	24.12	25.15	25.59	19.51	15.89	13.93	13.67	16.36	19.94	6.64	9.46	7.52	--	PREDICTED: uncharacterized protein LOC109149793 [Ipomoea nil]	-	-	-	-	-	-	-
G15261	16.38	15.92	15.9	14.02	15.02	15.24	8.79	7.5	6.88	22.39	20.36	23.48	16.62	15.33	16.21	9.31	11.46	8.49	Os03g0733400	PREDICTED: zinc finger BED domain-containing protein RICESLEEPER 2-like [Ipomoea nil]	-	-	-	-	-	-	-
G1531	1.36	1.95	2.55	3.65	4.15	1.71	10.94	13.72	13.92	0.3	2.57	2.25	3.65	2.81	1.34	10.88	12.27	8.45	SPA	PREDICTED: protein SPA, chloroplastic [Ipomoea nil]	-	-	-	-	-	GO:0005515//protein binding	-
G15334	20.86	22.67	22.98	7.48	8.96	8.32	2.4	2.23	2.76	11.67	11.68	13.31	19.91	18.18	20.28	4.03	3.96	3.64	RLP13	PREDICTED: probable LRR receptor-like serine/threonine-protein kinase At4g36180 [Ipomoea nil]	-	-	-	-	-	-	-
G15343	1.49	1.45	0.99	1.93	2.36	1.42	3.62	5.27	5.65	1.57	1.82	2.5	3.61	1.8	2.51	5.36	5.44	5.01	--	PREDICTED: protein tesmin/TSO1-like CXC 5 isoform X4 [Ipomoea nil]	-	-	-	-	-	-	-
G15356	9.84	10.21	11.2	7.17	9.86	9.66	5.57	2.76	5.29	13.94	14.7	12.71	9.36	11.76	7.09	6.41	3.81	5.08	--	-	-	-	-	-	-	-	-
G15357	0	1.25	0.28	3.21	1.9	3.88	3.22	4.06	0	5.44	6.82	4.93	0.71	1	2.46	2.12	1.8	0.57	BIN4	PREDICTED: DNA-binding protein BIN4-like isoform X2 [Ipomoea nil]	-	-	-	-	-	-	-
G15369	35.82	37.35	32.79	30.07	26.54	29.89	3.73	2.74	4.74	53.72	57.35	51.3	43.16	46.7	49.19	8.15	6.4	7.86	--	uncharacterized LOC107830728 [Nicotiana tabacum]	-	-	-	-	-	-	-
G15409	1.79	1.85	1.11	1.28	0.98	1.51	5.69	5.62	5.45	1.28	0.58	0.97	1.12	1.07	0.86	4.47	4.22	4.6	XTH15	PREDICTED: xyloglucan endotransglucosylase/hydrolase 2-like isoform X1 [Ipomoea nil]	-	-	-	-	-	-	-
G15429	0.43	0.23	0.48	0.68	0.78	0.94	5	4.04	2.87	0.41	0.9	0.48	0.16	0.28	0.75	3.85	2.55	2.68	XTH15	PREDICTED: xyloglucan endotransglucosylase/hydrolase 2-like isoform X2 [Ipomoea nil]	-	-	-	-	-	-	-
G15433	11.7	13.33	9.45	2.25	0.95	2.18	9.93	6.98	7.25	0.46	0.15	0.61	0.54	0.87	0.86	4.04	4.71	4.99	UGT75L6	PREDICTED: crocetin glucosyltransferase, chloroplastic-like [Ipomoea nil]	Metabolism	Global and overview maps	ko01110//Biosynthesis of secondary metabolites	K21371	-	-	-
G15437	0.55	0.73	1.89	0.62	1.04	1.17	12.98	9.31	8.18	0	0	0	1.48	0.74	0.62	11.39	10.74	9.52	--	Avr9/Cf-9 rapidly elicited protein 246, partial [Nicotiana tabacum]	-	-	-	-	-	-	-
G1544	74.3	79.54	79.77	51.04	47.99	52.34	234.06	234.56	245.82	85.01	83.36	87.84	82.34	91.06	87.07	233.72	221.67	221.13	--	PREDICTED: uncharacterized protein C24B11.05 [Ipomoea nil]	Metabolism	Metabolism of cofactors and vitamins	ko00760//Nicotinate and nicotinamide metabolism	K18551	-	-	-
G15448	2.18	1.89	2.8	5.2	3.13	5.99	8.67	8.23	9.08	1.87	2.27	1.18	1.73	2.33	2.88	4.63	4.04	5.33	RPP2A	PREDICTED: TMV resistance protein N-like [Ipomoea nil]	-	-	-	-	-	-	-
G15449	0.19	0.09	0.11	0	0.1	0	1.18	1.14	1.24	0.59	0.11	0.11	0.32	0	0.53	3.02	2.39	2.39	--	PREDICTED: uncharacterized protein LOC109192125 [Ipomoea nil]	-	-	-	-	-	-	-
G1545	11.58	11.04	12.35	8.18	8.56	9.9	3.48	4.14	7.48	7.29	7.92	9.13	4.79	6.75	6.59	3.68	2.95	2.69	CYP76B6	PREDICTED: geraniol 8-hydroxylase-like [Ipomoea nil]	-	-	-	-	-	-	-
G15450	37.88	38.08	40.64	28.01	28.11	31.9	19.97	13.19	18.37	32.06	34.95	36.62	26.37	28.49	28.31	13.2	18.9	15.09	--	PREDICTED: stress response protein NST1 [Ipomoea nil]	-	-	-	-	-	-	-
G15457	2.85	1.91	3.03	2.73	3.46	2.96	0.55	1.06	0.69	3.48	3.18	2.15	2.14	3.37	2.73	0.37	0.38	1.19	--	-	-	-	-	-	-	-	-
G15479	0.09	0.25	0.2	0.39	0.74	0.53	1.18	0.79	0.86	0.23	0.3	0.21	0.79	0.34	0.59	1.76	2.36	1.29	At5g09550	Guanosine nucleotide diphosphate dissociation inhibitor, partial [Noccaea caerulescens]	-	-	-	-	-	-	-
G1548	38.09	34.42	34.91	86.45	87.02	88.72	338.7	348.85	358.27	33.49	35.16	33.78	70.77	68.58	74.08	268.5	269.75	282	--	PREDICTED: myb-like protein X isoform X3 [Ipomoea nil]	-	-	-	-	-	-	-
G15480	20.11	24.62	23.31	17.61	18.75	19.09	6.84	7.33	8.76	28.17	28.84	28.64	19.96	23.6	21.34	9.98	7.94	9.34	At3g23880	PREDICTED: F-box/kelch-repeat protein At3g23880-like isoform X2 [Ipomoea nil]	-	-	-	-	-	-	-
G1549	7.05	5.38	8.14	1.99	0.91	0.96	18.35	16.3	16.28	16.8	11.78	16.03	2.01	2.37	1.71	15.87	16.21	18.07	ATJ11	PREDICTED: chaperone protein dnaJ 11, chloroplastic-like [Ipomoea nil]	-	-	-	-	-	-	-
G15491	2.26	2.42	1.48	2.07	1.34	0.71	5.39	5.74	4.61	0.88	1.48	1.55	3.08	1.54	0.96	6.19	7.17	5.76	2022-10-07	PREDICTED: organic cation/carnitine transporter 7-like [Ipomoea nil]	-	-	-	-	-	-	-
G15500	27.2	32.45	29.43	6.19	6.44	6.93	1.41	1.08	0.89	4.97	4.7	5.53	3.97	5.23	5.86	2.64	2.17	1.4	--	PREDICTED: ARGOS-like protein [Ipomoea nil]	-	-	-	-	-	-	-
G15519	7.71	8.6	9.04	8.46	9.64	10.33	25.33	26.79	26.2	8.42	8.59	9.75	12.19	12.1	12.78	30.63	32.8	32.11	--	-	-	-	-	-	-	-	-
G15523	1.64	3.04	1.48	1.58	2.31	2.89	0.23	0.47	0.51	2.47	4.49	2.71	1.4	1.16	1.94	1.21	0.31	0.89	At4g17486	PREDICTED: deSI-like protein At4g17486 [Ipomoea nil]	-	-	-	-	-	-	-
G15529	11.36	9.56	10.87	9.88	11.93	10.42	4.89	3.39	3.68	4.82	5.94	4.17	11.72	10.94	14.01	2.74	2.51	3.69	MLP28	PREDICTED: kirola-like [Ipomoea nil]	-	-	-	-	-	-	-
G15547	0.07	0.82	0.61	2.52	1.32	2.97	0.4	0.4	1.08	3.08	3.23	3.69	1.46	1.34	1.54	5.1	1.96	2.35	At1g77330	PREDICTED: 1-aminocyclopropane-1-carboxylate oxidase 5 [Ipomoea nil]	Metabolism;Metabolism;Metabolism	Global and overview maps;Global and overview maps;Amino acid metabolism	ko01100//Metabolic pathways;ko01110//Biosynthesis of secondary metabolites;ko00270//Cysteine and methionine metabolism	K05933;K05933;K05933	-	GO:0016705//oxidoreductase activity, acting on paired donors, with incorporation or reduction of molecular oxygen;GO:0043169//cation binding	GO:0044710//single-organism metabolic process
G15560	10.96	11.21	9.91	13.05	13.38	12.64	4.99	5.35	5.08	19.72	18.35	16.9	11.7	13.63	12.96	6.92	6.22	5.84	CP33	PREDICTED: 33 kDa ribonucleoprotein, chloroplastic [Ipomoea nil]	-	-	-	-	-	-	-
G15566	17.44	14.72	17.09	19.09	18.55	22.94	7.36	5.32	5.94	17.7	21.03	18.89	16.83	13.85	16.22	6.91	6.54	6.72	At4g00740	PREDICTED: probable methyltransferase PMT13 [Ipomoea nil]	-	-	-	-	GO:0031224//intrinsic component of membrane;GO:0031984//organelle subcompartment;GO:0043231//intracellular membrane-bounded organelle	GO:0008168//methyltransferase activity	GO:0008152//metabolic process;GO:0009664//plant-type cell wall organization
G15579	29.64	51.21	15.38	14.23	41.95	18.3	25.74	11.83	9.73	69.54	28.26	79.57	17.2	38.71	20.44	11.69	12.53	13.03	At1g21570	PREDICTED: uncharacterized protein LOC109170148 isoform X1 [Ipomoea nil]	-	-	-	-	-	GO:0003676//nucleic acid binding;GO:0016788//hydrolase activity, acting on ester bonds;GO:0043169//cation binding	GO:0090304//nucleic acid metabolic process
G15594	11.45	9.88	11.37	7.14	7.42	7.18	2.05	2.06	2	8.57	7.91	8.77	7.6	8.2	7.37	3.38	3.13	3.14	SMXL3	PREDICTED: protein SMAX1-LIKE 3-like [Ipomoea nil]	-	-	-	-	-	-	-
G15605	62.05	63.82	65.4	21.2	18.4	15.76	15.51	11.66	10.14	30.56	34.66	28.76	31.71	32.4	28.33	15.34	14.24	12.78	--	PREDICTED: pathogen-related protein-like [Ipomoea nil]	-	-	-	-	-	-	-
G15607	6.39	9.04	7.51	11.96	13.15	13.56	3.35	2.99	2.91	0.81	0.38	0.78	3.31	2.01	2.58	1.5	0.95	1.27	ADH3	PREDICTED: alcohol dehydrogenase 3 [Ipomoea nil]	Metabolism;Metabolism;Metabolism;Metabolism;Metabolism;Metabolism	Global and overview maps;Global and overview maps;Carbohydrate metabolism;Lipid metabolism;Amino acid metabolism;Lipid metabolism	ko01100//Metabolic pathways;ko01110//Biosynthesis of secondary metabolites;ko00010//Glycolysis / Gluconeogenesis;ko00071//Fatty acid degradation;ko00350//Tyrosine metabolism;ko00592//alpha-Linolenic acid metabolism	K18857;K18857;K18857;K18857;K18857;K18857	GO:0044424//intracellular part	GO:0016616//oxidoreductase activity, acting on the CH-OH group of donors, NAD or NADP as acceptor;GO:0046914//transition metal ion binding	GO:0044710//single-organism metabolic process
G15617	255.12	264.62	269.54	485.02	484.94	514.72	127.01	120.88	128.98	502.14	554.83	526.14	481.01	509.75	504.69	248.61	242.93	249.37	TIP1-1	PREDICTED: probable aquaporin TIP1-1 [Ipomoea nil]	-	-	-	-	-	-	-
G1562	70.29	90.81	96.12	129.78	156.87	164.42	28.97	35.12	32.36	101.7	114.75	132.5	70.16	82.15	82.26	38.54	41.55	40.39	WAT1	PREDICTED: protein WALLS ARE THIN 1 [Capsicum annuum]	-	-	-	-	GO:0005774//vacuolar membrane;GO:0031224//intrinsic component of membrane	GO:0005215//transporter activity	GO:0005976//polysaccharide metabolic process;GO:0006970//response to osmotic stress;GO:0008652//cellular amino acid biosynthetic process;GO:0009746//response to hexose;GO:0009755//hormone-mediated signaling pathway;GO:0009826//unidimensional cell growth;GO:0009832//plant-type cell wall biogenesis;GO:0009850//auxin metabolic process;GO:0032535//regulation of cellular component size;GO:0042044//flu…
G1566	6.15	6.02	7.32	6.39	6.37	6.76	2.5	2.69	2.54	6.62	7.38	6.27	6.58	6.54	7.45	2.4	1.83	1.58	RPD1	PREDICTED: protein ROOT PRIMORDIUM DEFECTIVE 1 [Ipomoea nil]	-	-	-	-	-	-	-
G15664	18.41	24.99	24.79	19.54	24.07	25.12	8.08	8.79	9.51	13.93	17.31	14	14.16	17.1	18.77	4.96	7.55	8.2	--	-	-	-	-	-	-	-	-
G1567	13.41	14.5	14.12	25.97	26.51	27.95	6.35	4.15	4.9	18.82	23.19	17.37	11.81	14.11	13.48	5.01	5.82	6.58	WAT1	PREDICTED: protein WALLS ARE THIN 1-like [Ipomoea nil]	-	-	-	-	-	-	-
G1568	62.72	55.31	57.96	41.43	32.59	36.9	20.54	22.5	24.38	35.9	36.99	34.75	35.51	39.64	38.19	17.83	15.51	19.01	--	PREDICTED: uncharacterized protein LOC109149793 [Ipomoea nil]	-	-	-	-	-	-	-
G15687	5.39	4.98	5.36	4.31	5.88	4.94	51.42	48.73	51.32	7.94	6.55	8.69	7	8.28	8.18	39.53	40.16	37.78	--	PREDICTED: UPF0496 protein 4 [Vitis vinifera]	-	-	-	-	-	-	-
G15702	7.05	8.55	8.84	2.52	1.6	1.74	18.94	19.1	20.52	1.51	1.59	1.76	1.24	1.55	1.6	12.44	11.2	9.63	ERF110	PREDICTED: ethylene-responsive transcription factor ABR1-like [Ipomoea nil]	-	-	-	-	-	-	-
G15730	3.92	3.74	2.76	3.84	3.96	4.29	33.34	32.55	32.27	6.21	5.2	5.37	6.42	6.91	6.66	27.29	25.08	24.07	--	PREDICTED: UPF0496 protein 4 [Vitis vinifera]	-	-	-	-	-	-	-
G15738	2.63	4.22	2.75	2.16	0.63	1.44	0.25	0.6	0.52	2.14	3.06	2.3	1.08	0.81	0.81	0.71	0.11	0.1	--	-	-	-	-	-	-	-	-
G15755	8.65	7.74	7.15	1.32	1.56	1.12	6.03	5.32	5.07	0.13	0.45	0	1.6	1.23	1.85	0.72	0.46	0.7	LAC14	PREDICTED: laccase-15-like [Ipomoea nil]	-	-	-	-	-	-	-
G15761	109.79	111.06	114.64	2.45	2.84	3.2	8.32	10.93	9.75	0.47	0.33	0.11	1.96	1.84	3.08	1.96	1.15	1.14	LAC14	PREDICTED: laccase-15-like [Ipomoea nil]	-	-	-	-	-	-	-
G1577	22.08	20.18	22	17.26	18.94	18.17	8.06	8.34	8.57	16.43	16.2	17.42	13.78	13.37	14.74	5.96	6.6	6.27	SWA1	PREDICTED: protein SLOW WALKER 1 [Ipomoea nil]	Genetic Information Processing	Translation	ko03008//Ribosome biogenesis in eukaryotes	K14549	-	-	-
G15772	12.25	10.83	12.27	10.9	10.03	12.48	5.01	3.18	2.37	11.1	10.44	12.23	8.67	8.33	8.12	3.85	2.76	4.21	MARD1	PREDICTED: protein MARD1 isoform X1 [Ipomoea nil]	-	-	-	-	-	-	-
G15773	48.05	44.45	45.38	21.68	20.67	17.91	23.28	23.36	22.45	8.27	8.61	7.01	11.41	8.92	10.21	16.76	16.75	15.95	--	PREDICTED: 5'-nucleotidase SurE isoform X2 [Solanum tuberosum]	Metabolism;Metabolism;Metabolism;Metabolism;Metabolism	Global and overview maps;Global and overview maps;Nucleotide metabolism;Nucleotide metabolism;Metabolism of cofactors and vitamins	ko01100//Metabolic pathways;ko01110//Biosynthesis of secondary metabolites;ko00230//Purine metabolism;ko00240//Pyrimidine metabolism;ko00760//Nicotinate and nicotinamide metabolism	K03787;K03787;K03787;K03787;K03787	-	-	-
G15776	7.27	12.18	8.97	6.6	9.94	6.56	4	3.55	2.3	10.16	7.36	9.64	6.17	7.03	4.59	2.99	1.52	5.13	--	-	-	-	-	-	-	-	-
G15795	39.31	32.22	35.48	36.57	33.61	34.47	16.05	16.8	15.89	50.03	49.9	49.12	35.96	35.51	33.44	16.64	16.72	17.98	--	PREDICTED: uncharacterized protein LOC109193711 [Ipomoea nil]	-	-	-	-	-	-	-
G15800	10.16	10.32	9.27	16.87	13.91	10.19	3.19	3.1	2.39	12.16	12	14.38	7.5	9.29	8.26	3.78	4.19	3.64	--	Mediator of RNA polymerase II transcription subunit 8 [Theobroma cacao]	-	-	-	-	-	-	-
G15809	18.88	20.27	23.76	10.52	14.26	12.4	11.22	9.44	9.15	30.43	27.41	28.83	10.18	9.92	9.1	8.69	9.13	7.56	SOT6	PREDICTED: flavonol sulfotransferase-like [Ipomoea nil]	-	-	-	-	-	-	-
G1581	3.54	4.84	1.91	1.48	2.07	3.5	12.2	8.86	13	9.22	8.76	10.23	1.12	0.76	2.82	9.43	12.74	13.7	ATJ11	PREDICTED: chaperone protein dnaJ 11, chloroplastic-like [Ipomoea nil]	-	-	-	-	-	-	-
G15815	9.59	8.16	7.81	6.25	4.66	5.41	2.41	1.93	2.03	7.68	7.22	6.92	8.75	8.05	7.42	2.39	2.15	1.89	--	PREDICTED: uncharacterized protein LOC109174335 isoform X1 [Ipomoea nil]	-	-	-	-	-	-	-
G15821	48.38	50.38	51.34	55.72	58.87	58.13	20.53	20.77	20.59	83.72	86.49	91.27	82.37	83.81	83.42	31.77	34.64	35.11	GI	PREDICTED: protein GIGANTEA-like isoform X2 [Ipomoea nil]	Organismal Systems	Environmental adaptation	ko04712//Circadian rhythm - plant	K12124	-	-	-
G15828	7.68	11.07	9.25	4.82	5.28	8.6	3.33	4.81	1.36	9.72	8.64	8.37	4.82	8.05	5.75	5.19	2.57	2.29	NUDT20	PREDICTED: nudix hydrolase 20, chloroplastic-like isoform X1 [Ipomoea nil]	-	-	-	-	-	-	-
G15833	20.9	24.7	29.01	23.24	40.84	35.3	7.2	12.31	12.71	40.31	60.23	66.4	42.07	56.85	58.5	13.61	18.14	15.27	GI	PREDICTED: protein GIGANTEA-like isoform X2 [Ipomoea nil]	Organismal Systems	Environmental adaptation	ko04712//Circadian rhythm - plant	K12124	-	-	-
G15834	2.12	2.17	2.34	1.1	1.34	1.86	8.94	10.13	8.54	2.24	3.39	3.02	3.62	4.59	5.63	16.26	18.97	17.43	WRKY51	PREDICTED: probable WRKY transcription factor 51 isoform X2 [Ipomoea nil]	-	-	-	-	-	-	-
G15835	1.06	0.62	0.3	0.17	0.59	0.13	2.46	4.79	4.76	0.81	0	1.56	1.8	2.11	1.31	4.16	4.61	4.61	WRKY24	PREDICTED: probable WRKY transcription factor 51 isoform X2 [Ipomoea nil]	-	-	-	-	-	-	-
G15836	7.72	11.61	10.88	6.36	9.66	11.01	4.84	4.16	4.97	17.96	21.42	22.61	15.05	14.66	15.31	8.1	11.45	10.3	SULTR1;1	PREDICTED: sulfate transporter 1.3-like isoform X2 [Ipomoea nil]	-	-	-	-	-	-	-
G15837	4.9	4.14	3.5	1.63	1.39	1.69	0.54	0.85	1.31	2.24	2.06	1.62	4.15	3.96	4.18	1.5	0.51	1.02	TAR4	PREDICTED: tryptophan aminotransferase-related protein 4-like [Ipomoea nil]	-	-	-	-	-	GO:0016846//carbon-sulfur lyase activity	-
G15843	1.29	1.67	1.59	2.18	1.27	2.87	4.11	3.71	4.22	1.24	1.72	2.22	1.66	1.52	3.54	3.27	3.74	4.5	--	senescence-associated family protein [Populus trichocarpa]	-	-	-	-	-	-	-
G15845	0.38	0.39	1.17	2.18	2.21	2.38	3.33	3.78	0.68	1.03	1.25	1.26	2.14	2.34	3.36	4.37	1.16	2.65	SKIP24	PREDICTED: F-box protein SKIP24 [Ipomoea nil]	-	-	-	-	-	-	-
G15856	18.75	17.74	18.41	11.06	10.19	9.16	5.93	6.08	7.21	0.59	0.78	0.3	0.61	1.17	0.36	2.73	1.7	1.98	surE	PREDICTED: 5'-nucleotidase SurE [Prunus mume]	Metabolism;Metabolism;Metabolism;Metabolism;Metabolism	Global and overview maps;Global and overview maps;Nucleotide metabolism;Nucleotide metabolism;Metabolism of cofactors and vitamins	ko01100//Metabolic pathways;ko01110//Biosynthesis of secondary metabolites;ko00230//Purine metabolism;ko00240//Pyrimidine metabolism;ko00760//Nicotinate and nicotinamide metabolism	K03787;K03787;K03787;K03787;K03787	-	-	-
G15865	44.52	47	46.4	50.19	47.5	52.4	425.63	443.27	448.25	5.64	4.55	5.37	35.48	36.43	35.68	423.45	422.42	429.45	surE	SurE domain-containing protein [Cephalotus follicularis]	Metabolism;Metabolism;Metabolism;Metabolism;Metabolism	Global and overview maps;Global and overview maps;Nucleotide metabolism;Nucleotide metabolism;Metabolism of cofactors and vitamins	ko01100//Metabolic pathways;ko01110//Biosynthesis of secondary metabolites;ko00230//Purine metabolism;ko00240//Pyrimidine metabolism;ko00760//Nicotinate and nicotinamide metabolism	K03787;K03787;K03787;K03787;K03787	-	-	-
G15868	6.67	5.7	3.83	4.08	5.08	4.03	42.39	39.52	37.56	8.39	8.53	7.3	10.81	7.6	10.6	35.67	40.83	35.53	--	BnaC08g47130D [Brassica napus]	-	-	-	-	-	-	-
G15873	5.35	5.38	5.22	3.18	3.28	3.11	1.94	2.23	2.41	7.98	7.98	7.4	4.34	4.82	4.23	2.56	2.61	2.46	RZFP34	PREDICTED: E3 ubiquitin-protein ligase MIEL1 [Ipomoea nil]	Genetic Information Processing	Folding, sorting and degradation	ko04120//Ubiquitin mediated proteolysis	K10144	-	-	-
G15896	118.58	119.99	115.49	13.06	12.79	13.41	13.03	10.08	8.41	128.26	124.43	125.47	18.58	14.93	17.32	14.41	10.69	9.79	At1g80440	PREDICTED: F-box/kelch-repeat protein At1g80440-like [Ipomoea nil]	-	-	-	-	-	-	-
G15901	19.5	18.59	15.73	18.29	15.36	14.44	8.83	8.86	7.35	42.88	39.05	43.6	20.04	20.2	23.24	13.95	12.82	14.74	SULTR1;3	PREDICTED: sulfate transporter 1.3-like isoform X2 [Ipomoea nil]	-	-	-	-	-	-	-
G1591	21.59	25.45	22.65	11.99	17.44	16.36	8.75	10.86	8.56	20.41	21.82	21.94	20.24	20.43	21.13	7.87	11.16	9.59	--	PREDICTED: uncharacterized protein LOC109149793 [Ipomoea nil]	-	-	-	-	-	-	-
G15910	18.76	22.81	16.79	10.09	10.91	10.54	6.48	6.92	6.49	29.79	32.19	31.72	15.57	12.12	12.39	10.13	10.58	9.04	SULTR1;3	PREDICTED: sulfate transporter 1.3-like isoform X1 [Ipomoea nil]	-	-	-	-	-	-	GO:0044765//single-organism transport
G15945	5.16	4.39	5.3	2.69	2.86	2.65	1.21	1.67	0.74	3.61	3.56	3.25	1.93	2.56	2.49	0.87	1.05	1.6	BHLH94	PREDICTED: transcription factor bHLH96-like [Ipomoea nil]	-	-	-	-	-	-	-
G15947	1.84	2.52	2.3	1.45	1.07	0.83	38.04	36.48	36.54	0.7	0.8	0.41	0.9	0.92	1.34	16.35	12.92	14.4	--	PREDICTED: uncharacterized protein LOC109169725 [Ipomoea nil]	-	-	-	-	-	-	-
G15949	33.07	38.72	43.33	35.8	30.46	30.09	100.17	106.28	91.24	19.43	20.44	20.89	29.09	25.49	29.87	60.22	60.52	49.57	--	PREDICTED: uncharacterized protein LOC109169710 isoform X2 [Ipomoea nil]	-	-	-	-	-	-	-
G15956	7.87	11.22	10.57	100.7	104.26	98.47	301.55	354.74	347.84	15.55	15.38	17.54	113.62	128.38	139.19	269.3	284.01	278.51	--	-	-	-	-	-	-	-	-
G15963	14.7	15.26	16.19	107.07	109.88	105	341.66	332.06	310.85	22.58	21.18	20.75	132.92	118.51	117.33	310.83	284.7	290	RAP2-4	PREDICTED: ethylene-responsive transcription factor RAP2-13-like [Ipomoea nil]	-	-	-	-	GO:0043231//intracellular membrane-bounded organelle	GO:0001071//nucleic acid binding transcription factor activity	GO:0010468//regulation of gene expression;GO:0034645//cellular macromolecule biosynthetic process
G15973	0.79	0.43	0.8	0.28	0.21	0.55	2.82	1.86	3.73	0.4	0.52	0.83	0.17	0.14	0.28	3.46	3.57	2.8	TIC20-I	PREDICTED: protein TIC 20-I, chloroplastic-like [Ipomoea nil]	-	-	-	-	-	-	-
G15980	25.39	26.46	23.83	21.58	19.04	22.7	72.2	68.83	63.63	14.71	16.81	14.92	16.17	17.2	12.85	45.24	43.19	39.52	--	PREDICTED: uncharacterized protein LOC109169710 isoform X2 [Ipomoea nil]	-	-	-	-	-	-	-
G15983	2.09	2.17	3.44	2.72	1.79	2.48	59.31	57.81	57.15	0.89	0.25	0.91	1.95	1.67	2.67	25.49	22.33	21.04	--	PREDICTED: uncharacterized protein LOC109169725 [Ipomoea nil]	-	-	-	-	-	-	-
G15986	21.84	16.2	20.14	14.45	12.35	15.83	50.55	44.21	42.12	10.18	7.85	12.16	13.26	10.74	10.43	24.84	23.5	28.49	--	PREDICTED: uncharacterized protein LOC109169710 isoform X2 [Ipomoea nil]	-	-	-	-	-	-	-
G15990	151.11	151.39	152.4	59.26	59.3	59	216.35	210.73	203.98	50.65	48.38	46.56	63.53	61.4	57.15	161.57	163.09	161.02	SHKA	3-deoxy-D-arabino-heptulosonate 7-phosphate synthase [Ipomoea purpurea]	Metabolism;Metabolism;Metabolism;Metabolism	Global and overview maps;Global and overview maps;Global and overview maps;Amino acid metabolism	ko01100//Metabolic pathways;ko01110//Biosynthesis of secondary metabolites;ko01230//Biosynthesis of amino acids;ko00400//Phenylalanine, tyrosine and tryptophan biosynthesis	K01626;K01626;K01626;K01626	GO:0009536//plastid	GO:0016765//transferase activity, transferring alkyl or aryl (other than methyl) groups	GO:0008652//cellular amino acid biosynthetic process;GO:0009699//phenylpropanoid biosynthetic process;GO:0009814//defense response, incompatible interaction;GO:0033554//cellular response to stress;GO:0043650//dicarboxylic acid biosynthetic process
G15991	33.32	40.06	40.4	38.85	36.43	41.47	641.55	700.73	702.76	25.89	22.65	24.03	79.91	78.09	87.34	626.58	592.03	633.51	--	PREDICTED: classical arabinogalactan protein 5-like [Ipomoea nil]	-	-	-	-	-	-	-
G15994	3.16	3.01	3.17	81.15	79.43	90.22	502.65	531.09	526.89	3.16	4.17	3.65	65.69	73.2	74.2	419.99	400.83	417.88	EXO	PREDICTED: protein EXORDIUM-like [Ipomoea nil]	-	-	-	-	-	-	-
G15996	0.9	0.71	0.86	1.51	2.53	2.56	4.33	2.56	4.88	2.27	1.04	2.88	2.86	2.9	4.04	5.66	6.46	8.45	--	-	-	-	-	-	-	-	-
G15998	1.01	1.4	0.85	0.2	3.97	0.27	42.18	48.94	34.09	1.69	0.23	0.24	0.3	0.51	0.1	26.99	24.16	16.85	--	PREDICTED: uncharacterized protein LOC109169725 [Ipomoea nil]	-	-	-	-	-	-	-
G16001	0.25	0.08	0	0.09	0	0	1.83	1.68	2.4	0.38	0.1	0.4	0.55	0.08	0.27	0.67	1.02	1.42	At1g78280	PREDICTED: F-box protein At1g78280 isoform X1 [Ipomoea nil]	-	-	-	-	-	-	-
G16003	1.33	1.05	1.31	0.22	1.69	0.77	0.4	0.2	0	2.69	1.49	1.77	0.7	1.61	2.13	0.23	0.06	0.5	UGT85A23	PREDICTED: 7-deoxyloganetin glucosyltransferase-like, partial [Ipomoea nil]	Metabolism;Metabolism	Global and overview maps;Global and overview maps	ko01100//Metabolic pathways;ko01110//Biosynthesis of secondary metabolites	K21374;K21374	-	GO:0016757//transferase activity, transferring glycosyl groups	-
G16004	0.2	0.29	0.37	0	0.32	0.61	4.24	5.19	4.3	0.95	3.35	0.55	1.54	0.59	0.34	6.82	6.97	6.34	--	yugF [Gossypium arboreum]	-	-	-	-	-	-	-
G16005	1.33	1.39	0.38	1.02	1.23	0.66	4.64	6.63	3.8	1.19	1.59	1.8	0.75	0.81	1.31	8.45	8.53	10.69	--	PREDICTED: pheophytinase, chloroplastic [Nicotiana attenuata]	-	-	-	-	-	-	-
G16006	7.88	9.18	8.61	13.98	12.54	14.5	27.65	30.34	30	13.81	14.67	13.22	16.65	14.29	20.72	40.23	36.91	36.85	--	PREDICTED: RNA-binding protein 24-A [Ipomoea nil]	-	-	-	-	-	-	-
G1603	15.13	15.32	14.99	13.69	15.31	13.58	3.75	5.82	4.41	17.18	15.72	14.44	16.62	15.16	13.62	5.05	4.3	4.41	MPK1	PREDICTED: mitogen-activated protein kinase homolog NTF3-like [Ipomoea nil]	Environmental Information Processing	Signal transduction	ko04016//MAPK signaling pathway - plant	K20535	-	-	-
G1605	3.79	3.35	4.24	2.25	3.09	2.9	0.8	1.08	1.43	2.76	1.94	2.6	2.57	1.99	2.07	0.7	0.96	0.62	MAN7	PREDICTED: mannan endo-1,4-beta-mannosidase 7-like [Ipomoea nil]	Metabolism	Carbohydrate metabolism	ko00051//Fructose and mannose metabolism	K19355	-	GO:0016787//hydrolase activity	GO:0044238//primary metabolic process
G16063	6.2	8.92	8.75	10.7	9.68	9.88	188.15	194.23	188.37	7.9	8.59	8	28.21	26.34	27.78	137.4	130.8	127.41	IRKI	PREDICTED: IRK-interacting protein-like [Ipomoea nil]	-	-	-	-	-	-	-
G16071	60.03	56.57	58.59	120.61	126.79	119.89	444.31	440.49	454.28	44.45	43	46.1	117.1	117.31	120.84	449.36	453.37	459.44	RHM1	PREDICTED: trifunctional UDP-glucose 4,6-dehydratase/UDP-4-keto-6-deoxy-D-glucose 3,5-epimerase/UDP-4-keto-L-rhamnose-reductase RHM1 [Ipomoea nil]	Metabolism	Carbohydrate metabolism	ko00520//Amino sugar and nucleotide sugar metabolism	K12450	-	GO:0016836//hydro-lyase activity;GO:0048037//cofactor binding	GO:0009117//nucleotide metabolic process
G16084	35.69	39.19	41.84	23.67	23.27	20.77	19.78	18.37	17.47	66.79	61.65	74.29	25.38	21.74	20.74	21.05	22.06	22.17	--	PREDICTED: uncharacterized protein LOC104223091 [Nicotiana sylvestris]	-	-	-	-	-	-	-
G16085	10.7	11.45	12.35	5.61	5.49	7.08	2.2	1.72	3.18	8.98	7.5	10.85	5.55	6.4	6.84	2.34	3.64	2.59	PNAE	PREDICTED: polyneuridine-aldehyde esterase-like [Ipomoea nil]	-	-	-	-	-	-	-
G16086	1.48	1.67	1.02	1.38	1.95	1.99	6.17	5.53	6.52	2.12	1.29	2.07	1.22	1.56	2.01	6.44	5.27	4.27	PUP1	PREDICTED: purine permease 3-like [Ipomoea nil]	-	-	-	-	GO:0016020//membrane	-	-
G16093	5.79	5.54	5.73	4.93	5.29	5.01	2.27	2.29	1.66	6.19	7.66	7.27	5.09	4.1	5.29	2.13	2.57	3.06	PUP3	PREDICTED: purine permease 3-like [Ipomoea nil]	-	-	-	-	GO:0016020//membrane	-	-
G1610	2.37	2.42	3.88	1.68	2.85	2.16	36.64	35.82	26.62	0.63	0.9	0.52	2.18	1.57	1.87	24.67	19.74	19.7	PRP1	PREDICTED: probable glutathione S-transferase isoform X1 [Ipomoea nil]	Metabolism	Metabolism of other amino acids	ko00480//Glutathione metabolism	K00799	-	-	-
G16102	6.21	5.42	3.06	3.7	4.41	4.01	16.16	17.14	12.37	4.75	3.71	4.59	10.09	8.69	6	16.26	15.25	12.88	--	-	-	-	-	-	-	-	-
G16127	39.01	43.14	46.76	42.56	40.48	33.39	15.53	15.59	14.62	60.54	56.44	56.1	38.58	44.13	45.17	17.61	17.04	17.16	MORF9	PREDICTED: DAG protein, chloroplastic-like [Ipomoea nil]	-	-	-	-	GO:0009536//plastid	-	-
G16135	65.78	65.78	64.94	30.47	26.07	26.81	25.13	20.54	22.52	73.51	67.44	61.79	47.24	57.35	49.51	23.95	27.83	27.5	--	PREDICTED: heme-binding protein 2-like [Ipomoea nil]	-	-	-	-	-	-	-
G16138	3.55	3.06	3.86	2.42	3.52	2.06	12.94	17.89	9.57	4.83	4.26	2.67	4.72	5.06	4.9	15.81	21.01	18.51	At5g24080	PREDICTED: putative receptor protein kinase ZmPK1 isoform X5 [Ipomoea nil]	-	-	-	-	-	-	-
G16139	502.23	411.56	435.35	590.91	598.28	537.57	213.09	231.52	192.82	354.71	308.35	367.41	319.08	281.42	279.21	121.03	108.41	106.2	--	-	-	-	-	-	-	-	-
G16141	4.85	4.78	6.83	5.09	3.61	2.51	2.07	1.58	1.23	7.43	5.99	5.19	3.52	6.53	4.65	1.78	3.85	1.63	--	-	-	-	-	-	-	-	-
G16158	2.35	3.16	2.23	0.56	0.73	0.65	0.45	0.89	0.8	3.32	3.2	2.2	1.4	0.92	1.03	0.21	0.49	0.38	GST3	PREDICTED: probable glutathione S-transferase parA [Ipomoea nil]	Metabolism	Metabolism of other amino acids	ko00480//Glutathione metabolism	K00799	-	-	-
G16160	0.17	0.16	0.39	0.1	0	0	1.93	1.62	2.78	0.61	0.3	0.31	0.38	0.33	0.38	2.31	1.38	1.92	--	-	-	-	-	-	-	-	-
G16161	15.81	9.54	9.84	6.89	8.62	8.4	5.39	3.64	5.32	16.89	14.6	16.91	9.07	8.65	4.54	6.41	4.64	6.34	GST3	PREDICTED: probable glutathione S-transferase parA [Ipomoea nil]	Metabolism	Metabolism of other amino acids	ko00480//Glutathione metabolism	K00799	-	-	-
G16165	108.69	110.62	111	95.81	100.21	103.41	47.86	46.73	49.52	99.63	101.27	102.12	88.08	90.1	90.34	46.23	46.63	48.09	At5g49980	PREDICTED: transport inhibitor response 1-like protein [Ipomoea nil]	-	-	-	-	-	-	-
G16166	45.37	40.37	41.93	41.68	37.42	36.75	20.98	17.93	19.45	46.05	42.14	45.53	52.95	47.71	45.03	20.56	19.42	18.98	CAT9	PREDICTED: cationic amino acid transporter 9, chloroplastic-like [Ipomoea nil]	-	-	-	-	-	-	-
G16167	0.33	0.86	0.75	0.09	0.09	0.41	5.57	5.59	3.56	0	0	0	0	0	0	2.71	3.09	2.13	PER5	PREDICTED: lignin-forming anionic peroxidase-like [Ipomoea nil]	Metabolism;Metabolism;Metabolism	Global and overview maps;Global and overview maps;Biosynthesis of other secondary metabolites	ko01100//Metabolic pathways;ko01110//Biosynthesis of secondary metabolites;ko00940//Phenylpropanoid biosynthesis	K00430;K00430;K00430	-	-	-
G16170	0.65	0.41	0.5	0.49	1.38	0.65	2.7	5.02	4.26	2.13	1.01	3.65	2.69	1.68	0.49	4.88	5.28	8.12	--	PREDICTED: uncharacterized protein LOC109150480 isoform X3 [Ipomoea nil]	-	-	-	-	-	-	GO:0016458//gene silencing;GO:0034968//histone lysine methylation;GO:0051052//regulation of DNA metabolic process;GO:1901990//regulation of mitotic cell cycle phase transition
G16172	2.98	2.11	2.29	1.24	1.87	2.33	16.36	10.99	10.69	1.18	2.56	0.8	1.86	1.93	1.87	13.44	14.4	15.51	--	TRNA-methyltransferase [Theobroma cacao]	-	-	-	-	GO:0009507//chloroplast	GO:0016740//transferase activity	-
G1618	6.23	3.35	5.66	3.56	3.58	4.26	33.54	43.09	34.41	3.02	2.67	3.41	3.5	3.07	4.02	30.29	26.53	29.33	At4g24160	PREDICTED: 1-acylglycerol-3-phosphate O-acyltransferase-like [Ipomoea nil]	-	-	-	-	-	GO:0003824//catalytic activity	-
G16181	51.95	51.87	52.17	25.66	24.02	20.19	10.68	12.58	11.39	16.49	17.79	19.69	19.23	17.46	14.45	11.37	7.57	7.86	PARA	PREDICTED: probable glutathione S-transferase parA [Ipomoea nil]	Metabolism	Metabolism of other amino acids	ko00480//Glutathione metabolism	K00799	-	-	-
G16190	54.87	49.5	58.55	38.11	35.62	33.25	15.37	18.44	16.57	36.23	40.55	37.71	22.55	23.31	23.5	11.4	13.9	15.6	PARA	PREDICTED: probable glutathione S-transferase parA [Ipomoea nil]	Metabolism	Metabolism of other amino acids	ko00480//Glutathione metabolism	K00799	-	-	-
G16203	1.5	1.61	0.91	0.76	1.07	0.79	3.96	4.34	3.68	1.41	2.09	2.3	1.27	1.02	0.51	4.21	4.8	3.91	PSK2	PREDICTED: phytosulfokines-like [Ipomoea nil]	-	-	-	-	-	-	-
G16205	28.31	25.43	27.43	23.29	20.73	14.06	14.34	12.81	12.55	29.67	28.62	22.68	26.62	21.35	22.66	12.44	14.27	11.98	PARA	PREDICTED: probable glutathione S-transferase parA [Ipomoea nil]	Metabolism	Metabolism of other amino acids	ko00480//Glutathione metabolism	K00799	-	-	-
G16236	12.51	7.29	7.49	11.12	16.2	17.15	63.3	79.18	64.61	6.95	8.68	12.22	12.21	18.29	13.2	64.3	56.38	61.5	JMJ706	PREDICTED: lysine-specific demethylase JMJ706-like [Ipomoea nil]	-	-	-	-	-	-	-
G16239	56.17	55.02	52.89	48.12	43.54	44.81	21.66	25.1	19.73	69.49	62.68	65.11	59.19	58.81	63.43	28.01	25.15	30.09	GAT1	PREDICTED: thioredoxin M2, chloroplastic-like isoform X1 [Ipomoea nil]	-	-	-	-	-	-	-
G16241	5.15	5.69	3.4	3.55	1.65	4.89	0.72	1.65	1.43	4.92	4.29	4.41	6.81	5.63	5.1	0.62	1.77	1.55	WSD1	PREDICTED: O-acyltransferase WSD1-like isoform X2 [Ipomoea nil]	-	-	-	-	-	-	-
G16244	0	0.1	0.14	0.52	0.7	0.33	48.6	42.39	49.96	0	0.06	0.26	1.13	0.85	0.92	38.14	34.38	31.19	EXO70H1	PREDICTED: exocyst complex component EXO70B1-like isoform X1 [Ipomoea nil]	-	-	-	-	-	-	-
G16245	4.5	6.44	6.36	5.15	6.97	5.87	43.04	45.47	43.37	6.36	6.27	7.12	6.84	7.19	8.18	42.64	42.43	42.33	JMJ706	PREDICTED: lysine-specific demethylase JMJ706-like [Ipomoea nil]	-	-	-	-	GO:0031224//intrinsic component of membrane	GO:0016741//transferase activity, transferring one-carbon groups	GO:0008152//metabolic process;GO:0044763//single-organism cellular process
G16246	27.9	31.31	31.03	21.63	21.23	23.76	63.76	66.84	66.15	23.05	24.93	25.36	24.55	27.35	27.38	59.92	59.1	60.66	TOGT1	PREDICTED: scopoletin glucosyltransferase-like [Ipomoea nil]	-	-	-	-	-	GO:0016758//transferase activity, transferring hexosyl groups	-
G16247	12.4	13.48	13.86	15.44	14.31	14.6	62.33	66.17	66.82	15.92	15.22	16.74	19.57	21.5	22.21	63.8	62.14	59.42	CYPRO4	PREDICTED: protein CYPRO4 [Ipomoea nil]	-	-	-	-	-	-	-
G16248	0.17	0.43	0.17	0.32	0.1	0.91	78.2	76.16	77.49	0.35	0.26	0.34	2.54	1.98	1.92	54.09	55.18	54.33	EXO70H1	PREDICTED: exocyst complex component EXO70B1-like isoform X1 [Ipomoea nil]	-	-	-	-	-	-	-
G16250	0	0	0	0	0.38	0.18	62.42	67.73	64.25	0	0.21	0	1.22	0.17	0.61	38.18	38.23	40.7	ERF109	PREDICTED: ethylene-responsive transcription factor ERF109-like [Ipomoea nil]	-	-	-	-	-	-	-
G16252	1.31	1.56	0.88	2.08	2.37	2.31	9.35	3.3	7.23	0.62	0.85	0.29	2.42	2.13	0.51	10.75	7.29	5.53	At5g24080	PREDICTED: putative receptor protein kinase ZmPK1 isoform X5 [Ipomoea nil]	-	-	-	-	-	-	-
G16256	4.47	7.36	7.87	4.27	5.16	6.39	0.42	1.29	1.47	9.55	12.9	12.13	7.4	7.23	9.23	1.36	2.13	1.3	--	-	-	-	-	-	-	-	-
G16257	0.06	0.12	0.07	0.28	0.07	0.25	64.92	64.64	62.94	0	0.07	0.15	0.64	0.45	0.35	43.04	39.51	39.4	ERF109	PREDICTED: ethylene-responsive transcription factor ERF109-like [Ipomoea nil]	-	-	-	-	-	-	-
G16259	4.54	4.8	5.19	3.65	4.22	4.96	1.45	1.45	1.73	9.61	8.21	7.99	6.44	5.48	6.46	1.16	1.66	1.66	--	PREDICTED: high mobility group B protein 6-like isoform X2 [Ipomoea nil]	-	-	-	-	-	-	-
G16279	17.12	16.04	15.73	13.66	9.74	10.12	6.28	5.3	5.33	23.42	22.41	24.61	16.79	15.46	18.37	5.01	5.46	5.91	At5g65660	PREDICTED: uncharacterized protein At5g65660-like [Ipomoea nil]	-	-	-	-	-	-	-
G16288	5.2	4.41	5	2.18	3.37	2.12	2.1	2.55	2.48	4.15	6.09	4.9	3.67	3.16	2.74	2.13	2.3	1.79	MADS27	PREDICTED: MADS-box transcription factor 23-like isoform X1 [Ipomoea nil]	-	-	-	-	-	-	-
G16292	9.17	11.12	9.44	2.21	2.64	3.31	1.62	2.29	1.97	7.48	8.73	8.91	3.98	4.57	5.68	2.13	2.33	2.69	MADS27	MADS-box transcription factor 23-like isoform X1 [Ananas comosus]	-	-	-	-	-	-	-
G16306	9.07	7.91	7.48	6.36	7.96	8.24	2.66	2.15	2.24	6.18	7.15	4.73	6.16	6.97	6.56	2.43	2.16	1.93	At1g13570	PREDICTED: F-box/FBD/LRR-repeat protein At1g13570-like isoform X4 [Ipomoea nil]	-	-	-	-	-	-	-
G16308	39	34.27	39	8.72	7.21	6.2	14.75	18.23	16.2	55.26	53.21	51.67	25.16	24.18	21.32	38.59	46.71	40.53	Os03g0165400	PREDICTED: beta-galactosidase 5-like isoform X2 [Ipomoea nil]	-	-	-	-	-	-	-
G16313	3.76	5.25	5.48	4.86	2.41	4.27	0.98	1.91	2.15	14.49	13.41	13.1	11.89	10.3	10.89	6.4	6.45	5.06	BHLH114	PREDICTED: transcription factor bHLH112-like [Ipomoea nil]	-	-	-	-	-	-	-
G16327	5.66	5.11	6.53	4.73	5.14	5.25	1.75	1.39	2.04	5.55	5.05	4.87	4.09	4.93	5.11	1.91	2.58	1.46	--	PREDICTED: F-box/FBD/LRR-repeat protein At1g13570-like isoform X2 [Ipomoea nil]	-	-	-	-	-	-	-
G16341	9.74	11.76	11.4	9.62	9.48	9.58	5.1	5.23	3.47	13.59	14.47	12.73	9.7	10.65	13.76	5.14	6.9	5.57	pop3	PREDICTED: protein LST8 homolog isoform X2 [Ipomoea nil]	Cellular Processes	Transport and catabolism	ko04136//Autophagy - other eukaryotes	K08266	-	-	-
G16354	70.43	78.02	79.06	28.7	29.6	30.04	13.21	15.21	11.86	31.55	32.76	32.29	35.11	33.73	33.76	11.56	12.04	9.52	At1g32780	PREDICTED: alcohol dehydrogenase-like 4 [Ipomoea nil]	Metabolism;Metabolism;Metabolism;Metabolism;Metabolism	Global and overview maps;Global and overview maps;Carbohydrate metabolism;Lipid metabolism;Amino acid metabolism	ko01100//Metabolic pathways;ko01110//Biosynthesis of secondary metabolites;ko00010//Glycolysis / Gluconeogenesis;ko00071//Fatty acid degradation;ko00350//Tyrosine metabolism	K00001;K00001;K00001;K00001;K00001	-	-	-
G16355	24.93	25	27.93	12.22	10.51	11.84	6.61	8.17	6.84	12.85	15.16	14.67	17.45	17.98	17.54	5.63	6.67	5.36	HAT14	PREDICTED: homeobox-leucine zipper protein HOX11-like isoform X1 [Ipomoea nil]	-	-	-	-	-	-	-
G16364	8.69	9.57	6.67	11.4	10.59	9.62	25.55	30.38	25.83	8.13	6.57	7.57	13.91	13.23	14.47	32.16	32.9	33.72	LPPD	PREDICTED: lipid phosphate phosphatase delta-like [Ipomoea nil]	-	-	-	-	-	GO:0003824//catalytic activity	-
G16371	11.27	12.11	14.07	12.97	10.05	11.7	4.74	4.78	5.83	16.26	13.64	16.28	10.81	11.14	12.92	6.16	4.19	6.05	--	PREDICTED: vacuolar protein-sorting protein bro1-like [Solanum lycopersicum]	-	-	-	-	-	-	-
G16378	4.39	4.37	2.8	4.31	4.06	4.12	7.94	11.04	8	4.8	2.45	5.47	3.55	3.06	4.37	10.24	11.59	9.13	SPBC18H10.05	PREDICTED: WD repeat-containing protein 44-like [Ipomoea nil]	-	-	-	-	-	-	-
G16413	4.94	4.48	3.77	3.93	4.32	2.03	1.66	2.6	1.64	5.2	3.84	4.7	3.77	1.67	2.01	2.07	1.94	2.13	--	-	-	-	-	-	-	-	-
G16423	0.94	0.83	1.51	0.8	0.82	0.94	2.23	5.39	1.91	2.24	1.78	2	1.95	1.57	1.3	3.42	9.93	3	EGY3	PREDICTED: probable zinc metallopeptidase EGY3, chloroplastic [Ipomoea nil]	-	-	-	-	-	GO:0016787//hydrolase activity	-
G16438	26.33	36.91	22.49	16.16	17.52	19.82	11.94	13.12	11.99	15.23	26.49	21.12	17.72	26.36	14.18	6.16	13.05	8.78	PAP1	PREDICTED: probable inactive purple acid phosphatase 1 isoform X1 [Ipomoea nil]	-	-	-	-	-	GO:0003824//catalytic activity;GO:0043169//cation binding	GO:0006796//phosphate-containing compound metabolic process
G16448	2.21	3.48	2.25	0.77	0.81	0.6	2.64	2.99	1.67	3.49	4.54	5.31	1.53	1.07	2.59	1.41	1.91	1.4	At5g65660	PREDICTED: uncharacterized protein At5g65660-like [Ipomoea nil]	-	-	-	-	-	-	-
G16469	52.01	53.83	51.75	24.93	25.21	25.68	68.62	71.57	76.16	20.81	22.62	22.26	30.2	33.49	33.82	76.07	79.1	81.35	RLK7	PREDICTED: receptor-like protein kinase HAIKU2 [Ipomoea nil]	-	-	-	-	GO:0031224//intrinsic component of membrane	GO:0004672//protein kinase activity;GO:0032550//purine ribonucleoside binding	GO:0006464//cellular protein modification process;GO:0006796//phosphate-containing compound metabolic process
G16482	15.59	14.75	13.69	12.79	10.22	12.69	50.98	53.9	56.61	18.94	19.19	17.72	17.56	18.62	17.84	59.65	54.57	53.49	ITPK3	PREDICTED: inositol-tetrakisphosphate 1-kinase 3-like isoform X1 [Ipomoea nil]	Metabolism;Environmental Information Processing;Metabolism	Global and overview maps;Signal transduction;Carbohydrate metabolism	ko01100//Metabolic pathways;ko04070//Phosphatidylinositol signaling system;ko00562//Inositol phosphate metabolism	K00913;K00913;K00913	-	-	-
G16505	222.98	306.28	318.73	223.87	263.5	261.24	564.06	680.85	621.25	249.51	307.57	314.83	321.12	342.45	362.81	620.44	675.95	712.02	--	Translation initiation factor IF-2, partial [Anthurium amnicola]	-	-	-	-	-	-	-
G16507	2.33	1.93	2.39	2.57	2.41	2.07	0.62	0.71	0.57	3.93	3.63	4.35	3.92	2.89	2.67	0.94	1.66	0.71	At3g23880	PREDICTED: F-box/kelch-repeat protein At3g23880-like isoform X2 [Ipomoea nil]	-	-	-	-	-	-	-
G16509	12.52	10.49	13.09	9.16	11.08	13.45	5.74	5.57	6.66	9.94	11.64	12.53	9.16	11.11	8.09	5.23	5.2	4.68	XK2	PREDICTED: xylulose kinase-like [Ipomoea nil]	Metabolism;Metabolism	Global and overview maps;Carbohydrate metabolism	ko01100//Metabolic pathways;ko00040//Pentose and glucuronate interconversions	K00854;K00854	-	-	-
G16530	14.06	15.77	15.52	4.57	5.35	5.32	2.04	2.88	1.88	5.89	5.46	4.97	5.17	4.38	4.13	2.22	2.27	2.59	CYP716A17	PREDICTED: beta-amyrin 28-oxidase-like [Ipomoea nil]	-	-	-	-	-	-	-
G16532	272.13	288.67	287.18	247.04	240.75	248.91	639.5	640.26	637.86	260.2	258.45	267.32	296.91	303.71	299.87	661.72	657.98	674.44	VTC2	PREDICTED: GDP-L-galactose phosphorylase 1-like [Ipomoea nil]	Metabolism;Metabolism;Metabolism	Global and overview maps;Global and overview maps;Carbohydrate metabolism	ko01100//Metabolic pathways;ko01110//Biosynthesis of secondary metabolites;ko00053//Ascorbate and aldarate metabolism	K14190;K14190;K14190	-	GO:0004645//phosphorylase activity	-
G16538	0.89	0.35	0.69	0.42	0.31	0.97	2.93	3.97	3.73	0.46	0.69	0.27	0.67	0.51	0.67	2.99	4.09	3.62	RXW8	PREDICTED: CSC1-like protein RXW8 isoform X2 [Ipomoea nil]	-	-	-	-	-	-	-
G16540	1.28	1.3	1.18	0.48	0.36	1.54	5.29	4.03	6.21	1.37	0.79	2.05	0.86	0.66	2.01	4.43	4.75	3.11	RXW8	PREDICTED: CSC1-like protein RXW8 isoform X2 [Ipomoea nil]	-	-	-	-	-	-	-
G16547	0.37	0.35	0.42	0.73	0.39	0.92	9.34	8.34	9.13	1.32	1.18	1.55	1.45	1.16	1.45	7.84	8.37	8.49	--	PREDICTED: uncharacterized protein LOC109169670 [Ipomoea nil]	-	-	-	-	-	-	-
G16551	1.65	3.2	1.55	5.57	5.42	4.2	12.09	17.85	16.32	4.11	4.25	2.85	7.62	3.5	8.76	16.52	17.01	13.45	PUB15	PREDICTED: U-box domain-containing protein 4-like [Ipomoea nil]	-	-	-	-	-	-	-
G16555	0.12	1.15	0.26	0.26	0.46	0.33	1.93	0.86	1.05	0.44	0.57	0.31	0.27	0.8	0.42	0.86	1.42	1.62	CYP81E1	PREDICTED: isoflavone 2'-hydroxylase-like [Ipomoea nil]	-	-	-	-	-	GO:0016705//oxidoreductase activity, acting on paired donors, with incorporation or reduction of molecular oxygen;GO:0046872//metal ion binding	-
G16558	46.81	46.6	47.34	21.29	24.62	21.08	86.95	79.81	85.16	31.35	25.78	23.14	29.91	22.9	25.58	82.48	81.06	83.27	CYP81F3	PREDICTED: cytochrome P450 81F3-like [Ipomoea nil]	-	-	-	-	-	GO:0016709//oxidoreductase activity, acting on paired donors, with incorporation or reduction of molecular oxygen, NAD(P)H as one donor, and incorporation of one atom of oxygen;GO:0046906//tetrapyrrole binding;GO:0046914//transition metal ion binding	GO:0044710//single-organism metabolic process
G16561	3.11	3.56	2.68	4.48	3.98	5.21	16.53	14.76	15.14	3.64	4.12	2.82	3.86	3.48	3.63	17.72	16.09	16.65	CYP81E1	PREDICTED: isoflavone 2'-hydroxylase-like [Ipomoea nil]	-	-	-	-	-	-	-
G16572	3.4	3.54	3.37	3.31	2.8	2.29	7.83	7.4	7.85	1.61	1.31	1.8	2.22	2.37	2.63	4.98	5.04	5.97	--	SPla/RYanodine receptor domain-containing protein [Theobroma cacao]	-	-	-	-	-	-	-
G16585	0	0.09	0.11	0.21	0.3	0.29	1.48	1.25	2.28	0	0	0	0.21	0.28	0.54	2.14	1.89	2.57	--	-	-	-	-	-	-	-	-
G1659	27.71	49.07	48.65	24.82	30.97	32.3	6.75	13.21	2.96	25.25	22.41	21.44	17.63	9.56	16.1	1.38	4.79	4.54	--	PREDICTED: uncharacterized protein LOC109149459 [Ipomoea nil]	-	-	-	-	-	-	-
G16590	4.84	4.26	5.91	5.65	5.27	4.54	2.56	2	2.44	8.97	9.39	8.15	6.42	4.35	4.09	4.65	3.71	4.51	Os06g0194400	PREDICTED: B3 domain-containing protein At5g42700-like isoform X1 [Ipomoea nil]	-	-	-	-	-	-	GO:0010467//gene expression;GO:0034645//cellular macromolecule biosynthetic process
G16594	12.17	14.46	14.36	10.83	9.89	10.73	37.67	34.93	37.78	11.23	11.44	11.42	10.67	11.71	13.19	36.4	35.12	34.4	At1g47380	PREDICTED: probable protein phosphatase 2C 12 isoform X2 [Ipomoea nil]	-	-	-	-	-	GO:0016791//phosphatase activity	GO:0006796//phosphate-containing compound metabolic process
G166	33.73	35.2	33.18	31.39	31.22	33.74	118.15	122.23	121.11	34.22	36.14	37.84	50.52	48.55	50.44	133.81	124.1	133.71	HAT5	PREDICTED: homeobox-leucine zipper protein HAT5-like [Ipomoea nil]	-	-	-	-	-	-	-
G16609	6.29	5.33	6.34	8.06	7	5.49	3.02	3.22	2.38	7.94	13.08	10.56	6.17	7.07	8.71	3.74	3.95	4.76	UROS	PREDICTED: uroporphyrinogen-III synthase, chloroplastic isoform X3 [Ipomoea nil]	Metabolism;Metabolism;Metabolism	Global and overview maps;Global and overview maps;Metabolism of cofactors and vitamins	ko01100//Metabolic pathways;ko01110//Biosynthesis of secondary metabolites;ko00860//Porphyrin and chlorophyll metabolism	K01719;K01719;K01719	-	-	-
G16628	5.77	4.66	5.56	2.16	2.17	2.56	0.5	1.73	1.15	5.3	6.36	7.03	2.59	4.65	1.73	0.91	1.55	1.33	SCPL40	PREDICTED: serine carboxypeptidase II-3-like [Ipomoea nil]	-	-	-	-	-	-	-
G16636	9.27	9.3	9.19	9.21	8.84	8.52	48.72	49.11	51.56	8.76	8.7	8.37	16.6	18.38	18.05	64.17	61.07	60.58	MKS1	PREDICTED: protein MKS1-like [Ipomoea nil]	Environmental Information Processing	Signal transduction	ko04016//MAPK signaling pathway - plant	K20725	-	-	-
G16647	2.41	1.62	2.12	0.21	0.28	0.3	1.11	1.69	1.85	0	0.05	0.05	0.43	0.6	0.88	0.08	0.09	0.21	TT10	PREDICTED: laccase-15-like [Ipomoea nil]	-	-	-	-	-	-	-
G16650	42.56	46.05	43.33	76.38	75.96	75.08	106.63	109.51	109.66	42.8	45.24	44.7	71.32	68.63	71.91	99.29	96.05	100.3	SCL1	PREDICTED: scarecrow-like protein 1 [Ipomoea nil]	-	-	-	-	-	-	GO:0010467//gene expression;GO:0034645//cellular macromolecule biosynthetic process
G16662	23.38	23.15	23.92	17.71	22.21	18.19	8.03	7.14	9.77	17.9	16.01	17.84	16.61	16.83	17.31	6.87	9.09	7.37	GLTP3	PREDICTED: glycolipid transfer protein 3-like [Ipomoea nil]	-	-	-	-	-	-	-
G16665	10.64	9.66	7.77	4.84	6.92	7.39	22.65	19.75	16.26	7.85	8.55	7.87	10.25	8.13	9.68	23.82	21.26	20.1	ATHB-5	PREDICTED: homeobox-leucine zipper protein ATHB-6-like [Ipomoea nil]	-	-	-	-	-	-	-
G16667	0	0.17	0.21	5.43	8.93	7.22	59.91	72.04	64.56	0.16	0.41	0.43	7.87	7.47	12.11	44.02	51.11	53.11	EXO	PREDICTED: protein EXORDIUM-like [Ipomoea nil]	-	-	-	-	-	-	-
G16668	4.5	2.88	2.61	3.3	3.75	2.62	7.26	6.74	6.8	4.49	3.11	3.23	3.82	3.05	2.59	7.91	6.04	8.1	SAPK1	PREDICTED: serine/threonine-protein kinase SAPK2 [Ipomoea nil]	Environmental Information Processing;Environmental Information Processing	Signal transduction;Signal transduction	ko04075//Plant hormone signal transduction;ko04016//MAPK signaling pathway - plant	K14498;K14498	-	-	-
G16671	0.04	0.12	0.25	0.14	0.04	0.1	1.93	3.14	2.55	0.26	0	0.22	0.21	0.46	0.24	2.9	3.16	2.2	At1g78280	PREDICTED: F-box protein At1g78280 isoform X1 [Ipomoea nil]	-	-	-	-	-	-	-
G16674	47.12	54.78	53.58	20.44	21.51	22.79	77.66	80.35	73.26	16.41	16.46	18.66	20.92	23.65	20.3	62.78	54.44	56.62	SHKA	3-deoxy-D-arabino-heptulosonate 7-phosphate synthase [Ipomoea purpurea]	Metabolism;Metabolism;Metabolism;Metabolism	Global and overview maps;Global and overview maps;Global and overview maps;Amino acid metabolism	ko01100//Metabolic pathways;ko01110//Biosynthesis of secondary metabolites;ko01230//Biosynthesis of amino acids;ko00400//Phenylalanine, tyrosine and tryptophan biosynthesis	K01626;K01626;K01626;K01626	GO:0009536//plastid	GO:0016765//transferase activity, transferring alkyl or aryl (other than methyl) groups	GO:0008652//cellular amino acid biosynthetic process;GO:0009699//phenylpropanoid biosynthetic process;GO:0009814//defense response, incompatible interaction;GO:0033554//cellular response to stress;GO:0043650//dicarboxylic acid biosynthetic process
G16679	13.4	15.27	15.9	283.25	258.81	265.67	1772.81	1723.17	1731.58	27.98	31.47	31.14	379.86	356.84	352.33	1683.25	1584.93	1660.96	EXO	PREDICTED: protein EXORDIUM-like [Ipomoea nil]	-	-	-	-	-	-	-
G16683	0.54	0	0.24	17.83	16.69	18.17	140.95	129.58	131.06	0	0.74	0.6	15.16	15.1	14.53	110.42	84.93	96.54	EXO	PREDICTED: protein EXORDIUM-like [Ipomoea nil]	-	-	-	-	-	-	-
G16684	24.6	25.15	30.84	33.24	32.64	30.71	69.15	82.26	74.36	26.79	31.1	29.78	35.05	38.57	40.07	64.77	72.96	68.51	--	PREDICTED: 187-kDa microtubule-associated protein AIR9-like [Nicotiana tabacum]	-	-	-	-	-	-	-
G16694	1.83	0.99	1.19	0.41	0.44	0.77	4.17	3.69	3.95	0.98	1.16	0.96	0.67	0.24	1.57	2.4	2.12	3.3	PUP3	PREDICTED: purine permease 3 [Ricinus communis]	-	-	-	-	GO:0031224//intrinsic component of membrane	-	GO:0051234//establishment of localization
G16697	4.03	3.71	5.52	3.5	3.12	4.11	1.63	1.73	1.45	3.98	4.68	3.17	2.85	2.52	4.28	1.18	1.03	1.32	PUP3	PREDICTED: purine permease 3-like [Ipomoea nil]	-	-	-	-	GO:0016020//membrane	-	-
G16698	2.29	2.16	1.32	0.87	0.95	1.03	9.55	8.85	7.16	3.4	3.12	2.73	4.96	3.48	3.27	10.38	9.92	10.08	--	PREDICTED: uncharacterized protein LOC109169711 [Ipomoea nil]	-	-	-	-	-	-	-
G16703	23.98	27.55	30.79	48.05	51.43	49.42	64.32	68.15	68.18	28.18	29.24	31.58	45.57	46.26	52.83	62.47	61.56	63.34	SCL1	PREDICTED: scarecrow-like protein 1 [Ipomoea nil]	-	-	-	-	-	-	-
G16720	14.24	17.25	18.79	20.83	27.61	23.06	4.65	6.5	4.19	36.33	32.51	31.34	29.6	28.69	25.65	8.71	9.89	8.7	WLIM1	PREDICTED: LIM domain-containing protein WLIM1-like [Ipomoea nil]	-	-	-	-	-	-	-
G16725	1.73	1.47	1.78	1.53	2.6	3.03	15.27	14.95	17.24	2.07	2.28	1.89	2.95	2.55	1.5	16.04	15.53	15.35	CYP81E1	PREDICTED: isoflavone 2'-hydroxylase-like [Ipomoea nil]	-	-	-	-	-	-	-
G16731	29.44	26	26.4	24.88	26.91	24.86	4.83	5.7	6.12	32.08	31.38	34.7	24.55	24.11	23.64	6.09	5.78	6.02	--	-	-	-	-	-	-	-	-
G16732	0.33	0.53	0.38	0.25	0.6	0.45	1.37	1.89	0.97	0.6	0.26	0.27	0.38	0.11	0.13	1.59	1.22	0.77	CYP81F3	PREDICTED: cytochrome P450 81F3-like [Ipomoea nil]	-	-	-	-	-	GO:0016709//oxidoreductase activity, acting on paired donors, with incorporation or reduction of molecular oxygen, NAD(P)H as one donor, and incorporation of one atom of oxygen;GO:0046906//tetrapyrrole binding;GO:0046914//transition metal ion binding	GO:0044710//single-organism metabolic process
G16737	2.35	2.21	1.13	1.57	1.42	1.77	12.28	14.36	14.53	3.49	5.1	3.39	1.68	1.6	0.81	28.95	30.74	32.69	AUX22D	PREDICTED: auxin-induced protein 22D-like [Ipomoea nil]	Environmental Information Processing	Signal transduction	ko04075//Plant hormone signal transduction	K14484	-	-	GO:0009987//cellular process
G16752	60.7	68.51	67.09	31.67	31.1	29.9	143.69	141.58	145.62	45.93	53.78	48.1	36.3	37.4	40.91	127.56	131.79	136.91	CYP81E8	PREDICTED: cytochrome P450 81F3-like [Ipomoea nil]	-	-	-	-	-	GO:0016491//oxidoreductase activity;GO:0046906//tetrapyrrole binding;GO:0046914//transition metal ion binding	GO:0044710//single-organism metabolic process
G16756	2.38	5.09	3.39	2.87	1.81	1.19	1.23	1.02	0.77	2.73	4.97	4.69	1.91	4.77	3.25	0.8	1.59	1.18	--	PREDICTED: protein DCL, chloroplastic-like [Ipomoea nil]	-	-	-	-	-	-	-
G16761	5.76	5.88	6.09	3.67	3.31	4.2	1.38	1.68	0.83	5.61	5.72	6.03	2.87	5.05	5.29	1.01	1.21	1.78	--	-	-	-	-	-	-	-	-
G16763	28.44	31.8	33.1	25.71	30.63	27.71	167.25	178.8	173.17	17.85	18.69	19.59	28.59	33.13	31.04	150.57	143.97	145.54	WRKY7	WRKY1 [Ipomoea batatas]	-	-	-	-	-	-	-
G1677	3.66	4.34	4.32	4.4	4.6	3.92	16.71	17.41	17.23	4.58	3.2	4.3	3.37	3.13	3.58	11.13	9.75	10.94	RF2b	PREDICTED: transcription factor RF2a-like [Ipomoea nil]	-	-	-	-	-	-	-
G16772	48.52	47.56	53.89	40.8	52.71	56.66	21.1	23.71	22.81	59.8	70.52	71.1	46.16	46.69	48.43	22.64	28.19	27.53	--	-	-	-	-	-	-	-	-
G16774	1.32	1.51	1.23	5.16	6.51	7.82	11.42	12.33	12.4	1.41	2.1	1.56	7.28	9.64	9.82	9.28	10.68	11.31	--	-	-	-	-	-	-	-	-
G16778	3.87	4.59	4.06	2.3	2.68	2.19	11.09	9.5	10.91	2.57	3.38	2.92	2.15	2.11	3.46	10.77	10.46	9.12	At1g47380	PREDICTED: probable protein phosphatase 2C 12 isoform X2 [Ipomoea nil]	-	-	-	-	GO:0044444//cytoplasmic part	GO:0016791//phosphatase activity;GO:0043169//cation binding	GO:0006796//phosphate-containing compound metabolic process
G16779	10.91	16.22	14.55	26.99	33.92	24.69	30.74	37.34	40.29	21.03	15.81	15.39	23.77	31.76	26.21	36.16	44.24	41.71	SCL1	PREDICTED: scarecrow-like protein 1 [Ipomoea nil]	-	-	-	-	-	-	GO:0010468//regulation of gene expression
G16782	18.21	17.3	16.76	11.02	9.53	11.77	9.01	7.52	9.35	13.06	14.5	16.73	17.57	18.54	15.99	6.44	6.97	6.92	--	PREDICTED: uncharacterized protein LOC109170131 isoform X3 [Ipomoea nil]	-	-	-	-	-	-	-
G16797	6.61	6.52	6.83	2.37	2.94	1.96	2.18	2.04	1.96	5.83	6.8	5.96	6	7.36	6.43	1.33	1.28	2.22	CYP82A3	PREDICTED: cytochrome P450 CYP82D47-like [Ipomoea nil]	-	-	-	-	-	-	-
G16828	10.16	10.13	9.99	8.79	9.31	7.75	4.87	5.59	4.23	12.39	8.82	11.98	5.92	6.95	6.42	4.84	3.08	3.63	RCE1	PREDICTED: NEDD8-conjugating enzyme Ubc12-like [Ipomoea nil]	Genetic Information Processing	Folding, sorting and degradation	ko04120//Ubiquitin mediated proteolysis	K10579	-	GO:0003824//catalytic activity	-
G16837	134.37	137.72	135.96	148.09	144.17	148.58	43.57	41.31	45.89	165.24	180.83	175.12	168.89	171.35	165.73	58.69	58.56	59.61	AAE1	PREDICTED: probable acyl-activating enzyme 1, peroxisomal [Ipomoea nil]	-	-	-	-	-	GO:0016405//CoA-ligase activity	-
G16843	2.65	2.84	1.94	2.17	3.82	1.69	8.72	6.65	5.5	1.07	2.52	2.31	2.71	2.57	3.65	6.26	4.77	5.86	--	PREDICTED: mitogen-activated protein kinase kinase kinase YODA-like [Ipomoea nil]	-	-	-	-	-	-	-
G16847	0.55	1.39	0	0.41	0.38	0	1.69	3.11	2.38	0.81	1.48	0.44	0	1.59	1.23	2.37	4.09	2.69	HSP90	Endoplasmin-like protein, partial [Zea mays]	Organismal Systems;Genetic Information Processing	Environmental adaptation;Folding, sorting and degradation	ko04626//Plant-pathogen interaction;ko04141//Protein processing in endoplasmic reticulum	K09487;K09487	-	-	-
G16850	1.46	1.74	1.25	0.59	1.12	1.36	7.77	8.99	9.83	2.75	1.5	2	2.29	1.55	2.05	11.23	11.09	13.35	HSP90	PREDICTED: endoplasmin homolog [Ipomoea nil]	Organismal Systems;Genetic Information Processing	Environmental adaptation;Folding, sorting and degradation	ko04626//Plant-pathogen interaction;ko04141//Protein processing in endoplasmic reticulum	K09487;K09487	GO:0005576//extracellular region;GO:0005911//cell-cell junction;GO:0009536//plastid;GO:0031090//organelle membrane;GO:0044432//endoplasmic reticulum part	GO:0005515//protein binding;GO:0032550//purine ribonucleoside binding	GO:0000302//response to reactive oxygen species;GO:0006006//glucose metabolic process;GO:0006090//pyruvate metabolic process;GO:0006498//N-terminal protein lipidation;GO:0006970//response to osmotic stress;GO:0006996//organelle organization;GO:0009642//response to light intensity;GO:0009933//meristem structural organization;GO:0015031//protein transport;GO:0033554//cellular response to stress;GO:…
G16851	0.58	0.83	0.89	1.96	2.25	1.36	4.3	5.54	4.1	1.9	1.68	1.51	1.2	1.78	1.2	5.82	5.91	7.39	ABCB13	PREDICTED: ABC transporter B family member 13-like [Ipomoea nil]	Environmental Information Processing	Membrane transport	ko02010//ABC transporters	K05658	-	GO:0042626//ATPase activity, coupled to transmembrane movement of substances	GO:0042886//amide transport;GO:0044763//single-organism cellular process
G16863	0.98	0.79	0	1.85	3.92	2.2	5.63	11.93	4.14	3.02	2.05	4.74	2.96	5.12	5.13	7.97	12.87	6.79	INVB	PREDICTED: probable alkaline/neutral invertase B [Ipomoea nil]	-	-	-	-	-	-	-
G16878	18.09	18.9	19.3	10.38	12.45	12.35	4.5	4.54	4.36	16.02	16.2	13.04	15.15	12.12	13.59	5.65	3.53	3.47	rnf-5	PREDICTED: E3 ubiquitin-protein ligase RNF185-like [Ipomoea nil]	Genetic Information Processing	Folding, sorting and degradation	ko04141//Protein processing in endoplasmic reticulum	K10666	-	GO:0043169//cation binding	-
G16894	0.45	0.58	1.1	1.73	1.55	1.61	1.87	2.79	3.07	1.01	0.7	1.5	2.61	1.56	3	2.22	3.33	2.99	CAMTA6	PREDICTED: calmodulin-binding transcription activator 5 isoform X2 [Ipomoea nil]	-	-	-	-	-	-	-
G16896	15.25	18.8	20.45	19.24	17.05	12.76	11.16	7.91	5.6	20.53	18.26	19.26	17.05	14.6	13.35	9.07	5.86	7.43	NRPB9B	PREDICTED: DNA-directed RNA polymerases II, IV and V subunit 9B isoform X1 [Ipomoea nil]	Metabolism;Metabolism;Metabolism;Genetic Information Processing	Global and overview maps;Nucleotide metabolism;Nucleotide metabolism;Transcription	ko01100//Metabolic pathways;ko00230//Purine metabolism;ko00240//Pyrimidine metabolism;ko03020//RNA polymerase	K03017;K03017;K03017;K03017	-	-	-
G16899	11.08	10.24	5.51	8	6.99	8.12	3.42	4.65	4.14	12.53	13.62	10.73	7.81	8.49	8.94	4.69	3.72	5.6	--	Nucleic acid-binding proteins superfamily isoform 1 [Theobroma cacao]	-	-	-	-	-	-	-
G16912	8.25	11.28	10.33	4.03	12.4	4.23	2.53	4.65	2.77	7.73	11.3	9.58	7.26	4.32	3.6	2.43	3.08	1.86	--	SAP30_Sin3_bdg domain-containing protein [Cephalotus follicularis]	-	-	-	-	-	-	-
G16924	1.55	2.01	1.68	3.17	1.19	1.98	3.64	4.53	2.52	1.76	0.98	1.18	0.63	1.91	0.97	3.99	3.8	3.3	--	PREDICTED: uncharacterized protein LOC109170635 [Ipomoea nil]	-	-	-	-	-	-	-
G16930	6.32	6.1	6.31	7.84	8.61	7.84	60.59	63.5	62.87	6.86	7.75	7.3	11.1	10.96	12.81	55.64	57.71	56.34	ACA2	PREDICTED: calcium-transporting ATPase 2, plasma membrane-type-like [Ipomoea nil]	-	-	-	-	-	-	-
G16931	2.54	1.91	2.92	1.04	0.88	1.49	21.84	29.82	27.92	2.44	3.59	3.4	2.65	3.13	3	20.49	16.63	16.29	BT4	PREDICTED: BTB/POZ and TAZ domain-containing protein 4-like [Ipomoea nil]	-	-	-	-	-	-	-
G16932	3.61	3.5	2.71	2.14	3.02	2.93	18.93	18.06	17.77	7.04	6.55	4.58	4.82	6.73	6.21	33.76	37.02	34.11	--	PREDICTED: J domain-containing protein required for chloroplast accumulation response 1 isoform X2 [Ipomoea nil]	-	-	-	-	-	-	-
G16933	2.74	3.11	3.33	2.58	2.54	2.42	21.77	20.15	20.73	4.46	3.14	4.77	2.75	2.25	2.94	17.29	14.99	15.33	FH6	PREDICTED: formin-like protein 6 [Ipomoea nil]	-	-	-	-	GO:0015629//actin cytoskeleton;GO:0015630//microtubule cytoskeleton;GO:0030312//external encapsulating structure;GO:0031224//intrinsic component of membrane;GO:0043231//intracellular membrane-bounded organelle;GO:0044444//cytoplasmic part	-	GO:0007015//actin filament organization
G16936	82.28	82.38	89.05	33.98	34.62	38.31	164.17	164.16	171.83	83.11	88.58	80.1	231.43	269.65	255.21	318.24	305.78	310.64	GASA1	PREDICTED: snakin-2-like [Ipomoea nil]	-	-	-	-	-	-	-
G16952	2.59	2.93	4.84	4.01	5.14	4.16	52.52	62.17	47.66	2.76	2.44	2.33	10.42	9.58	14.63	48.31	47.92	43.37	--	PREDICTED: lysine-rich arabinogalactan protein 18-like [Ipomoea nil]	-	-	-	-	-	-	-
G16954	733.02	699.62	690.79	1000.79	974.05	922.97	308.11	309.26	299.39	899.7	892.6	924.78	781.67	763.15	740.49	292.33	300.72	290.02	DRM1	PREDICTED: dormancy-associated protein 1 isoform X2 [Ipomoea nil]	-	-	-	-	-	-	-
G1696	6.17	5.05	4.54	8.57	15.06	11.82	2.07	3.69	2.78	7.92	10.17	9.93	4.81	5.51	5.2	3.25	3.68	2.59	WAT1	PREDICTED: protein WALLS ARE THIN 1-like [Ipomoea nil]	-	-	-	-	-	-	-
G16960	13.8	13.49	14.72	18.7	16.08	16.53	32.18	32.85	33.44	15.58	16.25	12.49	14.39	13.83	14.86	40.36	35.74	37.25	INVB	PREDICTED: probable alkaline/neutral invertase B [Ipomoea nil]	-	-	-	-	-	-	-
G16971	13.5	14.15	20.17	12.33	9.62	11.37	40	36.02	31.88	11.72	12.13	10.19	13.5	11.77	10.13	32.59	33.98	36.03	RMA3	PREDICTED: E3 ubiquitin-protein ligase RMA1H1-like [Ipomoea nil]	Genetic Information Processing	Folding, sorting and degradation	ko04141//Protein processing in endoplasmic reticulum	K10666	-	-	-
G16993	208.35	211.72	222.49	173.79	169.42	147.56	38.55	37.83	37.23	157.86	150	166.76	134.71	119.6	121.31	49.1	45.83	45.73	C/VIF1	invertase inhibitor-like protein [Ipomoea batatas]	-	-	-	-	-	-	-
G16995	8.76	11.3	7.74	11.11	9.73	11.68	18.07	21.8	18.23	7.55	8.24	8.16	8.01	5.59	8.44	22.12	24.21	25.24	INVB	PREDICTED: probable alkaline/neutral invertase B [Ipomoea nil]	-	-	-	-	-	-	-
G17000	1.24	0.91	1.24	0.92	1.19	1.11	2.89	2.57	3.24	1.12	0.73	1.15	1.85	1.81	1.25	3.91	3.51	4.72	CRPK1	PREDICTED: probable LRR receptor-like serine/threonine-protein kinase At1g56140 isoform X2 [Ziziphus jujuba]	-	-	-	-	-	GO:0004672//protein kinase activity;GO:0032550//purine ribonucleoside binding	GO:0006464//cellular protein modification process;GO:0006796//phosphate-containing compound metabolic process
G17004	6.12	5.58	5.79	4.29	5.22	5.3	14.48	15.26	14.19	3.32	3.95	3.49	6.87	6.02	5.89	13.81	14.36	15.41	CRPK1	serine/threonine-protein kinase [Dorcoceras hygrometricum]	-	-	-	-	-	-	-
G17005	19.94	20.4	19.92	21.04	19.92	20.83	65.87	67.31	64.03	34.1	35.94	35.21	34.85	38.24	34.43	68.29	71.15	74.08	BOR1	PREDICTED: boron transporter 1-like [Ipomoea nil]	-	-	-	-	-	-	-
G17024	3.94	3.67	3.04	4.4	6.09	6.4	10.68	10.86	11.4	6.05	4.73	7.21	6.75	5.61	5.89	13.58	11.02	11.81	At1g64760	PREDICTED: glucan endo-1,3-beta-glucosidase 8-like [Ipomoea nil]	-	-	-	-	-	-	-
G17029	2.21	2.38	4.89	2.6	3.78	3.54	1.78	1	1.53	2.7	3.05	3.5	1.62	2.56	1.48	1.02	0.78	0.96	HMA5	PREDICTED: probable copper-transporting ATPase HMA5 [Ipomoea nil]	Environmental Information Processing	Signal transduction	ko04016//MAPK signaling pathway - plant	K17686	-	-	-
G17030	7.26	7.61	8.98	4.04	5.89	6.42	3.25	4.44	3.11	11.37	11.56	9.33	9.46	6.75	7.84	2.51	2.65	3.77	AIRP2	PREDICTED: E3 ubiquitin-protein ligase rnf8-A-like isoform X3 [Ipomoea nil]	-	-	-	-	-	GO:0043169//cation binding	-
G17046	28.75	24.67	24.4	37.58	38.69	38.34	10.17	6.27	7.52	41.98	39.88	40.73	52.22	47.89	45.29	17.6	17.72	13.79	SIS8	PREDICTED: serine/threonine-protein kinase EDR1 [Ipomoea nil]	-	-	-	-	-	-	-
G17063	0	0	0	0	2.47	0	1.43	2.03	0.46	0.62	0.37	0.2	0.48	0.81	1.64	1.25	1.74	1.28	--	serine/threonine-protein kinase [Dorcoceras hygrometricum]	-	-	-	-	-	GO:0004672//protein kinase activity;GO:0032550//purine ribonucleoside binding	GO:0006464//cellular protein modification process;GO:0006796//phosphate-containing compound metabolic process
G17065	0.46	0.22	0.25	1.89	0.93	2.67	0.95	1.52	1.4	1.22	0.12	0.29	2.32	1.44	3.98	1.41	1.7	0.98	--	Mas protein [Ipomoea batatas]	Cellular Processes	Transport and catabolism	ko04144//Endocytosis	K19367	-	-	-
G17074	7.56	8.48	7.11	8.28	6.93	8.25	3.64	3.92	3.68	7.44	7.54	8.5	8.48	7.53	7.8	3.31	3.43	3.94	fusA2	PREDICTED: elongation factor G-2, chloroplastic-like [Ipomoea nil]	-	-	-	-	-	-	-
G17085	21.69	25.52	25.08	12.64	12.71	14.06	8.9	7.46	8.93	18.72	21.34	19.85	15.62	15.03	15.6	8.45	7.05	8.92	GT19	PREDICTED: probable xyloglucan galactosyltransferase GT19 [Ipomoea nil]	-	-	-	-	-	-	-
G17090	12	10.09	9.74	8.77	9.75	6.84	4.73	4.42	3.9	9.86	7.88	7.54	7.2	7.87	9.33	3.25	2.76	5.28	--	PREDICTED: uncharacterized protein LOC109152658 [Ipomoea nil]	-	-	-	-	-	-	-
G17093	6.5	7.54	6.72	5.4	4.38	5.84	2.6	2.16	3.19	6.09	6.63	6.46	4.54	4.98	5.5	2.55	2.74	2.17	SCL6	PREDICTED: scarecrow-like protein 6 isoform X2 [Ipomoea nil]	-	-	-	-	-	-	-
G17095	0	0	0.2	0	0	0.33	0.86	0.74	0.74	0	0	0	0.6	0.18	0.64	2.34	0.46	1.07	SGR	PREDICTED: protein STAY-GREEN, chloroplastic-like [Ipomoea nil]	Metabolism;Metabolism	Global and overview maps;Metabolism of cofactors and vitamins	ko01110//Biosynthesis of secondary metabolites;ko00860//Porphyrin and chlorophyll metabolism	K22013;K22013	-	-	-
G17099	73.46	75.4	78.88	79.34	77.31	83.27	19.97	20.15	22.78	56.97	61.02	57.69	73.3	77.71	79.42	17.86	16.94	18.31	At1g62810	PREDICTED: primary amine oxidase-like [Ipomoea nil]	Metabolism;Metabolism;Metabolism;Metabolism;Metabolism;Metabolism;Metabolism;Metabolism	Global and overview maps;Global and overview maps;Amino acid metabolism;Amino acid metabolism;Metabolism of other amino acids;Amino acid metabolism;Biosynthesis of other secondary metabolites;Biosynthesis of other secondary metabolites	ko01100//Metabolic pathways;ko01110//Biosynthesis of secondary metabolites;ko00260//Glycine, serine and threonine metabolism;ko00350//Tyrosine metabolism;ko00410//beta-Alanine metabolism;ko00360//Phenylalanine metabolism;ko00960//Tropane, piperidine and pyridine alkaloid biosynthesis;ko00950//Isoquinoline alkaloid biosynthesis	K00276;K00276;K00276;K00276;K00276;K00276;K00276;K00276	-	GO:0016641//oxidoreductase activity, acting on the CH-NH2 group of donors, oxygen as acceptor;GO:0043169//cation binding;GO:0048037//cofactor binding	GO:0044710//single-organism metabolic process;GO:1901564//organonitrogen compound metabolic process
G1710	1.54	1.47	1.45	1.2	1.07	1.16	4.05	3.7	4.42	1.43	1.85	2.03	1.91	1.08	1.25	4.69	5.88	5.39	At1g30760	PREDICTED: berberine bridge enzyme-like 13 [Ipomoea nil]	Metabolism;Metabolism;Metabolism	Global and overview maps;Global and overview maps;Biosynthesis of other secondary metabolites	ko01100//Metabolic pathways;ko01110//Biosynthesis of secondary metabolites;ko00940//Phenylpropanoid biosynthesis	K22395;K22395;K22395	-	-	-
G17111	3.31	2.29	1.69	7.73	3.74	6.31	14.86	15.92	14	1.39	0.96	0.85	6.2	4.95	7.3	12.05	13.32	17.52	SAP7	PREDICTED: zinc finger A20 and AN1 domain-containing stress-associated protein 7-like [Ipomoea nil]	-	-	-	-	-	-	-
G17113	2.61	2.89	1.23	6.48	5.27	4.64	21.99	17.71	24	1.19	1.93	0.94	5.52	7.83	6.79	22.79	18.62	20.23	SAP7	PREDICTED: zinc finger A20 and AN1 domain-containing stress-associated protein 7-like [Ipomoea nil]	-	-	-	-	-	-	-
G17128	34.26	40.02	38.35	32.65	39.13	43.84	8.44	11.71	11.6	27.86	37.33	36.96	33.28	40.1	45.71	9.06	8.8	11.15	At1g62810	PREDICTED: primary amine oxidase-like [Ipomoea nil]	Metabolism;Metabolism;Metabolism;Metabolism;Metabolism;Metabolism;Metabolism;Metabolism	Global and overview maps;Global and overview maps;Amino acid metabolism;Amino acid metabolism;Metabolism of other amino acids;Amino acid metabolism;Biosynthesis of other secondary metabolites;Biosynthesis of other secondary metabolites	ko01100//Metabolic pathways;ko01110//Biosynthesis of secondary metabolites;ko00260//Glycine, serine and threonine metabolism;ko00350//Tyrosine metabolism;ko00410//beta-Alanine metabolism;ko00360//Phenylalanine metabolism;ko00960//Tropane, piperidine and pyridine alkaloid biosynthesis;ko00950//Isoquinoline alkaloid biosynthesis	K00276;K00276;K00276;K00276;K00276;K00276;K00276;K00276	-	-	-
G1713	0.18	0.18	0.19	0.18	0.86	0	4.04	2.94	1.24	0.84	0.57	0.39	0	1.42	0.92	3.65	4.09	3.38	At5g44400	PREDICTED: berberine bridge enzyme-like 13 [Ipomoea nil]	Metabolism;Metabolism;Metabolism	Global and overview maps;Global and overview maps;Biosynthesis of other secondary metabolites	ko01100//Metabolic pathways;ko01110//Biosynthesis of secondary metabolites;ko00940//Phenylpropanoid biosynthesis	K22395;K22395;K22395	-	GO:0000166//nucleotide binding;GO:0016616//oxidoreductase activity, acting on the CH-OH group of donors, NAD or NADP as acceptor;GO:0046993//oxidoreductase activity, acting on X-H and Y-H to form an X-Y bond, with oxygen as acceptor	GO:0044710//single-organism metabolic process
G17131	2.87	3.06	1.51	2.09	2.65	2.3	1.04	0.81	1.12	2.64	3.05	2.47	2.63	1.89	1.67	1.29	0.47	0.82	DTX56	PREDICTED: protein DETOXIFICATION 56-like [Ipomoea nil]	-	-	-	-	GO:0031224//intrinsic component of membrane	GO:0015291//secondary active transmembrane transporter activity	GO:0044763//single-organism cellular process
G17135	26.52	23.37	24.24	28.14	22.25	23.89	7.1	4.34	7.13	17.3	19.12	13.3	25.1	24.73	26.02	4.6	4.05	5.44	At1g62810	PREDICTED: primary amine oxidase-like [Ipomoea nil]	Metabolism;Metabolism;Metabolism;Metabolism;Metabolism;Metabolism;Metabolism;Metabolism	Global and overview maps;Global and overview maps;Amino acid metabolism;Amino acid metabolism;Metabolism of other amino acids;Amino acid metabolism;Biosynthesis of other secondary metabolites;Biosynthesis of other secondary metabolites	ko01100//Metabolic pathways;ko01110//Biosynthesis of secondary metabolites;ko00260//Glycine, serine and threonine metabolism;ko00350//Tyrosine metabolism;ko00410//beta-Alanine metabolism;ko00360//Phenylalanine metabolism;ko00960//Tropane, piperidine and pyridine alkaloid biosynthesis;ko00950//Isoquinoline alkaloid biosynthesis	K00276;K00276;K00276;K00276;K00276;K00276;K00276;K00276	-	GO:0016641//oxidoreductase activity, acting on the CH-NH2 group of donors, oxygen as acceptor;GO:0043169//cation binding;GO:0048037//cofactor binding	GO:0044710//single-organism metabolic process;GO:1901564//organonitrogen compound metabolic process
G17144	4.23	3.22	3.35	2.87	2.74	2.83	15.16	15.91	16.27	2.98	3.56	4.24	3.75	3.81	3.88	18.82	18.82	17.43	ACR8	PREDICTED: ACT domain-containing protein ACR8-like [Ipomoea nil]	-	-	-	-	-	GO:0031406//carboxylic acid binding	-
G17170	12.11	12.57	15.05	4.99	3.82	4.39	11.54	10.32	10.07	32.09	33.03	29.63	14.1	14.32	14.35	37.9	39.69	40.49	BAM3	PREDICTED: beta-amylase 3, chloroplastic [Ipomoea nil]	-	-	-	-	-	-	-
G17171	13.27	12.05	10.34	8.45	7.77	8.22	3.94	4.63	4.32	13.49	12.95	14.87	12.97	14.71	12.98	5.94	6.47	5.24	--	PREDICTED: uncharacterized protein LOC109175041 [Ipomoea nil]	-	-	-	-	-	-	-
G17180	4.11	3.77	3.9	1.84	1.91	2.15	0.73	1.49	0.71	1.41	1.65	1.09	1.91	1.25	2.27	0.43	0.37	0.48	GH3.6	PREDICTED: probable indole-3-acetic acid-amido synthetase GH3.6 [Ipomoea nil]	Environmental Information Processing	Signal transduction	ko04075//Plant hormone signal transduction	K14487	-	-	-
G17187	0.18	0.17	0.48	0.54	0.69	0.3	4.39	5.4	4.16	0.43	0.07	0.36	1.14	1.22	1.14	5.43	6.61	7.99	ACA12	PREDICTED: calcium-transporting ATPase 12, plasma membrane-type-like [Ipomoea nil]	-	-	-	-	-	-	-
G17188	3.64	4.52	3.24	3.97	3.23	3.04	1.54	2.03	2.07	5.16	4.28	3.83	2.32	3.14	3.6	1.9	1.37	2.14	FZR2	PREDICTED: protein FIZZY-RELATED 2-like isoform X2 [Ipomoea nil]	Genetic Information Processing	Folding, sorting and degradation	ko04120//Ubiquitin mediated proteolysis	K03364	-	-	-
G1719	0.75	2.29	0.94	0	2.05	3.23	8.53	13.21	12.77	2.02	1.7	3.36	2.52	3.58	0	15.35	9.37	17.94	ACS1	PREDICTED: 1-aminocyclopropane-1-carboxylate synthase-like [Ipomoea nil]	Metabolism;Metabolism;Environmental Information Processing;Metabolism	Global and overview maps;Global and overview maps;Signal transduction;Amino acid metabolism	ko01100//Metabolic pathways;ko01110//Biosynthesis of secondary metabolites;ko04016//MAPK signaling pathway - plant;ko00270//Cysteine and methionine metabolism	K20772;K20772;K20772;K20772	-	-	-
G17192	14.92	13.17	13.88	17.02	12.09	11.69	4.97	4.79	5.23	19.01	20.13	17.41	16.97	14.7	13.86	7.36	6.64	6.8	At5g46580	PREDICTED: pentatricopeptide repeat-containing protein At5g46580, chloroplastic [Ipomoea nil]	-	-	-	-	GO:0009536//plastid	-	GO:0003006//developmental process involved in reproduction;GO:0006605//protein targeting;GO:0009058//biosynthetic process;GO:0009886//post-embryonic morphogenesis
G17193	25.07	24.64	23.2	16.68	18.85	14.41	7.26	7.62	6.67	31.2	27.28	30.79	17.8	19.01	20.08	6.58	5.61	6.2	--	ubiquitin family protein [Populus trichocarpa]	-	-	-	-	-	-	-
G17194	3.04	1.63	0.66	0.64	1.21	1.83	4.24	4.78	3.1	1.36	1.32	1.14	2.11	0.18	0.64	3.59	2.62	3.14	ATHB-17	PREDICTED: homeobox-leucine zipper protein HOX3-like [Ipomoea nil]	-	-	-	-	GO:0043231//intracellular membrane-bounded organelle	GO:0001071//nucleic acid binding transcription factor activity;GO:0003677//DNA binding	GO:0010468//regulation of gene expression;GO:0034645//cellular macromolecule biosynthetic process
G17202	7.56	6.92	5.78	10.59	10.68	8	3	2.61	1.35	12.95	14.04	10.44	13.56	14.1	10.58	6.9	3.82	4.64	EDR1	PREDICTED: serine/threonine-protein kinase EDR1 [Ipomoea nil]	-	-	-	-	-	-	-
G17206	10.5	9.4	10.79	17.82	15.37	8.18	2.57	3.21	2.41	15.02	15.37	16.24	16.88	12.87	15.97	3.82	4.89	4.08	SIS8	PREDICTED: serine/threonine-protein kinase EDR1 [Ipomoea nil]	-	-	-	-	-	-	-
G1721	0.22	0.1	0.31	0.18	0.06	0.16	4.98	4.9	5.71	1.51	1.27	1.64	1.79	1.33	1.67	8.15	7.2	6.42	ACS1	PREDICTED: 1-aminocyclopropane-1-carboxylate synthase-like [Ipomoea nil]	Metabolism;Metabolism;Environmental Information Processing;Metabolism	Global and overview maps;Global and overview maps;Signal transduction;Amino acid metabolism	ko01100//Metabolic pathways;ko01110//Biosynthesis of secondary metabolites;ko04016//MAPK signaling pathway - plant;ko00270//Cysteine and methionine metabolism	K20772;K20772;K20772;K20772	-	-	-
G17213	19.55	22.44	23.09	33.15	29.17	31.19	10.02	8.69	8.33	35.41	36.19	39.99	39.83	40.96	37.36	18.94	15.16	15.49	--	PREDICTED: serine/threonine-protein kinase EDR1 [Ipomoea nil]	-	-	-	-	-	GO:0016772//transferase activity, transferring phosphorus-containing groups	GO:0009987//cellular process
G17228	2.7	2.25	2.43	2.26	2.54	3.29	7.09	8.22	6.22	2.25	2.56	2.99	2.28	3.89	3.25	11.51	5.79	6.44	--	-	-	-	-	-	-	-	-
G1726	0.33	0.8	0.18	1.2	0.68	0.66	3.07	2.62	4.1	0.58	0.38	0.59	0	1.56	0.91	4.35	5.6	4.57	ACS1	PREDICTED: 1-aminocyclopropane-1-carboxylate synthase-like [Ipomoea nil]	Metabolism;Metabolism;Environmental Information Processing;Metabolism	Global and overview maps;Global and overview maps;Signal transduction;Amino acid metabolism	ko01100//Metabolic pathways;ko01110//Biosynthesis of secondary metabolites;ko04016//MAPK signaling pathway - plant;ko00270//Cysteine and methionine metabolism	K20772;K20772;K20772;K20772	-	GO:0016846//carbon-sulfur lyase activity;GO:0043168//anion binding	GO:0018871//1-aminocyclopropane-1-carboxylate metabolic process
G17261	6.64	4.41	4.19	7.58	3.68	5.98	38.67	34.83	32.19	4.24	3.78	3.06	8.4	6.8	7.9	25.71	26.46	22.99	CSLD3	PREDICTED: cellulose synthase-like protein D3 [Ipomoea nil]	-	-	-	-	GO:0031224//intrinsic component of membrane	GO:0016759//cellulose synthase activity	GO:0030243//cellulose metabolic process
G17291	5.56	6.61	6.01	4.23	9.91	8.37	2.35	2.73	3.31	8.78	7.5	9.95	5.73	8.16	7.55	2.8	3.65	3.57	At1g32090	PREDICTED: CSC1-like protein At1g32090 [Ipomoea nil]	-	-	-	-	-	-	-
G17299	3.68	3.29	4.21	3.09	3.33	2.89	11.43	13.3	11.32	3.64	3.23	3.77	2.4	3.4	3.64	14.29	14.03	11.35	ACR8	PREDICTED: ACT domain-containing protein ACR8-like [Ipomoea nil]	-	-	-	-	-	GO:0031406//carboxylic acid binding	-
G17300	0	0	0	0.14	0	0.12	4.87	6.02	7.17	0	0.11	0	0.01	0.12	0.44	5.74	5.94	6.14	CYP707A1	PREDICTED: abscisic acid 8'-hydroxylase 3-like [Ipomoea nil]	Metabolism	Metabolism of terpenoids and polyketides	ko00906//Carotenoid biosynthesis	K09843	GO:0031224//intrinsic component of membrane	GO:0016709//oxidoreductase activity, acting on paired donors, with incorporation or reduction of molecular oxygen, NAD(P)H as one donor, and incorporation of one atom of oxygen;GO:0046906//tetrapyrrole binding	GO:0009416//response to light stimulus;GO:0009620//response to fungus;GO:0009687//abscisic acid metabolic process;GO:0010162//seed dormancy process
G17312	10.51	5.95	9.71	7.48	7.2	4.64	4.63	2.82	4.02	9.55	8.08	5.88	7.99	7.71	4.48	3.8	2.93	3.32	NUDT25	PREDICTED: nudix hydrolase 25 [Ipomoea nil]	-	-	-	-	-	GO:0016794//diphosphoric monoester hydrolase activity;GO:0043169//cation binding	GO:0006089//lactate metabolic process;GO:0015833//peptide transport;GO:0015961//diadenosine polyphosphate catabolic process
G17318	3.16	2.68	2.96	0.79	1.48	1.29	1.21	1.53	1.02	5.74	4.48	6.19	1.97	1.7	3.56	0.97	1.79	1.22	--	PREDICTED: uncharacterized protein LOC109153191 isoform X3 [Ipomoea nil]	-	-	-	-	-	-	-
G17320	7.94	7.42	7.7	5.61	5.11	3.44	0.81	1.72	1.7	7.09	9.4	10.86	5.61	3.93	3.86	2.39	1.96	0.95	--	hypothetical protein A4A49_09147 [Nicotiana attenuata]	-	-	-	-	-	-	-
G17323	9.52	9.23	7.05	13.61	18.25	18.44	37.38	45.23	44.77	10.21	10.11	11.24	23.05	25.49	28.12	49.17	56.16	52.57	--	-	-	-	-	-	-	-	-
G17325	19.47	17.74	19.08	18.32	13.5	10.23	10.64	7.2	7.29	6.25	6.69	7.67	6.4	6.72	6.67	2.76	3.71	2.91	CAR7	PREDICTED: protein C2-DOMAIN ABA-RELATED 7-like [Ipomoea nil]	-	-	-	-	-	-	-
G17327	2.75	3.6	2.52	5.09	5.22	4.43	11.45	10.43	12.05	3.22	3.98	3.07	6.48	5.43	5.83	16.75	16.52	14.17	--	PREDICTED: uncharacterized protein LOC109153193 [Ipomoea nil]	-	-	-	-	-	-	-
G17328	12.94	14.47	13.71	13.13	11.86	13.72	5.61	6.99	6.55	11.97	9.99	11.46	7.51	7.48	9.53	2.41	2.77	3.67	--	putative transposase [Ipomoea tricolor]	-	-	-	-	-	-	-
G1733	12.5	9.85	13.39	10.49	8.41	9.66	5.58	4.38	5.84	12.19	11.44	12.22	11.17	10.68	10.74	5.8	5.68	4.93	BBD2	PREDICTED: bifunctional nuclease 2-like isoform X2 [Ipomoea nil]	-	-	-	-	-	-	-
G17335	2.64	2.19	2.55	5.27	4.54	4.16	13.21	12.6	12.39	1.82	0.75	0.49	4.74	3.9	3.76	12.44	12.18	13	SAP7	PREDICTED: zinc finger A20 and AN1 domain-containing stress-associated protein 7-like [Ipomoea nil]	-	-	-	-	-	-	-
G17341	6.48	4.83	5.76	8.96	9.35	7.36	17.86	20.39	18.44	5.14	5.7	4.53	9.54	11.91	12.72	24.36	26.36	26.61	--	PREDICTED: uncharacterized protein LOC109153193 [Ipomoea nil]	-	-	-	-	-	-	-
G17347	1.07	0.57	0.69	1.03	0.38	1.2	14.28	13.77	11.01	2.98	2.35	1.87	2.95	1.73	2.91	13.81	17.21	14.79	--	PREDICTED: methanol O-anthraniloyltransferase-like [Ipomoea nil]	-	-	-	-	-	-	-
G17357	1.13	0.86	1.33	0.97	0.75	0.73	24.67	29.29	26.8	2.5	3.11	3.25	1.81	1.7	1.88	22.98	23.39	21.17	AMAT	PREDICTED: methanol O-anthraniloyltransferase-like [Ipomoea nil]	-	-	-	-	-	GO:0016746//transferase activity, transferring acyl groups	-
G17361	25.83	24.28	22.26	4.43	4.89	2.44	1.74	3.66	4.44	21.34	23.96	18.04	9.25	10.84	8.8	5.57	4.1	5.01	--	PREDICTED: pectin acetylesterase 8-like [Ipomoea nil]	-	-	-	-	-	-	-
G17364	12.75	13.64	13.95	2.45	1.97	3.12	0.97	4.07	2.71	13.31	13.35	13.08	11.55	6.63	8.76	1.1	5.88	4.6	PAE8	pectinacetylesterase family protein [Ipomoea nil]	-	-	-	-	-	-	-
G17376	4.1	4.32	4.99	3.56	3.6	3.49	1.17	1.24	1.34	3.19	3.39	3	2.42	3.24	2.45	0.59	0.86	1.67	MO2	PREDICTED: FAD-dependent urate hydroxylase-like [Solanum tuberosum]	-	-	-	-	-	-	-
G17388	14.32	14.34	14.96	13.02	13.31	12.91	5.09	5.34	6.82	14.9	13.59	13.69	12.03	12.61	13.46	5.72	6.64	5.95	CLV1	PREDICTED: receptor protein kinase CLAVATA1-like [Ipomoea nil]	-	-	-	-	GO:0016020//membrane	GO:0004674//protein serine/threonine kinase activity;GO:0005515//protein binding	GO:0006796//phosphate-containing compound metabolic process;GO:0007275//multicellular organism development;GO:0044763//single-organism cellular process;GO:0050789//regulation of biological process
G17390	0.88	1.1	1.1	0.52	0.73	1.46	3.42	5.28	2.93	1.58	1.07	1.2	0.95	0.75	0.78	2.87	3.03	2.74	--	PREDICTED: uncharacterized protein LOC109153034 [Ipomoea nil]	-	-	-	-	-	-	-
G17391	0.27	0.65	0.84	0.41	0.46	0.6	2.4	2.4	2.68	0.17	0.68	0.52	0.82	1.55	1.39	4.1	3.1	2.66	ACR8	PREDICTED: ACT domain-containing protein ACR8-like [Ipomoea nil]	-	-	-	-	-	-	-
G17393	16.98	20.15	22.04	21.91	21.33	24.38	144.88	156.67	151.03	14.81	13.7	16.12	17.93	17.43	18.64	136.09	140.22	145.36	TL1	PREDICTED: thaumatin-like protein 1b [Ipomoea nil]	-	-	-	-	-	-	-
G17401	2.49	2.44	2.46	100.72	97.86	92.74	586.57	564.5	559.93	3.67	3.6	3.34	88.39	81.4	81.3	436.24	423.63	420.86	XTH16	PREDICTED: xyloglucan endotransglucosylase/hydrolase protein 24-like [Ipomoea nil]	-	-	-	-	-	-	-
G17406	0.54	0.39	0.53	3.78	3.75	4.65	14.72	11.59	15.18	0.14	0.53	0.35	5.37	3.53	3.16	11.41	12.19	12.66	XTH16	PREDICTED: xyloglucan endotransglucosylase/hydrolase protein 22-like [Ipomoea nil]	-	-	-	-	GO:0005576//extracellular region;GO:0030312//external encapsulating structure	GO:0016758//transferase activity, transferring hexosyl groups;GO:0016787//hydrolase activity	GO:0044042//glucan metabolic process;GO:0045229//external encapsulating structure organization
G17412	0.74	0.67	0.96	1.87	1.75	1.56	18.16	16.54	22.91	0	0.2	0	2.18	2.06	1.99	12.05	12.04	10.83	XTH22	PREDICTED: xyloglucan endotransglucosylase/hydrolase protein 22-like [Ipomoea nil]	-	-	-	-	-	-	-
G17430	53.22	56.59	52.77	12.13	9.98	15.07	11.36	10.58	10.38	77.46	79	79.58	13.83	13.67	13.18	24.54	23.95	22.45	--	PREDICTED: phosphatidylinositol 4-phosphate 5-kinase 4-like [Ipomoea nil]	-	-	-	-	-	-	-
G17476	6.38	9.5	9.41	12.12	10	11.54	76.55	75	71.85	6.14	7.83	6.77	12.8	13.34	15.46	48.45	52.41	51.05	CSLD3	PREDICTED: cellulose synthase-like protein D3 [Ipomoea nil]	-	-	-	-	-	-	-
G17483	9.44	8.72	11.17	8.83	7.38	9.58	5.02	5.25	3.84	9.44	8.59	12.06	9.16	7.01	9.45	3.36	3.35	3.87	VPS25	PREDICTED: vacuolar protein sorting-associated protein 25 [Ipomoea nil]	Cellular Processes	Transport and catabolism	ko04144//Endocytosis	K12189	GO:0036452//ESCRT complex	GO:0005488//binding	GO:0006810//transport
G17484	12.77	13.01	12.46	15.11	13.41	14.35	51.87	52.37	49.7	12.55	14.21	12.67	20.02	19.82	19.98	38.36	38.7	37.94	CSLD2	PREDICTED: cellulose synthase-like protein D3 [Ipomoea nil]	-	-	-	-	GO:0031224//intrinsic component of membrane	GO:0016759//cellulose synthase activity	GO:0030243//cellulose metabolic process
G17495	17.82	18.66	19.48	22.62	19.32	22.77	7.85	7.96	8.29	18.58	17.37	18.01	19.27	19.76	17.13	6.2	7.07	8.15	At1g31830	PREDICTED: probable polyamine transporter At1g31830 isoform X1 [Ipomoea nil]	-	-	-	-	-	-	-
G17500	3.7	4	1.34	1.36	2.58	1.67	22.4	23.68	24.53	3.29	3.86	4.58	4.95	2.23	4.11	27.16	26.45	30.14	CYP707A1	PREDICTED: abscisic acid 8'-hydroxylase 3-like [Ipomoea nil]	Metabolism	Metabolism of terpenoids and polyketides	ko00906//Carotenoid biosynthesis	K09843	-	-	-
G17501	0.05	0.09	0.06	0.24	0.05	0	6.08	7.03	7.41	0.31	0.13	0.11	0.43	0.2	0.05	8.52	10.21	8.74	CYP707A1	PREDICTED: abscisic acid 8'-hydroxylase 3-like [Ipomoea nil]	Metabolism	Metabolism of terpenoids and polyketides	ko00906//Carotenoid biosynthesis	K09843	GO:0031224//intrinsic component of membrane	GO:0016709//oxidoreductase activity, acting on paired donors, with incorporation or reduction of molecular oxygen, NAD(P)H as one donor, and incorporation of one atom of oxygen;GO:0046906//tetrapyrrole binding	GO:0009416//response to light stimulus;GO:0009620//response to fungus;GO:0009687//abscisic acid metabolic process;GO:0010162//seed dormancy process
G17514	9.67	9.76	7.52	8.72	18.26	8.33	2.61	3.55	4.53	7.51	15.2	7.29	9.62	8.52	6.12	3.78	3.38	4.99	--	PREDICTED: protein Simiate isoform X1 [Ipomoea nil]	-	-	-	-	-	-	-
G17515	6.73	8.28	8.82	6.47	6.39	5.98	3.34	2.73	1.58	7.08	7.67	5.69	5.64	7.23	6.88	3.13	3.74	1.84	MO3	PREDICTED: FAD-dependent monooxygenase paxM-like [Ipomoea nil]	-	-	-	-	-	-	-
G17520	25.42	26.66	28.5	37.98	35.47	34.34	10.29	10.94	10.12	39.27	40.82	41.9	29.54	25.32	24.81	7.71	8.89	9.34	FD	PREDICTED: bZIP transcription factor 27-like [Ipomoea nil]	-	-	-	-	-	-	-
G17527	12.38	13.24	13.77	6.6	7.04	8.46	3.03	3.19	3.26	11.95	10.35	10.92	7.41	9.74	10	3.47	3.28	4.21	EXL1	PREDICTED: GDSL esterase/lipase EXL3-like [Ipomoea nil]	-	-	-	-	-	-	-
G17529	11.07	10.08	9.96	10.29	11.86	10.17	4.57	4.92	4.33	12.83	9.87	10.64	7.56	8.39	10.21	5.15	4.34	4.99	--	PREDICTED: cell number regulator 13-like [Ipomoea nil]	-	-	-	-	-	-	-
G17530	0.5	0	0	0	0.59	0.27	10.68	17.88	13.37	0.04	0.62	0	0.18	0.11	0.84	13.66	19.77	23.06	CYP707A1	PREDICTED: abscisic acid 8'-hydroxylase 3-like [Ipomoea nil]	Metabolism	Metabolism of terpenoids and polyketides	ko00906//Carotenoid biosynthesis	K09843	-	-	-
G17531	17.45	18.59	17.45	21.2	18.14	17.31	7.92	6.99	7.82	17.34	14.47	15.04	15.57	15.57	15.43	7.3	6	6.21	MO2	PREDICTED: FAD-dependent urate hydroxylase-like [Solanum tuberosum]	-	-	-	-	-	-	-
G17535	10.18	14.11	10.24	1.94	1.29	2.62	9.81	15.33	13.56	0	0.45	0	0.65	0.89	1.01	8.26	9.27	9	--	PREDICTED: zeaxanthin epoxidase, chloroplastic-like [Capsicum annuum]	-	-	-	-	-	-	-
G17537	1.16	1.1	1.27	0.76	1.12	1.39	5.19	5.48	4.67	1.2	0.87	0.76	1.01	0.82	1.01	4.24	4.16	3.31	--	PREDICTED: uncharacterized protein LOC109153034 [Ipomoea nil]	-	-	-	-	-	-	-
G17550	10.85	9.46	12.57	4.96	5.68	5.96	2.48	1.19	1.71	7.06	7.8	6.94	3.7	5.01	5.92	2.73	2.51	1.65	--	probable DNA-directed RNA polymerase I subunit RPA43 isoform X1 [Ananas comosus]	-	-	-	-	-	-	-
G17565	8.71	11.12	9.69	31.54	26.81	24.45	15.17	13.63	11.36	42.29	39.31	41.16	30.36	28.96	25.52	19.53	17.17	21.68	SPBC2A9.03	PREDICTED: uncharacterized WD repeat-containing protein C2A9.03-like isoform X2 [Ipomoea nil]	-	-	-	-	-	-	-
G17575	1.11	1.53	1.58	6.67	7.42	7.55	0.7	0.69	0.76	5.66	7.3	4.4	4.04	4.24	3.09	1.55	1.79	1.69	CKX5	PREDICTED: cytokinin dehydrogenase 5 [Ipomoea nil]	Metabolism	Metabolism of terpenoids and polyketides	ko00908//Zeatin biosynthesis	K00279	GO:0044421//extracellular region part	GO:0000166//nucleotide binding;GO:0016616//oxidoreductase activity, acting on the CH-OH group of donors, NAD or NADP as acceptor;GO:0016645//oxidoreductase activity, acting on the CH-NH group of donors	GO:0001101//response to acid chemical;GO:0009690//cytokinin metabolic process;GO:0032787//monocarboxylic acid metabolic process
G17578	26.95	22.79	24.3	214.53	188.69	203.46	562.97	498.33	527.54	20.65	17.59	14.33	181.34	184.59	166.51	493	496.54	455.23	LEA2	PREDICTED: protein SENESCENCE-ASSOCIATED GENE 21, mitochondrial-like [Ipomoea nil]	-	-	-	-	-	-	-
G17616	1.51	2.01	1.72	1.68	1.77	1.88	0	0.28	0.2	3.76	4.02	4.38	0.95	0.27	0.63	1.33	0.67	1.46	At1g75040	PREDICTED: pathogenesis-related protein 5-like [Ipomoea nil]	-	-	-	-	-	-	-
G17623	161.27	190.79	187.13	165.31	199.71	199.05	83.7	89.27	86.86	225.79	233.59	233.09	199.93	210.89	200.43	58.89	74.9	73.57	PAP1	purple acid phosphatase precursor [Ipomoea batatas]	-	-	-	-	-	-	GO:0008152//metabolic process
G17625	11.91	9.54	6.95	17.67	17.51	15.06	1.43	0.69	0.38	34.63	32.04	31.93	15.34	8.03	10.11	0.82	2.33	1.65	PLA2-ALPHA	PREDICTED: phospholipase A2-alpha-like [Ipomoea nil]	Metabolism;Metabolism;Metabolism;Metabolism;Metabolism;Metabolism;Metabolism	Global and overview maps;Global and overview maps;Lipid metabolism;Lipid metabolism;Lipid metabolism;Lipid metabolism;Lipid metabolism	ko01100//Metabolic pathways;ko01110//Biosynthesis of secondary metabolites;ko00564//Glycerophospholipid metabolism;ko00592//alpha-Linolenic acid metabolism;ko00565//Ether lipid metabolism;ko00591//Linoleic acid metabolism;ko00590//Arachidonic acid metabolism	K01047;K01047;K01047;K01047;K01047;K01047;K01047	GO:0043231//intracellular membrane-bounded organelle	GO:0046872//metal ion binding	GO:0006629//lipid metabolic process
G17626	24.67	24.56	25.27	28.18	32.85	34.71	9.71	10.96	10.19	32.95	42.01	34.92	25.58	23.8	28.98	7.09	8.13	8.75	FD	PREDICTED: bZIP transcription factor 27-like [Ipomoea nil]	-	-	-	-	-	-	-
G17635	147.74	131.55	136.83	140.43	145.11	130.77	65.08	56.93	60.18	172.49	155.54	159.09	145.02	139.6	143.1	52.21	48.96	47.31	PAP1	purple acid phosphatase precursor [Ipomoea batatas]	-	-	-	-	GO:0005618//cell wall;GO:0044444//cytoplasmic part	GO:0003824//catalytic activity;GO:0043169//cation binding	GO:0006796//phosphate-containing compound metabolic process
G17656	1.1	1.63	0.96	2.61	2.37	1.96	0.1	0	0.1	2.57	3.23	2.23	0.84	0.54	1.05	0.11	0.84	1.53	At1g75040	PREDICTED: pathogenesis-related protein 5-like [Ipomoea nil]	-	-	-	-	-	-	-
G17660	51.02	44.47	45.37	36.49	34.99	37.69	20.5	17.51	16.98	75.49	70.7	65.07	61.68	56.29	53.98	22.39	22.02	23.67	PGRL1A	PREDICTED: PGR5-like protein 1A, chloroplastic [Ipomoea nil]	-	-	-	-	-	-	-
G17664	3.75	3.79	4.31	7.28	5.42	5.03	0.83	1.63	1.05	8.36	11.66	10.74	9.52	9.86	7.54	3.97	2.85	4.31	BLH2	PREDICTED: BEL1-like homeodomain protein 2 isoform X2 [Ipomoea nil]	-	-	-	-	-	-	-
G17672	11.88	13.39	10.3	7.93	8.71	8.31	51.99	51.55	52.96	6.36	6.69	5.8	8.83	8.68	9.38	37.18	33.41	36.55	AOS1	allene oxide synthase [Ipomoea batatas]	Metabolism;Metabolism;Metabolism	Global and overview maps;Global and overview maps;Lipid metabolism	ko01100//Metabolic pathways;ko01110//Biosynthesis of secondary metabolites;ko00592//alpha-Linolenic acid metabolism	K01723;K01723;K01723	-	GO:0016491//oxidoreductase activity;GO:0016836//hydro-lyase activity;GO:0046906//tetrapyrrole binding;GO:0046914//transition metal ion binding	GO:0044710//single-organism metabolic process
G17689	10.55	12.18	11.55	11.67	14.17	11.05	73.41	81.99	85.82	8.71	7.29	9.36	10.44	10.28	12.93	74.99	86.23	85.47	TLP1	PREDICTED: thaumatin-like protein 1b [Ipomoea nil]	-	-	-	-	-	-	-
G17708	7.49	8.7	9.24	7.97	6.09	7.51	3.24	3.38	4.05	7.77	6.85	7.74	7.05	8.01	7.16	3.38	2.65	2.45	BT1	PREDICTED: adenine nucleotide transporter BT1, chloroplastic/mitochondrial [Ipomoea nil]	-	-	-	-	GO:0009528//plastid inner membrane;GO:0031224//intrinsic component of membrane	-	GO:0006862//nucleotide transport;GO:0006865//amino acid transport;GO:0043067//regulation of programmed cell death;GO:0050896//response to stimulus;GO:1902582//single-organism intracellular transport
G17716	0.25	0.6	0.49	0.46	0.24	0.45	1.22	1.6	0.94	0.36	0.32	0.49	0.15	0.52	0.46	0.54	1.42	1.58	--	PREDICTED: mitochondrial import inner membrane translocase subunit TIM14-3-like [Erythranthe guttata]	-	-	-	-	-	-	-
G17725	27.68	22.37	25.09	25.24	23.16	24.32	9.63	10.64	9.22	37.45	33.4	37.2	26.86	27.56	25.73	12.25	9.95	10.73	At1g07700	PREDICTED: thioredoxin-like 4, chloroplastic [Ipomoea nil]	-	-	-	-	-	-	-
G17737	54.89	53.16	56.08	4.82	4.96	4.82	8.99	9.02	8.32	5.99	6.18	5.78	13.36	12.75	10.31	7.25	6.46	6.24	AMY1.1	PREDICTED: alpha-amylase-like [Ipomoea nil]	Metabolism;Metabolism	Global and overview maps;Carbohydrate metabolism	ko01100//Metabolic pathways;ko00500//Starch and sucrose metabolism	K01176;K01176	-	-	-
G17738	38.74	36.89	34.04	17.14	16.11	18.43	14.62	16.46	14.81	70.52	65.55	62.88	34.84	30.03	30.43	22.04	22.52	23.31	ABF2	PREDICTED: ABSCISIC ACID-INSENSITIVE 5-like protein 5 isoform X1 [Ipomoea nil]	Environmental Information Processing	Signal transduction	ko04075//Plant hormone signal transduction	K14432	-	-	GO:0006970//response to osmotic stress;GO:0009755//hormone-mediated signaling pathway
G17762	13.95	17.18	13.54	13.48	12.53	14.52	6.99	5.61	4.87	16.85	18.41	14.2	10.98	10.41	8.64	4.85	6.14	9.51	--	PREDICTED: F-box/FBD/LRR-repeat protein At1g13570-like [Ipomoea nil]	-	-	-	-	-	-	-
G17765	4.91	6.29	7.7	5.93	7.23	4.73	1.65	2.06	1.72	8.8	8	7.26	8.39	6.74	5.32	1.93	1.75	1.96	DAD2	PREDICTED: probable strigolactone esterase DAD2 [Ipomoea nil]	-	-	-	-	-	GO:0016788//hydrolase activity, acting on ester bonds	-
G17766	20.92	19.88	17.96	12.83	13.27	14.02	42.31	42.77	43.04	21.34	21.2	20.46	20.35	19.33	18.68	59.08	61.23	60.19	ABC1K3	PREDICTED: uncharacterized aarF domain-containing protein kinase At1g79600, chloroplastic [Nicotiana sylvestris]	-	-	-	-	GO:0009536//plastid;GO:0016020//membrane	GO:0016740//transferase activity;GO:0032550//purine ribonucleoside binding	GO:0006464//cellular protein modification process;GO:0009411//response to UV;GO:0009812//flavonoid metabolic process;GO:0034285//response to disaccharide
G17768	0.46	0.57	0.32	2.1	2.08	1.97	0.47	0.85	0.34	1.91	2.16	2.28	0.87	1.09	1.23	0.71	0.63	0.61	SBT1.7	PREDICTED: subtilisin-like protease SBT1.9 [Ipomoea nil]	-	-	-	-	-	-	-
G17782	14.35	11.86	14.28	16.62	15.26	14.3	7.1	4.66	5.85	22.65	20.05	15.2	14.83	15.66	13.39	7.08	6.51	5.88	--	PREDICTED: uncharacterized protein LOC109153188 isoform X1 [Ipomoea nil]	-	-	-	-	-	-	GO:0044763//single-organism cellular process
G17786	0.39	0.25	0.3	0.29	0.41	0.39	0.54	1.56	1.55	0.12	0.15	0.31	0.58	0.5	0.15	1.68	1.28	0.45	HMT-1	PREDICTED: homocysteine S-methyltransferase 1 isoform X1 [Ipomoea nil]	Metabolism;Metabolism;Metabolism	Global and overview maps;Global and overview maps;Amino acid metabolism	ko01100//Metabolic pathways;ko01110//Biosynthesis of secondary metabolites;ko00270//Cysteine and methionine metabolism	K00547;K00547;K00547	GO:0044424//intracellular part	GO:0008172//S-methyltransferase activity;GO:0046914//transition metal ion binding	GO:0000097//sulfur amino acid biosynthetic process
G17813	0.71	0.63	1	0.84	1.14	1.25	29.75	28.71	32.86	0.24	0.07	0.14	1.18	1.52	1.45	24.25	25.82	24.16	At4g27290	PREDICTED: G-type lectin S-receptor-like serine/threonine-protein kinase At4g27290 [Ipomoea nil]	-	-	-	-	-	-	-
G1782	298.36	299.75	305.48	302.87	330.54	301.79	105.08	89.68	87.4	343.47	323.77	327.77	194.01	180.39	178.99	108.91	121.75	116.74	--	PREDICTED: uncharacterized protein LOC109149459 [Ipomoea nil]	-	-	-	-	-	-	-
G17829	2.6	3.18	2.64	2.25	1.93	2.37	7.95	6.88	6.71	0.89	1.02	1.37	2.5	1.67	1.34	3.94	4.38	3.77	--	PREDICTED: formin-like protein 20 [Ipomoea nil]	-	-	-	-	-	-	-
G17833	1.16	1.19	1.26	2.4	2.22	3.86	7.99	5.48	6.16	2.26	2.03	2.98	3.23	2.01	2.29	6.76	5.94	7.1	SD11	PREDICTED: G-type lectin S-receptor-like serine/threonine-protein kinase At4g27290 isoform X1 [Ipomoea nil]	-	-	-	-	-	-	-
G17834	5.49	3.23	4.58	5.71	4.82	4.51	1.85	1.36	0.51	4.65	5.22	4.64	2.24	2.5	2.83	1.59	1.85	0.15	--	hypothetical protein PHAVU_009G073600g [Phaseolus vulgaris]	-	-	-	-	-	-	-
G17835	1.67	2.05	1.63	3.32	3.71	3.24	11.02	9.68	11.69	4.19	3.95	3.74	3.12	4.45	3.32	9.51	12.32	9.5	At4g27290	PREDICTED: G-type lectin S-receptor-like serine/threonine-protein kinase At4g27290 [Ipomoea nil]	-	-	-	-	-	-	-
G17837	1.52	1.74	1.26	3.3	3.96	3.84	41.21	39.39	41.77	7.13	7.51	7.21	9.38	9.11	11.1	41.13	43.92	37.86	At4g27190	PREDICTED: probable disease resistance protein At4g27220 [Ipomoea nil]	Organismal Systems	Environmental adaptation	ko04626//Plant-pathogen interaction	K13459	-	-	-
G17839	3.41	2.01	1.59	0.91	1.2	0.73	0.34	0.9	0.62	0.94	0.38	0.68	2.01	1.42	1.74	1.54	1.46	2.05	At4g27290	PREDICTED: G-type lectin S-receptor-like serine/threonine-protein kinase At4g27290 isoform X3 [Ipomoea nil]	-	-	-	-	-	-	-
G1784	61.08	58.98	62.5	33.56	33.1	37.92	255.68	269.84	274.79	36.27	40.21	38.88	48.05	45.82	47.95	219.7	222.14	221.31	WRKY40	PREDICTED: probable WRKY transcription factor 40 isoform X2 [Ipomoea nil]	-	-	-	-	-	-	-
G17843	13.75	14.52	14.2	132.71	123.62	148.48	323.84	336.64	355.75	9.69	9.13	9.96	147.03	161.97	166.68	343.42	332.49	352.74	AZF2	PREDICTED: zinc finger protein ZAT10 [Ipomoea nil]	-	-	-	-	-	-	-
G17844	1.17	1.72	1.41	4.31	2.99	3.26	26.65	24.1	25.37	1.95	2.35	3.24	5.43	5.72	5.65	29.86	25.14	27.27	--	PREDICTED: transcription factor MYB44-like [Ipomoea nil]	Organismal Systems	Environmental adaptation	ko04626//Plant-pathogen interaction	K09422	-	GO:0005488//binding	-
G17857	8.49	8.19	9.77	8.27	7.97	5.93	33.37	36.17	35.63	8.17	5.76	7.45	14.5	13.88	13.97	33.38	36.74	31.93	PP2A10	PREDICTED: protein PHLOEM PROTEIN 2-LIKE A10-like [Ipomoea nil]	-	-	-	-	-	-	-
G17860	4.33	5.14	5.01	4.67	2.93	4.36	0.31	1.34	1.27	4.65	3.07	3.41	2.78	3.72	4.52	1.58	1.1	1.02	--	-	-	-	-	-	-	-	-
G17871	21.02	20.37	24.39	21.17	22.11	20.21	7.65	10.12	7.38	33.92	33.01	34.35	23.99	26.65	25.34	11.48	12.11	13.9	--	PREDICTED: uncharacterized protein LOC109153188 isoform X1 [Ipomoea nil]	-	-	-	-	-	-	-
G17882	0.86	0.94	0.96	2.77	3.39	3.09	1.02	0.99	0.14	4.39	3.28	3.85	0.97	1.31	1.53	1.6	1.66	0.86	HAT22	PREDICTED: homeobox-leucine zipper protein HAT22-like [Ipomoea nil]	-	-	-	-	-	-	-
G17883	134.3	130.41	122.17	97.93	79.94	79.88	28.18	26.53	29.59	90.06	98.82	88.67	102.39	101.92	91.42	34.19	29.1	37.87	DAD2	PREDICTED: probable strigolactone esterase DAD2 [Ipomoea nil]	-	-	-	-	-	GO:0016788//hydrolase activity, acting on ester bonds	-
G17889	8.57	5.65	7.05	3.41	4.42	2.47	1.56	1.62	2.42	12.33	11.65	8.66	7.44	5.29	4.34	4.19	2.28	2.8	ABF2	PREDICTED: ABSCISIC ACID-INSENSITIVE 5-like protein 5 isoform X2 [Ipomoea nil]	Environmental Information Processing	Signal transduction	ko04075//Plant hormone signal transduction	K14432	-	GO:0003677//DNA binding	GO:0006970//response to osmotic stress;GO:0009755//hormone-mediated signaling pathway;GO:0010468//regulation of gene expression
G17899	28.06	26.43	23.51	5.64	3.98	6.76	3.32	3.98	4.09	5.64	5.64	4.77	11.72	13.33	10.9	3.25	4.37	3.94	--	PREDICTED: cucumber peeling cupredoxin-like [Ipomoea nil]	-	-	-	-	-	-	-
G17912	5.59	5.66	6.83	6.02	6.49	6.25	3.25	1.87	2.28	8.7	5.81	7.13	4.32	3.93	4.87	2.06	1.05	1.92	--	hypothetical protein PHAVU_009G073600g [Phaseolus vulgaris]	-	-	-	-	-	-	-
G17916	6.78	7.75	5.12	1.58	2.47	2.26	8.89	11.67	11.8	0.92	1.15	1.1	1.73	1.8	1.84	5.49	5.32	6.53	--	PREDICTED: formin-like protein 20 [Ipomoea nil]	-	-	-	-	-	-	-
G17920	12.1	10.4	13.25	8.37	7.94	8.19	2.35	3.1	2.66	11.73	10.85	10.26	11.3	9.18	11.75	4.01	2.6	2.91	At1g66430	PREDICTED: fructokinase-1 [Ipomoea nil]	-	-	-	-	-	-	-
G17922	23.98	16.75	21.68	25.56	29.73	27.91	71.51	71.66	75.65	23.75	25.16	26.48	33.69	36	33	103.58	96.7	96.76	WRKY7	PREDICTED: probable WRKY transcription factor 7 [Ipomoea nil]	-	-	-	-	-	GO:0003677//DNA binding	GO:0010468//regulation of gene expression
G17932	0.12	0.42	0.22	0.47	0.55	0.33	8.1	8.51	8.7	0.07	0	0.26	0.33	0.84	0.52	6.78	7.17	6.89	At4g27290	PREDICTED: G-type lectin S-receptor-like serine/threonine-protein kinase At4g27290 [Ipomoea nil]	-	-	-	-	-	-	-
G17940	4.38	3.52	4.21	3.48	3.79	4.87	9.31	10.14	10.34	4.21	2.4	2.59	2.71	3.47	1.97	6.8	7.32	8.04	--	Lipase, class 3 [Corchorus olitorius]	-	-	-	-	-	-	-
G17948	26.34	23.61	27.18	27.05	28.63	27.29	5.65	9.51	9.49	34.1	27.38	36.09	17.72	15.32	18.02	5.73	4.43	5.74	--	-	-	-	-	-	-	-	-
G17951	1.61	1.42	0.85	1.25	1.57	1.74	1.92	3.74	3.64	2.21	1.15	0.89	2.79	2.04	1.4	1.9	4.23	2.8	AVT6A	PREDICTED: sodium-coupled neutral amino acid transporter 5-like [Ipomoea nil]	-	-	-	-	-	-	-
G17952	16.68	16.49	21.64	8.14	6.23	5.69	29.01	30.42	27.84	10.02	13.07	9.95	8.21	12.14	10.55	27.16	22.61	27.81	AAO	PREDICTED: L-ascorbate oxidase-like [Ipomoea nil]	-	-	-	-	-	GO:0016682//oxidoreductase activity, acting on diphenols and related substances as donors, oxygen as acceptor;GO:0043169//cation binding	GO:0044710//single-organism metabolic process
G1797	8.91	9.62	8.39	5.08	5.11	5.96	1.68	2.27	3.15	6.89	9.37	9.81	6.1	6.23	6.03	2.69	2.4	2.29	3MAT	PREDICTED: malonyl-coenzyme:anthocyanin 5-O-glucoside-6'''-O-malonyltransferase-like [Ipomoea nil]	-	-	-	-	-	-	-
G17972	0.14	0.39	1.57	2.46	1.16	1.1	2.4	4.67	3.12	0.49	0.16	0.66	1.84	0.66	1.38	3.39	3.19	3.8	--	PREDICTED: RNA demethylase ALKBH5-like [Ipomoea nil]	-	-	-	-	-	-	-
G17974	37.03	39.93	39.05	46.86	51.98	45.35	584.3	532.33	497.9	49.71	52.5	57.36	46.1	49.94	53.26	477.91	437.11	435.39	MYB73	PREDICTED: transcription factor MYB44-like [Ipomoea nil]	Organismal Systems	Environmental adaptation	ko04626//Plant-pathogen interaction	K09422	-	-	-
G17977	0	0	0.51	1.25	0.23	0.22	2.54	2.47	0.72	0	0.77	0	1.5	0.6	1	2.22	2.8	1.08	--	PREDICTED: RNA demethylase ALKBH5-like [Ipomoea nil]	-	-	-	-	-	GO:0016705//oxidoreductase activity, acting on paired donors, with incorporation or reduction of molecular oxygen	GO:0044710//single-organism metabolic process
G17978	0.09	0.42	0.1	1.09	1.02	1.5	3	2.48	2.3	0.55	0.41	0.42	2.18	1.11	2.48	3.01	2.93	3.98	At5g24080	protein kinase superfamily protein [Solanum lycopersicum]	-	-	-	-	-	GO:0004672//protein kinase activity	GO:0006796//phosphate-containing compound metabolic process
G17990	14.45	15.69	14.58	17.54	12.4	13.27	38.91	40.03	38.28	11.7	12.65	9.03	18.54	18.95	15.54	43.67	43.47	37.56	--	PREDICTED: myb-like protein H isoform X1 [Populus euphratica]	-	-	-	-	-	-	-
G17993	89.48	126.03	138.89	23.66	33.97	46.08	10.63	19.11	11.73	58.17	67.14	71.81	44.37	55.41	62.78	16.01	17.41	9.38	DAD2	PREDICTED: probable strigolactone esterase DAD2 [Ipomoea nil]	-	-	-	-	-	GO:0016788//hydrolase activity, acting on ester bonds	-
G17994	49.51	52.27	50.4	48.97	49.88	45.07	22.28	19.76	19.68	82.6	81.7	86.17	67.7	69.73	68.3	27.31	32.51	31.22	RPL17	PREDICTED: 50S ribosomal protein L17, chloroplastic [Ipomoea nil]	Genetic Information Processing	Translation	ko03010//Ribosome	K02879	GO:0009526//plastid envelope;GO:0009532//plastid stroma;GO:0030529//intracellular ribonucleoprotein complex	GO:0003723//RNA binding	GO:0006090//pyruvate metabolic process;GO:0010467//gene expression
G18003	10.51	9.39	12.13	11.85	7.01	10.94	2.21	3.85	4.33	9.66	9.1	6.6	5.47	7.27	7.82	1.33	1.72	3.9	--	PREDICTED: uncharacterized protein LOC109182898 isoform X1 [Ipomoea nil]	-	-	-	-	-	-	-
G18005	4.98	6.53	6.37	2.45	2.62	4.83	2.38	2.12	2.46	6.89	4.74	7.66	2.24	3.4	2.13	3.42	2.75	3.71	WOX4	PREDICTED: WUSCHEL-related homeobox 4-like [Ipomoea nil]	-	-	-	-	-	-	GO:0007275//multicellular organism development;GO:0010467//gene expression;GO:0034645//cellular macromolecule biosynthetic process
G1802	3.82	3.14	3.81	3.82	3.07	3.69	1.74	1.35	1.57	2.82	3.78	3.7	2.52	4.15	3.27	1.69	1.09	1.09	--	PREDICTED: DNA-3-methyladenine glycosylase 1 isoform X1 [Ipomoea nil]	Genetic Information Processing	Replication and repair	ko03410//Base excision repair	K01247	-	GO:0043733//DNA-3-methylbase glycosylase activity	GO:0006281//DNA repair
G18020	11.01	7.34	9.19	9.64	8.3	10.68	34.78	36.91	31.53	10.98	10.36	10.03	11.42	10.96	8.51	43.81	50.51	50.59	BBX19	PREDICTED: B-box zinc finger protein 19-like isoform X2 [Ipomoea nil]	-	-	-	-	-	-	-
G18028	30.03	32.26	29.29	31.7	26.65	28.42	96.88	100.79	102.94	25.73	22.68	27.04	42.83	39.62	41.54	85.47	100.23	82.57	--	PREDICTED: leucine-rich repeat extensin-like protein 4 [Pyrus x bretschneideri]	-	-	-	-	-	-	-
G18036	0.26	0.98	0	0.58	0	0.26	5.31	4.39	2.51	0	0	0	0	0	0.29	2.43	1.38	3.12	--	PREDICTED: arabinogalactan peptide 20 [Vitis vinifera]	-	-	-	-	-	-	-
G18058	25.26	19.53	20.92	19.52	20.62	22.87	9.42	9.57	6.24	22.24	25.46	23.39	19.32	17.28	15.83	6.99	7.58	7.22	--	2OG-FeII_Oxy domain-containing protein/DIOX_N domain-containing protein [Cephalotus follicularis]	-	-	-	-	-	-	-
G18063	22.56	19.68	17.83	19.12	20.28	17.43	7.38	9.88	6.66	16.19	26.3	27.77	14.23	16.3	13.06	4.62	7.7	4.99	--	PREDICTED: uncharacterized protein LOC109153161 isoform X2 [Ipomoea nil]	-	-	-	-	-	-	-
G18064	10.93	11.08	12.26	4.4	5.27	4.57	5.1	5.55	5.01	1.1	0.81	1.29	2.35	2.08	2.05	0.82	1.2	0.93	--	Pyridoxal phosphate-dependent transferase, major region, subdomain 1 [Cynara cardunculus var. scolymus] [Cynara cardunculus]	-	-	-	-	-	-	-
G1807	9.12	9.91	10.05	13.65	11.98	10.82	5.85	4.79	3.77	17.45	17.09	20.4	14.44	15.53	12.91	8.46	8.05	7.44	DCL	PREDICTED: protein DCL, chloroplastic-like [Ipomoea nil]	-	-	-	-	GO:0009536//plastid	GO:0048037//cofactor binding	GO:1901564//organonitrogen compound metabolic process
G18087	36.28	32.92	36.97	29.08	25.85	25.89	8.4	7.95	7.45	26.49	25.31	22.36	30.18	31.82	29.34	6.21	5.48	5.25	PP2A1	PREDICTED: lectin-like [Ipomoea nil]	-	-	-	-	-	-	-
G18103	8.09	7.06	6.37	9.97	7.03	8.16	2.52	3.68	3.67	20.91	17.64	22.41	14.89	16.77	16.13	7.21	6.38	6.95	--	PREDICTED: pentatricopeptide repeat-containing protein At2g35130 [Ipomoea nil]	-	-	-	-	-	-	-
G18115	31.87	31.94	29.79	52.55	48.34	54.01	7.03	7.39	6.34	34.01	37.38	37.18	39.86	40.84	38.37	5.26	5.12	6.59	--	PREDICTED: ankyrin repeat-containing protein At5g02620-like [Ipomoea nil]	-	-	-	-	-	-	-
G18116	6.03	5.61	5.49	10.08	8.83	9.36	1.28	0.79	1.03	8.79	10.88	8.67	8.07	10.97	8.77	1.64	2.05	1.29	--	PREDICTED: ankyrin repeat-containing protein NPR4-like isoform X1 [Ipomoea nil]	-	-	-	-	-	-	-
G18118	7.73	6.33	5.54	14.31	14.25	14.03	1.46	0.69	1.06	10.07	14.28	10.87	10.32	8.25	10.72	1.64	1.25	2.12	--	PREDICTED: ankyrin repeat-containing protein NPR4-like isoform X1 [Ipomoea nil]	-	-	-	-	-	-	-
G18121	5.77	3.13	2.94	6.97	9.15	7.14	0.26	1.01	0.69	6.15	7.25	5.19	4.62	6.91	5.6	0.74	1.06	1.42	--	PREDICTED: ankyrin repeat-containing protein At5g02620-like, partial [Nicotiana tabacum]	-	-	-	-	-	-	-
G18135	2.62	3.75	4.1	2.06	4.12	2.42	0.61	1.28	0.57	2.29	1.56	2.9	1.4	1.53	1.54	0.41	0.52	0.42	ZIP1	PREDICTED: zinc transporter 8-like [Ipomoea nil]	-	-	-	-	-	-	-
G18142	3.73	3.57	2.89	2.33	2.33	0.92	12.37	9.14	10.08	1.58	1.84	2.12	2.05	3.23	2.43	5.25	5.87	5.49	PP2A9	PREDICTED: protein PHLOEM PROTEIN 2-LIKE A9-like [Ipomoea nil]	-	-	-	-	-	-	-
G18147	22.68	29.25	27.02	24.54	23.94	25.72	9.97	10.52	10.89	26.55	27.76	27.01	27.57	30.25	33.13	8.53	9.82	9.95	Os06g0675700	PREDICTED: alpha-glucosidase-like [Ipomoea nil]	Metabolism;Metabolism;Metabolism	Global and overview maps;Carbohydrate metabolism;Carbohydrate metabolism	ko01100//Metabolic pathways;ko00500//Starch and sucrose metabolism;ko00052//Galactose metabolism	K01187;K01187;K01187	-	-	-
G18148	16.68	15.45	11.14	11.56	9.13	11.65	4.8	4.98	5.11	13.12	12.05	11.57	14.08	13.49	15.73	5.72	4.48	4.76	Os06g0675700	PREDICTED: alpha-glucosidase-like [Ipomoea nil]	Metabolism;Metabolism;Metabolism	Global and overview maps;Carbohydrate metabolism;Carbohydrate metabolism	ko01100//Metabolic pathways;ko00500//Starch and sucrose metabolism;ko00052//Galactose metabolism	K01187;K01187;K01187	-	-	-
G18159	0.46	0.33	0.4	0.52	0.97	0.46	4.26	5.42	4.18	0.41	0.53	0.41	0.26	0	0.9	4.63	4.01	3.58	IAA17	PREDICTED: auxin-responsive protein IAA1-like isoform X2 [Ipomoea nil]	Environmental Information Processing	Signal transduction	ko04075//Plant hormone signal transduction	K14484	-	-	GO:0010467//gene expression;GO:0034645//cellular macromolecule biosynthetic process;GO:0050794//regulation of cellular process
G18164	23.18	20.64	20.68	20.72	20.48	18.32	11.39	8.49	10.38	33.55	32.06	26.32	26.61	27.84	26.99	14.83	14.88	14.9	RPL17	PREDICTED: 50S ribosomal protein L17, chloroplastic [Ipomoea nil]	Genetic Information Processing	Translation	ko03010//Ribosome	K02879	GO:0009526//plastid envelope;GO:0009532//plastid stroma;GO:0030529//intracellular ribonucleoprotein complex	GO:0003723//RNA binding	GO:0006090//pyruvate metabolic process;GO:0010467//gene expression
G18180	3.56	3.88	5.52	2.23	2.93	2.95	1.64	2.95	1.72	4.38	3.48	4.55	1.91	2.19	1.78	1.94	1.98	2.36	--	PREDICTED: transcription initiation factor TFIID subunit 8 [Ipomoea nil]	Genetic Information Processing	Transcription	ko03022//Basal transcription factors	K14649	-	-	-
G18182	14.98	12.8	16	16.73	15.66	15.14	5.33	6.79	8.49	18.73	16.33	15.37	11.41	15.2	12.45	8.28	7.44	6.55	At5g06060	PREDICTED: tropinone reductase homolog At5g06060-like [Ipomoea nil]	Metabolism;Metabolism;Metabolism	Global and overview maps;Global and overview maps;Biosynthesis of other secondary metabolites	ko01100//Metabolic pathways;ko01110//Biosynthesis of secondary metabolites;ko00960//Tropane, piperidine and pyridine alkaloid biosynthesis	K08081;K08081;K08081	GO:0044444//cytoplasmic part	GO:0003824//catalytic activity	-
G18183	37.16	33.54	32.81	25.16	20.33	22.58	146.85	142.71	139.19	21.09	22.97	22.39	19.81	24.74	23.17	142.72	128.92	127.18	CYP72A15	PREDICTED: cytochrome P450 CYP72A219-like [Ipomoea nil]	-	-	-	-	-	-	-
G18195	3.18	3.15	2.75	9.71	6.86	7.41	12.06	8.53	8.68	1.39	1.9	2.96	6.05	5.97	6.16	10.25	12.85	10.74	HSFA4D	PREDICTED: heat stress transcription factor A-4c-like [Ipomoea nil]	-	-	-	-	GO:0043231//intracellular membrane-bounded organelle	GO:0001071//nucleic acid binding transcription factor activity;GO:0003677//DNA binding	GO:0006950//response to stress;GO:0010468//regulation of gene expression
G18197	16.14	18.36	15.08	12.09	15.97	13.66	7.58	6.2	5.51	24.59	20.25	21.86	16.81	17.21	17.79	9.29	5.68	7.41	At2g44920	PREDICTED: thylakoid lumenal 15 kDa protein 1, chloroplastic [Ipomoea nil]	-	-	-	-	GO:0031978//plastid thylakoid lumen;GO:0044434//chloroplast part	GO:0005488//binding	GO:0006090//pyruvate metabolic process;GO:0006633//fatty acid biosynthetic process;GO:0006739//NADP metabolic process;GO:0006779//porphyrin-containing compound biosynthetic process;GO:0006950//response to stress;GO:0009617//response to bacterium;GO:0009893//positive regulation of metabolic process;GO:0016109//tetraterpenoid biosynthetic process
G18205	4.91	4.82	4.31	4.22	3.52	3.26	1.98	1.67	1.54	3.71	5.41	5.1	3.19	3.07	4.97	1.38	1.05	1.52	mrd1	PREDICTED: glycine-rich RNA-binding protein 4, mitochondrial [Ipomoea nil]	-	-	-	-	-	-	-
G18220	0.77	2.25	1.3	2.95	0.8	4.36	6.62	5.21	6.76	3.31	0.68	2.04	2.13	2.39	1.48	6.5	4.91	3.7	MUR4	PREDICTED: UDP-arabinose 4-epimerase 1-like [Ipomoea nil]	Metabolism;Metabolism	Global and overview maps;Carbohydrate metabolism	ko01100//Metabolic pathways;ko00520//Amino sugar and nucleotide sugar metabolism	K12448;K12448	-	GO:0016857//racemase and epimerase activity, acting on carbohydrates and derivatives;GO:0048037//cofactor binding	GO:0019318//hexose metabolic process
G18228	10.79	10.68	10.44	12.48	14.45	11.89	19.3	22.06	23.25	16.88	18.34	18.4	7.58	8.69	8.72	40.06	35.59	38.63	tag	PREDICTED: dual specificity protein kinase splA-like [Nicotiana tomentosiformis]	Genetic Information Processing	Replication and repair	ko03410//Base excision repair	K01246	-	GO:0003824//catalytic activity	GO:0006281//DNA repair
G18246	0.74	1.05	0	1.25	1.54	0.39	1.92	3.52	3.11	0.89	1.29	1.03	0.84	0.61	0.73	3.66	4.17	3.85	tag	PREDICTED: dual specificity protein kinase splA-like [Nicotiana tomentosiformis]	Genetic Information Processing	Replication and repair	ko03410//Base excision repair	K01246	-	-	-
G18247	20.6	19.47	20.08	15.37	19.28	18.86	6.83	8.11	7.35	20.13	18.22	18.85	19.78	20.39	18.92	6.97	6.06	7.93	Os06g0675700	PREDICTED: alpha-glucosidase-like [Ipomoea nil]	Metabolism;Metabolism;Metabolism	Global and overview maps;Carbohydrate metabolism;Carbohydrate metabolism	ko01100//Metabolic pathways;ko00500//Starch and sucrose metabolism;ko00052//Galactose metabolism	K01187;K01187;K01187	-	-	-
G18252	0.75	0.72	1.81	3.15	3.9	3.41	0	0	0	3.09	0.87	1.61	1.47	0.91	0.84	0	0.5	0	--	PREDICTED: ankyrin repeat-containing protein NPR4-like isoform X1 [Ipomoea nil]	-	-	-	-	-	-	-
G18268	2.72	3.84	3.27	2.64	4.47	3.49	1.81	1.07	1.5	3.8	4.18	2.84	3.33	2.41	2.05	1.7	1.43	1.43	ORRM1	PREDICTED: glycine-rich RNA-binding protein 4, mitochondrial [Ipomoea nil]	-	-	-	-	-	-	-
G18284	37.34	39.18	47.47	20.02	19.54	19.39	14.19	14.42	15.83	52.08	48.05	47.64	39.93	39.64	37.96	20	17.29	17.26	YSL1	PREDICTED: metal-nicotianamine transporter YSL1-like isoform X2 [Ipomoea nil]	-	-	-	-	-	-	-
G18288	7.56	9.77	8.91	4.21	3.86	4.11	3.12	2.52	2.86	11	10.83	8.55	9.92	10.51	8.2	2.39	4.25	3.73	YSL1	PREDICTED: metal-nicotianamine transporter YSL1-like isoform X2 [Ipomoea nil]	-	-	-	-	-	-	-
G18298	0.17	0.09	0.06	0.19	0.18	0.36	0.35	0.46	0.13	0.28	0	0.16	0.23	0.33	0.17	0.4	0.46	0.34	--	-	-	-	-	-	-	-	-
G183	5.11	5.3	7.05	1.34	0.9	1.14	0.35	0.57	0.49	3.5	4.08	4.96	2.23	1.54	1.15	0.34	0	0.25	--	metallothionein-like protein [Ipomoea batatas]	-	-	-	-	-	-	-
G18301	33.35	33.84	29.71	15.95	9.62	13.16	7.03	7.94	13.17	24.2	24.94	27.83	24.59	17.74	27.79	10.27	10.81	13.4	YSL1	PREDICTED: metal-nicotianamine transporter YSL1-like isoform X2 [Ipomoea nil]	-	-	-	-	-	-	-
G18302	29.51	29.19	29.34	40.42	37.96	43.15	60.56	58.4	59.67	22.24	19.44	16.6	18.72	21.9	17.27	44.68	46.25	42.31	AAH2	PREDICTED: allantoate deiminase [Ipomoea nil]	Metabolism	Nucleotide metabolism	ko00230//Purine metabolism	K02083	-	-	-
G18303	6.65	4.28	6.06	3.87	3.05	2.39	23.62	21.9	23.65	2.92	2.19	2.73	3.62	3.92	3.18	18.07	17.3	17.58	MYB3	PREDICTED: myb-related protein 308-like [Ipomoea nil]	Organismal Systems	Environmental adaptation	ko04626//Plant-pathogen interaction	K09422	-	-	-
G18308	6.31	5.87	5.27	1.35	2.56	2.35	1.17	1.41	1.01	8.12	7.56	7.88	3.01	2.09	2.43	0.98	1.02	1.08	OsI_13745	PREDICTED: CRM-domain containing factor CFM3, chloroplastic/mitochondrial [Ipomoea nil]	-	-	-	-	-	-	-
G18309	5.49	3.87	4.15	7.95	6.57	7.61	11.92	9.88	12.46	5.13	2.65	3.8	4.9	3.53	4.3	10.64	8.15	8.2	AAH1	PREDICTED: allantoate deiminase [Ipomoea nil]	Metabolism	Nucleotide metabolism	ko00230//Purine metabolism	K02083	-	GO:0016813//hydrolase activity, acting on carbon-nitrogen (but not peptide) bonds, in linear amidines;GO:0043169//cation binding;GO:0070011//peptidase activity, acting on L-amino acid peptides	GO:0006787//porphyrin-containing compound catabolic process;GO:0009112//nucleobase metabolic process;GO:0010135//ureide metabolic process;GO:0019538//protein metabolic process
G18326	4.67	4.65	4.83	2.42	1.95	1.72	1.38	1.8	0.65	3	2.45	2.42	1.33	1.88	1.67	0.71	1.09	0.84	ZIP5	PREDICTED: zinc transporter 8-like [Ipomoea nil]	-	-	-	-	-	-	-
G18341	2.73	1.63	2.81	1.02	0.84	0.63	2.23	2.34	2.29	5.02	4.42	2.39	1.66	1.54	1.73	2.28	1.74	1.24	--	-	-	-	-	-	-	-	-
G18351	6.39	7.87	7.39	6.8	5.71	6.3	52.31	55.4	54.47	3.82	4.03	4.09	6.39	7.13	7.32	52.59	49.52	52.85	ACS1	PREDICTED: 1-aminocyclopropane-1-carboxylate synthase-like [Ipomoea nil]	Metabolism;Metabolism;Environmental Information Processing;Metabolism	Global and overview maps;Global and overview maps;Signal transduction;Amino acid metabolism	ko01100//Metabolic pathways;ko01110//Biosynthesis of secondary metabolites;ko04016//MAPK signaling pathway - plant;ko00270//Cysteine and methionine metabolism	K20772;K20772;K20772;K20772	-	-	-
G1840	3.58	3.72	5.78	13.65	13.26	10.87	5.22	4.59	5.43	3.82	5.19	3.45	20.79	6.44	7.59	4.55	5.11	4.58	CYP707A2	PREDICTED: abscisic acid 8'-hydroxylase 4-like [Ipomoea nil]	Metabolism	Metabolism of terpenoids and polyketides	ko00906//Carotenoid biosynthesis	K09843	-	GO:0016491//oxidoreductase activity;GO:0046906//tetrapyrrole binding;GO:0046914//transition metal ion binding	GO:0044710//single-organism metabolic process
G18414	12.11	12.95	13.13	10.08	12.21	11.53	69.13	66.36	69.53	11.78	11.62	13.56	13.34	12.38	11.41	65.58	65.82	68.42	RBL1	PREDICTED: RHOMBOID-like protein 2 [Ipomoea nil]	-	-	-	-	-	-	-
G18416	2.96	3.98	3.61	7.96	5.9	8.53	3.85	4.57	4.42	2.37	2.47	2.1	5.45	6.62	5.39	3.19	4.79	3.96	PAP1	purple acid phosphatase precursor [Ipomoea batatas]	-	-	-	-	-	-	-
G1842	135.8	136.27	133.13	95.41	102.64	104.64	29.17	24.81	32.4	53.59	51.52	53.27	63.41	63.92	67.09	21.83	20.76	21.32	BZIP44	PREDICTED: bZIP transcription factor 44-like [Ipomoea nil]	-	-	-	-	-	-	-
G18425	8.2	7.19	7.7	9.84	6.05	8.37	44	43.69	44.51	6.13	7.8	8.55	10.58	8.56	10.1	37.76	48.86	44.92	RBL1	PREDICTED: RHOMBOID-like protein 2 [Ipomoea nil]	-	-	-	-	GO:0031224//intrinsic component of membrane	-	GO:0019538//protein metabolic process
G18431	49.87	40.02	43.63	37.1	35.59	36.51	10.88	7.42	7.39	18.18	19.48	15.14	19.11	19.38	16.65	7.14	9	7.16	Cht5	PREDICTED: chitinase 5-like isoform X2 [Ipomoea nil]	Metabolism;Metabolism	Global and overview maps;Carbohydrate metabolism	ko01100//Metabolic pathways;ko00520//Amino sugar and nucleotide sugar metabolism	K01183;K01183	-	-	-
G18433	21.44	21.95	19.53	24.43	25.5	23.44	8.6	8.27	10.54	35.84	38.5	33.8	45.03	43.98	44.85	15.58	17.74	18.14	HD1	PREDICTED: homeobox protein HD1 [Ipomoea nil]	-	-	-	-	GO:0043231//intracellular membrane-bounded organelle	GO:0001071//nucleic acid binding transcription factor activity;GO:0003677//DNA binding	GO:0000904//cell morphogenesis involved in differentiation;GO:0006355//regulation of transcription, DNA-templated;GO:0007015//actin filament organization;GO:0009834//plant-type secondary cell wall biogenesis;GO:0010053//root epidermal cell differentiation;GO:0010087//phloem or xylem histogenesis;GO:0022610//biological adhesion;GO:0045229//external encapsulating structure organization;GO:0045491//…
G18438	23.59	27.44	22.24	37.67	33.65	36.17	74.46	77.77	71.26	24.52	25.46	28.55	34.54	39.85	37.6	76.65	72.55	73.71	--	Mono-/di-acylglycerol lipase [Theobroma cacao]	-	-	-	-	-	GO:0003824//catalytic activity	GO:0006629//lipid metabolic process
G18440	0	0.09	0	0	0	0	8.95	9.99	9.41	0.09	0	0	0	0	0.11	3.02	1.89	2.31	MYB41	PREDICTED: myb-related protein 308-like [Ipomoea nil]	Organismal Systems	Environmental adaptation	ko04626//Plant-pathogen interaction	K09422	-	-	-
G18450	5.83	5.33	5.57	4.16	4.12	3.67	11.25	12.42	11.58	2.06	3.4	3.54	3.32	3.84	3.71	8.69	9.21	9.45	--	core-2/I-branching enzyme [Medicago truncatula]	-	-	-	-	-	GO:0008194//UDP-glycosyltransferase activity	-
G18462	0.18	0.37	0.19	0.3	0.25	0.35	1.41	1.62	1.99	0.76	1.01	0.78	0.47	0.57	0.15	2.37	3.39	2.61	JMT	PREDICTED: jasmonate O-methyltransferase [Ipomoea nil]	Metabolism;Metabolism	Global and overview maps;Lipid metabolism	ko01110//Biosynthesis of secondary metabolites;ko00592//alpha-Linolenic acid metabolism	K08241;K08241	-	-	-
G18510	31.05	28.75	30.87	23.68	29.12	25.35	10.1	12.23	11.54	24.89	24.56	32.68	19.81	19.55	20.28	12.66	9.71	14.26	PGIC1	PREDICTED: glucose-6-phosphate isomerase, cytosolic isoform X1 [Ipomoea nil]	Metabolism;Metabolism;Metabolism;Metabolism;Metabolism;Metabolism;Metabolism	Global and overview maps;Global and overview maps;Global and overview maps;Carbohydrate metabolism;Carbohydrate metabolism;Carbohydrate metabolism;Carbohydrate metabolism	ko01100//Metabolic pathways;ko01110//Biosynthesis of secondary metabolites;ko01200//Carbon metabolism;ko00500//Starch and sucrose metabolism;ko00010//Glycolysis / Gluconeogenesis;ko00520//Amino sugar and nucleotide sugar metabolism;ko00030//Pentose phosphate pathway	K01810;K01810;K01810;K01810;K01810;K01810;K01810	-	GO:0003824//catalytic activity	GO:0006006//glucose metabolic process;GO:0006090//pyruvate metabolic process
G18526	0.88	1.26	1.26	0.08	0.23	0.51	5.94	8.01	8.36	0.2	1.17	0.79	0.25	0.92	0.08	4.41	3.82	5.6	--	PREDICTED: ankyrin repeat-containing protein At5g02620-like isoform X1 [Ipomoea nil]	-	-	-	-	-	-	-
G18529	24.21	26.25	25.59	25.89	22.88	23.78	10.37	10.45	10.61	25.65	25.9	26.96	23.34	24.73	25.16	12.38	10.27	11.11	NIK3	leucine-rich repeat receptor-like kinase [Ipomoea batatas]	-	-	-	-	GO:0031224//intrinsic component of membrane	GO:0004672//protein kinase activity;GO:0032550//purine ribonucleoside binding	GO:0000226//microtubule cytoskeleton organization;GO:0003006//developmental process involved in reproduction;GO:0006464//cellular protein modification process;GO:0006796//phosphate-containing compound metabolic process;GO:0006950//response to stress;GO:0016032//viral process;GO:0048509//regulation of meristem development
G18532	20.36	21.79	22.32	23.09	25.29	26.25	8.06	11.43	10.32	28.54	28.43	28.7	23.22	26.16	26.1	10.64	11.27	8.79	NIK3	leucine-rich repeat receptor-like kinase [Ipomoea batatas]	-	-	-	-	GO:0031224//intrinsic component of membrane	GO:0004672//protein kinase activity;GO:0032550//purine ribonucleoside binding	GO:0000226//microtubule cytoskeleton organization;GO:0003006//developmental process involved in reproduction;GO:0006464//cellular protein modification process;GO:0006796//phosphate-containing compound metabolic process;GO:0006950//response to stress;GO:0016032//viral process;GO:0048509//regulation of meristem development
G1854	0.98	0.93	0.91	0.62	0.47	0.84	2.59	2.21	1.82	0.75	0.75	0.75	1	0.46	1	2.44	2.54	2.17	--	SPla/RYanodine receptor domain-containing protein [Theobroma cacao]	-	-	-	-	-	-	-
G18545	9.74	8.83	11.84	10.16	12.78	10.68	2.92	4.42	2.75	8.83	10.72	11.31	8.71	9.31	8.66	2.47	3.19	2.84	--	PREDICTED: uncharacterized protein LOC109194118 [Ipomoea nil]	-	-	-	-	-	-	-
G18567	8.74	6.19	7.82	8.49	9.53	9.39	22.02	26.48	24.17	14.98	11.93	16.02	10.56	15.03	14.96	41.56	54.12	49.84	--	PREDICTED: F-box/kelch-repeat protein At1g67480 [Erythranthe guttata]	-	-	-	-	-	-	-
G18568	3.52	3.31	1.86	1.62	2.67	1.91	0.49	0.79	0.69	3.24	5.13	2.51	2.13	1.39	1.42	0.19	0.28	0.14	--	-	-	-	-	-	-	-	-
G18569	5.94	7.73	7.08	5.92	6.25	5.74	0.91	1.77	0.48	8.55	6.89	12.11	5.6	3.17	2.48	0.5	0.79	1.15	--	-	-	-	-	-	-	-	-
G18573	10.25	9.74	9.98	5.92	6.34	7.52	4.69	4.18	3.13	10.2	10.07	9.39	6.39	7.36	8.15	4.82	4.12	4.34	At3g48460	PREDICTED: GDSL esterase/lipase At3g48460-like [Ipomoea nil]	-	-	-	-	-	-	-
G18585	8.87	7.85	7.46	4.62	7.42	6.1	2.32	4.55	3.51	7.33	6.24	8.1	7.71	7.28	6.36	4.35	3.14	2.76	At1g67720	PREDICTED: probable LRR receptor-like serine/threonine-protein kinase At1g67720 isoform X2 [Ipomoea nil]	-	-	-	-	-	-	-
G18589	11.34	14.76	11.64	11.39	11.67	10.91	6.98	5.39	5.17	12.44	12.63	14	9.49	12.04	10.19	3.8	4.27	4.26	MED28	PREDICTED: mediator of RNA polymerase II transcription subunit 28 isoform X1 [Ipomoea nil]	-	-	-	-	-	-	-
G18596	35.35	32.67	31.36	15.04	15.41	12.1	9.91	11.08	8.91	22.83	23.3	22.05	17.96	19.69	20.1	9.53	8.84	9.51	UTR3	PREDICTED: UDP-galactose/UDP-glucose transporter 3 [Ipomoea nil]	-	-	-	-	GO:0031224//intrinsic component of membrane	-	GO:0044763//single-organism cellular process
G18605	3.56	4.17	3.88	7.47	9.81	8.28	2.02	2.22	0.85	7.81	8.93	9.49	5.22	7.71	6.92	2.05	2.49	3.42	ATHB-13	PREDICTED: homeobox-leucine zipper protein ATHB-13-like [Ipomoea nil]	-	-	-	-	-	-	GO:0010467//gene expression;GO:0034645//cellular macromolecule biosynthetic process
G18609	6.33	6.33	9.34	5.93	8.47	7.19	3.49	2.54	2.18	6.11	9.67	8.87	7	8.08	7.36	2.74	2.75	3.48	IDM3	PREDICTED: increased DNA methylation 3-like [Ipomoea nil]	-	-	-	-	-	-	-
G18613	16.93	16.49	16.59	13.52	15.93	16.77	6.04	6.88	6.62	17.75	18.64	20.08	15.18	15.86	15.8	5.78	4.44	4.98	At1g67720	PREDICTED: probable LRR receptor-like serine/threonine-protein kinase At1g67720 isoform X2 [Ipomoea nil]	-	-	-	-	-	-	-
G1862	1.49	1.47	1.75	2.67	1.71	2.13	3.22	3.41	3.63	2.7	1.59	2.88	3.47	2.61	1.87	3.97	7.05	5.28	KIN4A	PREDICTED: kinesin-like protein KIN-4A isoform X2 [Ipomoea nil]	-	-	-	-	-	-	-
G18622	59.09	61.12	60.11	56.85	58.82	59.99	23.66	24.57	25.51	82.35	95.19	91.18	81.35	90.31	85.72	24.35	26.77	27.9	R1	PREDICTED: alpha-glucan water dikinase, chloroplastic-like [Ipomoea nil]	-	-	-	-	GO:0009526//plastid envelope;GO:0009532//plastid stroma	GO:0004672//protein kinase activity;GO:0032550//purine ribonucleoside binding;GO:0043169//cation binding	GO:0005982//starch metabolic process;GO:0006468//protein phosphorylation;GO:0009409//response to cold;GO:0048511//rhythmic process
G18623	2.55	3.64	1.61	1.55	2.3	2.19	0.72	0.89	0.41	2.6	1.55	1.42	2.1	1.64	0.64	0.6	0.34	0.55	AIRP2	PREDICTED: peroxisome biogenesis factor 10-like isoform X4 [Ipomoea nil]	-	-	-	-	-	-	-
G18630	4.94	5.1	4.41	2.96	2.97	2.77	0.55	0.9	0.87	4.57	3.41	4.71	2.16	2.07	1.66	1.53	1.52	1.66	At1g48100	PREDICTED: polygalacturonase At1g48100-like [Ipomoea nil]	-	-	-	-	-	GO:0016787//hydrolase activity	GO:0044238//primary metabolic process;GO:0045229//external encapsulating structure organization
G18635	13.86	10.45	10.71	12.1	14.65	12.86	2.57	6.86	5.63	19.37	22.08	22.12	14.43	16.04	12.11	3.67	5.77	8.09	--	-	-	-	-	-	-	-	-
G18638	3.04	3.78	4.43	3.37	3.09	2.77	1.62	1.35	0.85	3.33	3.96	4.38	3.73	3.13	2.94	1.41	1.94	1.19	--	PREDICTED: UPF0396 protein CG6066 [Sesamum indicum]	-	-	-	-	-	-	-
G18657	2.33	1.7	1.34	3.82	2.71	2.26	14.52	16.25	12.52	1.67	2.39	1.4	2.04	3.24	3.06	9.39	10.5	7.63	PCMP-H51	PREDICTED: uncharacterized protein LOC109154827 [Ipomoea nil]	-	-	-	-	-	-	-
G1869	1.46	1.65	0.76	2.54	1.12	1.07	2.75	4.15	2.61	0.59	0.15	0.48	0.3	1.42	1.2	3.46	2.27	2.77	TAF4B	PREDICTED: transcription initiation factor TFIID subunit 4b-like [Ipomoea nil]	Genetic Information Processing	Transcription	ko03022//Basal transcription factors	K03129	-	GO:0046983//protein dimerization activity	GO:0032774//RNA biosynthetic process
G18693	23.24	23.19	25.02	19.46	21.34	17.5	8.18	7.95	6.9	18.42	21.7	23.22	21.22	19.12	20.36	9.8	7.04	10	PP2A	PREDICTED: serine/threonine-protein phosphatase PP2A catalytic subunit [Ipomoea nil]	Genetic Information Processing;Cellular Processes	Translation;Transport and catabolism	ko03015//mRNA surveillance pathway;ko04136//Autophagy - other eukaryotes	K04382;K04382	-	GO:0003824//catalytic activity	GO:0006796//phosphate-containing compound metabolic process
G18703	15.98	15.96	18.44	14.44	14.35	14.89	7.79	8.97	8.24	15.26	17.09	18.02	12.73	12.46	13.87	8.14	8.62	7.75	PPRD2	PREDICTED: polyprenol reductase 2-like [Ipomoea nil]	-	-	-	-	-	-	-
G18706	29.33	31.49	30.67	21.96	20.85	23.1	11.29	10.44	11.07	26.54	26.48	23.54	27.01	25.89	23.61	11	11.08	11.06	LRK10L-1.5	PREDICTED: LEAF RUST 10 DISEASE-RESISTANCE LOCUS RECEPTOR-LIKE PROTEIN KINASE-like 1.5 [Ipomoea nil]	-	-	-	-	-	-	-
G1871	1.46	1.44	1.37	0.61	1.55	1.14	2.69	2.78	3.24	0.87	1.19	1.04	0.61	0.42	0.85	1.98	1.95	2.73	TAF4B	PREDICTED: transcription initiation factor TFIID subunit 4b-like [Ipomoea nil]	Genetic Information Processing	Transcription	ko03022//Basal transcription factors	K03129	-	-	-
G18711	0.67	0.48	0.19	0.35	1.06	1.29	21.22	23.32	22.22	1.17	1.03	1.47	0.81	1.23	1.07	45.57	45.39	44.95	RVE1	Myb family transcription factor [Ipomoea nil]	-	-	-	-	-	-	-
G18712	9.69	11.52	13.12	9.63	9.49	8.22	2.77	5.92	3.88	12.3	11.79	13.03	12.52	10.72	8.38	3.16	2.73	3.94	--	PREDICTED: tetratricopeptide repeat protein 38 isoform X2 [Ipomoea nil]	-	-	-	-	-	-	-
G18714	27.27	19.34	20.1	22.2	17.8	17.03	8.14	7.71	5.11	33.97	28.96	32.31	32.72	27.97	28.07	12.05	12.47	10.46	MGST3	PREDICTED: microsomal glutathione S-transferase 3-like [Ipomoea nil]	Metabolism	Metabolism of other amino acids	ko00480//Glutathione metabolism	K00799	-	-	-
G18715	37.85	36.77	32.86	29.43	24.09	26.5	83.17	82.14	81.25	59.95	66.01	60.31	18.95	21.4	19.45	131.1	125.34	130.11	--	PREDICTED: signal transducer and activator of transcription B-like [Arachis ipaensis]	-	-	-	-	-	-	-
G18719	2.11	1.64	1.97	9.18	8.44	9.3	20.45	24.36	23.64	2.76	2.29	2.88	11.7	7.97	10.6	15.49	16.69	13.68	PCMP-H51	PREDICTED: pentatricopeptide repeat-containing protein At1g59720, chloroplastic/mitochondrial [Ipomoea nil]	-	-	-	-	GO:0009536//plastid	-	GO:0009451//RNA modification
G18726	0.48	0.47	0.28	0.55	0.52	0	7.62	10.62	9.1	0.44	0	0.59	0	0	0.26	5.51	8.18	4.83	--	hypothetical protein A4A49_24482 [Nicotiana attenuata]	-	-	-	-	-	-	-
G1873	0.22	0.74	0.64	1	1.06	1.12	3.35	4.39	2.43	0.4	0.78	0.54	1.88	1.84	0.76	1.58	2.21	2.52	--	-	-	-	-	-	-	-	-
G18730	9.52	8.39	8.04	2.78	2.7	2.35	6.41	7.76	6.94	9.72	9.44	9.2	3.14	3.14	2.46	7.4	6.76	8.13	JGB	PREDICTED: uncharacterized WD repeat-containing protein alr2800-like [Nicotiana tabacum]	-	-	-	-	-	-	-
G18749	0.6	0.86	1.03	0.34	0.12	0.26	2.38	1.27	1.63	0.15	0.1	0.08	0.06	0.08	0	0.31	0.84	1.09	UGT74B1	PREDICTED: UDP-glycosyltransferase 74B1-like isoform X2 [Ipomoea nil]	Metabolism;Metabolism;Metabolism;Metabolism	Global and overview maps;Global and overview maps;Amino acid metabolism;Biosynthesis of other secondary metabolites	ko01110//Biosynthesis of secondary metabolites;ko01210//2-Oxocarboxylic acid metabolism;ko00380//Tryptophan metabolism;ko00966//Glucosinolate biosynthesis	K11820;K11820;K11820;K11820	-	GO:0035251//UDP-glucosyltransferase activity	GO:0009617//response to bacterium;GO:0009683//indoleacetic acid metabolic process;GO:0019758//glycosinolate biosynthetic process;GO:0048588//developmental cell growth
G18758	7.03	8.04	7.98	6.54	9.1	9.72	3.87	3.54	3.53	9.21	9	8.56	8.01	9.88	9.39	3.14	3.45	3.92	ATL46	PREDICTED: RING-H2 finger protein ATL46-like isoform X1 [Ipomoea nil]	-	-	-	-	-	-	-
G18762	0	0	0	0	0	0.17	2.31	2.46	1.81	0	0.14	0.32	0.24	0.43	0	0.99	1.06	1.62	At1g70260	PREDICTED: WAT1-related protein At1g70260-like [Ipomoea nil]	-	-	-	-	-	-	-
G18782	4.11	4	3.42	3.91	3.17	2.67	0.96	1.4	1.95	5.55	5.37	6.22	4.97	5.03	4.39	2.38	1.79	1.81	BHLH130	PREDICTED: transcription factor bHLH130-like [Capsicum annuum]	-	-	-	-	-	-	-
G18795	16.48	19.54	25.97	21.32	18.9	23.74	11.76	11.09	7.73	22.81	21.61	26.07	19.26	22.02	28.05	10.96	13.61	10.54	--	PREDICTED: transcription factor IIIA [Ipomoea nil]	-	-	-	-	-	-	-
G18798	0.29	0.28	0.5	0.66	1.54	2.05	37.71	41.63	34.58	0.52	0.51	0.35	3.12	1.7	2.42	31.87	36.2	28.64	--	hypothetical protein MANES_06G100300 [Manihot esculenta]	-	-	-	-	-	-	-
G188	5.93	4.2	5.7	7.71	7.63	4.17	3.29	2.27	1.8	4.74	6.03	5.51	4.95	4.15	5.78	2.02	1.32	1.65	At4g21705	PREDICTED: pentatricopeptide repeat-containing protein At4g21705, mitochondrial-like isoform X1 [Ipomoea nil]	-	-	-	-	-	-	-
G1880	19.19	22.29	20.16	17.11	15.16	14.04	9.89	7.65	9.62	18.73	21.37	17.92	15.64	19.5	17.24	8.04	7.9	7.17	--	PREDICTED: A-kinase anchor protein 17A [Nicotiana attenuata]	-	-	-	-	-	-	-
G18806	14.5	10.72	12.06	27.69	27.68	28.25	16.48	13.53	13.62	29.34	30.9	25.26	19.95	18.47	20.27	15.43	13.55	13.74	--	PREDICTED: uncharacterized protein LOC109154837 [Ipomoea nil]	-	-	-	-	-	-	-
G18808	1.19	1.18	1.26	0.83	0.75	1.1	11.08	12.6	13.05	1.66	1.8	1.3	2.16	1.91	2.22	9.27	9.71	11.54	--	PREDICTED: beta-1,4-mannosyl-glycoprotein 4-beta-N-acetylglucosaminyltransferase [Daucus carota subsp. sativus] [Daucus carota]	Metabolism;Metabolism	Global and overview maps;Glycan biosynthesis and metabolism	ko01100//Metabolic pathways;ko00510//N-Glycan biosynthesis	K00737;K00737	-	-	-
G18851	0	0.15	0	0.35	0	0.47	1.53	0.47	0.42	0	0	0	0	0.15	0	1.3	1.01	1.09	--	rRNA intron-encoded homing endonuclease, partial [Cenchrus americanus]	-	-	-	-	-	-	-
G1886	8.23	11.28	5.92	0.58	0.82	1.55	0.8	0.78	1.4	3.67	4.18	3.09	13.9	7.98	8.11	0.3	0.23	0.89	SCPL17	PREDICTED: serine carboxypeptidase-like 12 isoform X4 [Ipomoea nil]	-	-	-	-	-	-	-
G18862	12.77	13.67	12.58	4.59	5.48	5.46	6.88	6.74	7.58	12.6	12.51	12.64	5.18	4.82	5.19	3.96	5.13	6.05	--	PREDICTED: uncharacterized protein LOC109180199 [Ipomoea nil]	-	-	-	-	-	-	-
G18873	2.35	2.08	2.37	3.59	2.66	2.53	15.2	14.14	15.71	2.4	1.95	2.82	1.37	1.95	2.74	6.99	6.64	6.16	--	PREDICTED: uncharacterized protein LOC109180587 isoform X1 [Ipomoea nil]	Metabolism;Metabolism	Global and overview maps;Glycan biosynthesis and metabolism	ko01100//Metabolic pathways;ko00510//N-Glycan biosynthesis	K00737;K00737	-	-	-
G18890	24.91	23.91	20.43	27.53	23.35	21.74	4.9	5.34	4.91	32.58	32.72	29.55	24.82	20.21	21.54	6.27	6.83	6.2	NRT2.5	DNAJ heat shock N-terminal domain-containing protein [Theobroma cacao]	-	-	-	-	-	-	-
G18893	87.35	81.75	76.56	35.74	32.51	33.9	89.46	89.47	86.79	112.53	113.42	101.62	37.55	42.6	41.63	70.75	74.05	68.13	BCA1	PREDICTED: carbonic anhydrase 2-like [Ipomoea nil]	Metabolism	Energy metabolism	ko00910//Nitrogen metabolism	K01673	-	GO:0003824//catalytic activity;GO:0046914//transition metal ion binding	GO:0044699//single-organism process
G18894	11.5	15.46	16.16	0	0	0	3.68	1.74	4.1	0	0	0	0	0	0	7.33	6.04	4.7	NRT2.5	PREDICTED: high affinity nitrate transporter 2.7 isoform X1 [Ipomoea nil]	Metabolism	Energy metabolism	ko00910//Nitrogen metabolism	K02575	-	-	-
G18895	3.58	3.97	3.14	3.12	2.67	2.11	1.49	1.36	1.39	2.54	3.24	3.61	0.92	1.72	1.16	1.74	1.05	1.53	BCA1	PREDICTED: uncharacterized protein LOC109180569 [Ipomoea nil]	-	-	-	-	-	-	-
G18900	1.49	0.89	0.21	1.47	0.98	1.57	1.16	2.25	5.04	0.17	1.11	0	0.21	0.9	0.22	4.82	3.53	4.18	Os02g0134400	PREDICTED: L-aspartate oxidase, chloroplastic-like isoform X1 [Ipomoea nil]	Metabolism;Metabolism;Metabolism	Global and overview maps;Amino acid metabolism;Metabolism of cofactors and vitamins	ko01100//Metabolic pathways;ko00250//Alanine, aspartate and glutamate metabolism;ko00760//Nicotinate and nicotinamide metabolism	K00278;K00278;K00278	-	-	-
G18904	1.59	1.03	0.94	1.31	1.41	1.28	15.81	15.83	16.79	1.5	1.77	1.62	1.24	1.99	1.9	26.51	26.99	30.53	RFS5	PREDICTED: probable galactinol--sucrose galactosyltransferase 5 [Ipomoea nil]	Metabolism	Carbohydrate metabolism	ko00052//Galactose metabolism	K06617	-	-	-
G18912	150.61	135.2	136.44	60.33	51.22	53.19	182.4	166.39	173.24	305.43	298.43	307.91	127.91	128.33	121.95	239.87	240.79	251.16	BCA1	PREDICTED: carbonic anhydrase 2-like [Ipomoea nil]	Metabolism	Energy metabolism	ko00910//Nitrogen metabolism	K01673	-	GO:0003824//catalytic activity;GO:0046914//transition metal ion binding	GO:0044699//single-organism process
G18924	5.51	6.28	6.23	7.87	10.38	8.58	2.14	3.11	1.76	9.73	9.21	9.68	6.09	6.58	5.41	4.97	3.6	5.28	CSLC4	PREDICTED: xyloglucan glycosyltransferase 4-like isoform X2 [Ipomoea nil]	-	-	-	-	-	-	-
G18925	121.44	118.3	121.89	102.32	105	102.5	44.31	39.59	42.75	77.53	77.39	75.2	96.12	97.9	98.5	38.08	34.93	40.04	At3g28050	PREDICTED: WAT1-related protein At3g28050-like [Ipomoea nil]	-	-	-	-	GO:0031224//intrinsic component of membrane	GO:0005215//transporter activity	GO:0044763//single-organism cellular process
G18926	24.39	24.85	25.53	31.9	30.25	32.04	110.5	109.87	108.93	36.26	37.24	34.65	34.72	34.82	34.06	95.46	94.9	99.78	GLC1	PREDICTED: glucan endo-1,3-beta-glucosidase [Ipomoea nil]	-	-	-	-	-	GO:0016787//hydrolase activity	GO:0008152//metabolic process
G18945	0.16	0.07	0.29	1.24	0.74	0.31	0.41	1.37	1.18	0.63	0.53	0.74	0.27	0.37	1.19	1.68	1.46	1.87	ABCB15	PREDICTED: ABC transporter B family member 15 [Ipomoea nil]	Environmental Information Processing	Membrane transport	ko02010//ABC transporters	K05658	GO:0031224//intrinsic component of membrane	GO:0042626//ATPase activity, coupled to transmembrane movement of substances	GO:0015893//drug transport;GO:0044763//single-organism cellular process
G18950	0.05	0.2	0.22	0.05	0.15	0.16	0.92	1.25	1.14	0.08	0.12	0.19	0.05	0.05	0.12	0.31	0.67	0.84	SAP12	PREDICTED: zinc finger AN1 domain-containing stress-associated protein 12 [Ipomoea nil]	-	-	-	-	-	GO:0046872//metal ion binding	GO:0001101//response to acid chemical;GO:0006950//response to stress;GO:0009628//response to abiotic stimulus;GO:0009755//hormone-mediated signaling pathway;GO:0014070//response to organic cyclic compound
G18951	0	0.53	0.29	0.88	0.84	0.43	1	0.55	1.4	0.81	0.65	0.44	1.05	0.73	0.78	2.36	1.63	1.3	ABCB15	PREDICTED: ABC transporter B family member 15 [Ipomoea nil]	Environmental Information Processing	Membrane transport	ko02010//ABC transporters	K05658	-	-	-
G18954	0.37	0.53	0.32	1.25	0.39	0.09	54.86	56.23	52.39	0.16	1.18	0.11	0.74	1.08	0.73	44.72	38.35	35.79	--	PREDICTED: uncharacterized protein LOC100261167 [Vitis vinifera]	-	-	-	-	-	-	-
G18970	0.95	0.43	0.34	0.23	0.25	0.57	2.58	1.55	1.97	0.43	0.64	0.35	0.61	0.49	0.32	1.55	0.7	0.87	--	PREDICTED: protein PFC0760c-like isoform X3 [Ipomoea nil]	-	-	-	-	-	-	-
G18973	0.82	1.15	1.49	1.15	1.84	2.99	15.39	16.44	14.28	1.31	1.02	0.89	2.04	1.58	2.46	16.15	16.16	14.29	--	PREDICTED: cyclic dof factor 2 [Ipomoea nil]	-	-	-	-	-	-	-
G18976	8.72	8.48	8.38	6.54	6.12	5.97	3.33	4.49	3.51	6.11	8.55	5.22	5.07	3.79	3.63	2.95	3.83	3	--	-	-	-	-	-	-	-	-
G18981	14.81	13.41	13.52	37.01	41.28	41.01	127.47	130.11	133.65	13.66	12.24	13.02	34.72	33.35	34.32	108.96	116.4	114.63	EXO70E2	PREDICTED: exocyst complex component EXO70B1-like isoform X2 [Ipomoea nil]	-	-	-	-	-	-	-
G18989	5.42	5.81	4.02	4.19	5.2	3.87	0.96	2.44	1.35	5.01	6.51	4.37	4.67	4.25	4.99	2.9	1.8	1.76	At3g02290	PREDICTED: E3 ubiquitin-protein ligase At3g02290-like [Ipomoea nil]	-	-	-	-	-	-	-
G18999	0.29	0.16	0.06	0.05	0.09	0.25	4.45	4.2	4.52	0.15	0.1	0.1	0.71	0.42	0.56	2.28	2.7	2.54	HIR2	PREDICTED: hypersensitive-induced response protein 2 isoform X2 [Ipomoea nil]	-	-	-	-	-	-	-
G19037	5.83	6.27	6.05	10.58	14.7	14.89	7.78	9.64	6.55	12.24	13.74	12.42	11	8.38	8.89	2.67	4.57	4.08	ABCB19	PREDICTED: ABC transporter B family member 19 isoform X3 [Gossypium raimondii]	Environmental Information Processing	Membrane transport	ko02010//ABC transporters	K05658	-	-	-
G19038	9.76	9.37	7.77	21.09	19.85	22.25	15.47	11.6	13.41	16.23	17.91	16.12	13.25	14.16	15.53	8.23	7.25	7.39	ABCB19	PREDICTED: ABC transporter B family member 19 [Ipomoea nil]	Environmental Information Processing	Membrane transport	ko02010//ABC transporters	K05658	GO:0016020//membrane	GO:0042626//ATPase activity, coupled to transmembrane movement of substances	GO:0007389//pattern specification process;GO:0008152//metabolic process;GO:0009605//response to external stimulus;GO:0009639//response to red or far red light;GO:0009734//auxin-activated signaling pathway;GO:0009926//auxin polar transport;GO:0010053//root epidermal cell differentiation;GO:0016043//cellular component organization;GO:0016049//cell growth;GO:0048437//floral organ development;GO:0048…
G19041	1.14	1.67	1.07	0	0	1.04	3.96	4.86	4.17	0.36	0.22	0	0.74	0.19	0	2.02	3.41	2.52	CYP82C4	PREDICTED: cytochrome P450 CYP82D47-like [Ipomoea nil]	-	-	-	-	-	GO:0016491//oxidoreductase activity;GO:0046872//metal ion binding	GO:0008152//metabolic process
G19049	10.95	8.64	9.85	6.2	5.46	4.61	3.51	4.14	4.09	5.55	3.9	4.43	5.48	2.43	3.43	1.83	2.89	1.79	WOX8	PREDICTED: WUSCHEL-related homeobox 8-like [Ipomoea nil]	-	-	-	-	-	-	-
G19051	145.22	165.24	159.46	1.11	1.05	1.32	1.88	0.66	2.51	0	0	0.2	0.56	0.96	0	0.39	1.93	1.08	TR1	PREDICTED: tropinone reductase homolog [Ipomoea nil]	Metabolism;Metabolism;Metabolism	Global and overview maps;Global and overview maps;Biosynthesis of other secondary metabolites	ko01100//Metabolic pathways;ko01110//Biosynthesis of secondary metabolites;ko00960//Tropane, piperidine and pyridine alkaloid biosynthesis	K08081;K08081;K08081	-	-	-
G19066	6.59	8.36	8.71	5.7	3.87	4.29	1.68	2.25	2.27	3.04	2.61	3.57	2.06	3.13	3.04	1	0.76	1.39	MTP12	PREDICTED: zinc transporter 5 [Ipomoea nil]	-	-	-	-	-	-	GO:0044763//single-organism cellular process;GO:0044765//single-organism transport
G19078	11.89	11.29	12.11	27.62	26.71	26.53	483.99	463.93	474.3	12.84	11.14	12.35	25.85	24.09	23.48	279.69	280.47	273.56	GATL9	PREDICTED: probable galacturonosyltransferase-like 6 [Ipomoea nil]	-	-	-	-	GO:0031224//intrinsic component of membrane;GO:0043231//intracellular membrane-bounded organelle	GO:0008194//UDP-glycosyltransferase activity	GO:0000271//polysaccharide biosynthetic process;GO:0009755//hormone-mediated signaling pathway
G19099	3.32	3.36	2.84	3.11	3.21	3.48	9.24	9.68	9.03	1.68	1.43	1.41	1.75	2.27	2.05	4.83	4.9	4.23	--	PREDICTED: protein PFC0760c-like isoform X3 [Ipomoea nil]	-	-	-	-	-	-	-
G19100	1.14	1.57	0.82	1.85	2.57	2.58	7.4	7.77	7.71	1.21	1.58	1.89	1.53	1.8	1.93	4.82	5.08	4.85	GAUT13	PREDICTED: protein MICRORCHIDIA 2-like isoform X2 [Camelina sativa]	-	-	-	-	GO:0031224//intrinsic component of membrane;GO:0042995//cell projection;GO:0043231//intracellular membrane-bounded organelle	GO:0008194//UDP-glycosyltransferase activity	GO:0000904//cell morphogenesis involved in differentiation;GO:0045489//pectin biosynthetic process;GO:0048229//gametophyte development
G19102	5.11	2.64	3.68	6.07	5.66	3.7	10.72	15.43	11.24	3.79	3.78	4	5.61	5.02	3.23	10.26	11.66	10.44	GAUT13	PREDICTED: probable galacturonosyltransferase 13 isoform X2 [Ipomoea nil]	-	-	-	-	-	GO:0008194//UDP-glycosyltransferase activity	-
G19110	30.4	31.4	30.59	50	49.52	45.63	187.39	195.49	202.17	21.45	17.29	17.9	42.18	45.54	41.77	124.9	125.32	121.78	UGD5	uridine diphosphate glucose dehydrogenase [Ipomoea batatas]	Metabolism;Metabolism;Metabolism;Metabolism	Global and overview maps;Carbohydrate metabolism;Carbohydrate metabolism;Carbohydrate metabolism	ko01100//Metabolic pathways;ko00520//Amino sugar and nucleotide sugar metabolism;ko00040//Pentose and glucuronate interconversions;ko00053//Ascorbate and aldarate metabolism	K00012;K00012;K00012;K00012	-	GO:0000166//nucleotide binding;GO:0016614//oxidoreductase activity, acting on CH-OH group of donors	GO:0044710//single-organism metabolic process
G19119	15.86	18.87	16.64	37.55	37.04	38.36	114.85	110.13	118.73	13.84	13.38	12.93	31.42	33.08	31.02	93.33	91.19	97.42	EXO70E2	PREDICTED: exocyst complex component EXO70B1-like isoform X2 [Ipomoea nil]	-	-	-	-	-	-	-
G19130	17.5	12.48	16.39	11.28	14.15	11.63	5.42	6.14	7.54	26.01	26.29	24.13	17.71	16.38	19.7	5.67	8.94	6.65	--	PREDICTED: uncharacterized protein LOC109161125 [Ipomoea nil]	-	-	-	-	-	-	-
G19135	0.17	0.05	0.24	0	0.06	0.06	3.03	4.69	4.06	0.4	0.39	0	0.38	0.17	0.13	1.98	3.18	2.25	HIR2	PREDICTED: hypersensitive-induced response protein 2 isoform X2 [Ipomoea nil]	-	-	-	-	-	-	-
G19158	0.56	1.53	1.29	1.55	1.18	1.14	6.65	10.1	7.62	0.81	0.81	1.17	0.94	0.51	1.48	4.52	4.77	6.12	--	PREDICTED: receptor-like protein kinase FERONIA [Ipomoea nil]	-	-	-	-	-	-	-
G19162	1.57	1.98	2.16	2.01	2.01	2.3	20.59	21.26	20.62	1.39	1.28	1.71	2.24	2.39	2.77	15.37	16.13	16.57	FER	PREDICTED: receptor-like protein kinase FERONIA [Ipomoea nil]	-	-	-	-	-	-	-
G19168	4.89	4.81	3.07	3.17	5.96	5.2	1.53	1.34	1.45	8.07	5.68	6.95	4	4.17	3.17	1.93	1.07	1.16	--	transcription factor SQUA [Ipomoea batatas]	-	-	-	-	-	-	-
G19193	0.98	1.33	1.96	0.51	0.71	0.66	0.47	0.3	0.38	2.33	1.64	1.81	0.68	0.66	1.26	0.36	0.54	0.46	--	PREDICTED: uncharacterized protein LOC109180178 [Ipomoea nil]	-	-	-	-	-	-	-
G192	5.71	5.31	5.47	2.97	3.29	4.36	1.52	2.08	2.12	4.21	4.83	4.49	2.76	3.04	3.8	1.66	1.94	1.99	--	PREDICTED: midasin [Prunus mume]	-	-	-	-	-	-	-
G19212	19.59	18.81	16.93	14.59	17.68	15.03	8.03	8.26	9.22	14.63	13.8	15.91	13.12	13.43	12.6	6.72	6.69	6.7	ATG101	PREDICTED: autophagy-related protein 101 [Ipomoea nil]	Cellular Processes	Transport and catabolism	ko04136//Autophagy - other eukaryotes	K19730	-	-	-
G19213	15.36	20.71	18.9	9.25	6.76	8.84	126.61	131.65	133.33	6.12	5.47	6.59	6.51	7.36	7.62	59.73	57.5	61.43	SKS2	PREDICTED: L-ascorbate oxidase homolog [Ipomoea nil]	-	-	-	-	GO:0005618//cell wall	GO:0003824//catalytic activity	GO:0044710//single-organism metabolic process
G19221	14.45	18.07	14.8	8.89	5.73	4.75	1.63	4.99	2.46	9.46	5.5	11.39	5.84	3.5	5.85	3.2	3.45	3.73	--	hypothetical protein A4A49_16987 [Nicotiana attenuata]	-	-	-	-	-	-	-
G19225	0.52	0.14	0.51	0.08	0	0.11	1.24	1.99	1.22	0.44	0.43	0.54	0.21	0.28	0.04	1.06	1.07	2.02	VIP2	PREDICTED: inositol hexakisphosphate and diphosphoinositol-pentakisphosphate kinase 1-like isoform X3 [Ipomoea nil]	Environmental Information Processing	Signal transduction	ko04070//Phosphatidylinositol signaling system	K13024	-	-	-
G1923	327.41	320.89	328.44	148.41	153.22	136.89	107.6	103.41	93.63	159.57	164.45	162.45	207.49	208.33	220.54	81.17	84.57	77.2	RD21B	PREDICTED: low-temperature-induced cysteine proteinase-like [Ipomoea nil]	-	-	-	-	-	-	-
G19231	3.87	3.9	3.38	3.09	2.29	3.47	2.02	1.43	1.66	3.94	5.26	4.3	3.88	4.45	4.24	1.87	1.33	1.54	GLR3.6	PREDICTED: glutamate receptor 3.6-like isoform X1 [Ipomoea nil]	-	-	-	-	-	-	-
G19232	6.15	5.84	7.25	5.62	4.66	4.29	2.96	2.53	1.68	2.91	4.47	4.07	3.63	3.31	2.57	1.3	1.25	1.34	WOX8	PREDICTED: WUSCHEL-related homeobox 8-like [Ipomoea nil]	-	-	-	-	-	-	-
G19234	12.55	10.71	10.23	13.48	11.88	10.8	43.28	47.22	45.7	2	2.33	1.59	4.1	3.69	3.77	25.89	21.54	23.63	CYP71D55	PREDICTED: premnaspirodiene oxygenase-like [Ipomoea nil]	-	-	-	-	-	-	-
G19235	5.6	5.79	6.74	2.62	1.95	2.4	3.2	2.7	2.56	2.27	2.07	2.01	2.2	2.19	2.39	4.83	4.39	3.55	CYP71D7	PREDICTED: premnaspirodiene oxygenase-like [Ipomoea nil]	-	-	-	-	-	-	-
G19238	9.84	11.49	10.38	4.16	5.08	4.3	8.72	8.85	8.53	1.45	1.72	1.24	2	3.01	2.42	4.81	7.05	8.23	CYP71D6	PREDICTED: premnaspirodiene oxygenase-like [Ipomoea nil]	-	-	-	-	-	GO:0016491//oxidoreductase activity;GO:0046872//metal ion binding	-
G1924	6.28	9.21	7.73	8.89	8.84	10.31	19.89	23.12	24.07	7.6	8.2	7.82	6.89	8.8	7.48	15.04	17.43	16.96	At4g27290	PREDICTED: G-type lectin S-receptor-like serine/threonine-protein kinase At4g27290 [Ipomoea nil]	-	-	-	-	-	-	-
G19240	7.68	6.21	7.58	5.95	5.11	6.96	26.84	23.24	21.91	2.85	3.33	3.54	2.3	3.68	3.5	20.73	19.22	20.25	VDAC1	PREDICTED: mitochondrial outer membrane protein porin of 34 kDa-like [Ipomoea nil]	-	-	-	-	-	-	-
G19243	16.16	20.05	24.76	13.81	18.94	16.5	10.41	9.85	7.66	29.32	23.73	21.65	14.67	15.64	16.59	10.92	8.28	10.51	--	PREDICTED: vegetative cell wall protein gp1-like [Ipomoea nil]	-	-	-	-	-	-	-
G19247	4.83	5.19	6.7	3.53	2.94	3.68	2.17	2.12	2.57	9.76	7.54	7.09	3.22	2.55	3.77	1.5	2.18	2.49	--	-	-	-	-	-	-	-	-
G19252	24.39	26.4	28.01	6.07	6.36	5.61	3.44	3.75	3.85	4.05	3.46	4.23	3.94	4.59	4.59	1.58	1.83	0.96	9612	PREDICTED: probable pectate lyase P18 [Ipomoea nil]	Metabolism	Carbohydrate metabolism	ko00040//Pentose and glucuronate interconversions	K01728	-	-	-
G19266	0	0.3	0	0.12	0.11	0.31	17.69	13.68	16.52	0.09	0	0	0.24	0	0.24	7.92	8.6	9.13	MEKK1a	PREDICTED: mitogen-activated protein kinase kinase kinase 1-like [Ipomoea nil]	-	-	-	-	-	-	-
G1929	1.16	0.73	1.1	0.72	0.16	0.43	3.22	2.99	2.83	1.25	0.85	0.82	0.76	0.52	0.58	2.85	3.58	2.87	--	PREDICTED: uncharacterized protein LOC109149121 [Ipomoea nil]	-	-	-	-	-	-	-
G19298	7.76	8.44	8.5	3.65	4.83	3.79	9.14	11.44	11.06	5.1	3.74	5.4	4.22	6.64	6.21	11.88	13.53	11.34	--	PREDICTED: B2 protein-like isoform X2 [Ipomoea nil]	-	-	-	-	-	-	-
G1931	4.08	3.22	3.52	0.62	1.14	1.23	0.82	1.13	0.57	2.3	1.68	2.21	2.26	1.48	1.37	0.76	0.74	0.64	AAP6	PREDICTED: amino acid permease 6-like [Ipomoea nil]	-	-	-	-	GO:0031224//intrinsic component of membrane	GO:0015171//amino acid transmembrane transporter activity;GO:0015291//secondary active transmembrane transporter activity	GO:0006812//cation transport;GO:0006865//amino acid transport;GO:0015740//C4-dicarboxylate transport;GO:0044763//single-organism cellular process
G19319	2.28	1.56	2.91	1.84	2.22	2.16	0.21	0.42	0.54	1.97	1.83	2.86	1.48	1.88	2.36	0.72	0.33	0.32	--	-	-	-	-	-	-	-	-
G19324	14.23	16.53	17.18	10.4	14.85	11.54	5.55	6.35	5.24	8.72	7.63	10.85	9.6	7.99	11.81	5.6	3.87	3.58	UGT91A1	PREDICTED: UDP-glycosyltransferase 91A1-like [Nicotiana attenuata]	-	-	-	-	-	-	-
G19327	23.26	22.52	22.14	19.15	20.34	21.85	11.64	9.31	9.57	12.4	11.97	16.66	10.18	13.1	9.98	5.88	6.18	6.91	SCPL18	PREDICTED: serine carboxypeptidase-like 12 isoform X1 [Ipomoea nil]	-	-	-	-	-	-	-
G19330	41.29	45.66	47.29	15.69	15.58	16.68	128.37	135.67	134.29	30.8	28.82	29.42	24.17	26.9	24.94	85.38	79.2	88.06	HHO3	PREDICTED: myb family transcription factor EFM-like [Ipomoea nil]	-	-	-	-	-	-	-
G19351	0.49	0.78	0.93	0.6	0.28	0.42	7.79	7.25	7.98	0.84	1.16	0.74	0.96	0.76	1.1	5.72	7.19	6.39	MYB20	PREDICTED: protein ODORANT1-like [Ipomoea nil]	Organismal Systems	Environmental adaptation	ko04626//Plant-pathogen interaction	K09422	-	-	GO:0009987//cellular process
G19356	3.67	1.88	0.3	0.44	3.57	0.71	51.55	45.72	35.48	4.63	3.29	0.19	6.13	1.12	0.54	25.74	21.08	29.28	10HGO	cinnamyl alcohol dehydrogenase [Ipomoea batatas]	Metabolism;Metabolism;Metabolism	Global and overview maps;Global and overview maps;Biosynthesis of other secondary metabolites	ko01100//Metabolic pathways;ko01110//Biosynthesis of secondary metabolites;ko00940//Phenylpropanoid biosynthesis	K00083;K00083;K00083	-	-	-
G19359	8.23	6.37	4.42	2.84	1.13	0.99	57.73	54.51	45.33	0.98	0.61	1.55	1.74	1.17	0.5	19.8	27.7	18.35	ELI3	cinnamyl alcohol dehydrogenase [Ipomoea batatas]	Metabolism;Metabolism;Metabolism	Global and overview maps;Global and overview maps;Biosynthesis of other secondary metabolites	ko01100//Metabolic pathways;ko01110//Biosynthesis of secondary metabolites;ko00940//Phenylpropanoid biosynthesis	K00083;K00083;K00083	-	-	-
G19364	0.73	0.46	0.18	0.39	0.09	0.17	6.27	6.76	3.94	0	0.21	0.12	0.09	0.3	0.09	3.72	4.12	3.36	10HGO	PREDICTED: 8-hydroxygeraniol dehydrogenase-like isoform X3 [Ipomoea nil]	Metabolism;Metabolism;Metabolism	Global and overview maps;Global and overview maps;Biosynthesis of other secondary metabolites	ko01100//Metabolic pathways;ko01110//Biosynthesis of secondary metabolites;ko00940//Phenylpropanoid biosynthesis	K00083;K00083;K00083	-	-	-
G19366	13.92	17.23	13.48	76.24	80.95	66.79	204.04	206.23	200.87	13.5	14.96	13.59	106.75	95.77	112.29	166.21	173.76	158.55	PUMP5	PREDICTED: mitochondrial uncoupling protein 5 [Ipomoea nil]	-	-	-	-	GO:0019866//organelle inner membrane;GO:0031224//intrinsic component of membrane	GO:0046943//carboxylic acid transmembrane transporter activity	GO:0006818//hydrogen transport;GO:0006820//anion transport;GO:0010243//response to organonitrogen compound;GO:1902582//single-organism intracellular transport
G19368	364.14	316.43	297.94	80.27	62.58	55.74	152.38	163.24	138.51	30.87	25.4	30.17	50.57	45.57	48.19	79.11	76.9	65.5	10HGO	cinnamyl alcohol dehydrogenase [Ipomoea batatas]	Metabolism;Metabolism;Metabolism	Global and overview maps;Global and overview maps;Biosynthesis of other secondary metabolites	ko01100//Metabolic pathways;ko01110//Biosynthesis of secondary metabolites;ko00940//Phenylpropanoid biosynthesis	K00083;K00083;K00083	-	-	-
G19372	4.65	4.65	4.61	2.25	1.95	1.85	4.19	2.89	3.04	0.96	0.97	1.64	2.16	1.51	1.1	2.33	2.22	2.91	At3g27390	PREDICTED: uncharacterized membrane protein At3g27390-like [Ipomoea nil]	-	-	-	-	-	-	-
G19373	7.6	7.96	8.01	6.46	5.45	5.65	3.41	4.01	1.97	8.92	9.57	12.39	7.6	7.94	5.81	2.39	2.92	3.47	--	C2H2-like zinc finger protein isoform 2 [Theobroma cacao]	-	-	-	-	-	-	-
G19380	152.97	152.79	180.11	48.43	36.02	34.1	129.12	119.52	124.85	23.77	20.73	21.14	34.18	28.79	27.83	85.01	94.44	85.54	MTD	PREDICTED: 8-hydroxygeraniol dehydrogenase-like isoform X3 [Ipomoea nil]	Metabolism;Metabolism;Metabolism	Global and overview maps;Global and overview maps;Biosynthesis of other secondary metabolites	ko01100//Metabolic pathways;ko01110//Biosynthesis of secondary metabolites;ko00940//Phenylpropanoid biosynthesis	K00083;K00083;K00083	-	-	-
G19386	0	0.37	0.89	0.25	0	0	3.55	1.62	2.49	0.18	0.22	0	0.42	0	0.64	2.46	2.04	1.75	10HGO	PREDICTED: 8-hydroxygeraniol dehydrogenase-like isoform X1 [Ipomoea nil]	Metabolism;Metabolism;Metabolism	Global and overview maps;Global and overview maps;Biosynthesis of other secondary metabolites	ko01100//Metabolic pathways;ko01110//Biosynthesis of secondary metabolites;ko00940//Phenylpropanoid biosynthesis	K00083;K00083;K00083	-	-	-
G19392	15.72	12.7	13.31	10.91	13.26	10.46	4.57	4.37	5.18	11.28	10.2	10.45	8.24	7.56	7.67	4.01	3.92	3.44	DAO	PREDICTED: 2-oxoglutarate-dependent dioxygenase DAO-like [Ipomoea nil]	-	-	-	-	-	-	-
G19408	4.28	3.92	4.15	5.6	5.78	4.74	1.89	2.13	1.68	4.25	6.2	4.5	4.44	4.51	5.52	2.4	2.13	2.22	NPGR1	PREDICTED: tetratricopeptide repeat protein 7A [Ipomoea nil]	-	-	-	-	-	-	-
G19412	69.52	68.29	70.21	422.52	409.9	414.15	1248.4	1171.24	1174.04	55.16	55.7	59.7	413.16	417.94	418.97	813.96	768.72	778.96	PUMP5	PREDICTED: mitochondrial uncoupling protein 5 [Ipomoea nil]	-	-	-	-	GO:0019866//organelle inner membrane;GO:0031224//intrinsic component of membrane;GO:0043231//intracellular membrane-bounded organelle	GO:0022857//transmembrane transporter activity	GO:0006818//hydrogen transport;GO:0010243//response to organonitrogen compound;GO:0046942//carboxylic acid transport;GO:1902582//single-organism intracellular transport
G19413	2.88	2.61	1.65	6.71	5.58	3.85	24.31	26.18	24.61	1.22	0.8	0.49	2.47	1.86	1.39	10.69	10.72	11.13	CML30	PREDICTED: calmodulin-like protein 1 [Ipomoea nil]	Organismal Systems	Environmental adaptation	ko04626//Plant-pathogen interaction	K13448	-	-	-
G19416	28.7	23.73	22.09	6.94	4.98	3.55	2.87	2.16	3.17	5.38	5.31	4.75	5.93	6.25	6.01	0.98	1.81	0.96	HSF24	PREDICTED: heat shock factor protein HSF24-like [Ipomoea nil]	-	-	-	-	-	-	GO:0001101//response to acid chemical;GO:0006355//regulation of transcription, DNA-templated;GO:0007165//signal transduction;GO:0009628//response to abiotic stimulus;GO:0010033//response to organic substance;GO:0033554//cellular response to stress
G19431	0.67	0.36	0.55	3.75	3.12	2.48	8.86	7.27	5.8	1.44	1.88	1.83	1.61	1.75	1.39	9.67	7.27	9.42	AFP3	PREDICTED: ninja-family protein AFP3-like [Ipomoea nil]	-	-	-	-	-	-	-
G1944	14.94	13.27	15.52	17.96	15.72	20.63	46.67	40.98	35.68	11.51	13.89	12.9	14.77	13.78	12.33	38.91	35.3	39.65	--	PREDICTED: U-box domain-containing protein 4-like [Ipomoea nil]	-	-	-	-	-	-	-
G19440	28.43	30.04	27.17	21.93	19.07	18.23	12.55	11.44	13.63	17.66	18.91	16.35	16.53	17.63	16.47	7.11	9.15	7.64	RHN1	PREDICTED: ras-related protein RHN1 [Ipomoea nil]	Cellular Processes;Cellular Processes	Transport and catabolism;Transport and catabolism	ko04144//Endocytosis;ko04145//Phagosome	K07889;K07889	GO:0044464//cell part	GO:0032550//purine ribonucleoside binding	GO:0008104//protein localization;GO:0035556//intracellular signal transduction
G19442	1.77	1.72	1.02	2	2.75	2.29	4.56	5.61	4.58	4.05	4.16	4.8	6.23	5.7	5.19	9.9	9.59	8.41	At4g00750	PREDICTED: probable methyltransferase PMT15 [Ipomoea nil]	-	-	-	-	-	-	-
G19459	8.59	9.68	10.24	4.33	5.81	5.85	1.92	1.92	2.97	6.18	6.67	8.82	4.79	4.88	6.65	1.75	1.86	1.5	--	-	-	-	-	-	-	-	-
G19463	5.02	6.01	6.92	2.85	2.41	2.96	287.05	286.79	300.92	1.15	1.59	2.39	3.18	3.86	4.86	137.18	135.69	139.86	PUB21	PREDICTED: U-box domain-containing protein 21-like [Ipomoea nil]	-	-	-	-	-	-	-
G19466	13.17	12.07	11.44	13.65	13.92	13.46	35.05	34.92	38.45	13.58	10.19	12.47	12.49	12.11	12.84	26.16	25.65	28.31	LECRKS5	PREDICTED: probable L-type lectin-domain containing receptor kinase S.5 [Ipomoea nil]	-	-	-	-	-	-	-
G19470	2.78	2.08	1.99	1.71	1.6	2.17	16.95	17.78	16.95	3.07	1.63	2.32	1.82	1.57	1.63	9.98	10.5	9.86	LECRKS5	PREDICTED: probable L-type lectin-domain containing receptor kinase S.5 [Ipomoea nil]	-	-	-	-	-	-	-
G19472	7.54	8.35	10.03	7.22	5.93	6.94	73.12	80.8	82.35	10.62	12.45	10.18	11.48	12.48	11.96	61.98	59.58	62.81	LECRKS5	PREDICTED: probable L-type lectin-domain containing receptor kinase S.5 [Ipomoea nil]	-	-	-	-	-	-	-
G19474	3.88	3.45	2.78	1.15	0.93	0.81	83.52	82.33	82.72	0.52	0.68	0.1	0.87	0.35	0.25	29.64	26.07	27.7	MYB4	PREDICTED: myb-related protein Myb4-like [Ipomoea nil]	Organismal Systems	Environmental adaptation	ko04626//Plant-pathogen interaction	K09422	-	-	-
G19486	7.07	6.09	7.01	3.83	6.57	3.78	3.23	2.95	3.39	10.7	10.91	9.46	6.96	6.3	6.44	1.92	4.43	3.12	--	PREDICTED: replication protein A 70 kDa DNA-binding subunit D-like [Ipomoea nil]	Genetic Information Processing;Genetic Information Processing;Genetic Information Processing;Genetic Information Processing	Replication and repair;Replication and repair;Replication and repair;Replication and repair	ko03420//Nucleotide excision repair;ko03440//Homologous recombination;ko03030//DNA replication;ko03430//Mismatch repair	K07466;K07466;K07466;K07466	-	-	-
G1949	8.61	6.79	6.47	7.92	8.89	6.76	3.19	2.04	1.84	6.65	7.1	10.2	4.28	5.23	5.9	3.52	2.75	3.82	NPGR1	PREDICTED: tetratricopeptide repeat protein 7A [Ipomoea nil]	-	-	-	-	-	-	-
G1950	0.84	1.27	0.83	1.6	2.72	1.78	5.6	5.36	4.96	1.58	2.31	2.8	1.23	1.4	2.65	8.06	6.06	3.63	OPT4	PREDICTED: oligopeptide transporter 4-like [Ipomoea nil]	-	-	-	-	-	-	-
G19503	5.8	4.94	4.88	4.95	5.46	5.49	18.03	17.9	20.27	4.5	3.62	4.84	6.87	6.32	7.46	10.79	10.74	12.37	CST	PREDICTED: probable serine/threonine-protein kinase Cx32, chloroplastic isoform X2 [Ipomoea nil]	-	-	-	-	-	-	-
G19530	0.67	1.13	1.22	1.98	2.48	3.19	2.18	2.52	2.21	1.03	0.97	1.2	1.59	1.17	1.13	2.92	2.69	2.88	SAPK1	PREDICTED: serine/threonine-protein kinase SAPK1-like [Ipomoea nil]	Environmental Information Processing;Environmental Information Processing	Signal transduction;Signal transduction	ko04075//Plant hormone signal transduction;ko04016//MAPK signaling pathway - plant	K14498;K14498	-	-	-
G19534	10.67	11.02	13.66	7	8.92	10.51	3.57	2.59	3.93	12.32	13.21	12.19	11.68	10.23	14.39	5.88	3.63	3.17	SSL6	PREDICTED: protein STRICTOSIDINE SYNTHASE-LIKE 6-like isoform X1 [Ipomoea nil]	-	-	-	-	-	-	-
G19536	44.6	47.99	41.91	32.39	33.12	31.07	20.65	17.77	17.05	35.76	39.74	38.84	41.72	38.58	44.48	19.34	16.94	17.21	SSL6	PREDICTED: protein STRICTOSIDINE SYNTHASE-LIKE 5-like [Ipomoea nil]	-	-	-	-	-	GO:0016843//amine-lyase activity	-
G19537	145.35	138.62	146.05	6.02	5.25	7.17	6.18	4.68	7.02	7.19	5.58	5.62	10.51	11.01	12.61	1.2	1.05	0.63	CHIT1B	PREDICTED: chitinase 3-like [Ipomoea nil]	Metabolism;Environmental Information Processing;Metabolism	Global and overview maps;Signal transduction;Carbohydrate metabolism	ko01100//Metabolic pathways;ko04016//MAPK signaling pathway - plant;ko00520//Amino sugar and nucleotide sugar metabolism	K20547;K20547;K20547	-	-	GO:0009056//catabolic process;GO:0043170//macromolecule metabolic process
G19540	236.85	224.46	216.15	12.82	14.24	14.65	17.41	20.09	21.46	13.88	14.68	15.53	38.85	36.87	32.48	2.91	3.13	4.38	CHI2	PREDICTED: chitinase 3-like [Ipomoea nil]	Metabolism;Environmental Information Processing;Metabolism	Global and overview maps;Signal transduction;Carbohydrate metabolism	ko01100//Metabolic pathways;ko04016//MAPK signaling pathway - plant;ko00520//Amino sugar and nucleotide sugar metabolism	K20547;K20547;K20547	-	-	-
G19547	0.41	1.38	1.9	0.46	1.09	1.03	7.04	7.88	7.19	0	0.24	0.74	0	0.4	0.7	5.61	3.9	4.12	PER5	PREDICTED: lignin-forming anionic peroxidase-like [Ipomoea nil]	Metabolism;Metabolism;Metabolism	Global and overview maps;Global and overview maps;Biosynthesis of other secondary metabolites	ko01100//Metabolic pathways;ko01110//Biosynthesis of secondary metabolites;ko00940//Phenylpropanoid biosynthesis	K00430;K00430;K00430	-	-	-
G19555	1.3	2.22	1.45	1.42	0.78	1.66	0.71	0.64	0.43	1.62	1.56	1.5	1.14	1.39	2.02	0.49	0.59	0.46	STA	PREDICTED: sugar carrier protein A-like [Ipomoea nil]	-	-	-	-	GO:0031224//intrinsic component of membrane	GO:0015291//secondary active transmembrane transporter activity;GO:0022891//substrate-specific transmembrane transporter activity	GO:0044763//single-organism cellular process;GO:0044765//single-organism transport
G1956	2.37	1.55	3.32	0.54	1.61	0.64	1.03	0.22	0	0.44	0.53	0.43	0.55	1.41	0.84	1.76	2.09	1.48	RLK7	PREDICTED: receptor-like protein kinase HAIKU2 [Ipomoea nil]	-	-	-	-	-	GO:0016301//kinase activity	-
G19563	1.97	2.22	1.64	3.57	11.49	3.13	17.74	13.58	13.83	18.58	15.68	19.66	10.29	6.58	9.14	13.22	13.49	11.73	GCL1	PREDICTED: lanC-like protein GCL1 [Ipomoea nil]	-	-	-	-	-	-	-
G1957	2.78	4.11	3.09	4.99	4.7	5.17	12.15	8.84	9.26	2.32	2.13	1.86	4.12	4	4.72	11.64	15.24	12.58	OPT4	PREDICTED: oligopeptide transporter 4-like [Ipomoea nil]	-	-	-	-	-	-	-
G19574	6.32	6.04	7.36	4.01	3.31	2.89	1.89	1.43	1.85	5.7	7.09	6.19	4.24	4.45	4.84	2.48	2.48	2.36	STA	PREDICTED: sugar carrier protein A-like [Ipomoea nil]	-	-	-	-	GO:0031224//intrinsic component of membrane	GO:0015291//secondary active transmembrane transporter activity;GO:0022891//substrate-specific transmembrane transporter activity	GO:0044763//single-organism cellular process;GO:0044765//single-organism transport
G19584	0.24	0.66	0.09	0	0.61	0.4	1.31	0.61	1.54	0.37	0.18	0.38	0.18	0	0.18	0.83	1.08	2.07	--	PREDICTED: lactoylglutathione lyase-like [Nicotiana sylvestris]	-	-	-	-	-	-	-
G19594	35.55	35.52	36.34	30.28	33.13	29.21	9.76	10.63	11.93	19.14	17.24	17.26	17.74	17.99	19.51	6.94	5.13	5.53	P4H10	PREDICTED: probable prolyl 4-hydroxylase 8 [Ipomoea nil]	Metabolism;Metabolism	Global and overview maps;Amino acid metabolism	ko01100//Metabolic pathways;ko00330//Arginine and proline metabolism	K00472;K00472	-	-	-
G19607	44.54	43.09	37.33	43.12	46.76	39.43	21.41	16.35	19.81	46.89	43	45.26	44.86	48.3	47.9	17.27	21.43	21.44	--	UspA [Corchorus olitorius]	-	-	-	-	GO:0009536//plastid	-	-
G19612	9	6.17	3.32	5.81	7.75	6.42	17.8	19.48	17	21.03	8.03	13.51	20	7.23	14.29	40.59	33.15	29.45	ALDP	PREDICTED: fructose-bisphosphate aldolase 1, chloroplastic-like [Ipomoea nil]	Metabolism;Metabolism;Metabolism;Metabolism;Metabolism;Metabolism;Metabolism;Metabolism	Global and overview maps;Global and overview maps;Global and overview maps;Global and overview maps;Carbohydrate metabolism;Carbohydrate metabolism;Energy metabolism;Carbohydrate metabolism	ko01100//Metabolic pathways;ko01110//Biosynthesis of secondary metabolites;ko01200//Carbon metabolism;ko01230//Biosynthesis of amino acids;ko00010//Glycolysis / Gluconeogenesis;ko00051//Fructose and mannose metabolism;ko00710//Carbon fixation in photosynthetic organisms;ko00030//Pentose phosphate pathway	K01623;K01623;K01623;K01623;K01623;K01623;K01623;K01623	-	GO:0016832//aldehyde-lyase activity	GO:0006090//pyruvate metabolic process
G19628	7.01	6.62	5.97	5.28	6.1	4.37	2.3	1.89	2.57	2.81	3.26	3.2	2.37	3.32	3.29	0.98	1.33	1.17	P4H10	PREDICTED: probable prolyl 4-hydroxylase 8 [Ipomoea nil]	Metabolism;Metabolism	Global and overview maps;Amino acid metabolism	ko01100//Metabolic pathways;ko00330//Arginine and proline metabolism	K00472;K00472	-	-	-
G19634	0.46	0.55	0.2	0.32	0.3	0.12	24.01	26.84	23.16	0.86	0.4	0.48	0.97	1.31	0.78	23.14	24.36	24.41	GOLS2	PREDICTED: galactinol synthase 2-like [Ipomoea nil]	Metabolism	Carbohydrate metabolism	ko00052//Galactose metabolism	K18819	-	GO:0035250//UDP-galactosyltransferase activity;GO:0043169//cation binding	GO:0019318//hexose metabolic process
G19640	4.11	3.54	5.03	2.56	1.78	2.37	1.16	0.9	2.09	3.24	2.5	3.3	2.12	1.95	2.38	1.34	0.74	1	MAN7	PREDICTED: mannan endo-1,4-beta-mannosidase 7-like [Ipomoea nil]	Metabolism	Carbohydrate metabolism	ko00051//Fructose and mannose metabolism	K19355	-	GO:0016787//hydrolase activity	GO:0044238//primary metabolic process
G19650	17.57	19.73	21.69	7.97	11.38	9.04	3.52	5.27	6.21	21.98	16.97	17.79	11.9	14.8	13.99	8.15	8.44	8.87	CYP90B1	PREDICTED: cytochrome P450 90B1 [Ipomoea nil]	Metabolism;Metabolism;Metabolism	Global and overview maps;Global and overview maps;Metabolism of terpenoids and polyketides	ko01100//Metabolic pathways;ko01110//Biosynthesis of secondary metabolites;ko00905//Brassinosteroid biosynthesis	K09587;K09587;K09587	GO:0031224//intrinsic component of membrane;GO:0043231//intracellular membrane-bounded organelle	GO:0008395//steroid hydroxylase activity;GO:0046906//tetrapyrrole binding;GO:0046914//transition metal ion binding	GO:0000902//cell morphogenesis;GO:0001101//response to acid chemical;GO:0009755//hormone-mediated signaling pathway;GO:0009965//leaf morphogenesis;GO:0016129//phytosteroid biosynthetic process
G19656	52.96	49.17	55.68	23.68	21.08	22.63	163.3	163.53	174.76	27.75	25.82	22.52	30.09	29.58	30.38	122.25	116.46	114.95	--	PREDICTED: ganglioside-induced differentiation-associated protein 2-like [Ipomoea nil]	-	-	-	-	-	-	-
G19673	8.66	10.73	10.31	6.51	6.91	6.56	1.38	1.46	1.19	11.61	13.42	13.53	7.43	6.93	8.49	2	1.47	1.16	--	-	-	-	-	-	-	-	-
G19675	4.51	4.15	3.04	23.8	22.99	22.14	22.52	26.89	24.01	12.07	11.91	11.4	11.55	17.64	16.46	35.28	38.6	34.98	GASA1	PREDICTED: gibberellin-regulated protein 11-like isoform X1 [Ipomoea nil]	-	-	-	-	-	-	-
G19689	127.4	122.01	117.29	152.25	147.05	131.62	424.35	397.19	381.61	244.44	242.25	237.79	221.03	213.24	198.33	635.22	636.88	659.65	FBA2	PREDICTED: fructose-bisphosphate aldolase 1, chloroplastic-like [Ipomoea nil]	Metabolism;Metabolism;Metabolism;Metabolism;Metabolism;Metabolism;Metabolism;Metabolism	Global and overview maps;Global and overview maps;Global and overview maps;Global and overview maps;Carbohydrate metabolism;Carbohydrate metabolism;Energy metabolism;Carbohydrate metabolism	ko01100//Metabolic pathways;ko01110//Biosynthesis of secondary metabolites;ko01200//Carbon metabolism;ko01230//Biosynthesis of amino acids;ko00010//Glycolysis / Gluconeogenesis;ko00051//Fructose and mannose metabolism;ko00710//Carbon fixation in photosynthetic organisms;ko00030//Pentose phosphate pathway	K01623;K01623;K01623;K01623;K01623;K01623;K01623;K01623	-	-	-
G19692	6.75	6.14	8.73	8.04	5.31	5.88	4.17	2.77	2.55	10	9.45	6.88	6.59	7.96	6.28	3.62	4.7	3.55	CPP1	PREDICTED: protein CHAPERONE-LIKE PROTEIN OF POR1, chloroplastic [Ipomoea nil]	-	-	-	-	-	-	-
G197	21.87	21.57	19.37	20.22	19.72	19.75	117.45	157.68	138.87	11.92	10.68	12.72	19.13	20.81	22.25	109.5	102.44	99.76	At3g26670	PREDICTED: probable magnesium transporter NIPA8 [Ipomoea nil]	-	-	-	-	-	-	-
G19707	6.04	5.66	5.96	2.92	3.65	4.03	3.46	1.64	1.4	8.23	7.71	7.83	6	5.79	4.26	1.69	2.81	1.25	LPA2	PREDICTED: protein LOW PSII ACCUMULATION 2, chloroplastic [Ipomoea nil]	-	-	-	-	-	-	-
G1971	13.64	10.74	10.22	8.39	11.91	9.07	5.09	4.15	7.6	10.89	11.78	8.58	5.36	6.92	5	3.94	5.14	3.86	--	-	-	-	-	-	-	-	-
G19710	8.65	9.88	9.43	10.09	6.38	6.2	3.36	2.02	1.85	14.48	15.23	13.57	9.91	10.31	10.62	5.12	4.98	4.44	--	PREDICTED: junctional sarcoplasmic reticulum protein 1-like [Ipomoea nil]	-	-	-	-	-	-	-
G1972	31.53	33.2	34.34	18.73	34.93	30.89	14.35	16.48	13.39	24.87	19.2	26.78	22.38	22.48	26.04	7.85	8.08	9.53	--	PREDICTED: uncharacterized protein LOC109149320 [Ipomoea nil]	-	-	-	-	-	-	-
G19728	16.33	16.25	17.02	17.55	17.87	17.27	6.04	7.75	7.07	26.65	26.41	26.68	21.67	22.12	21.49	8.08	6.87	7.24	--	PREDICTED: uncharacterized protein LOC109159470 isoform X2 [Ipomoea nil]	-	-	-	-	-	-	-
G19729	26.63	28.06	27.64	10.59	13.29	10.87	99.39	97.99	90.91	17.97	15.06	13.34	14.16	16.3	16.17	69.59	57.86	59.73	--	PREDICTED: ganglioside-induced differentiation-associated protein 2-like [Ipomoea nil]	-	-	-	-	-	-	-
G19742	31.75	34.94	34.59	36.11	36.74	36.45	15.37	14.28	16.68	40.2	41.41	42.48	39.62	40.56	39.61	15.91	16.33	16.52	abhd17c	PREDICTED: protein ABHD17B-like [Ipomoea nil]	Metabolism	Lipid metabolism	ko00062//Fatty acid elongation	K01076	-	-	-
G19760	5.32	8.62	7.56	6.39	5.87	5.7	2.22	3.18	2.65	9.4	6.56	9.36	2.8	5.08	5.67	3.5	3.6	1.72	CPK16	PREDICTED: calcium-dependent protein kinase 18-like [Ipomoea nil]	Organismal Systems	Environmental adaptation	ko04626//Plant-pathogen interaction	K13412	-	GO:0004672//protein kinase activity;GO:0032550//purine ribonucleoside binding;GO:0046872//metal ion binding	GO:0006464//cellular protein modification process;GO:0006796//phosphate-containing compound metabolic process
G19785	7.65	7.09	8.13	7.47	8.76	7.31	3.2	2.96	2.92	7.67	8.36	9.15	7.29	6.79	7.89	2.16	1.95	2.28	abhd17c	PREDICTED: protein ABHD17B-like [Ipomoea nil]	Metabolism	Lipid metabolism	ko00062//Fatty acid elongation	K01076	-	-	-
G19787	4.3	5.65	6.28	2.08	2.68	0.94	3.5	2.92	2.76	3.63	6.12	5.2	3.38	2.27	3.25	3.01	1.12	1.6	ATHB-40	PREDICTED: homeobox-leucine zipper protein ATHB-40-like [Ipomoea nil]	-	-	-	-	-	-	-
G1980	2.7	4.94	4.08	3.74	4.53	4.29	10.72	11.72	11.09	5.22	4.71	4.74	5.7	6.66	6.53	11.78	12.6	13.56	At4g27290	PREDICTED: G-type lectin S-receptor-like serine/threonine-protein kinase At4g27290 [Ipomoea nil]	-	-	-	-	-	-	-
G19804	8.19	8.98	8.63	12.56	8.8	9.22	3.72	3.29	4.73	12.18	7.83	9.82	6.71	5.98	6.15	2.33	5.74	3.86	Os03g0733400	PREDICTED: zinc finger BED domain-containing protein RICESLEEPER 2-like [Ipomoea nil]	-	-	-	-	-	-	-
G19814	9.11	7.32	9.45	6.88	6.48	5.01	2.1	2.07	1.95	7.92	8.17	7.15	3.54	5.04	5.08	0.83	1.58	1.41	CPK16	PREDICTED: calcium-dependent protein kinase 18-like [Ipomoea nil]	Organismal Systems	Environmental adaptation	ko04626//Plant-pathogen interaction	K13412	-	GO:0004672//protein kinase activity;GO:0032550//purine ribonucleoside binding;GO:0046872//metal ion binding	GO:0006464//cellular protein modification process;GO:0006796//phosphate-containing compound metabolic process
G19817	35.41	39.74	39.14	1.56	3.04	2.67	2.09	1.39	2.78	1.14	0.25	0.77	2.27	2.27	2.04	0.75	0.77	0.46	GLIP1	PREDICTED: GDSL esterase/lipase 1-like [Ipomoea nil]	-	-	-	-	-	-	-
G19826	61.09	56.93	66.37	23.38	23.76	42.17	17.67	26.45	24.57	26.67	40.66	50.24	46.84	36.3	34.69	17.38	17.87	16.33	GLIP1	PREDICTED: GDSL esterase/lipase 1-like isoform X2 [Ipomoea nil]	-	-	-	-	-	-	-
G19833	0	0	0	0	0.09	0.09	2.19	2.72	2.11	0.08	0.31	0	0	0	0	3.23	3.49	4.04	ACS3	PREDICTED: 1-aminocyclopropane-1-carboxylate synthase 3-like [Ipomoea nil]	Metabolism;Metabolism;Metabolism	Global and overview maps;Global and overview maps;Amino acid metabolism	ko01100//Metabolic pathways;ko01110//Biosynthesis of secondary metabolites;ko00270//Cysteine and methionine metabolism	K01762;K01762;K01762	-	-	-
G19847	19.97	19.24	20.7	17.78	16.82	16.17	42.45	44.35	47.65	24.37	26.1	26.89	21.73	21.7	25.21	67.03	68	68.85	HAT22	PREDICTED: homeobox-leucine zipper protein HAT22-like [Ipomoea nil]	-	-	-	-	GO:0043231//intracellular membrane-bounded organelle	GO:0001071//nucleic acid binding transcription factor activity;GO:0003677//DNA binding	GO:0010468//regulation of gene expression;GO:0034645//cellular macromolecule biosynthetic process
G1986	3.99	4.74	3.29	8.34	10.08	5.04	12.7	11.69	14.84	5	3.45	2.24	9.16	4.81	8.61	7.87	5.72	10.35	RPM1	PREDICTED: disease resistance protein RPM1-like [Ipomoea nil]	Organismal Systems	Environmental adaptation	ko04626//Plant-pathogen interaction	K13457	-	-	-
G19860	6.45	9.36	7.59	4.29	4.94	3.05	3.63	3.46	2.85	3.58	4.53	3.91	4.44	3.31	4.13	0.54	1.45	1.41	--	-	-	-	-	-	-	-	-
G19880	5.37	4.4	4.6	2.33	2.08	1.4	71.36	69.29	67.11	9.85	7.43	8.08	3.08	4.6	3.85	48.3	47.73	49.73	BT4	PREDICTED: BTB/POZ and TAZ domain-containing protein 4-like [Ipomoea nil]	-	-	-	-	-	-	-
G19881	4.17	4.55	3.16	1.61	0.88	1.56	61.48	72.67	70.66	5.11	8.45	6.6	4.83	4.26	2.82	46.7	50.13	43.11	--	PREDICTED: BTB/POZ and TAZ domain-containing protein 4-like [Ipomoea nil]	-	-	-	-	-	-	-
G19882	10.39	10.36	10.95	12.93	14.61	13.38	89.68	97.87	99.73	10.33	12.17	11.27	15.62	15.28	15.23	85.01	90.37	92.56	ACA2	PREDICTED: calcium-transporting ATPase 2, plasma membrane-type-like [Ipomoea nil]	-	-	-	-	-	-	-
G19886	4.88	3.54	3.78	3.66	1.36	3.61	1.46	1.68	1.49	6.34	3.82	5.56	4.04	5.82	1.98	0.91	1.87	1.9	At4g37920	endoribonuclease E-like protein [Medicago truncatula]	-	-	-	-	GO:0009507//chloroplast	-	-
G1992	0.3	1.01	0.52	0.84	0.8	1.22	2.05	2.11	1.31	0.67	0.69	0.75	0.84	2.2	0.34	2.15	2.19	2.64	TPP1	PREDICTED: probable thylakoidal processing peptidase 2, chloroplastic isoform X3 [Ipomoea nil]	Genetic Information Processing	Folding, sorting and degradation	ko03060//Protein export	K03100	-	-	-
G19922	0.96	0.64	0.84	0.49	0.45	0.9	1.16	1.93	2.22	0.34	0.84	0.87	1.02	1.81	1.51	2.21	2.7	2.91	EIX1	PREDICTED: probable leucine-rich repeat receptor-like protein kinase At1g35710 [Ipomoea nil]	-	-	-	-	-	-	-
G19937	8.73	7.7	8.26	7.6	9.33	9.13	4.61	3.04	4.1	14.49	12.83	15.29	10.45	10.08	10.04	3.88	3.72	3.07	--	PREDICTED: replication protein A 70 kDa DNA-binding subunit A-like [Ipomoea nil]	-	-	-	-	-	-	-
G19943	13.29	13.9	14.41	13.91	15.42	14.75	5.84	6.22	6.5	13.07	14.1	12.88	12.12	12.69	13.68	4.77	4.45	5.23	R1A	PREDICTED: disease resistance protein RPP13-like [Nicotiana tabacum]	-	-	-	-	-	-	-
G19944	24.35	27.44	30.09	48.8	55.99	61.13	444.92	490	501.5	20.42	20.17	21.86	107.86	123.15	117.34	425.81	404.92	420.32	--	PREDICTED: lysine-rich arabinogalactan protein 18-like [Ipomoea nil]	-	-	-	-	-	-	-
G19945	7.54	7.88	8.84	6.71	6.16	6.72	16.56	17.02	16.17	3.27	4.51	3.9	4.82	8.13	8.99	17.21	16.13	15.47	CYP81E8	PREDICTED: cytochrome P450 81E8-like [Ipomoea nil]	Metabolism;Metabolism	Global and overview maps;Biosynthesis of other secondary metabolites	ko01110//Biosynthesis of secondary metabolites;ko00943//Isoflavonoid biosynthesis	K13260;K13260	-	-	-
G19948	26.3	28.03	31.25	6.18	6.23	6.12	11.66	12.63	12.33	1.36	1.14	0.87	2.46	2.58	2.44	7.19	6.69	7.08	CYP81D1	PREDICTED: cytochrome P450 81E8-like [Ipomoea nil]	-	-	-	-	-	-	-
G19963	5.81	5.75	7.88	5.04	4.68	4.35	1.5	0.91	0.37	5.54	5.44	5.79	4.12	5.27	5.73	0.73	0.44	0.39	--	PREDICTED: probable E3 ubiquitin-protein ligase LUL1 isoform X2 [Ipomoea nil]	-	-	-	-	-	-	-
G19965	4.92	5.56	5.37	7.25	7.96	7.55	14.32	16.01	16.35	6.72	6.04	6.31	6.78	8.42	6.2	18.15	14.96	18.06	At4g37250	PREDICTED: probable LRR receptor-like serine/threonine-protein kinase At4g37250 [Ipomoea nil]	-	-	-	-	-	-	-
G19966	46.02	45.52	49.38	72.26	66.83	67.89	290.14	292.36	291.98	36.98	40.55	37.06	67.75	71.04	72.1	293.73	290.88	289.66	MYB73	PREDICTED: transcription factor MYB44-like [Ipomoea nil]	Organismal Systems	Environmental adaptation	ko04626//Plant-pathogen interaction	K09422	-	-	-
G19972	10.25	10.53	10.11	12.88	8.95	9.64	4.11	2.91	3.74	18.91	18.47	16.72	11.53	13.19	11.81	4.37	6.19	3.72	CBSX1	PREDICTED: CBS domain-containing protein CBSX1, chloroplastic-like [Ipomoea nil]	-	-	-	-	-	-	-
G19975	13.66	12.34	12.65	10.07	10.54	11.05	7.05	6.53	4.83	16.09	13.13	16.02	11.23	10.49	10.9	7.1	7.29	8.05	--	PREDICTED: OTU domain-containing protein 3 isoform X4 [Ipomoea nil]	-	-	-	-	-	-	-
G19982	5.03	4.48	5.33	3.37	3.61	3.88	21.42	21.25	20.49	4.71	3.06	5.89	3.92	3.84	2.48	16.44	15.53	14.82	CRK3	PREDICTED: cysteine-rich receptor-like protein kinase 3 [Ipomoea nil]	-	-	-	-	-	GO:0004713//protein tyrosine kinase activity;GO:0032550//purine ribonucleoside binding	GO:0006468//protein phosphorylation
G20004	7.66	6.29	6.94	5.53	7.93	4.5	1.74	3.1	1.53	7.39	7	5.94	6	3.78	4.52	1.16	2.4	1.21	--	-	-	-	-	-	-	-	-
G2001	2.66	1.75	2.07	1.89	1.9	1.55	7.2	6.24	7	1.61	2.04	2.27	1.97	2.14	1.38	7.98	8.83	8.91	--	SPla/RYanodine receptor domain-containing protein [Theobroma cacao]	-	-	-	-	-	-	-
G20015	16.48	17.32	17.59	13.04	10.66	11.46	3	2.06	2.08	6.94	6.47	7.98	11.89	11.93	10.96	3.11	3.18	3.48	OMT3	PREDICTED: trans-resveratrol di-O-methyltransferase-like isoform X2 [Ipomoea nil]	-	-	-	-	-	-	-
G2002	3.13	9.43	2.77	5.22	2.55	1.58	0.87	1.43	1.18	2.41	2.38	1.01	2.31	2.81	1.49	0.28	0.43	0.1	--	PREDICTED: probable E3 ubiquitin-protein ligase RNF217 isoform X2 [Ipomoea nil]	-	-	-	-	-	-	-
G20024	4.62	4.54	4.27	8.42	6.27	5.02	12.26	9.55	12.28	6.53	5.33	4.53	5.88	5.16	4.55	14.05	12.89	12.22	PIP5K1	PREDICTED: phosphatidylinositol 4-phosphate 5-kinase 1-like [Ipomoea nil]	Metabolism;Cellular Processes;Environmental Information Processing;Metabolism	Global and overview maps;Transport and catabolism;Signal transduction;Carbohydrate metabolism	ko01100//Metabolic pathways;ko04144//Endocytosis;ko04070//Phosphatidylinositol signaling system;ko00562//Inositol phosphate metabolism	K00889;K00889;K00889;K00889	-	GO:0016301//kinase activity	GO:0046488//phosphatidylinositol metabolic process
G20027	7.57	8.45	8.45	3.12	2.42	3.95	42.96	43.12	50.53	7.38	5.59	7.31	4.59	6.7	5.52	53.46	56.2	56	--	PREDICTED: DNA-binding protein SMUBP-2 [Ipomoea nil]	-	-	-	-	GO:0009526//plastid envelope;GO:0009532//plastid stroma	GO:0003676//nucleic acid binding;GO:0017111//nucleoside-triphosphatase activity;GO:0032550//purine ribonucleoside binding	GO:0006787//porphyrin-containing compound catabolic process
G20042	28.02	28.03	28.98	29.47	30.18	32.42	10.98	10.87	10.78	56.71	56.11	55.44	46.49	50.54	46.7	19.38	15	18.44	xiap	Transmembrane Fragile-X-F-associated protein isoform 1 [Theobroma cacao]	-	-	-	-	GO:0031224//intrinsic component of membrane	GO:0043169//cation binding	-
G20045	7.42	8.36	10.37	5.92	9.13	8.68	3.34	3.77	3.84	6.29	8.22	8.19	9.03	9.52	8.83	2.68	3.07	1.94	MCC1	PREDICTED: histone acetyltransferase MCC1 [Ipomoea nil]	-	-	-	-	-	-	-
G20060	26.4	30.98	28.98	47.04	44.24	43.26	132.19	139.53	141.54	10.72	9.15	10.32	38.22	36.26	36.96	143.98	138.25	144.99	At2g46620	PREDICTED: AAA-ATPase At2g46620-like [Ipomoea nil]	-	-	-	-	-	-	-
G20062	27.58	27.39	27.21	21.52	21.09	18.41	10.58	9.77	9.39	29.43	31.16	30.58	26.27	27.28	28.21	11.31	16.03	15.54	--	PREDICTED: uncharacterized sugar kinase slr0537 [Solanum tuberosum]	-	-	-	-	GO:0009536//plastid	GO:0016772//transferase activity, transferring phosphorus-containing groups	GO:0006090//pyruvate metabolic process;GO:0006351//transcription, DNA-templated;GO:0009658//chloroplast organization;GO:0009668//plastid membrane organization;GO:0016310//phosphorylation;GO:0019321//pentose metabolic process
G20066	6.16	5.48	4.84	5.66	4.02	3.6	2.66	2.48	1.45	7.05	5.84	7.28	4.97	4.38	4.86	1.94	3.05	2.05	--	PREDICTED: F-box protein SKIP31-like [Ipomoea nil]	-	-	-	-	-	-	-
G20074	5.24	6.37	5.19	3.86	3.88	4.17	2.62	2.66	1.83	5.26	5.45	5.21	3.52	3.15	2.03	2.42	2.76	1.52	LUG	PREDICTED: transcriptional corepressor LEUNIG isoform X2 [Ipomoea nil]	-	-	-	-	-	-	-
G20086	11.16	12.5	10.81	9	9.83	9.92	4.47	5.14	4.32	11	10.47	10.17	10.5	11.92	10.12	4.59	5.14	3.93	SINAT4	PREDICTED: E3 ubiquitin-protein ligase SINAT3-like [Ipomoea nil]	Genetic Information Processing	Folding, sorting and degradation	ko04120//Ubiquitin mediated proteolysis	K04506	-	-	-
G2009	33.33	33.49	33.9	15.81	12.31	15.63	7.22	6.96	6.06	11.34	9.53	9.99	9.64	9.65	9.65	5.49	4.5	5.03	RLK7	PREDICTED: receptor-like protein kinase HAIKU2 [Ipomoea nil]	-	-	-	-	-	GO:0004672//protein kinase activity	GO:0006796//phosphate-containing compound metabolic process
G20099	0	0.13	0.38	0.46	0.81	0.16	3.89	4.28	4.08	0.39	0.37	0.16	1.23	0.79	0.82	7.49	5.18	5.89	LRK10	PREDICTED: rust resistance kinase Lr10-like [Ipomoea nil]	-	-	-	-	-	-	-
G20104	4.27	3.79	3.06	6.25	5.26	5.18	51.82	50.45	47.02	4.25	3.84	4.12	7.36	8.5	6.44	44.74	41.12	41.08	IP5P2	PREDICTED: type I inositol polyphosphate 5-phosphatase 2 [Ipomoea nil]	-	-	-	-	-	-	-
G20119	15.48	15.65	13.87	12.97	14.81	14.46	8.2	6.62	6.14	16.53	14.95	16.44	14.72	16.17	10.97	6.65	6.07	7.24	--	PREDICTED: leukocyte receptor cluster member 1 homolog [Ipomoea nil]	-	-	-	-	-	-	-
G20147	5.46	4.31	4.95	1.6	2.35	1.95	1.33	1.06	0.68	3.05	2.17	3.8	2.37	1.22	1.81	0.21	0.35	0.15	TET6	PREDICTED: tetraspanin-6-like [Ipomoea nil]	-	-	-	-	-	-	-
G20151	45.34	42.58	42.52	28.48	31.62	28.73	452.75	463.92	437.37	26.53	22.24	25.1	39.95	40.59	39.4	427.81	452.5	419.76	--	PREDICTED: uncharacterized protein LOC109147236 [Ipomoea nil]	-	-	-	-	-	-	-
G20157	4.16	3.66	2.84	4.91	3.19	2.46	0.25	1.37	0.26	7.33	5.25	5.62	3.26	2.46	3.52	1.55	2.11	0.45	CHC2	PREDICTED: clathrin heavy chain 1-like [Juglans regia]	Cellular Processes	Transport and catabolism	ko04144//Endocytosis	K04646	-	-	-
G20177	5.8	13.33	5.71	7.13	11.48	6.99	3.33	1.63	3.15	5.15	7.94	6.96	6.01	5.09	5.04	2.06	2.73	3.01	yjcL	PREDICTED: uncharacterized membrane protein YjcL [Phoenix dactylifera]	-	-	-	-	-	-	-
G2018	2.95	2.1	2.83	4.65	3.63	3.74	13.03	12.83	11.28	2.26	1.45	1.87	2.44	1.99	2.58	10.31	7.87	8.7	--	PREDICTED: syntaxin-61-like [Ipomoea nil]	-	-	-	-	-	-	-
G20181	16.01	17.12	17.33	20.86	20.11	21.62	8.41	6.96	7.31	23.96	25.93	24.38	19.22	18.28	15.77	10.67	11.27	9.83	HST	PREDICTED: shikimate O-hydroxycinnamoyltransferase-like [Ipomoea nil]	Metabolism;Metabolism;Metabolism;Metabolism;Metabolism	Global and overview maps;Global and overview maps;Biosynthesis of other secondary metabolites;Biosynthesis of other secondary metabolites;Biosynthesis of other secondary metabolites	ko01100//Metabolic pathways;ko01110//Biosynthesis of secondary metabolites;ko00940//Phenylpropanoid biosynthesis;ko00941//Flavonoid biosynthesis;ko00945//Stilbenoid, diarylheptanoid and gingerol biosynthesis	K13065;K13065;K13065;K13065;K13065	-	GO:0016747//transferase activity, transferring acyl groups other than amino-acyl groups	-
G20185	5.09	4.27	4.74	7.43	4.45	4.93	0.87	2.7	1.09	8.26	6.14	6.13	5.9	6.21	4.12	1.78	2.03	2.77	--	PREDICTED: uncharacterized protein LOC109173094 [Ipomoea nil]	-	-	-	-	-	-	-
G20190	28.49	27.12	26.69	19.91	15.19	15.54	9.26	8.46	14.78	21.6	20.24	20.1	17.87	17.76	15.01	8.33	8.41	7.4	At1g13700	PREDICTED: probable 6-phosphogluconolactonase 1 [Ipomoea nil]	Metabolism;Metabolism;Metabolism;Metabolism	Global and overview maps;Global and overview maps;Global and overview maps;Carbohydrate metabolism	ko01100//Metabolic pathways;ko01110//Biosynthesis of secondary metabolites;ko01200//Carbon metabolism;ko00030//Pentose phosphate pathway	K01057;K01057;K01057;K01057	-	-	-
G20201	2.21	0.91	1.47	0.22	0.21	0.31	1.72	1.74	1.51	0.17	0.5	0.33	0.7	0.8	0.88	1.06	1.16	0.88	GSVIVT00026920001	PREDICTED: probable polygalacturonase [Ipomoea nil]	-	-	-	-	-	-	-
G20211	0.13	0.24	0.23	0.28	0.2	0.13	0.7	0.8	0.49	0.14	0.05	0.17	0	0.23	0.27	0.28	0.57	0.66	--	PREDICTED: probable cysteine desulfurase [Nicotiana tabacum]	-	-	-	-	-	-	-
G2022	0.15	0.69	0.84	0.49	0.15	0.15	2.12	3.1	4.11	0	0	0.35	0.82	0.28	0.49	5.15	4.01	3.79	--	PREDICTED: esterase AGAP003155-like [Ipomoea nil]	-	-	-	-	-	-	-
G20232	3.36	2.18	2.65	1.86	2.72	2.22	9.25	8.97	8.76	3.83	5.4	4.74	4.22	3.64	2.52	16.84	11.6	9.56	At1g57610	PREDICTED: calcium uniporter protein 5, mitochondrial-like [Ipomoea nil]	-	-	-	-	-	-	-
G20257	3.25	3.12	2.99	5	4.51	4.08	81.58	87.08	86.69	4.2	4.72	4.08	12.67	12.93	13.14	99.95	99.87	104.24	At5g35370	PREDICTED: G-type lectin S-receptor-like serine/threonine-protein kinase At5g35370 [Ipomoea nil]	-	-	-	-	-	-	-
G20262	53.8	52.28	52.21	64.29	61.15	60.89	125.82	129.23	132.32	71.68	75.37	73.3	83.32	84.21	85.44	173.7	186.22	185.14	GDPDL1	PREDICTED: glycerophosphodiester phosphodiesterase GDPDL3-like [Ipomoea nil]	-	-	-	-	-	-	-
G20272	11.01	7.21	8.7	6.79	10.43	8.46	22.78	22.59	14.52	6.14	3.19	6.34	9.46	6	3.62	12.52	18.21	12.91	CPR	PREDICTED: NADPH--cytochrome P450 reductase-like [Ipomoea nil]	-	-	-	-	GO:0031090//organelle membrane;GO:0043231//intracellular membrane-bounded organelle	GO:0003824//catalytic activity;GO:0032553//ribonucleotide binding;GO:0046914//transition metal ion binding	GO:0044710//single-organism metabolic process
G20285	124.49	138.1	135.69	20.25	14.71	19.97	13.25	13.19	9.25	19.16	24.1	21.23	70.73	65.01	60.86	8.15	7.91	6.18	CjBAp12	PREDICTED: EG45-like domain containing protein [Ipomoea nil]	-	-	-	-	-	-	-
G203	45.9	49.13	50.97	32.17	36.81	37.1	16.58	19.69	21.75	26.56	28.24	31.26	26.38	30.6	31.75	12.04	14.68	15.82	--	PREDICTED: cysteine-rich and transmembrane domain-containing protein A-like [Brassica rapa]	-	-	-	-	-	-	-
G20311	1.83	1.29	2.24	0.08	0	0.2	0	0	0	1.21	1.33	0.73	0.91	0.52	0.53	0	0	0	OsI_14861	cysteine proteinase precursor [Ipomoea batatas]	-	-	-	-	-	GO:0070011//peptidase activity, acting on L-amino acid peptides	-
G20326	27.9	24.31	25.49	22.69	20.05	21.67	9.19	7.98	9.78	21.9	24.26	22.85	20.28	17.9	18.33	9.37	7.09	7.9	ASIL2	PREDICTED: trihelix transcription factor ASIL2-like [Ipomoea nil]	-	-	-	-	-	-	-
G20355	2.95	3.46	2.54	1.72	1.86	1.99	1.35	0.91	0.49	3.23	4.08	2.86	2.17	2.03	2.36	1.27	1.27	1.23	--	-	-	-	-	-	-	-	-
G2036	0.15	0.29	0	1.03	0.32	1.22	13.52	10.85	10.09	0.27	0.35	0.73	0.34	1.33	0.68	9.34	7.79	6.47	--	PREDICTED: serine-rich adhesin for platelets-like isoform X2 [Nicotiana tabacum]	-	-	-	-	GO:0031984//organelle subcompartment;GO:0043231//intracellular membrane-bounded organelle	-	-
G20385	61.85	66.06	71.73	11.7	12.45	11.02	37.92	40.32	34.14	11.61	10.67	11.44	12.83	14.94	14.97	36.25	35.62	34.69	NAC081	PREDICTED: NAC domain-containing protein 2-like [Ipomoea nil]	-	-	-	-	-	-	GO:0010467//gene expression;GO:0034645//cellular macromolecule biosynthetic process
G20395	3.56	2.56	2.47	3.35	2.98	2.87	10.27	12.76	13.05	2.01	1.82	1.35	1.8	2.23	2.95	9.13	9.1	8.89	R1A	PREDICTED: putative late blight resistance protein homolog R1A-3 isoform X1 [Ipomoea nil]	-	-	-	-	-	-	-
G2041	12.53	11.75	11.24	31.34	30.53	30.36	8.53	8.64	8.21	10.54	9.94	12.62	8.71	10.5	11.53	5.12	4.54	5.08	KN1	PREDICTED: homeotic protein knotted-1-like [Ipomoea nil]	-	-	-	-	GO:0043231//intracellular membrane-bounded organelle	GO:0001071//nucleic acid binding transcription factor activity;GO:0003677//DNA binding	GO:0003006//developmental process involved in reproduction;GO:0009799//specification of symmetry;GO:0009933//meristem structural organization;GO:0009943//adaxial/abaxial axis specification;GO:0010468//regulation of gene expression;GO:0030154//cell differentiation
G20413	46.53	42.96	48.16	18.82	20.52	19.25	10.9	9.31	9.06	34.76	37.14	38.61	23.66	21.48	21.38	9.57	9.32	9.67	--	Fidgetin-like protein 1 [Gossypium arboreum]	-	-	-	-	-	-	-
G20435	21.93	19.66	20.8	4.29	4.78	5.66	8.7	6.66	8.9	6.95	7.29	8.53	10.81	10.84	9.88	2.06	2.41	3.23	MGD2	PREDICTED: monogalactosyldiacylglycerol synthase 2, chloroplastic [Ipomoea nil]	Metabolism;Metabolism	Global and overview maps;Lipid metabolism	ko01100//Metabolic pathways;ko00561//Glycerolipid metabolism	K03715;K03715	-	-	-
G20443	0.37	0.35	0.56	0.41	0	0	4.44	7.64	7.34	0.11	0	0.44	0.14	0.24	0	3.62	7.28	3.84	--	Calcium-binding EF-hand family protein [Theobroma cacao]	-	-	-	-	-	-	-
G2045	1.07	2.8	2.46	2.1	1.83	1.61	5.66	4.83	5.66	2.74	1.86	2.4	1.05	1.68	2.7	6.46	5.76	5.57	TFT2	PREDICTED: 14-3-3-like protein B [Ipomoea nil]	-	-	-	-	-	-	-
G20452	25.39	23.65	22.7	60.19	62.05	52.92	136.33	136.37	128.59	61.17	56.85	57.62	105.67	96.73	96.08	170.29	165.21	171.97	--	PREDICTED: blue copper protein-like [Ipomoea nil]	-	-	-	-	-	-	-
G20454	3.41	4.53	3.37	3.38	4.07	4.55	1.14	1.56	1.69	5.34	4.43	4.65	5.52	6.96	5.78	2.14	1.57	2.18	At1g32860	PREDICTED: glucan endo-1,3-beta-glucosidase 11-like isoform X2 [Ipomoea nil]	-	-	-	-	-	-	-
G20456	1.29	1.91	0.84	0.91	0.46	0.88	3.68	4.09	3.84	0.08	0.41	0.84	0.26	0.25	0.54	2.56	2.72	1.54	--	PREDICTED: flocculation protein FLO11-like [Pyrus x bretschneideri]	-	-	-	-	-	-	-
G2047	188.94	202.18	179.71	63.29	66.56	66.73	44.57	50.29	47.66	83.73	104.36	105.48	100.06	100.47	126.34	44.42	38.29	44.22	Os04g0670200	PREDICTED: low-temperature-induced cysteine proteinase-like [Ipomoea nil]	-	-	-	-	-	GO:0008233//peptidase activity	-
G20480	126.96	112.06	117.7	20.14	20.85	19.16	221.32	217.01	206.32	36.59	33.59	35.13	42.7	41.63	39.42	134.78	124.57	136.81	SPX2	PREDICTED: SPX domain-containing protein 1-like [Ipomoea nil]	-	-	-	-	-	-	-
G2049	54.93	59.59	67.69	63.15	63.93	67.91	156.2	164.63	162.7	18.68	20.25	21.91	32.78	38.79	39.34	119.98	123.99	128.75	UGT85A24	UDP-glycosyltransferase 85A32 [Ipomoea batatas]	Metabolism;Metabolism	Global and overview maps;Global and overview maps	ko01100//Metabolic pathways;ko01110//Biosynthesis of secondary metabolites	K21374;K21374	-	-	-
G205	33.45	35.05	32.14	12.46	12.86	13.63	232.31	232.64	232.48	45.85	50	50.18	51.26	46.22	47.56	241.47	236.37	239.74	GDPD1	PREDICTED: glycerophosphodiester phosphodiesterase GDPD1, chloroplastic-like [Ipomoea nil]	-	-	-	-	-	-	-
G20509	0.21	0.38	0.1	0.14	0.32	0.44	0.57	0.86	0.48	0.35	0.15	0.36	0.59	0.21	0.64	0.72	0.67	0.82	--	-	-	-	-	-	-	-	-
G20527	9.04	9.41	9.16	9.64	9.68	8.94	2.58	3.47	2.07	10.39	11.18	9.57	6.69	4.73	8.04	2.11	1.5	1.96	PAE6	PREDICTED: pectin acetylesterase 8-like [Ipomoea nil]	-	-	-	-	-	-	-
G20531	13.24	16.37	16.68	14.32	13.85	14.43	4.92	7.17	6.65	24.07	19.94	23.2	15.95	16.63	18.08	5.83	7.82	5.59	--	PREDICTED: uncharacterized protein LOC109193711 [Ipomoea nil]	-	-	-	-	-	-	-
G2056	0.42	0	0	0	0	0	1.73	2.14	2.12	0.12	0	0	0	0	0	2.47	3.14	2.82	ACS3	PREDICTED: 1-aminocyclopropane-1-carboxylate synthase 3-like [Ipomoea nil]	Metabolism;Metabolism;Metabolism	Global and overview maps;Global and overview maps;Amino acid metabolism	ko01100//Metabolic pathways;ko01110//Biosynthesis of secondary metabolites;ko00270//Cysteine and methionine metabolism	K01762;K01762;K01762	-	GO:0016846//carbon-sulfur lyase activity;GO:0043168//anion binding	GO:0007275//multicellular organism development;GO:0009692//ethylene metabolic process;GO:0018871//1-aminocyclopropane-1-carboxylate metabolic process
G20575	2.11	1.48	1.47	3.18	4.74	1.53	8.32	7.22	11.19	3.41	2.43	3.02	3.97	6.49	3.02	4.39	7.78	6.01	XTH33	PREDICTED: probable xyloglucan endotransglucosylase/hydrolase protein 33 [Ipomoea nil]	-	-	-	-	-	-	-
G2058	8.09	8.66	8.67	4.73	6.91	6.41	25.13	22.93	24.23	6.72	5.56	6.04	11.28	8.2	9.76	17.46	20.74	19.1	TMK4	PREDICTED: receptor-like kinase TMK4 [Ipomoea nil]	-	-	-	-	-	-	-
G20584	18.35	15.7	15.6	14.31	15.75	15.29	7.27	5.75	6.95	13.01	13.47	15.74	14.19	13.17	11.56	6.8	5.18	5.85	CDKF-1	PREDICTED: cyclin-dependent kinase F-1 [Ipomoea nil]	-	-	-	-	GO:0005737//cytoplasm	GO:0004674//protein serine/threonine kinase activity;GO:0036094//small molecule binding;GO:0097159//organic cyclic compound binding;GO:1901363//heterocyclic compound binding	GO:0007049//cell cycle;GO:0007275//multicellular organism development;GO:0009888//tissue development;GO:0045859//regulation of protein kinase activity;GO:0048523//negative regulation of cellular process;GO:0048869//cellular developmental process
G2059	4.53	3.53	3.39	1.03	0.54	1.01	1.01	1.42	1	1.85	1.46	0.82	1.09	0.52	1.3	0.24	0.59	0.36	AAP6	PREDICTED: amino acid permease 6-like [Ipomoea nil]	-	-	-	-	-	-	-
G2061	0	0	0	0	0	0	1.01	0.79	1.65	0.26	0	0	0	0	0.3	2.07	1.1	1.64	--	PREDICTED: transcription factor MYB44-like isoform X1 [Ipomoea nil]	Organismal Systems	Environmental adaptation	ko04626//Plant-pathogen interaction	K09422	-	-	-
G20626	18.19	15.48	16.1	22.17	18.96	19.69	7.67	7.03	7.06	15.69	14.35	14.57	19.57	17.97	19.12	6.86	5.78	5.91	HXK1	PREDICTED: hexokinase-1-like [Ipomoea nil]	Metabolism;Metabolism;Metabolism;Metabolism;Metabolism;Metabolism;Metabolism;Metabolism	Global and overview maps;Global and overview maps;Global and overview maps;Carbohydrate metabolism;Carbohydrate metabolism;Carbohydrate metabolism;Carbohydrate metabolism;Carbohydrate metabolism	ko01100//Metabolic pathways;ko01110//Biosynthesis of secondary metabolites;ko01200//Carbon metabolism;ko00500//Starch and sucrose metabolism;ko00010//Glycolysis / Gluconeogenesis;ko00520//Amino sugar and nucleotide sugar metabolism;ko00051//Fructose and mannose metabolism;ko00052//Galactose metabolism	K00844;K00844;K00844;K00844;K00844;K00844;K00844;K00844	-	-	-
G20644	6.51	5.66	7.11	7.39	7.7	8.06	1.83	1.65	2.69	8.82	10.43	10.97	7.53	7.81	10.54	2.8	2.97	3.74	PLT5	PREDICTED: polyol transporter 5-like [Ipomoea nil]	-	-	-	-	GO:0031224//intrinsic component of membrane	GO:0016628//oxidoreductase activity, acting on the CH-CH group of donors, NAD or NADP as acceptor;GO:0022857//transmembrane transporter activity	GO:0044710//single-organism metabolic process;GO:0044763//single-organism cellular process;GO:0044765//single-organism transport
G20646	13.14	13.92	15.15	11.43	12.12	12.72	248.13	249.51	260.16	5.14	5.51	6.05	12.45	13.86	13.53	191.86	192.2	188.48	PFK3	PREDICTED: ATP-dependent 6-phosphofructokinase 6-like [Ipomoea nil]	Metabolism;Metabolism;Metabolism;Metabolism;Metabolism;Genetic Information Processing;Metabolism;Metabolism;Metabolism	Global and overview maps;Global and overview maps;Global and overview maps;Global and overview maps;Carbohydrate metabolism;Folding, sorting and degradation;Carbohydrate metabolism;Carbohydrate metabolism;Carbohydrate metabolism	ko01100//Metabolic pathways;ko01110//Biosynthesis of secondary metabolites;ko01200//Carbon metabolism;ko01230//Biosynthesis of amino acids;ko00010//Glycolysis / Gluconeogenesis;ko03018//RNA degradation;ko00051//Fructose and mannose metabolism;ko00052//Galactose metabolism;ko00030//Pentose phosphate pathway	K00850;K00850;K00850;K00850;K00850;K00850;K00850;K00850;K00850	-	GO:0016772//transferase activity, transferring phosphorus-containing groups;GO:0032550//purine ribonucleoside binding	GO:0006090//pyruvate metabolic process;GO:0016310//phosphorylation
G2066	0.51	1.49	0.31	0.74	2.29	1.69	15.32	18.61	16.01	0	1.54	0	0.7	0.26	0.91	11.78	9.43	8.35	UGT85A24	UDP-glycosyltransferase 85A32 [Ipomoea batatas]	Metabolism;Metabolism	Global and overview maps;Global and overview maps	ko01100//Metabolic pathways;ko01110//Biosynthesis of secondary metabolites	K21374;K21374	-	-	-
G20666	13.15	14.01	13.39	31.06	30.54	29.13	10.63	9.37	7.48	22.05	21.87	22.4	17.04	18.55	14.98	8.12	7.93	7.57	AED3	PREDICTED: aspartyl protease AED3-like [Ipomoea nil]	-	-	-	-	-	-	-
G20677	1.14	2.05	1.32	1.24	3.56	3.72	10.01	13.25	7.71	3.11	1.85	3.55	3.52	3.2	5.86	8.95	14.02	10.15	IST1	PREDICTED: dentin sialophosphoprotein [Capsicum annuum]	Cellular Processes	Transport and catabolism	ko04144//Endocytosis	K19476	-	-	-
G20678	1.12	1.39	0.32	0.84	1.64	0.33	9.33	8.47	9.07	1.13	0.47	1.03	0.69	0.74	0.89	6.34	9.28	8.96	PLA2-I	PREDICTED: probable phospholipase A2 homolog 1 [Ipomoea nil]	-	-	-	-	-	-	GO:0006629//lipid metabolic process;GO:0006796//phosphate-containing compound metabolic process
G20694	7.45	5.76	8.58	5.52	5.89	3.58	2.35	3.95	2.91	5.42	5.14	4.84	3.29	3.39	4.63	2.34	2.8	1.71	--	PREDICTED: uncharacterized protein LOC109186152 [Ipomoea nil]	-	-	-	-	-	-	-
G20711	0.33	0.45	0.31	0.15	0.21	0.07	1.96	0.84	1.16	0.52	0.15	0.66	0.45	0.4	0.53	1.44	1.02	1.63	HSFA2B	PREDICTED: heat shock factor protein HSF30-like isoform X1 [Ipomoea nil]	-	-	-	-	-	-	-
G20718	30.6	26.11	28.83	25.69	27.47	29.22	7.05	9.2	9.96	31.34	31.84	30.94	24.46	24.1	24.46	8.17	8.41	10.59	NMT1	PREDICTED: glycylpeptide N-tetradecanoyltransferase 1-like [Ipomoea nil]	-	-	-	-	-	GO:0016740//transferase activity	GO:0006498//N-terminal protein lipidation
G20721	2.34	2.25	2.91	2.91	2.93	2.98	8	8.13	6.85	1.83	2.74	3.06	2.24	2.83	2.68	6.69	6.48	7.13	IQM4	PREDICTED: IQ domain-containing protein IQM4-like [Ipomoea nil]	-	-	-	-	-	-	-
G20730	8.82	11.41	9.84	7.95	8.73	10.32	2.77	3.87	3.55	13.09	12.9	12.55	8.6	9.96	10.08	4.49	3.14	5.48	PMIR1	PREDICTED: protein PLASTID MOVEMENT IMPAIRED 1-RELATED 1-like [Ipomoea nil]	-	-	-	-	-	-	-
G20731	17.86	21.89	19.75	13.09	21.48	19.54	7.86	5.45	5.25	25.26	20.89	26	14.5	18.15	18.9	5.23	4.25	7.73	PMIR1	PREDICTED: protein PLASTID MOVEMENT IMPAIRED 1-RELATED 1-like [Ipomoea nil]	-	-	-	-	-	-	-
G20738	23.14	21.37	23.77	15.88	16.24	16.99	6.08	6.6	7.01	21.01	20.97	22.3	16.56	15.9	15.6	6.6	6.54	5.65	NMT1	PREDICTED: glycylpeptide N-tetradecanoyltransferase 1-like [Ipomoea nil]	-	-	-	-	-	GO:0016740//transferase activity	GO:0006498//N-terminal protein lipidation
G20739	32	27.46	26.65	24.96	29.79	25.01	9.4	10.45	10.44	46.09	42.67	39.63	32.03	22.69	21.93	10.38	9.87	9.89	EFL3	PREDICTED: protein ELF4-LIKE 3 [Ziziphus jujuba]	-	-	-	-	-	-	-
G20741	1.51	3.54	2.12	131.51	131.91	134.24	910.38	916.45	917.7	2.84	3.21	3.42	149.37	145.69	140.57	698.12	652.35	681.45	--	salt responsive protein 2 [Solanum lycopersicum]	-	-	-	-	-	-	-
G20743	68.07	65.24	65.15	49.43	45.79	43.5	19.04	14	15.14	49.48	46.94	46.28	38.2	37.09	34.9	12.58	8.31	9.97	UP3	PREDICTED: stress-response A/B barrel domain-containing protein UP3-like [Ipomoea nil]	-	-	-	-	-	-	-
G20746	26.3	26.74	26.06	18.56	21.38	22.36	11.81	12.43	12.1	30.77	31.52	28.73	25.64	27.35	30.7	12.85	13.95	14.45	PP2C06	PREDICTED: protein phosphatase 2C 77-like [Ipomoea nil]	Environmental Information Processing;Environmental Information Processing	Signal transduction;Signal transduction	ko04075//Plant hormone signal transduction;ko04016//MAPK signaling pathway - plant	K14497;K14497	-	-	-
G20749	4.9	6.14	7.84	6.88	5.44	7.56	38.49	37.69	38.66	8.23	9.34	8.27	11.03	8.64	10.13	30.53	32	27.4	VPS2.1	PREDICTED: vacuolar protein sorting-associated protein 2 homolog 1-like [Ipomoea nil]	Cellular Processes	Transport and catabolism	ko04144//Endocytosis	K12191	-	-	-
G20750	0.43	0.73	0.13	4.41	5.52	2.94	16.09	16.07	17.16	0.48	1.39	0.78	5.63	4.32	5.02	17.48	18.1	16.82	--	-	-	-	-	-	-	-	-
G2076	5.54	5.58	5.78	5.07	4.49	4.21	1.13	1.82	1.41	8.22	6.55	8.4	4.31	3.92	3.5	1.22	1.21	1.71	--	-	-	-	-	-	-	-	-
G20763	10.96	8.34	9.15	10.25	10.09	11.17	26.43	25.24	28.19	10.57	8.31	9.35	9.85	10.63	8.36	34.99	35.31	35.65	--	PREDICTED: uncharacterized protein LOC109186570 [Ipomoea nil]	-	-	-	-	-	-	-
G20767	4.13	3.18	3.59	3.24	3.2	2.78	1.69	1.29	1.47	2.23	1	2.31	1.77	1.78	2.16	1.04	0.6	0.95	MYOB1	PREDICTED: myosin-binding protein 1 [Ipomoea nil]	-	-	-	-	-	-	-
G20783	52.79	45.42	47.37	30.45	28.75	27	21.85	22.03	17.49	31.55	27.88	26.8	45.89	35.19	32.86	14.19	13.54	12.28	--	PREDICTED: uncharacterized protein LOC104597668 [Nelumbo nucifera]	-	-	-	-	-	-	-
G20789	3.48	2.75	3.05	3.14	1.74	3.18	1.22	1.16	0.63	6.69	3.46	6.02	4.22	4.1	2.4	2.53	0.78	0.6	PHL8	PREDICTED: myb family transcription factor PHL8-like isoform X2 [Ipomoea nil]	-	-	-	-	-	-	-
G20802	12.24	9.39	10.48	11.49	12	12.71	3.85	2.67	2.79	17.64	19.3	15.91	16.48	16.11	13.44	3.55	4.71	4.48	ATL9	PREDICTED: RING-H2 finger protein ATL38-like [Ipomoea nil]	-	-	-	-	-	-	-
G20803	24.24	27.55	24.7	18.97	19.62	15.98	8.55	10.07	8.84	18.62	22.57	20.72	20.46	19.24	20.14	9.46	11.06	8.01	--	PREDICTED: uncharacterized protein LOC109186403 [Ipomoea nil]	-	-	-	-	-	GO:0004721//phosphoprotein phosphatase activity	GO:0006796//phosphate-containing compound metabolic process
G20805	41.1	47.04	41.96	33.6	34.34	30.57	19.26	21.61	17.41	46.58	41.04	41.73	46.95	40.22	47.42	16.98	18.88	13.03	ACR12	PREDICTED: ACT domain-containing protein ACR12 [Ipomoea nil]	-	-	-	-	-	-	-
G20807	24.69	23.91	22.42	16.87	14.78	15.04	4.45	3.92	4.13	27.34	27.14	25.67	19.12	16.86	14.64	4.25	3.24	4.57	At2g16710	PREDICTED: iron-sulfur assembly protein IscA-like 3, mitochondrial [Ipomoea nil]	-	-	-	-	-	-	-
G20816	20.45	16.68	15.73	7.98	10.19	10.59	2.44	4.3	4.68	18.11	18.2	17.19	11.94	12.8	10.06	6.89	7.42	6.51	--	PREDICTED: uncharacterized protein LOC109186628 [Ipomoea nil]	-	-	-	-	-	-	-
G20834	4.67	3.57	3.72	3.88	3.17	4.67	0.94	0.82	0.55	7.46	7.53	6.79	5.25	6.67	5.34	2.03	1.71	1.86	--	PREDICTED: AT-hook motif nuclear-localized protein 14 [Ipomoea nil]	-	-	-	-	-	-	-
G20838	5.16	5.66	5.96	2.97	4.89	4.25	1.89	1.51	2.69	8.02	7.5	6	6.27	8.03	7.76	1.63	1.24	0.7	AHL14	PREDICTED: AT-hook motif nuclear-localized protein 14 [Ipomoea nil]	-	-	-	-	-	-	-
G20854	11.72	7.05	10.05	13.78	13.54	11.21	3.52	4.9	2.08	15.18	12.04	15.64	17.78	15.77	7.88	9.29	4.88	5.26	CHLG	PREDICTED: chlorophyll synthase, chloroplastic-like [Ipomoea nil]	Metabolism;Metabolism;Metabolism	Global and overview maps;Global and overview maps;Metabolism of cofactors and vitamins	ko01100//Metabolic pathways;ko01110//Biosynthesis of secondary metabolites;ko00860//Porphyrin and chlorophyll metabolism	K04040;K04040;K04040	-	-	-
G20857	15.08	16.81	16.42	14.49	14.51	13.23	5.41	4.62	3.41	11.58	12.29	14.44	8.87	9.9	10.8	3.49	4.03	3.58	--	hypothetical protein [Ipomoea trifida]	-	-	-	-	-	-	-
G20869	1.84	1.93	1.77	6.94	7.18	7.17	2.77	2.8	2.63	0.39	0.21	0.44	3.15	3.13	2.81	2.38	3.04	2.17	MVD2	PREDICTED: diphosphomevalonate decarboxylase MVD2 [Ipomoea nil]	Metabolism;Metabolism;Metabolism	Global and overview maps;Global and overview maps;Metabolism of terpenoids and polyketides	ko01100//Metabolic pathways;ko01110//Biosynthesis of secondary metabolites;ko00900//Terpenoid backbone biosynthesis	K01597;K01597;K01597	-	-	-
G20876	1.54	0.71	0.93	2.07	1.81	1.43	14.88	16.31	15.8	1.48	0.76	1.18	3.23	3.94	4.44	20.14	25.8	21.28	LRK10	PREDICTED: rust resistance kinase Lr10-like [Ipomoea nil]	-	-	-	-	-	GO:0004672//protein kinase activity	GO:0016310//phosphorylation
G20886	0.74	1.21	1.31	0.42	0.93	0.29	2.46	2.06	2.22	4.3	4.85	5.56	2.37	3.05	1.51	3.45	3.6	2.6	KUA1	PREDICTED: transcription factor MYB1R1-like [Ipomoea nil]	-	-	-	-	-	GO:0005488//binding	-
G20888	0.55	0.31	0.37	0.24	0.06	0.65	0.84	1.24	0.88	0.34	0.5	0.33	0.43	0.32	0.24	1.73	2.08	1.59	LRK10	PREDICTED: rust resistance kinase Lr10-like [Ipomoea nil]	-	-	-	-	-	GO:0004713//protein tyrosine kinase activity;GO:0032550//purine ribonucleoside binding	GO:0006468//protein phosphorylation
G20889	5.08	5.04	5.92	4.7	4.65	4.73	1.75	2.57	1.92	6.23	7.3	6.88	4.3	4.2	5.39	1.35	1.93	1.55	--	PREDICTED: protein IWS1 homolog A [Theobroma cacao]	-	-	-	-	-	-	-
G209	24.11	26.94	30.25	25.35	23.39	24.89	8.23	6.24	5.87	26.83	19.41	24.8	20.94	16.22	20.19	7.33	5.22	6.33	--	DUF1764 domain-containing protein [Cephalotus follicularis]	-	-	-	-	-	-	-
G20913	0.65	0.33	0.33	2.17	2.38	2.55	3.53	2.94	2.47	1.29	0.76	1.02	1.86	1.36	3.54	0.76	3.16	2.91	NUP1	PREDICTED: nuclear pore complex protein NUP1-like isoform X2 [Ipomoea nil]	Genetic Information Processing	Translation	ko03013//RNA transport	K14317	-	-	-
G20920	9.31	7.42	9.21	7.49	7.59	8.03	3.29	3.54	3.34	14.28	15.63	13.58	12	11.14	11.59	3.71	4.54	3.9	--	PREDICTED: pentatricopeptide repeat-containing protein At3g04760, chloroplastic-like [Ipomoea nil]	-	-	-	-	-	-	-
G20925	1.83	2.34	2.86	2.24	1.66	1.74	5.15	6.03	5.5	1.63	1.62	2.53	2.55	2.4	1.46	7.88	9.84	8.58	Os05g0200100	PREDICTED: thioredoxin-like 2, chloroplastic [Ipomoea nil]	-	-	-	-	-	GO:0015036//disulfide oxidoreductase activity	GO:0019725//cellular homeostasis;GO:0044710//single-organism metabolic process
G20928	7.18	7.57	8.35	5.68	8.85	8.45	2.17	2.47	2.3	13.08	14.91	15.43	10.87	10.43	8.76	1.8	4.79	2.71	--	PREDICTED: uncharacterized protein LOC109186560 [Ipomoea nil]	-	-	-	-	-	-	-
G20930	21.64	21.69	26.45	12.02	8.88	12.89	29.21	29.1	27.7	9.67	8.64	9.08	13.56	13.49	13.75	33.17	32.84	30.98	RLK7	PREDICTED: receptor-like protein kinase HAIKU2 [Ipomoea nil]	-	-	-	-	GO:0031224//intrinsic component of membrane	GO:0004672//protein kinase activity;GO:0032550//purine ribonucleoside binding	GO:0006464//cellular protein modification process;GO:0006796//phosphate-containing compound metabolic process
G20931	0.54	1.68	2.52	0.82	0.33	0.31	5.58	7.44	6.65	0	0.36	0.37	0.58	0.86	0.47	4.51	4.41	4.36	MYB4	PREDICTED: transcription repressor MYB6-like [Ipomoea nil]	Organismal Systems	Environmental adaptation	ko04626//Plant-pathogen interaction	K09422	-	GO:0005488//binding	-
G20932	16.46	17.46	19.16	15.31	17.73	18.59	4.58	6.17	4.92	26.89	22.59	30.06	18.56	20.67	22.99	6.28	4.72	7.29	--	PREDICTED: uncharacterized protein LOC109186560 [Ipomoea nil]	-	-	-	-	-	-	-
G20939	5.21	5.79	5.34	4.58	5.63	4.65	1.42	1.84	0.56	14.67	15.83	16.59	7.74	7	8	2.03	2.89	2.34	GATA21	PREDICTED: GATA transcription factor 21-like [Ipomoea nil]	-	-	-	-	-	-	-
G20942	2.19	1.74	1.6	1.29	2.05	2.3	6.48	5.9	4.41	1.29	1.61	1.71	1.57	2.3	3.16	10.39	8.83	11.22	Os05g0200100	PREDICTED: thioredoxin-like 2, chloroplastic [Ipomoea nil]	-	-	-	-	-	-	-
G20944	1.59	2.02	1.7	2.02	2.18	2.04	3.29	5.05	4.78	3.98	4.03	3.03	3.22	6.21	4.13	7.02	7.91	10.53	SRO1	PREDICTED: probable inactive poly [ADP-ribose] polymerase SRO2 isoform X1 [Ipomoea nil]	-	-	-	-	-	-	-
G20948	0.4	0.4	0	0.52	0.5	0.36	16.19	12.73	11.19	0.41	1.83	0.46	2.35	0.79	0.78	8.04	6.21	8.46	PPCK2	PREDICTED: phosphoenolpyruvate carboxylase kinase 2-like [Ipomoea nil]	-	-	-	-	-	GO:0004672//protein kinase activity;GO:0032550//purine ribonucleoside binding	GO:0006464//cellular protein modification process;GO:0006796//phosphate-containing compound metabolic process;GO:0010646//regulation of cell communication
G20951	1.69	1.56	1.75	1.84	1.49	2.04	6.65	6.95	7.15	2.41	2.2	2.24	2.91	2.95	2.07	5.63	5.5	6.56	RGA2	blight resistance protein RGA1 [Solanum bulbocastanum]	-	-	-	-	-	-	-
G20952	9.2	7.66	8.31	74.37	82.95	86.29	90.4	99.85	93.35	14.97	11.12	11.22	94.91	90.7	94.24	87.01	88.51	87.45	HIPP12	PREDICTED: heavy metal-associated isoprenylated plant protein 39-like [Ipomoea nil]	-	-	-	-	-	-	-
G20956	90.98	100.53	105.19	211.16	225.5	212.73	380.85	406.52	402.53	62.96	63.93	72.2	208.51	214.48	232.33	322.55	320.64	321.2	HIPP12	PREDICTED: heavy metal-associated isoprenylated plant protein 39-like [Ipomoea nil]	-	-	-	-	-	-	-
G20959	1.82	0.65	1.31	9.5	7.72	6.41	7.32	14.91	6.95	0.81	2.12	1.92	9.24	5.53	8.99	5.66	5.95	8.53	--	PREDICTED: heavy metal-associated isoprenylated plant protein 39-like [Ipomoea nil]	-	-	-	-	-	-	-
G20961	17.97	16.19	12.66	15	15.66	12.98	4.21	4.82	5.11	28.49	26.42	22.04	17.17	19.12	20.77	4.07	5.29	5.27	--	-	-	-	-	-	-	-	-
G20963	0.54	0.82	0.98	0.24	0.34	0.11	0	0	0.12	0.86	1.74	2.05	0.48	0.52	0.72	0.13	0	0	--	PREDICTED: GATA transcription factor 21-like [Ipomoea nil]	-	-	-	-	-	-	-
G20967	28.56	27.85	29.14	27.25	27.98	27.58	10.16	8.49	8	40.52	40.72	40.99	34.83	34.01	31.38	12.74	11.76	12.77	--	PREDICTED: uncharacterized protein LOC109186560 [Ipomoea nil]	-	-	-	-	-	-	-
G20970	1.53	1.21	2.27	0.72	1.08	0.47	5.51	7.53	4.37	0.28	0.37	0.19	0.36	0.24	0.46	2.33	3.27	3.25	MYB4	PREDICTED: transcription repressor MYB6-like [Ipomoea nil]	Organismal Systems	Environmental adaptation	ko04626//Plant-pathogen interaction	K09422	-	-	-
G20989	3.39	2.41	1.97	3.47	2.09	2.36	7.16	7.1	7.4	2.85	3.88	1.07	1.18	1.92	2.1	12.96	16.17	13.04	Os05g0200100	PREDICTED: thioredoxin-like 2, chloroplastic [Ipomoea nil]	-	-	-	-	-	-	-
G20994	28	27.5	27.56	15.81	16.32	16.66	63.97	65.07	64.31	10.93	10.59	9.67	16.05	19.1	16.52	72.16	72.03	72.86	ITN1	PREDICTED: probable membrane-associated kinase regulator 4 [Ipomoea nil]	-	-	-	-	-	-	-
G20995	4.5	4.84	5.01	30.47	32.46	28.75	4.58	4.53	5.37	7.96	5.64	5.32	7.27	7.67	6.38	3.09	2.48	2.97	--	PREDICTED: uncharacterized protein LOC109186168 isoform X1 [Ipomoea nil]	-	-	-	-	-	-	-
G21000	69.34	74.1	73.58	44.18	40.85	40.34	28.94	29.99	27.88	69.14	69.98	72.33	59.99	59.95	62.35	30.7	30.72	30.08	CYP89A9	PREDICTED: cytochrome P450 89A2-like [Ipomoea nil]	-	-	-	-	-	-	-
G21004	1.93	1.33	1.38	1.31	0.87	0	3.61	5.15	3.78	0.58	1.03	0.66	0.26	1.29	1.18	1.41	2.52	3.48	TIP1-2	PREDICTED: aquaporin TIP1-3 [Prunus mume]	-	-	-	-	-	-	GO:0006810//transport
G21015	6.98	6.56	6.21	6.18	6.29	7.27	16.99	16.02	15.99	5.39	5.76	4.74	9.01	10.58	10.84	18.04	16.19	16.53	At1g76660	PREDICTED: uncharacterized protein LOC109173151 [Ipomoea nil]	-	-	-	-	-	-	-
G21016	60.3	62.35	61.3	55.18	49.32	52.49	293.42	267.1	281.8	43.68	40.38	46.88	46.56	42.59	42.99	190.62	195.88	200.52	PPCK1	PREDICTED: phosphoenolpyruvate carboxylase kinase 2-like [Ipomoea nil]	-	-	-	-	-	GO:0004672//protein kinase activity;GO:0032550//purine ribonucleoside binding	GO:0006464//cellular protein modification process;GO:0006796//phosphate-containing compound metabolic process;GO:0010646//regulation of cell communication
G2102	10.39	10.24	10.67	7.13	6.62	6.47	4.28	3.79	3.11	14.95	13.29	14.22	9.47	7.32	8.23	4.35	5.54	4.02	--	-	-	-	-	-	-	-	-
G21020	8.76	8.84	9.75	4.5	4.49	3.9	7.58	5.07	6.01	8.61	7.4	9.95	9.48	6.63	8.56	4.17	3.73	3.15	TIC32	PREDICTED: short-chain dehydrogenase TIC 32, chloroplastic-like [Ipomoea nil]	-	-	-	-	-	-	-
G21022	2.14	2.15	1.42	2.24	1.88	1.44	10.37	11.56	10.44	3.13	2.16	2.9	2.4	2.03	3.13	5.57	6.72	5.88	PCMP-E19	PREDICTED: pentatricopeptide repeat-containing protein At2g33680 [Ipomoea nil]	-	-	-	-	-	-	-
G21025	14.68	14.18	13.67	15.92	14.91	14.67	5.43	5.35	5.54	16.72	14.75	16.76	14.52	13.59	11.72	6.47	6.31	5.96	HST	PREDICTED: shikimate O-hydroxycinnamoyltransferase-like [Ipomoea nil]	Metabolism;Metabolism;Metabolism;Metabolism;Metabolism	Global and overview maps;Global and overview maps;Biosynthesis of other secondary metabolites;Biosynthesis of other secondary metabolites;Biosynthesis of other secondary metabolites	ko01100//Metabolic pathways;ko01110//Biosynthesis of secondary metabolites;ko00940//Phenylpropanoid biosynthesis;ko00941//Flavonoid biosynthesis;ko00945//Stilbenoid, diarylheptanoid and gingerol biosynthesis	K13065;K13065;K13065;K13065;K13065	-	GO:0016747//transferase activity, transferring acyl groups other than amino-acyl groups	-
G21032	13.56	14.83	12.7	12.34	13.24	12.17	4.1	4.65	5.32	13.32	13.71	9.42	10.23	10.57	10.56	3.68	4.39	5.33	HST	PREDICTED: shikimate O-hydroxycinnamoyltransferase-like [Ipomoea nil]	Metabolism;Metabolism;Metabolism;Metabolism;Metabolism	Global and overview maps;Global and overview maps;Biosynthesis of other secondary metabolites;Biosynthesis of other secondary metabolites;Biosynthesis of other secondary metabolites	ko01100//Metabolic pathways;ko01110//Biosynthesis of secondary metabolites;ko00940//Phenylpropanoid biosynthesis;ko00941//Flavonoid biosynthesis;ko00945//Stilbenoid, diarylheptanoid and gingerol biosynthesis	K13065;K13065;K13065;K13065;K13065	-	GO:0016747//transferase activity, transferring acyl groups other than amino-acyl groups	-
G21063	2.84	2.96	3.72	1.8	1.89	2.63	0.95	1.36	1	2.24	2.08	3.36	1.77	1.52	1.97	0.87	1.25	0.87	--	-	-	-	-	-	-	-	-
G21070	4.69	5.04	4.98	7.29	8.92	7.99	1.94	2.47	1.94	6.84	7.04	7.13	4.9	5.38	5.84	2.46	2.64	3.08	SMXL5	PREDICTED: protein SMAX1-LIKE 4-like isoform X1 [Ipomoea nil]	-	-	-	-	-	-	-
G21087	59.36	62.99	63.04	8.72	9.53	10.48	6.01	3.68	1.8	8.76	10.21	7.49	40.1	42.91	37.81	6.04	5.82	5.61	CjBAp12	PREDICTED: EG45-like domain containing protein [Ipomoea nil]	-	-	-	-	-	-	-
G21112	15.71	16.11	17.41	12.63	14.17	13.86	5.9	5.49	6.83	15.1	13.84	14.44	12.66	13.53	15.17	5.21	6.21	5.93	MCC1	PREDICTED: histone acetyltransferase MCC1 [Ipomoea nil]	-	-	-	-	-	-	-
G2112	0	0	0.1	0.41	1.58	0.7	12.76	11	11.31	0.15	0	0.21	2.96	2.45	1.68	11.16	10.77	8.5	--	PREDICTED: esterase AGAP003155-like [Ipomoea nil]	-	-	-	-	-	-	-
G21121	9.22	11.11	9.18	2.5	3.37	3.84	28.92	27.86	20.96	3.22	5.69	6.99	4.94	4.64	3.82	21.54	17.71	20.31	--	PREDICTED: uncharacterized protein LOC107063476 [Solanum tuberosum]	-	-	-	-	-	-	-
G21129	16.99	19.61	18.57	12.04	24.81	16.69	48.69	29.37	42.22	2.44	17.47	14.88	12.34	6.59	6.39	48.61	28.33	44.04	At5g38990	PREDICTED: receptor-like protein kinase FERONIA [Ipomoea nil]	-	-	-	-	-	-	-
G21133	27.02	28.78	26.52	39.34	40.36	39.48	83.55	83.75	87.1	19.16	20.78	20.79	36.06	37.5	36.41	90.55	94.88	91.88	FER	PREDICTED: receptor-like protein kinase FERONIA [Ipomoea nil]	-	-	-	-	-	-	-
G21142	0.79	0	0	0	0	0	5.08	3.62	4.82	0.21	0	0	0.19	0	0	1.76	2.14	1.83	CSE	PREDICTED: caffeoylshikimate esterase-like [Ipomoea nil]	Metabolism;Metabolism	Global and overview maps;Lipid metabolism	ko01100//Metabolic pathways;ko00561//Glycerolipid metabolism	K01054;K01054	-	-	-
G21152	18.64	19.35	21.07	15.14	17.2	15.03	10.36	7.88	5.61	21.85	20.14	21.46	22.54	18.22	18.65	8.83	5.46	6.04	RTL1	PREDICTED: ribonuclease 3-like protein 1 [Ipomoea nil]	-	-	-	-	-	-	-
G21164	1	1.91	1.76	2.18	1.81	3.09	0	0.07	0.57	1.93	1.69	1.67	2.21	2.32	1.13	0.26	0.14	0.2	GSVIVT00023967001	PREDICTED: peroxidase 4-like isoform X2 [Ipomoea nil]	Metabolism;Metabolism;Metabolism	Global and overview maps;Global and overview maps;Biosynthesis of other secondary metabolites	ko01100//Metabolic pathways;ko01110//Biosynthesis of secondary metabolites;ko00940//Phenylpropanoid biosynthesis	K00430;K00430;K00430	-	-	-
G21166	11.18	13.13	14.15	4.24	3.25	4.9	39.12	41.42	43.09	5.16	3.98	3.81	4.18	6.41	4.88	30.6	27.52	31	--	PREDICTED: uncharacterized protein LOC107063476 [Solanum tuberosum]	-	-	-	-	-	-	-
G21171	2.87	4.8	3.99	0.61	2.29	1.43	8.2	8.96	5.63	1.82	1.75	1.42	1.65	2.39	1.42	8.7	6.69	4.85	--	PREDICTED: uncharacterized protein LOC104880766 [Vitis vinifera]	-	-	-	-	-	-	-
G21190	0.64	0	0	0.24	0	0	3.34	4.25	5.14	0	0.5	0	0.24	0.42	0.48	3.55	4.25	5.3	--	PREDICTED: zinc finger protein ZAT8-like [Ipomoea nil]	-	-	-	-	-	-	-
G21192	0.59	0.2	0.33	0.9	0.74	0.33	1.62	1.59	1.67	0.24	0.25	0.06	0.31	0.83	0.12	0.73	0.53	0.81	--	PREDICTED: putative late blight resistance protein homolog R1A-3 isoform X10 [Ipomoea nil]	-	-	-	-	-	-	-
G21193	0.66	0.31	0.75	0.18	1.04	0.33	2.89	4.12	2.14	0.73	1.14	0.2	0.74	0.64	0	1.74	3.98	2	--	PREDICTED: putative late blight resistance protein homolog R1A-10 isoform X1 [Ipomoea nil]	-	-	-	-	-	-	-
G21197	6.75	7.77	8.42	24.81	12.13	22.36	21.75	47.84	35.49	15.72	6.46	6.69	23.94	33.81	36.8	23.43	43.5	35.64	At5g38990	PREDICTED: receptor-like protein kinase FERONIA [Ipomoea nil]	-	-	-	-	-	-	-
G2120	0.94	2.83	0.81	0.36	3.57	0.95	8.7	8.18	5.79	1.18	1.77	1.46	2.42	1.8	1.22	4.94	4.17	6.05	At2g23090	PREDICTED: uncharacterized protein At2g23090-like [Ipomoea nil]	-	-	-	-	-	-	-
G21201	23.19	20.21	22.02	30.44	29.83	34.34	54.62	52.25	55.53	16.46	15.84	15.9	26.05	27.54	26.45	60.69	59.07	60.43	FER	PREDICTED: receptor-like protein kinase FERONIA [Ipomoea nil]	-	-	-	-	-	-	-
G21216	13.77	14.4	17.93	16.14	15.16	14.62	6.61	6.3	5.68	18.85	18.02	16.78	11.39	10.26	14.21	5.54	4.6	3.5	--	PREDICTED: toll-like receptor 13 [Ipomoea nil]	-	-	-	-	-	-	-
G21234	14.78	16.02	16.85	5.02	4.21	3.02	6.16	7.16	8.03	6.18	6.67	6.81	9.35	9.88	8.69	2.98	1.75	1.71	MGD2	PREDICTED: monogalactosyldiacylglycerol synthase 2, chloroplastic [Ipomoea nil]	Metabolism;Metabolism	Global and overview maps;Lipid metabolism	ko01100//Metabolic pathways;ko00561//Glycerolipid metabolism	K03715;K03715	-	-	-
G21235	8.18	6.25	7.74	4.16	5.57	4.32	1.78	1.5	1.49	3.95	4.23	5.52	5.8	5.67	4.21	2.34	2.15	1.85	ANS	PREDICTED: protein SRG1 [Ipomoea nil]	-	-	-	-	-	-	-
G21239	16.99	17.35	17.42	5	6.39	7.25	3.42	3.84	3.47	7.02	6.99	6.79	6.72	7.15	7.36	3.8	3.36	3.07	HSL2	PREDICTED: LRR receptor-like serine/threonine-protein kinase HSL2 isoform X1 [Ipomoea nil]	-	-	-	-	-	-	-
G21240	2.09	2.85	3.3	1.09	0.88	0.93	8.03	5.21	5.15	5.38	4.7	4.12	1.38	1.07	1.41	5.77	7.5	6.24	BHLH25	PREDICTED: transcription factor bHLH25-like [Ipomoea nil]	-	-	-	-	-	-	-
G21243	7.42	5.3	4.99	5.7	4.95	5.41	2.81	1.23	1.97	7.9	10.23	7.17	4.88	5.08	4.69	0.85	1.3	1.41	--	PREDICTED: toll-like receptor 13 [Ipomoea nil]	-	-	-	-	-	-	-
G21250	36.2	33.54	31.92	19.03	15.75	17.17	6.51	5.67	5.35	33.62	31.24	27.38	27.15	23.69	23.16	7.36	7.32	7.4	NPF5.6	PREDICTED: protein NRT1/ PTR FAMILY 5.6-like [Ipomoea nil]	-	-	-	-	-	-	GO:0051234//establishment of localization
G21253	28.63	33.31	24.46	10.03	9.04	11.17	9.41	10.17	9.12	90.62	89.34	104.91	23.14	18.49	19.31	38.96	30.07	34.24	--	PREDICTED: uncharacterized protein LOC109186088 [Ipomoea nil]	-	-	-	-	-	-	-
G21257	28.35	26.94	22.79	7.16	7.47	5.92	8.3	6.37	6.28	68.82	65.59	82.34	17.61	17.72	10.55	29.41	25.93	21.56	--	PREDICTED: GATA zinc finger domain-containing protein 8 isoform X1 [Theobroma cacao]	-	-	-	-	-	-	-
G21260	15.54	15.71	16.7	12.2	12.52	12.85	2.04	1.21	2.55	14.57	19.13	16.2	11.01	12.2	12.52	2.18	2.49	2.8	UGT709C2	PREDICTED: 7-deoxyloganetic acid glucosyltransferase-like [Ipomoea nil]	Metabolism	Global and overview maps	ko01110//Biosynthesis of secondary metabolites	K21373	-	-	-
G21278	3.28	3.58	4.8	8.4	9.05	7.31	1.85	1.93	3.38	6.52	5.47	5.63	4.24	7.15	6.46	2.35	1.72	1.14	SHT	PREDICTED: spermidine hydroxycinnamoyl transferase-like [Vitis vinifera]	Metabolism;Metabolism;Metabolism;Metabolism;Metabolism	Global and overview maps;Global and overview maps;Biosynthesis of other secondary metabolites;Biosynthesis of other secondary metabolites;Biosynthesis of other secondary metabolites	ko01100//Metabolic pathways;ko01110//Biosynthesis of secondary metabolites;ko00940//Phenylpropanoid biosynthesis;ko00941//Flavonoid biosynthesis;ko00945//Stilbenoid, diarylheptanoid and gingerol biosynthesis	K13065;K13065;K13065;K13065;K13065	-	-	-
G21279	7.4	9.59	9.57	6.63	5.87	8	3.47	3.14	4.28	7.22	6.44	4.86	6.63	6.28	5.73	3.28	2.08	2.71	ALY4	PREDICTED: THO complex subunit 4B-like isoform X1 [Nicotiana sylvestris]	Genetic Information Processing;Genetic Information Processing;Genetic Information Processing	Translation;Transcription;Translation	ko03013//RNA transport;ko03040//Spliceosome;ko03015//mRNA surveillance pathway	K12881;K12881;K12881	-	-	-
G21281	3.91	5.36	4.34	5.3	5.36	6.14	1.74	1.99	1.77	4.71	5.02	4.13	3.82	2.87	3.52	1.37	1.19	1.1	SHT	PREDICTED: spermidine hydroxycinnamoyl transferase [Nelumbo nucifera]	Metabolism;Metabolism;Metabolism;Metabolism;Metabolism	Global and overview maps;Global and overview maps;Biosynthesis of other secondary metabolites;Biosynthesis of other secondary metabolites;Biosynthesis of other secondary metabolites	ko01100//Metabolic pathways;ko01110//Biosynthesis of secondary metabolites;ko00940//Phenylpropanoid biosynthesis;ko00941//Flavonoid biosynthesis;ko00945//Stilbenoid, diarylheptanoid and gingerol biosynthesis	K13065;K13065;K13065;K13065;K13065	-	-	-
G21287	7.4	8.51	8.42	7.7	9.96	9.01	3.93	4.2	3.77	16.55	18.44	18.26	14.69	15.37	15.67	6.34	7.21	7.02	--	-	-	-	-	-	-	-	-
G21291	1.13	1.31	1.21	1.27	1.71	1.86	0.08	0.32	0.26	1.59	1.22	1.17	1.64	1.65	0.73	0.19	0.29	0	At4g32272	PREDICTED: UDP-sugar transporter sqv-7-like [Nicotiana attenuata]	-	-	-	-	GO:0031224//intrinsic component of membrane	-	-
G21294	3	2.94	2.07	2.09	1.13	1.03	4.75	5.51	6.11	0.53	0.54	0.88	1.45	0.98	1.82	3.8	4.49	4.29	--	PREDICTED: uncharacterized protein At5g23160-like [Ipomoea nil]	-	-	-	-	-	-	-
G21295	6.99	6.33	6.53	6.28	6.81	7.14	1.35	0.94	1.97	7.19	6.47	9.49	7.21	8.64	8.83	2.4	2.46	1.78	At1g32860	PREDICTED: glucan endo-1,3-beta-glucosidase 11-like isoform X1 [Ipomoea nil]	-	-	-	-	-	-	-
G21308	33.18	34.44	35.96	16.96	21.16	22.79	15.18	14.35	13.02	34.57	30.36	31.34	23.24	23.66	19.04	10.84	11.77	11.02	UBC7	PREDICTED: ubiquitin-conjugating enzyme E2 7 [Ipomoea nil]	Genetic Information Processing;Genetic Information Processing	Folding, sorting and degradation;Folding, sorting and degradation	ko04141//Protein processing in endoplasmic reticulum;ko04120//Ubiquitin mediated proteolysis	K10575;K10575	-	GO:0003824//catalytic activity	-
G21311	23.03	21.44	22.82	16.04	18.77	18.79	9.72	9.5	10.98	33.08	28.48	34.71	24.28	22.55	27.41	11.87	13.71	11.51	--	PREDICTED: replication factor A protein 1-like [Ipomoea nil]	Genetic Information Processing;Genetic Information Processing;Genetic Information Processing;Genetic Information Processing	Replication and repair;Replication and repair;Replication and repair;Replication and repair	ko03420//Nucleotide excision repair;ko03440//Homologous recombination;ko03030//DNA replication;ko03430//Mismatch repair	K07466;K07466;K07466;K07466	-	-	-
G21319	27.21	32.76	27.04	5.47	7.19	7.05	63.67	72.45	62.95	8.78	10.04	10.64	16.92	15.83	14.61	38.08	41.72	37.43	SPX2	PREDICTED: SPX domain-containing protein 1-like [Ipomoea nil]	-	-	-	-	-	-	-
G21332	0.92	0.8	2.44	0.43	1.83	1.35	7.71	9.29	5.87	0.34	0.22	0.46	0.22	0.56	0.22	13.2	6.29	9.33	--	PREDICTED: metallothiol transferase FosB [Theobroma cacao]	-	-	-	-	-	GO:0003824//catalytic activity	-
G21353	2.37	3.23	2.38	3.35	2.39	3.36	9.23	8.97	9.55	2.55	2.58	2.17	1.95	3.1	3.43	8.36	9.55	7.85	RPP13	PREDICTED: disease resistance protein RPP13-like isoform X6 [Ipomoea nil]	-	-	-	-	-	-	-
G21398	15.69	14.23	17.8	2.77	2.25	2.03	3.22	4.4	3.27	3.8	3.49	3.09	4.31	4.56	3.94	1.49	1.62	1.62	CERK1	PREDICTED: receptor-like serine/threonine-protein kinase SD1-8 [Ipomoea nil]	Organismal Systems	Environmental adaptation	ko04626//Plant-pathogen interaction	K13429	-	-	-
G21415	0	0.28	0	0.17	1.56	0.16	1.57	2.59	4.71	0	0	0.36	0.36	0.92	0.54	1.98	2.32	2.22	AGP16	Arabinogalactan peptide, AGP [Cynara cardunculus var. scolymus] [Cynara cardunculus]	-	-	-	-	-	-	-
G21419	2.4	3.1	4.14	9.83	7.6	7.04	8.15	8.43	10.06	6.87	4.57	5.55	4.43	7.8	5.21	19.42	21.1	17.41	ASA1	PREDICTED: anthranilate synthase alpha subunit 1, chloroplastic-like [Ipomoea nil]	Metabolism;Metabolism;Metabolism;Metabolism	Global and overview maps;Global and overview maps;Global and overview maps;Amino acid metabolism	ko01100//Metabolic pathways;ko01110//Biosynthesis of secondary metabolites;ko01230//Biosynthesis of amino acids;ko00400//Phenylalanine, tyrosine and tryptophan biosynthesis	K01657;K01657;K01657;K01657	-	-	-
G21425	7.55	7.24	12.25	25.91	27.5	19.03	22.02	27.14	28.19	18.02	18.41	18.92	18.44	17.42	12.49	42.68	43.48	43.87	ASA1	PREDICTED: anthranilate synthase alpha subunit 1, chloroplastic-like [Ipomoea nil]	Metabolism;Metabolism;Metabolism;Metabolism	Global and overview maps;Global and overview maps;Global and overview maps;Amino acid metabolism	ko01100//Metabolic pathways;ko01110//Biosynthesis of secondary metabolites;ko01230//Biosynthesis of amino acids;ko00400//Phenylalanine, tyrosine and tryptophan biosynthesis	K01657;K01657;K01657;K01657	-	GO:0016833//oxo-acid-lyase activity	GO:0008152//metabolic process
G21431	12.17	13.03	16.35	8.26	6.18	6.56	65.57	78.83	75.91	10.29	7.31	14.03	18.57	17.83	17.18	60.04	68.55	69.51	--	Alpha/beta hydrolase related protein [Theobroma cacao]	-	-	-	-	-	GO:0003824//catalytic activity	-
G21434	3.94	4.72	4.48	10.18	9.85	8.81	2.78	3.81	3.65	10.96	12	12.74	6.49	9.46	9.29	4.36	5.14	4.36	SMXL8	PREDICTED: protein SMAX1-LIKE 8-like [Ipomoea nil]	-	-	-	-	-	-	-
G21436	37.28	36.5	36.37	36.14	34.68	36.23	9.58	9.62	9.45	33.85	36.05	33.84	35.47	35.32	38.8	11.7	12.61	14.17	CYP20-1	PREDICTED: peptidyl-prolyl cis-trans isomerase CYP19-4-like [Ipomoea nil]	-	-	-	-	-	GO:0016859//cis-trans isomerase activity	GO:0044267//cellular protein metabolic process
G21438	9.96	9.9	9.07	11.32	7.27	7.35	3.91	4.3	3.47	10.72	10.53	9.49	10.91	10.51	8.27	3.52	3.19	5.24	AL1	PREDICTED: PHD finger protein ALFIN-LIKE 1-like isoform X1 [Ipomoea nil]	-	-	-	-	-	GO:0046872//metal ion binding	-
G21439	11.9	11.34	10.79	4.11	3.82	3.88	2.49	1.58	2.3	12.08	12.83	11.45	3.7	4.74	5.1	1.85	1.94	1.74	--	-	-	-	-	-	-	-	-
G21440	16.29	14.66	15.95	16.05	18.52	15.82	5.12	5.42	4.55	20.39	18.38	20.23	14.44	15.53	13.41	6.32	5.11	7.17	PLT5	PREDICTED: polyol transporter 5-like [Ipomoea nil]	-	-	-	-	GO:0031224//intrinsic component of membrane	GO:0016628//oxidoreductase activity, acting on the CH-CH group of donors, NAD or NADP as acceptor;GO:0022857//transmembrane transporter activity	GO:0044710//single-organism metabolic process;GO:0044763//single-organism cellular process;GO:0044765//single-organism transport
G21466	3.2	4.78	5.01	5.19	4.36	4.57	1.32	2.51	0.85	4.92	4.3	6.4	3.1	5.93	3.85	1.67	1.65	1.66	At5g03795	PREDICTED: probable glycosyltransferase At3g07620 isoform X2 [Ipomoea nil]	-	-	-	-	-	GO:0003824//catalytic activity	-
G21490	2.27	1.21	1.67	2.92	3.76	3.12	49.47	51.32	43.68	0.36	0	1.03	5.39	2.83	2.91	36.99	36.14	30.2	PFK3	PREDICTED: ATP-dependent 6-phosphofructokinase 6-like [Ipomoea nil]	Metabolism;Metabolism;Metabolism;Metabolism;Metabolism;Genetic Information Processing;Metabolism;Metabolism;Metabolism	Global and overview maps;Global and overview maps;Global and overview maps;Global and overview maps;Carbohydrate metabolism;Folding, sorting and degradation;Carbohydrate metabolism;Carbohydrate metabolism;Carbohydrate metabolism	ko01100//Metabolic pathways;ko01110//Biosynthesis of secondary metabolites;ko01200//Carbon metabolism;ko01230//Biosynthesis of amino acids;ko00010//Glycolysis / Gluconeogenesis;ko03018//RNA degradation;ko00051//Fructose and mannose metabolism;ko00052//Galactose metabolism;ko00030//Pentose phosphate pathway	K00850;K00850;K00850;K00850;K00850;K00850;K00850;K00850;K00850	-	GO:0016772//transferase activity, transferring phosphorus-containing groups	GO:0006090//pyruvate metabolic process;GO:0016310//phosphorylation
G21493	5.23	6.26	4.98	20.38	23.01	18.23	123.14	126.26	111.5	0.41	1.98	2.63	25.44	17.2	21.6	85.69	83.98	80.09	PFK1	PREDICTED: ATP-dependent 6-phosphofructokinase 6-like [Ipomoea nil]	Metabolism;Metabolism;Metabolism;Metabolism;Metabolism;Genetic Information Processing;Metabolism;Metabolism;Metabolism	Global and overview maps;Global and overview maps;Global and overview maps;Global and overview maps;Carbohydrate metabolism;Folding, sorting and degradation;Carbohydrate metabolism;Carbohydrate metabolism;Carbohydrate metabolism	ko01100//Metabolic pathways;ko01110//Biosynthesis of secondary metabolites;ko01200//Carbon metabolism;ko01230//Biosynthesis of amino acids;ko00010//Glycolysis / Gluconeogenesis;ko03018//RNA degradation;ko00051//Fructose and mannose metabolism;ko00052//Galactose metabolism;ko00030//Pentose phosphate pathway	K00850;K00850;K00850;K00850;K00850;K00850;K00850;K00850;K00850	-	-	-
G21496	3.07	4.43	2.44	4	3.25	3.36	22.74	22.16	18.24	2.87	2.46	1.81	4.08	4.11	3.54	18.19	18.89	18.67	MYB36	PREDICTED: transcription factor MYB36-like [Ipomoea nil]	Organismal Systems	Environmental adaptation	ko04626//Plant-pathogen interaction	K09422	-	-	-
G2150	48.22	40.96	50.24	33.94	29.91	34.13	14.84	18.29	15.43	42.26	49.89	47.83	45.12	45.84	39.48	19.02	19.77	20.31	LAX2	PREDICTED: auxin transporter-like protein 2 [Ipomoea nil]	Environmental Information Processing	Signal transduction	ko04075//Plant hormone signal transduction	K13946	-	-	-
G21505	8.43	7.94	7.33	6.55	7.48	7.7	23.27	22.06	22.19	8.55	8.1	6.88	9.66	8.76	6.79	23.37	21.32	22.52	At4g29420	PREDICTED: F-box/LRR-repeat protein At4g29420 [Ipomoea nil]	-	-	-	-	-	-	-
G21518	29.55	30.21	26.86	36.64	34.19	35.97	13.06	12.13	12.45	29.34	32.46	30.45	33.7	37.62	37.88	13.73	13.35	13.17	HXK1	PREDICTED: hexokinase-1-like [Ipomoea nil]	Metabolism;Metabolism;Metabolism;Metabolism;Metabolism;Metabolism;Metabolism;Metabolism	Global and overview maps;Global and overview maps;Global and overview maps;Carbohydrate metabolism;Carbohydrate metabolism;Carbohydrate metabolism;Carbohydrate metabolism;Carbohydrate metabolism	ko01100//Metabolic pathways;ko01110//Biosynthesis of secondary metabolites;ko01200//Carbon metabolism;ko00500//Starch and sucrose metabolism;ko00010//Glycolysis / Gluconeogenesis;ko00520//Amino sugar and nucleotide sugar metabolism;ko00051//Fructose and mannose metabolism;ko00052//Galactose metabolism	K00844;K00844;K00844;K00844;K00844;K00844;K00844;K00844	-	-	-
G21521	3.06	3.33	4.5	3.31	2.91	3.29	1.26	1.12	1.54	4.34	5.47	6.53	2.75	2.57	3.18	1.96	0.67	1.98	TET2	PREDICTED: tetraspanin-2 [Ipomoea nil]	-	-	-	-	-	-	-
G21523	2.2	3.85	3.94	4.07	3.51	5.43	11.72	10.62	8.43	2.64	4.18	2.21	3.63	3.28	3.55	21.01	18.22	19.62	--	PREDICTED: thioredoxin-like 2, chloroplastic [Ipomoea nil]	-	-	-	-	-	-	-
G21526	24.75	24.53	26.88	30.6	32.24	34.08	135.76	147.57	145.98	22.43	24.14	26.83	49.27	53.61	55.04	131.34	142.95	140.59	--	PREDICTED: dentin sialophosphoprotein isoform X3 [Nicotiana tomentosiformis]	Cellular Processes	Transport and catabolism	ko04144//Endocytosis	K19476	-	-	-
G21534	1.47	1.12	1.45	0.95	1.17	1.41	3.71	3.56	2.39	0.94	1.38	0.63	1.25	0.88	1.48	5.09	4.25	4.56	PLA2-I	PREDICTED: probable phospholipase A2 homolog 1 [Ipomoea nil]	-	-	-	-	-	-	-
G21550	0.63	1.12	0.34	0.89	1.49	1.27	3.03	2.98	3.7	1.02	1.21	1.06	1.25	0.83	1.35	3.78	4.44	4.42	IQM5	PREDICTED: IQ domain-containing protein IQM4-like [Ipomoea nil]	-	-	-	-	-	-	-
G21552	48.66	49.9	52.73	17.31	21.76	19.26	21.69	19.32	18.38	45.13	52.22	47.37	38.6	33.9	27.91	24.3	21.9	26.12	STP14	PREDICTED: sugar transport protein 14-like [Ipomoea nil]	-	-	-	-	GO:0031224//intrinsic component of membrane	GO:0022857//transmembrane transporter activity	GO:0044763//single-organism cellular process;GO:0044765//single-organism transport
G21564	10.18	12.18	7.45	8.13	8.61	4.08	1.92	2.23	2.22	8.42	7.2	7.56	5.42	3.05	6.05	1.09	0.67	0.95	UP3	PREDICTED: stress-response A/B barrel domain-containing protein UP3-like [Ipomoea nil]	-	-	-	-	-	-	-
G21578	4.53	3.43	3.19	2.37	2.89	3.3	1.18	2.37	1.07	4.43	3.79	5.62	4.23	4.12	3.15	0.84	1.37	1.25	--	PREDICTED: uncharacterized protein LOC109171148 [Ipomoea nil]	-	-	-	-	-	-	-
G21584	3.43	2.36	3.19	3.21	3.77	3.75	17.7	19.1	14.83	3.9	4.22	3.75	5.84	4.46	4.95	16.2	15.97	13.85	VPS2.1	PREDICTED: vacuolar protein sorting-associated protein 2 homolog 1-like [Ipomoea nil]	Cellular Processes	Transport and catabolism	ko04144//Endocytosis	K12191	-	-	-
G21600	42.47	39.37	41.76	48.16	40.74	36.62	19.68	18.35	18.49	75.66	69.1	68.81	60.34	60.23	53.84	33.6	31.89	35.46	CP31B	PREDICTED: 28 kDa ribonucleoprotein, chloroplastic-like [Ipomoea nil]	-	-	-	-	-	-	-
G21606	85.73	83.32	85.1	31.04	33.28	33.89	7.71	7.52	6.65	50.49	45.21	49	44.46	37.34	44.95	7.16	4.69	5.53	--	PREDICTED: homeobox-leucine zipper protein ATHB-12-like [Ipomoea nil]	-	-	-	-	-	-	-
G21613	30.94	33.12	32.67	20.58	23.55	21.98	13.39	13.89	12.47	25.36	28.28	26.54	24.1	27.31	29.68	10.6	11.04	11.09	--	DSPc domain-containing protein [Cephalotus follicularis]	-	-	-	-	-	-	-
G21626	5.24	5.29	5.08	3.05	3.72	4.65	0.35	1.39	1.15	9.42	6.86	6.74	4.05	3.71	3.36	1.66	0.54	1.61	--	PREDICTED: AT-hook motif nuclear-localized protein 14 [Ipomoea nil]	-	-	-	-	-	-	-
G21635	1.27	0.89	1.04	0.49	0.32	0.53	2.55	2.14	1.49	0.36	0.58	0.44	1.01	0.71	0.38	2.4	3.06	2.4	--	PREDICTED: uncharacterized protein LOC109146636 [Ipomoea nil]	-	-	-	-	-	-	-
G2164	0.94	0.9	1.07	0.1	0.2	0	2.31	2.17	1.62	0.08	0	0	0	0	0	1.32	0.67	0.4	ATL60	PREDICTED: RING-H2 finger protein ATL43-like [Ipomoea nil]	-	-	-	-	-	-	-
G21647	13.32	17.03	17.51	11.8	11.14	13.4	2.72	3.6	1.81	13.93	18.97	19.33	14.28	10.68	14.63	3.53	3.82	5.33	--	PREDICTED: uncharacterized protein LOC109186628 [Ipomoea nil]	-	-	-	-	-	-	-
G21648	2.82	1.14	1.7	0.83	0.59	0.65	7.16	8.31	7.9	0.16	0.32	0	0.52	0.57	0.52	4.08	4.73	4.87	MYB4	PREDICTED: transcription repressor MYB6-like [Ipomoea nil]	Organismal Systems	Environmental adaptation	ko04626//Plant-pathogen interaction	K09422	-	-	-
G21650	15.05	16.39	14.51	14.32	14.72	13.17	4.32	2.94	3.66	26.33	26.47	26.73	36.44	23.77	18.93	4.79	5.96	5.56	--	PREDICTED: AT-hook motif nuclear-localized protein 14 [Ipomoea nil]	-	-	-	-	-	-	-
G21651	7.52	5.48	7.7	4.95	2.92	4.49	2.78	1	1.33	4.57	6.92	6.78	2.66	3.98	6.18	2.06	2.57	1.18	At2g16710	PREDICTED: iron-sulfur assembly protein IscA-like 3, mitochondrial [Ipomoea nil]	-	-	-	-	-	-	-
G21661	2.4	2.54	1.65	2.2	3.59	2.53	8.31	10.14	8.2	0.7	0.72	0.65	3.62	3.64	3.34	11.15	11.52	11.46	NPR4	PREDICTED: ankyrin repeat-containing protein At3g12360 [Amborella trichopoda]	-	-	-	-	-	-	-
G21669	11.14	13.97	13.98	7.54	7.4	7.4	5.43	7.15	5.43	12.67	19.85	17.48	12.52	17.97	16.18	6.54	7.44	8.12	CYP89A9	PREDICTED: cytochrome P450 89A2-like [Ipomoea nil]	-	-	-	-	-	-	-
G21670	7.61	9.23	7.44	5.47	6	6.07	178.54	165.36	156.58	3.62	5.2	5.11	7.25	5.62	6.54	118.45	108.08	107.34	PPCK2	PREDICTED: phosphoenolpyruvate carboxylase kinase 2-like [Ipomoea nil]	-	-	-	-	-	GO:0004672//protein kinase activity;GO:0032550//purine ribonucleoside binding	GO:0006464//cellular protein modification process;GO:0006796//phosphate-containing compound metabolic process;GO:0010646//regulation of cell communication
G21671	24.13	25.99	27.43	15.22	11.5	16.16	54.43	52.37	61.62	10.23	8.77	9.49	12.61	13.3	14.5	64.47	59.94	60.07	ITN1	PREDICTED: ankyrin repeat-containing protein ITN1-like [Ipomoea nil]	-	-	-	-	-	-	-
G21673	0.29	0.93	0.32	3.02	3.78	4.71	1.06	1	1.74	0.73	1.24	1.12	4.33	7.45	6.87	0.7	3.56	3.38	--	PREDICTED: serine/arginine-rich splicing factor RS2Z32-like isoform X2 [Ipomoea nil]	Genetic Information Processing	Transcription	ko03040//Spliceosome	K12896	-	-	-
G21688	0.06	0.12	0.07	0.36	0	0.19	0.85	1.47	0.9	0.17	0.15	0.61	0.57	0.86	0.21	2.02	1.08	1.65	LAC22	PREDICTED: laccase-4-like [Ipomoea nil]	-	-	-	-	GO:0005576//extracellular region	GO:0016682//oxidoreductase activity, acting on diphenols and related substances as donors, oxygen as acceptor;GO:0043169//cation binding	GO:0009808//lignin metabolic process
G21696	8.45	7.33	6.53	7	8.82	6.95	3.33	3.29	2.79	7.25	6.84	8.13	5.34	5.5	7.19	3.09	2.26	2.84	At2g39960	PREDICTED: probable signal peptidase complex subunit 2 [Ipomoea nil]	Genetic Information Processing	Folding, sorting and degradation	ko03060//Protein export	K12947	GO:0031224//intrinsic component of membrane	GO:0016787//hydrolase activity	GO:0016485//protein processing
G21703	18.3	20.4	19.87	14.86	13.69	13.08	357.78	355.78	356.38	5.27	4.97	6.12	23.47	25.19	24.45	252.91	242.3	244.02	HSPRO2	PREDICTED: nematode resistance protein-like HSPRO2 [Ipomoea nil]	-	-	-	-	-	-	-
G21725	16.99	17.91	21.39	12.38	16.61	17.95	82.65	94.85	93.26	13.79	13.86	15.91	24.74	34.61	34.84	80.24	91.35	88.15	--	Alpha/beta hydrolase related protein [Theobroma cacao]	-	-	-	-	-	GO:0003824//catalytic activity	-
G21730	1.78	0.93	1.24	0.34	0.68	0.75	0.44	0.39	0.33	2.69	2.05	1.65	1.1	0.76	1.45	0.46	0.31	0.77	--	-	-	-	-	-	-	-	-
G21732	27.11	27.7	27.19	144.19	149.83	146.39	422.38	443.71	443.72	23.58	23.26	24.31	161.45	156.96	162.44	492.95	509.08	508.21	At5g58620	PREDICTED: zinc finger CCCH domain-containing protein 29 [Ipomoea nil]	-	-	-	-	-	-	-
G21735	3.66	3.74	3.61	5.01	2.4	2.97	10.29	10.14	9.69	6.15	5.47	7.44	5.69	4.65	4.72	11.86	13.58	13.88	FAD7	PREDICTED: omega-3 fatty acid desaturase, chloroplastic-like [Ipomoea nil]	-	-	-	-	-	-	-
G21736	13.92	13.7	11.76	11.3	9.9	9.87	6.01	3.96	4.35	12.64	15.36	15.5	13.44	11.82	11.31	7.76	6.89	6.18	AL1	PREDICTED: PHD finger protein ALFIN-LIKE 1-like isoform X1 [Ipomoea nil]	-	-	-	-	-	GO:0046872//metal ion binding	-
G21737	11.34	10.68	8.9	11.29	10.74	10.71	28.01	26.69	26.9	14.97	14.61	17.8	12.54	13.22	12.85	38.65	43.16	39.25	FAD7	PREDICTED: omega-3 fatty acid desaturase, chloroplastic-like [Ipomoea nil]	-	-	-	-	-	-	-
G21742	8.54	6.42	6.65	7.82	7.26	7.77	2.73	3.49	3.24	6.2	8.83	6.07	4.92	8.07	7.01	3.34	2.81	4.08	At2g40280	PREDICTED: probable methyltransferase PMT23 [Ipomoea nil]	-	-	-	-	-	GO:0003824//catalytic activity	GO:0008152//metabolic process
G21750	1.49	1.99	1.81	0.53	0.41	0.43	4.23	4.07	4.03	1.33	0.99	0.82	0.96	1.36	0.82	2.92	3.41	2.55	--	PLAC8 family protein [Theobroma cacao]	-	-	-	-	-	-	-
G21766	476.07	469.71	474.54	357.39	350.46	343.99	130.79	124.49	125.12	648.47	612.51	643.2	379.66	365.57	350.56	155.81	156.4	157.56	ERD15	PREDICTED: protein EARLY RESPONSIVE TO DEHYDRATION 15-like [Ipomoea nil]	-	-	-	-	-	-	-
G21769	20.42	17.67	18.27	23.83	24.9	22.88	7.74	7.05	8.3	16.85	16.75	14.28	16.1	15.59	15.98	5.34	4.75	5.44	CAN2	PREDICTED: staphylococcal-like nuclease CAN2 [Ipomoea nil]	-	-	-	-	-	GO:0016876//ligase activity, forming aminoacyl-tRNA and related compounds;GO:0032550//purine ribonucleoside binding	GO:0043039//tRNA aminoacylation
G21770	12.07	11.1	13.13	16.31	17.75	17.12	3.76	2.95	2.96	21.42	20.63	21.58	13.1	16.23	15.96	6.23	7.2	6.72	TDR	PREDICTED: leucine-rich repeat receptor-like protein kinase TDR [Ipomoea nil]	-	-	-	-	GO:0031224//intrinsic component of membrane	GO:0004672//protein kinase activity;GO:0032550//purine ribonucleoside binding	GO:0001763//morphogenesis of a branching structure;GO:0006464//cellular protein modification process;GO:0006796//phosphate-containing compound metabolic process;GO:0009799//specification of symmetry;GO:0009933//meristem structural organization;GO:0009943//adaxial/abaxial axis specification;GO:0010065//primary meristem tissue development;GO:0010087//phloem or xylem histogenesis;GO:0048509//regulat…
G21775	404.86	410.75	421.12	270.18	262.73	268.68	96.46	89.1	90.63	414.8	425.1	429.64	320.45	322.95	321.19	113.7	103.33	98.17	PMEI11	PREDICTED: 21 kDa protein-like [Ipomoea nil]	-	-	-	-	-	-	-
G21793	7.61	7.24	5.62	5.83	3.98	4.36	2.92	2.72	2.1	7.15	5.38	4.96	3.91	4.4	3.48	2.04	1.84	1.85	SPL2	PREDICTED: E3 ubiquitin-protein ligase SPL2 isoform X2 [Ipomoea nil]	-	-	-	-	GO:0009526//plastid envelope	GO:0003824//catalytic activity;GO:0046914//transition metal ion binding	GO:0006996//organelle organization;GO:0032446//protein modification by small protein conjugation
G21814	141.25	132.75	134.28	38.26	27.36	34.43	174.28	174.01	179.46	35.51	35.19	37.01	38.6	41.62	42.97	135.29	128.52	130.17	Slc37a2	glycerol-3-phosphate transporter 1 [Dorcoceras hygrometricum]	-	-	-	-	-	-	-
G21816	17.78	23.28	19.42	2.77	2.66	2.57	4.13	5.1	5.15	0.7	0.97	0.3	1.99	1.58	1.5	1.51	0.66	0.94	PECS-1.1	PREDICTED: pectinesterase-like [Ipomoea nil]	Metabolism;Metabolism	Global and overview maps;Carbohydrate metabolism	ko01100//Metabolic pathways;ko00040//Pentose and glucuronate interconversions	K01051;K01051	GO:0030312//external encapsulating structure	GO:0030234//enzyme regulator activity;GO:0052689//carboxylic ester hydrolase activity	GO:0000272//polysaccharide catabolic process;GO:0009892//negative regulation of metabolic process;GO:0071555//cell wall organization
G21828	7.42	8.25	7.74	2.44	2.11	1.16	29.89	25.67	11.09	2.71	3.04	4.97	3.97	4.94	0.09	12.22	10.49	10.35	slc37a2	glycerol-3-phosphate transporter 1 [Dorcoceras hygrometricum]	-	-	-	-	-	-	-
G21837	7.99	7.45	9.42	10.08	11.71	11.6	2.28	2.35	2.15	11.67	13.68	14.72	9.99	11.16	10.15	6.1	4.86	4.89	TDR	PREDICTED: leucine-rich repeat receptor-like protein kinase TDR [Ipomoea nil]	-	-	-	-	-	-	-
G21858	27.47	28.91	27.91	28.56	24.7	27.78	13.54	12.22	12.97	37.8	36.46	38.22	30.74	24.65	27.67	13.38	17.02	15.32	--	PREDICTED: pseudouridine-5'-phosphatase [Cucumis sativus]	-	-	-	-	-	GO:0003824//catalytic activity	-
G21861	0.35	0.67	0.41	0.2	0.37	0.35	1.46	3.9	1.92	0.79	1.23	0.64	0.79	1.2	0.79	2.08	2.38	2.3	--	PREDICTED: traB domain-containing protein isoform X2 [Ipomoea nil]	-	-	-	-	-	-	-
G21864	0.47	0.2	0.68	0.24	0	0.11	2.15	1.56	1.42	0.27	0.72	0.49	0.99	0.08	0.42	2.68	2.88	2.47	--	PREDICTED: traB domain-containing protein isoform X1 [Ipomoea nil]	-	-	-	-	-	-	-
G21865	2.15	2.1	2.68	2.22	1.12	1.26	6.12	6.42	3.63	2.32	1.94	1.98	1.92	1.3	1.88	5.88	7.59	7.53	--	PREDICTED: traB domain-containing protein isoform X1 [Ipomoea nil]	-	-	-	-	-	-	-
G21871	10.26	12.84	10.41	14.68	13.64	13.65	26.77	27.02	26.84	4.45	6.29	5.99	12.91	16.31	15.01	48.76	46.23	44.17	PYL4	PREDICTED: abscisic acid receptor PYL4-like [Ipomoea nil]	Environmental Information Processing;Environmental Information Processing	Signal transduction;Signal transduction	ko04075//Plant hormone signal transduction;ko04016//MAPK signaling pathway - plant	K14496;K14496	GO:0044424//intracellular part	GO:0005488//binding	-
G21879	33.66	36.48	36.01	47.77	42.41	40.75	16.86	13.24	17.47	52.6	49.82	49.6	44.17	40.34	44.44	17.46	21	17.04	BB	PREDICTED: E3 ubiquitin ligase BIG BROTHER-like [Ipomoea nil]	-	-	-	-	-	-	-
G21880	0.06	0.22	0.07	0.32	0.12	0.17	14.35	15.97	16.16	1.08	0.4	1.04	1.42	1.23	1.36	11.15	10.46	10.21	ERF025	PREDICTED: ethylene-responsive transcription factor ERF027 [Ipomoea nil]	-	-	-	-	-	-	-
G21897	21.31	18.03	18.19	14.08	16.29	11.84	6.11	6.64	5.55	28.29	34.38	29.46	15.54	20.37	20.17	6.62	7.02	5.57	DAPB3	PREDICTED: dihydrodipicolinate reductase-like protein CRR1, chloroplastic isoform X2 [Ipomoea nil]	-	-	-	-	-	-	-
G21901	8.92	8.78	9.17	3.63	3.11	4.09	4.12	4.2	2.48	9.23	10.46	8.21	4.06	4.14	5.67	3.92	3.67	2.97	--	PREDICTED: uncharacterized protein LOC109190643 isoform X2 [Ipomoea nil]	-	-	-	-	-	-	-
G21909	6.13	7.05	5.18	4.52	5.75	5.51	1.42	1.46	1.21	2.1	2.98	2.74	6.02	5.41	6.27	1.09	1.37	2.09	R1A	PREDICTED: putative late blight resistance protein homolog R1B-17 [Ipomoea nil]	-	-	-	-	-	-	-
G21912	4.59	4.35	5.51	7.27	6.53	6.45	1.56	1.44	1.2	11.16	9.62	9.05	4.98	6.13	6.83	2.45	1.93	1.5	--	PREDICTED: uncharacterized protein LOC109186517 isoform X1 [Ipomoea nil]	-	-	-	-	-	-	-
G21920	12.7	9.71	8.63	10.61	10.15	9.71	3.9	4.38	4.65	11.36	11.58	10.88	7.92	9.47	9.3	3.27	3.88	3.42	--	PREDICTED: uncharacterized protein LOC109189664 isoform X1 [Ipomoea nil]	-	-	-	-	-	-	-
G2193	6.72	9.07	7.89	8.52	7.1	4.63	124.29	112.88	110.78	7.47	6.68	5.33	6.82	8.97	5.15	92.23	90.3	84.69	dfr1	PREDICTED: esterase AGAP003155-like [Ipomoea nil]	-	-	-	-	-	-	GO:0001101//response to acid chemical;GO:0006812//cation transport;GO:0009692//ethylene metabolic process;GO:0009694//jasmonic acid metabolic process;GO:0051707//response to other organism
G21951	13.25	19.51	16.42	8.93	10.47	9.18	7.5	7.6	6.18	10.34	8.62	12.49	7.31	8.48	6.09	5.04	4.5	4.18	RPS16	PREDICTED: 40S ribosomal protein S16 [Ipomoea nil]	Genetic Information Processing	Translation	ko03010//Ribosome	K02960	-	-	-
G2196	3.08	2.5	1.17	3.05	2.75	2.83	47.69	45.1	39.48	0.3	0.79	0.17	0.97	1.53	1.65	17.17	17.26	16.59	UGT85A24	UDP-glycosyltransferase 85A32 [Ipomoea batatas]	Metabolism;Metabolism	Global and overview maps;Global and overview maps	ko01100//Metabolic pathways;ko01110//Biosynthesis of secondary metabolites	K21374;K21374	-	-	-
G21963	0.43	0.27	0	0.32	0.6	0.57	4.26	1.86	1.55	0.76	0.66	1	0.8	0.55	1.12	3.36	2.04	3.95	--	PREDICTED: uncharacterized protein LOC109156886 [Ipomoea nil]	-	-	-	-	-	-	-
G21987	15.54	17.43	14.43	15.65	14.58	17.05	6.38	7.6	8.06	13.14	15.96	15.98	14.71	16.52	14.73	5.98	7.89	7.75	--	PREDICTED: F-box/FBD/LRR-repeat protein At1g13570-like isoform X3 [Ipomoea nil]	-	-	-	-	-	-	-
G2199	10.09	9.62	7.74	4.43	4.54	5.96	3.92	3.17	3.04	2.3	2.08	1.46	2.25	1.8	2.1	4.31	3.61	3.92	UGT85A24	PREDICTED: 7-deoxyloganetin glucosyltransferase-like isoform X2 [Ipomoea nil]	Metabolism;Metabolism	Global and overview maps;Global and overview maps	ko01100//Metabolic pathways;ko01110//Biosynthesis of secondary metabolites	K21374;K21374	-	-	-
G21990	1.03	0	0.74	0.26	0.73	0.3	4.36	4.98	4.78	0	0	0.49	0.52	0.45	0.52	4.56	4.5	3.05	AMC1	PREDICTED: metacaspase-1-like [Ipomoea nil]	-	-	-	-	-	-	-
G21999	6.53	6.73	6.05	5.24	4.5	3.47	1.99	2.01	2.45	10.79	8.58	10.32	6.85	4.87	4.64	2.52	2.07	2.07	--	-	-	-	-	-	-	-	-
G22006	7.15	7.55	3.64	6.16	5.48	3.24	3.07	1.52	0.92	4.27	4.49	7.83	4.51	4.25	3.35	1.35	3.02	1.95	RTL1	PREDICTED: ribonuclease 3-like protein 1 [Ipomoea nil]	-	-	-	-	-	-	-
G22021	1.73	1.49	1.85	3.62	3.97	4.76	0.21	0.58	0.36	2.69	2.44	2.78	0.88	0.44	1.07	0.24	0.22	0.07	--	PREDICTED: ankyrin repeat-containing protein NPR4-like isoform X3 [Ipomoea nil]	-	-	-	-	-	-	-
G22034	8.17	9.56	8.96	4.62	4.46	3.86	1.29	0.59	0.87	11.07	12.53	10.56	3.21	6.98	3.7	1.1	1.39	1.6	--	PREDICTED: probable methyltransferase PMT11 [Vitis vinifera]	-	-	-	-	-	-	-
G22036	43.03	40.86	45.95	47.05	45.61	38.58	20.66	16.83	18.81	63.45	52.03	58.05	40.51	33.4	35.68	24.15	20.72	21.86	--	PREDICTED: twist-related protein 1 [Solanum tuberosum]	-	-	-	-	-	-	-
G22037	6.47	6.24	5.43	6.34	5.52	8.02	22.37	22.26	24.57	5.73	5.8	6.57	9.14	8.21	9.38	19.83	19.44	19.36	At3g15810	PREDICTED: protein LURP-one-related 12-like [Ipomoea nil]	-	-	-	-	-	-	-
G22041	59.96	57.22	60.68	47.6	46.85	50.66	6.27	7.2	6.91	104.22	100.52	108.09	78.96	89.36	89.87	11.57	9.71	10.52	--	uncharacterized LOC107830728 [Nicotiana tabacum]	-	-	-	-	-	-	-
G22043	2.34	1.99	0.89	3.08	7.13	3.96	2.39	1.66	2.28	6.23	6.5	7.12	4.05	3.23	4.04	1.86	3.28	2.15	--	PREDICTED: acyl-protein thioesterase 2-like [Ipomoea nil]	Metabolism	Lipid metabolism	ko00564//Glycerophospholipid metabolism	K06130	-	-	-
G22050	1.31	2	1.53	4.39	4.55	3.7	2.19	1.65	2.09	5.79	5.13	3.73	2.15	2.98	2.64	0.82	1.65	2.09	--	PREDICTED: acyl-protein thioesterase 2-like [Ipomoea nil]	Metabolism	Lipid metabolism	ko00564//Glycerophospholipid metabolism	K06130	-	-	-
G22055	2.23	2.04	2.2	3.29	3.04	3.24	0.61	0.91	0.63	2.76	2.75	2.19	2.54	2.15	1.74	0.61	0.26	0.81	--	-	-	-	-	-	-	-	-
G2206	34.92	32.67	38.54	56.25	54.83	62.2	148.4	149.01	150.48	28.79	31.74	28.96	75.41	74.87	77.98	120.59	129.21	126.42	--	PREDICTED: vacuolar protein sorting-associated protein IST1-like isoform X2 [Sesamum indicum]	Cellular Processes	Transport and catabolism	ko04144//Endocytosis	K19476	-	-	-
G22064	2.04	3.06	1.82	0.18	0.4	0.33	2.6	4.23	4.06	0.68	0.38	0.98	0.37	0.28	0.28	1.3	1.13	1.84	itt1	PREDICTED: probable E3 ubiquitin-protein ligase RNF217 [Ipomoea nil]	-	-	-	-	-	-	-
G22069	3.92	7.54	4.88	4.3	4.17	5.35	1.67	2.04	1.98	7.47	9.33	5.81	3.69	6.87	5.46	2.06	0.96	1.22	At4g14100	PREDICTED: uncharacterized protein At4g14100-like [Ipomoea nil]	-	-	-	-	-	-	-
G22073	86.6	53.57	59.5	25.54	52.51	25.83	22.15	32.24	25.48	48.13	47.26	65.45	89.17	38.91	56.27	16.91	20.52	30.58	CLPD	PREDICTED: chaperone protein ClpD, chloroplastic-like isoform X2 [Ipomoea nil]	-	-	-	-	-	-	-
G22111	8.57	6.69	7.23	19.37	18.36	18.86	6.68	7.48	7.91	20.67	22.59	23.49	14.29	15.51	16.67	8.76	8.8	8.14	--	PREDICTED: acyl-protein thioesterase 2-like [Ipomoea nil]	Metabolism	Lipid metabolism	ko00564//Glycerophospholipid metabolism	K06130	-	-	-
G22117	3.72	4.18	4.82	5.13	4.98	6.91	12.52	14.19	14.43	4.08	5.04	5.64	5.38	6.15	7.41	15.83	16.84	15.99	RPS6	PREDICTED: TMV resistance protein N-like [Ipomoea nil]	-	-	-	-	-	-	-
G22118	5.84	5.23	6.23	7.99	6.91	7.51	24.89	24.27	24.99	9.5	7.69	7.29	8.73	9.85	8.42	30.77	28.88	25.7	CAS	PREDICTED: calcium sensing receptor, chloroplastic-like [Ipomoea nil]	-	-	-	-	-	-	-
G22125	1.61	1.44	1.14	0.91	1.83	2.05	2.18	5.25	3.83	0.88	2.3	1.85	2.51	2.4	3.25	5.4	6.6	5.45	--	PREDICTED: TMV resistance protein N-like isoform X1 [Ipomoea nil]	-	-	-	-	-	-	-
G22128	1.92	1.13	2.23	2.69	2.91	3.81	5.53	4.52	5	1.77	2.49	1.47	1.95	1.9	2.2	5.6	4.8	3.87	--	PREDICTED: TMV resistance protein N-like isoform X1 [Ipomoea nil]	-	-	-	-	-	-	-
G22130	0	0	0	0.13	0	0	0.24	0.57	0.85	0	0	0	0	0.22	0.32	0.95	0.77	0.99	--	PREDICTED: TMV resistance protein N-like isoform X1 [Ipomoea nil]	-	-	-	-	-	-	-
G22131	12.66	10.79	11.29	9.19	8.54	6.84	3.88	3.91	3.46	8.85	9.11	7.28	7.33	6.26	6.19	2.51	2.34	3.05	CNB1	PREDICTED: calcineurin subunit B-like isoform X1 [Ipomoea nil]	-	-	-	-	GO:0043231//intracellular membrane-bounded organelle	-	GO:0006928//movement of cell or subcellular component;GO:0051640//organelle localization
G22133	8.48	8.43	5.64	8.49	6.7	5.59	4.79	2.58	2.53	5.23	5.12	6.88	5.49	4.27	3.67	2.37	1.59	1.85	--	TLC domain-containing protein [Cephalotus follicularis]	-	-	-	-	GO:0031224//intrinsic component of membrane	GO:0032550//purine ribonucleoside binding	GO:0015711//organic anion transport
G22135	0.37	0.98	0.81	0.95	1.11	0.93	2.6	3.56	2.66	0.52	0.79	0.88	1.11	1.03	1.36	1.82	3.12	2.8	--	PREDICTED: TMV resistance protein N-like isoform X1 [Ipomoea nil]	-	-	-	-	-	-	-
G22136	6.39	4.7	5.36	10.47	10.36	12.14	2.82	2.18	1.92	8.15	9.73	8.82	5.24	6.58	7.57	3.71	2.63	3.04	POT2	PREDICTED: potassium transporter 2-like isoform X1 [Ipomoea nil]	-	-	-	-	GO:0031224//intrinsic component of membrane	GO:0046873//metal ion transmembrane transporter activity	GO:0030001//metal ion transport;GO:0034220//ion transmembrane transport
G22139	0.75	0.53	0.21	0.21	0.79	0	2.89	2.62	1.42	1.66	0.87	0	1.26	0.72	0.84	2.86	2.01	4.39	CAS	PREDICTED: calcium sensing receptor, chloroplastic-like [Ipomoea nil]	-	-	-	-	-	-	-
G22140	7.44	11.14	8.11	19.5	23.97	23.09	3.96	2.5	5.48	18.06	20.7	17.49	9.63	11.92	11.24	4.88	5.98	7.57	POT2	PREDICTED: potassium transporter 2-like isoform X1 [Ipomoea nil]	-	-	-	-	-	-	-
G22149	266.56	269.45	271.43	183.11	184.47	188.54	74.21	80.65	73.22	293.83	296.41	293.74	268.81	263.81	250.43	105.9	103.6	104.55	--	PREDICTED: F-box/LRR-repeat protein 14-like [Nicotiana tabacum]	-	-	-	-	-	-	-
G22152	68.72	76.84	77.3	28.31	32.41	28.27	26.95	38.36	29.49	51.69	49.84	61.21	65.58	65.27	62.43	23.75	25.28	32.31	CLPD1	PREDICTED: chaperone protein ClpD, chloroplastic-like isoform X2 [Ipomoea nil]	-	-	-	-	-	-	-
G22173	18.16	16.66	18.29	15.64	14.09	15.17	7.92	6.84	7.06	10.58	12.32	11.74	13.28	12.15	12.19	4.56	4.41	3.44	--	PREDICTED: uncharacterized protein LOC109175267 [Ipomoea nil]	-	-	-	-	-	-	-
G22187	12.84	10.28	5.79	9.23	5.75	8.9	2.99	3.89	4.27	13.07	10.14	8.68	10.68	6.05	7.9	3.66	3.71	5.38	SCAPER	S phase cyclin A-associated protein in the endoplasmic reticulum [Glycine soja]	-	-	-	-	-	-	-
G22188	2.45	2.41	2.53	2.01	1.64	2.77	16.72	17.18	18.65	1.56	0.8	1.56	3.25	2.47	1.59	11.05	13.42	8.5	--	hypothetical protein CICLE_v10013263mg [Citrus clementina]	-	-	-	-	-	-	-
G2219	41.09	45.96	39.75	10.89	18.27	9.82	11.73	12.47	8.64	9.56	5.54	8.64	19.23	18.87	18.4	13.33	8.3	9.27	--	-	-	-	-	-	-	-	-
G22190	6.95	9.44	8.92	4.34	7.58	6.89	42.06	42.89	29.56	2.77	4.55	7.43	10.5	3.89	9.8	37.98	29.47	29.8	SNAP33	PREDICTED: SNAP25 homologous protein SNAP33-like [Ipomoea nil]	-	-	-	-	-	-	-
G22193	7.51	7.49	5.88	6.91	8.62	6.47	68.38	61.44	68.83	3.4	1.89	3.36	4.55	5.5	3.29	40.99	45.49	42.51	WRKY70	PREDICTED: probable WRKY transcription factor 70 isoform X2 [Ipomoea nil]	-	-	-	-	-	-	-
G22207	8.29	10.41	7.27	6.21	7.47	6.41	3.01	4.06	2.37	7.03	6.81	8.41	6.02	7.19	6.77	2.34	2.78	2.43	ELP4	PREDICTED: elongator complex protein 4 [Ipomoea nil]	-	-	-	-	-	-	-
G22222	15.61	11.77	13.32	27.66	26.07	23.99	39.67	39.25	37.25	22.99	18.99	23.33	25.98	27.12	26.64	60.1	56.66	55.38	--	PREDICTED: uncharacterized protein LOC109191910 isoform X1 [Ipomoea nil]	-	-	-	-	-	-	-
G22223	3.64	4.41	2.92	6.29	7.54	8.6	10.82	14.52	11.67	3.07	3.67	4.72	6.97	6.74	5.14	9.96	11.1	9.3	CRK10	PREDICTED: cysteine-rich receptor-like protein kinase 10 [Nicotiana tomentosiformis]	-	-	-	-	-	GO:0004672//protein kinase activity;GO:0032550//purine ribonucleoside binding	GO:0006464//cellular protein modification process;GO:0006796//phosphate-containing compound metabolic process
G22224	12.16	11.96	13.17	5.33	5.46	6.31	4.53	4.58	5.58	3.78	5.85	5.2	4.56	5.12	7.42	1.39	1.62	1.27	At4g18930	PREDICTED: cyclic phosphodiesterase-like isoform X2 [Ipomoea nil]	-	-	-	-	-	-	-
G22276	1.36	0.21	0.5	7.11	6.86	7.35	2.71	3.56	1.99	2.53	2.94	2.78	3.68	5.09	1.85	7.61	4.82	6.74	GASA2	PREDICTED: gibberellin-regulated protein 13-like [Ipomoea nil]	-	-	-	-	-	-	-
G2228	4.59	4.82	4.44	3.41	3.7	2.8	1.47	2.45	2.34	4.52	4.81	5.54	2.85	3.09	3.34	2.49	2.36	1.79	Phrf1	PREDICTED: PHD and RING finger domain-containing protein C126.07c-like [Solanum pennellii]	-	-	-	-	-	-	-
G22280	0.22	0.23	0.34	0.3	0.39	0.6	2.01	0.85	0.96	0.08	0	0	0.28	0	0	0.35	0.84	0.19	--	PREDICTED: calmodulin-binding protein 60 A-like isoform X4 [Ipomoea nil]	-	-	-	-	-	-	-
G22282	1.93	1.32	0.97	2.36	2.25	1.88	3.28	3.8	3.72	1.69	0.98	1.16	1.7	1.89	1.3	4.05	4.63	3.94	CBP60A	PREDICTED: calmodulin-binding protein 60 B-like [Ipomoea nil]	-	-	-	-	-	-	-
G22292	0.62	0.88	1.95	2.08	1.3	1.7	4.77	4.64	4.02	2.47	1.25	1.29	2.94	1.04	2.6	4.91	6.64	7.89	CKX7	PREDICTED: cytokinin dehydrogenase 7-like [Ipomoea nil]	Metabolism	Metabolism of terpenoids and polyketides	ko00908//Zeatin biosynthesis	K00279	-	-	-
G22296	80.38	68.51	76	24.44	28.76	26.59	40.67	42.09	40.17	118.58	112.84	113.41	35.66	35.82	35.19	48.23	53.79	47.65	--	PREDICTED: serine-rich adhesin for platelets [Prunus mume]	-	-	-	-	-	-	-
G22297	4.66	3.67	4.06	3.08	2.65	3.27	1.56	1.09	1.66	9.02	6.51	4.83	4.1	4.68	3.39	2.43	2.24	2.93	ndhU	PREDICTED: NAD(P)H-quinone oxidoreductase subunit U, chloroplastic isoform X3 [Ipomoea nil]	-	-	-	-	-	-	-
G223	6.73	5.45	4.92	6.83	6.71	6.54	2.63	2.17	1.24	4.58	6.34	4.42	7.86	8.7	6.52	1.3	2.06	1.48	--	PREDICTED: uncharacterized protein LOC109184400 isoform X2 [Ipomoea nil]	-	-	-	-	-	-	-
G22308	11.96	11.4	10.95	22.47	27.84	25.75	6.9	8.51	7.58	21.91	22.16	21.14	13.76	14.88	16.63	9.21	8.91	9.72	MSL10	PREDICTED: mechanosensitive ion channel protein 10-like isoform X1 [Ipomoea nil]	-	-	-	-	-	-	-
G22313	1.05	0.89	1.64	0.47	0.73	1.1	8.79	10.12	6.73	0.57	0.61	0.46	1.06	0.75	0.2	6.25	6.45	5.13	AMC2	PREDICTED: metacaspase-1-like [Ipomoea nil]	-	-	-	-	-	-	-
G22317	0.41	1.3	0.47	0.92	0.29	0.14	2.95	4.92	3.55	0.24	0.32	0.16	0.76	0.26	0.61	3.37	4.89	2.6	CYCU4-1	PREDICTED: cyclin-U4-1-like isoform X1 [Ipomoea nil]	-	-	-	-	-	-	-
G22344	2.14	1.47	1.55	1.37	1.65	0.71	11.9	13.09	13.47	0.45	0.79	1.65	2.04	1.73	0.42	10.8	11.84	10.83	--	-	-	-	-	-	-	-	-
G22356	11.27	13.81	13.06	24.98	25.51	28.97	4.53	5.72	6.54	17.87	22.21	21.03	12.72	15.8	16.68	8.66	7.28	10.8	POT2	PREDICTED: potassium transporter 2-like isoform X1 [Ipomoea nil]	-	-	-	-	GO:0031224//intrinsic component of membrane	GO:0046873//metal ion transmembrane transporter activity	GO:0030001//metal ion transport;GO:0034220//ion transmembrane transport
G22362	57.02	60.93	62.01	20.24	17.46	17.03	4.78	4.88	6.76	1.46	0.93	0.77	2.56	1.83	2.3	2.2	1.66	1.61	CYP71A2	PREDICTED: cytochrome P450 CYP736A12-like [Ipomoea nil]	-	-	-	-	-	GO:0005488//binding;GO:0016491//oxidoreductase activity	-
G22384	5.53	7.31	8.25	5.96	5.46	5.04	46.87	44.06	47.41	3.34	3.35	3.56	8.13	5.6	6.36	32.33	31.18	29.09	--	hypothetical protein CICLE_v10013263mg [Citrus clementina]	-	-	-	-	-	-	-
G22386	2.56	2.19	2.41	2.59	2.84	3.43	33.11	30.17	28.91	1.46	1.12	2.59	3.18	2.88	3.72	26.31	24.62	22.78	WRKY70	PREDICTED: probable WRKY transcription factor 70 isoform X2 [Ipomoea nil]	-	-	-	-	-	-	-
G22388	7.36	8.45	8.58	7.82	8.18	7.58	19.37	18.05	16.22	14.28	10.8	15.15	14.26	11.61	13.62	29.46	26.93	28.99	--	PREDICTED: uncharacterized protein LOC109148134 [Ipomoea nil]	-	-	-	-	-	GO:0016787//hydrolase activity	GO:0006568//tryptophan metabolic process;GO:0009683//indoleacetic acid metabolic process
G22390	3.61	3.38	3.44	7.82	8.7	8.37	32.32	33.53	33.05	3.46	3.8	3.85	8.67	8.62	9.56	39	37.9	38.49	CYP725A2	PREDICTED: taxadiene 5-alpha hydroxylase [Ipomoea nil]	-	-	-	-	GO:0009536//plastid	GO:0005488//binding	-
G22394	3.23	4.88	5.46	194.89	206.86	190.42	1477.41	1565.04	1586.92	10.56	12.1	13.13	172.55	184.69	177.8	1139.24	1114.19	1169.91	XTH16	PREDICTED: xyloglucan endotransglucosylase/hydrolase protein 24-like [Ipomoea nil]	-	-	-	-	-	-	-
G22395	0.77	0.99	1	1.41	1.99	1.78	4.47	6.37	6.76	2.13	2.28	1.67	2.75	2.26	2.54	4.9	4.32	5.39	PCMP-H43	PREDICTED: pentatricopeptide repeat-containing protein At3g12770 [Ipomoea nil]	-	-	-	-	-	-	-
G22401	1.39	2.01	0.58	73.96	81.98	73.35	608.03	689.54	684.85	3.46	3.9	3.7	60.62	57.75	57.95	453.02	469.69	481.05	XTH16	PREDICTED: xyloglucan endotransglucosylase/hydrolase protein 24-like [Ipomoea nil]	-	-	-	-	-	-	-
G22403	34.34	30.38	32.56	17.01	16.76	11.47	16.84	15.18	13.21	51.31	54.21	53.86	21.85	18.13	20.07	20.87	19.28	22.04	--	PREDICTED: uncharacterized protein LOC109187552 [Ipomoea nil]	-	-	-	-	-	-	-
G22404	0	1.51	0.61	56.71	73.14	61.97	313.35	329.6	266.76	2.37	2.14	3.17	51.85	45.03	46.69	207.02	263.43	206.78	XTH24	PREDICTED: xyloglucan endotransglucosylase/hydrolase protein 24-like [Ipomoea nil]	-	-	-	-	GO:0005576//extracellular region	GO:0016757//transferase activity, transferring glycosyl groups;GO:0016787//hydrolase activity	GO:0005975//carbohydrate metabolic process;GO:0009987//cellular process
G22407	0	0	1.09	122.19	106.64	101.81	250.48	110.69	175.88	2.88	1.24	3.16	90.57	87.04	79.82	234.75	193.53	195.18	XTH16	PREDICTED: xyloglucan endotransglucosylase/hydrolase protein 24-like [Ipomoea nil]	-	-	-	-	-	-	-
G22416	0.48	0.92	0.83	1.35	1.44	1.77	3.48	2.42	2.35	1.14	2.6	1.83	2.16	2.25	2.35	3.65	3.32	4.46	RF2b	PREDICTED: transcription factor RF2b [Ipomoea nil]	-	-	-	-	-	-	-
G22417	3.88	4.29	2.55	5.07	6.74	7.5	1.4	1.46	1.51	9.64	10.77	10.74	7.41	7.25	7.49	3.85	3.8	5.06	XTH9	PREDICTED: xyloglucan endotransglucosylase/hydrolase protein 9-like [Ipomoea nil]	-	-	-	-	GO:0005576//extracellular region;GO:0030312//external encapsulating structure	GO:0016758//transferase activity, transferring hexosyl groups;GO:0016787//hydrolase activity	GO:0044042//glucan metabolic process;GO:0045229//external encapsulating structure organization;GO:0048509//regulation of meristem development
G22432	4.22	5.79	4.88	5.04	5.84	5.55	19.73	22.1	23.9	4.72	3.98	5.16	8.43	9.09	8	18.84	19.89	20.29	EDR4	PREDICTED: protein ENHANCED DISEASE RESISTANCE 4-like isoform X1 [Ipomoea nil]	-	-	-	-	-	-	-
G22434	22.99	24.86	22.71	20.95	24.1	21.44	11.43	11.68	10.79	38.83	44.74	39.88	36.45	39.91	37.42	14.62	14.04	17.66	At5g05200	PREDICTED: uncharacterized aarF domain-containing protein kinase At5g05200, chloroplastic [Ipomoea nil]	-	-	-	-	-	GO:0016740//transferase activity	-
G22464	0.11	0.67	0.67	0	0.78	0.83	6.01	6.38	2.62	0.78	0.21	0.71	0.6	0.57	0.66	6.58	2.97	2.23	AMC2	PREDICTED: metacaspase-1-like [Ipomoea nil]	-	-	-	-	-	-	-
G22471	65.98	84.97	62.55	43.59	52.22	45.48	7.83	10.98	9.01	154.12	150.12	163.49	90.17	72.79	76.11	24.19	23.92	22.13	BT1	PREDICTED: BTB/POZ and TAZ domain-containing protein 1-like [Ipomoea nil]	-	-	-	-	-	-	-
G22472	249.38	240.51	230.41	163.75	156.72	159.13	40.92	42.9	40.18	449.06	426.39	427.08	285.38	256.6	279.41	106.06	100.31	88.49	BT1	PREDICTED: BTB/POZ and TAZ domain-containing protein 1-like [Ipomoea nil]	-	-	-	-	GO:0043231//intracellular membrane-bounded organelle	GO:0046914//transition metal ion binding;GO:0090595//acetyl-CoA:L-lysine N6-acetyltransferase	GO:0010468//regulation of gene expression;GO:0016570//histone modification
G22476	0.73	1.74	0.21	0.2	0.96	1.28	2.26	3.84	3.17	0.16	0.63	0.44	0.61	0.71	1.03	4.73	3.77	3.8	SOBIR1	PREDICTED: leucine-rich repeat receptor-like serine/threonine/tyrosine-protein kinase SOBIR1 [Ipomoea nil]	-	-	-	-	-	-	-
G22483	104.78	114.87	107.55	82.31	84.21	81.04	24.06	25	21.02	227.37	217.56	245.61	143.19	141.22	148	55.27	49.61	53.96	BT2	PREDICTED: BTB/POZ and TAZ domain-containing protein 1-like [Ipomoea nil]	-	-	-	-	-	-	-
G2250	0.18	0.85	1.14	2.01	0.19	0.9	3.52	3.6	2.09	4.75	4.31	2.75	0.57	1	2.1	2.38	7.27	5.34	At5g45670	PREDICTED: GDSL esterase/lipase At5g45670-like [Ipomoea nil]	-	-	-	-	-	-	-
G22500	3.2	3.96	2.53	2.57	1.25	1.2	1.3	0.45	1.1	2.03	4.12	2	1.32	2.25	1.71	0.67	0.39	0.43	IRX10L	PREDICTED: probable beta-1,4-xylosyltransferase IRX10L [Ipomoea nil]	-	-	-	-	-	-	-
G22523	0.27	0.1	0.55	0.36	0.46	0.85	1.43	2.28	2.67	0.24	0.44	0.52	0.3	0.99	0.6	2.9	2.89	1.74	--	-	-	-	-	-	-	-	-
G2254	3.8	4.29	6.73	2.35	4.18	3.63	1.06	2.59	1.83	5.52	4.53	4.39	2.74	2.26	2.32	2.89	1.51	1.92	--	PREDICTED: PHD and RING finger domain-containing protein C126.07c-like [Solanum pennellii]	-	-	-	-	-	-	-
G2257	0.52	0.91	0.4	0.87	0.54	0.26	6.22	6.2	5.56	0.31	0.1	0	0	0	0.1	2.16	1.78	2.3	WRKY51	PREDICTED: probable WRKY transcription factor 51 [Ipomoea nil]	-	-	-	-	-	-	-
G22581	22.53	21.58	19.32	13.08	12.15	13.83	8.89	8.3	7.81	13.66	13.25	18.03	13.52	15.19	14.92	6.85	6.12	5.63	At5g14450	PREDICTED: GDSL esterase/lipase At3g27950-like [Ipomoea nil]	-	-	-	-	-	GO:0016787//hydrolase activity	-
G22586	11.69	10.07	7.9	13.97	9.56	9.96	21.57	19.63	20.03	13.91	16.62	15.61	14.43	12.21	12.13	30.89	32.96	30.88	At2g05160	PREDICTED: zinc finger CCCH domain-containing protein 18 [Ipomoea nil]	-	-	-	-	-	-	-
G22604	0.85	0.88	0.89	1.73	1.71	0.93	1.99	2.32	2.09	0.62	0.71	0.46	0.69	1.49	1.99	2.09	1.73	2.68	PUB28	PREDICTED: U-box domain-containing protein 9-like [Ipomoea nil]	-	-	-	-	-	-	-
G22605	9.4	9.66	6.7	5.76	9.17	7.15	3.42	2.96	3.88	9.76	9.25	9.22	9.03	12.14	11.52	2.1	2.76	3.75	FHY1	Haloacid dehalogenase-like hydrolase superfamily protein isoform 2 [Theobroma cacao]	Metabolism;Metabolism;Metabolism	Global and overview maps;Global and overview maps;Metabolism of cofactors and vitamins	ko01100//Metabolic pathways;ko01110//Biosynthesis of secondary metabolites;ko00740//Riboflavin metabolism	K20860;K20860;K20860	-	-	-
G22625	127.02	129.35	130.54	68.37	62.16	64.04	28.15	29.35	29.02	67.26	74.77	78.1	84.97	83.54	86.3	31.44	32.37	27.76	AAP7	PREDICTED: probable amino acid permease 7 [Ipomoea nil]	-	-	-	-	-	-	-
G22649	1.09	0.35	1	0.09	0.31	0.66	0	0.29	0.08	0.48	1.35	0.79	0.49	0.63	0.16	0	0.13	0.27	BHLH94	PREDICTED: transcription factor bHLH96-like [Ipomoea nil]	-	-	-	-	-	-	-
G22652	20.89	20.84	20.87	10.07	9.85	10.77	7.06	8.22	7.87	16.07	17.03	16.02	19.06	20.48	21.85	6.68	8.09	6.07	--	PREDICTED: uncharacterized protein LOC109188124 [Ipomoea nil]	-	-	-	-	-	-	-
G22654	0.92	1.02	1.25	3.53	5.46	2.34	3.62	3.05	0.72	1.42	2.04	2.52	4.46	4.58	3.84	3.37	2.69	1.61	--	PREDICTED: uncharacterized protein LOC109159483 [Ipomoea nil]	-	-	-	-	-	-	-
G22669	14.95	15.37	12.42	15.62	14.65	13.31	52.12	53.44	48.16	5.94	7.5	5.76	12.24	11.83	10.72	45.3	48.59	46.66	RAP2-3	PREDICTED: ethylene-responsive transcription factor ERF071-like [Ipomoea nil]	-	-	-	-	-	-	GO:0007165//signal transduction;GO:0044238//primary metabolic process;GO:0071704//organic substance metabolic process
G22676	19.9	17.51	18.08	18.58	17.06	19.82	7.31	6.73	8.4	28.08	25.21	26.32	23.23	23.94	23.24	10.46	9.75	9.05	At5g66720	PREDICTED: probable protein phosphatase 2C 80 [Ipomoea nil]	-	-	-	-	-	-	-
G22685	0.4	0.22	0.18	0.06	0.12	0.27	0.77	1.35	1.12	0.18	0.06	0.06	0.18	0.17	0	1	1.3	0.95	--	PREDICTED: LEAF RUST 10 DISEASE-RESISTANCE LOCUS RECEPTOR-LIKE PROTEIN KINASE-like 2.1 isoform X1 [Ipomoea nil]	-	-	-	-	-	-	-
G2270	89.78	92.79	86.69	66.48	62.95	60.05	215.12	210.82	215.78	45.61	51.12	48.32	57.74	57.39	54.91	175.86	163.36	164.66	RAP2-4	PREDICTED: ethylene-responsive transcription factor RAP2-4-like isoform X2 [Ipomoea nil]	-	-	-	-	-	-	-
G22705	481.65	460.61	443.27	529.14	526.54	517.21	1344.92	1322.19	1297.14	353.08	318.64	321.99	624.6	576.54	576.04	1411.4	1383.49	1339.93	UBQ10	PREDICTED: polyubiquitin [Eucalyptus grandis]	-	-	-	-	-	-	-
G22710	0.33	0.31	0.19	2.05	2.11	2.38	1.3	0.86	1.61	0.66	0.58	0.26	1.26	1.88	2.05	1.7	2.1	2.3	2022-10-04	PREDICTED: organic cation/carnitine transporter 4-like [Ipomoea nil]	-	-	-	-	-	-	-
G22715	27.13	26.15	25.52	18.72	16.65	17.68	5.12	4.18	6.25	47.52	46.43	41.29	32.43	28.23	26.77	6.79	9.09	9.98	PNSL3	PREDICTED: photosynthetic NDH subunit of lumenal location 3, chloroplastic [Ipomoea nil]	Metabolism;Metabolism	Global and overview maps;Energy metabolism	ko01100//Metabolic pathways;ko00195//Photosynthesis	K08901;K08901	-	-	-
G22716	0.27	0.23	0.28	0.6	0.25	0.29	5.88	7.09	8.37	0	0.03	0.11	0.41	0.5	0.33	5.39	5.41	5.68	At4g27290	PREDICTED: G-type lectin S-receptor-like serine/threonine-protein kinase At4g27290 [Ipomoea nil]	-	-	-	-	-	-	-
G22719	12.32	13.74	11.47	123.8	124.06	115.94	824.36	768.66	717.19	21.72	19.13	21.67	187.35	163.48	168.21	676.36	657.46	628.7	KRP1	PREDICTED: calcium-binding protein PBP1-like [Ipomoea nil]	Genetic Information Processing	Replication and repair	ko03420//Nucleotide excision repair	K10840	-	-	-
G22724	44.12	39.43	43.58	30.4	27.83	31.47	19.32	16.71	19.99	38.14	40.97	38.71	37.4	34.84	35.72	16.31	17.71	20.96	PHOS34	PREDICTED: universal stress protein PHOS32-like [Ipomoea nil]	-	-	-	-	-	-	-
G22728	0.5	0.68	0.84	1.33	1.8	1.68	8.02	8.55	6.31	0.54	0.64	0.86	0.55	0.72	1.06	7.77	10.17	8.37	PVA41	DUF1223 domain-containing protein [Cephalotus follicularis]	-	-	-	-	-	-	-
G22739	2.63	2.57	2.18	2.55	2.58	2.45	74.31	73.36	74.92	12.54	13.72	5.05	3.23	4.27	3.43	64.68	58.01	56.14	CYP37	PREDICTED: peptidyl-prolyl cis-trans isomerase CYP37, chloroplastic isoform X1 [Ipomoea nil]	-	-	-	-	-	-	-
G2274	42.53	35.54	36.92	43.21	41.62	34.45	82.68	77.49	82.39	30.95	29.38	29.37	42.24	44.29	41.48	87.22	82.92	80.2	RAP2-4	PREDICTED: ethylene-responsive transcription factor RAP2-4-like isoform X2 [Ipomoea nil]	-	-	-	-	-	-	-
G22740	1.72	3.11	2.57	0.39	1.27	0.86	0	0.52	0.56	2.14	4.18	8.04	1.35	1.5	3.09	0	0.77	0.45	--	-	-	-	-	-	-	-	-
G22749	4.4	2.98	4.21	2.77	2.82	2.94	11.37	11.05	11.38	3.56	2.78	4.4	3.07	3.62	2.7	16.13	15.1	16.56	SPA4	PREDICTED: protein SPA1-RELATED 4-like isoform X2 [Ipomoea nil]	-	-	-	-	-	-	-
G22753	21.4	20.19	22.87	22.2	25.93	24.37	10.32	11.41	9.29	15.63	16.36	15.29	17.06	16.84	15.44	7.11	7.4	7.42	SBP1	PREDICTED: squamosa promoter-binding-like protein 3 [Ipomoea nil]	-	-	-	-	-	-	-
G22754	4.45	3.23	3.2	4.25	3.23	3.36	45.72	43.28	43.29	6.5	6.87	7.31	5.9	5.36	5.62	39.59	37.42	36.02	CYP37	PREDICTED: peptidyl-prolyl cis-trans isomerase CYP37, chloroplastic isoform X2 [Ipomoea nil]	-	-	-	-	-	GO:0016859//cis-trans isomerase activity	GO:0044267//cellular protein metabolic process
G22769	37.1	39.2	40.82	13.1	10.55	11.19	11.78	13.85	11.63	34.18	39.53	32.96	31.74	31.55	32.71	11.48	13	13.39	At5g53970	PREDICTED: probable aminotransferase TAT2 [Ipomoea nil]	Metabolism;Metabolism;Metabolism;Metabolism;Metabolism;Metabolism;Metabolism;Metabolism;Metabolism;Metabolism	Global and overview maps;Global and overview maps;Global and overview maps;Amino acid metabolism;Amino acid metabolism;Amino acid metabolism;Biosynthesis of other secondary metabolites;Amino acid metabolism;Metabolism of cofactors and vitamins;Biosynthesis of other secondary metabolites	ko01100//Metabolic pathways;ko01110//Biosynthesis of secondary metabolites;ko01230//Biosynthesis of amino acids;ko00270//Cysteine and methionine metabolism;ko00350//Tyrosine metabolism;ko00360//Phenylalanine metabolism;ko00960//Tropane, piperidine and pyridine alkaloid biosynthesis;ko00400//Phenylalanine, tyrosine and tryptophan biosynthesis;ko00130//Ubiquinone and other terpenoid-quinone biosynt…	K00815;K00815;K00815;K00815;K00815;K00815;K00815;K00815;K00815;K00815	-	-	-
G22774	16.68	15.47	18.32	11.76	10.69	14.27	4.37	4.71	3.61	18.65	16.07	18.09	14.69	13.61	14.92	7.36	5.64	5.44	BOA	PREDICTED: transcription factor PCL1-like isoform X1 [Ipomoea nil]	-	-	-	-	-	-	-
G22789	53.17	56.43	58.29	9.61	10.31	9.51	49.82	47.92	50.68	41.72	43.79	43.02	22.08	20.02	22.16	60.98	59.6	61.8	NAC072	PREDICTED: NAC domain-containing protein 72-like [Ipomoea nil]	-	-	-	-	-	-	GO:0010467//gene expression;GO:0034645//cellular macromolecule biosynthetic process
G22797	4.22	3.83	5.16	9.32	10.17	10.6	10.02	10.24	11.94	4.9	5.45	6.93	7.15	6.75	7.05	11.01	12.74	12.38	N	PREDICTED: TMV resistance protein N-like [Ipomoea nil]	-	-	-	-	-	-	-
G228	13.83	14.13	15.67	14.79	13.09	14.26	5.99	7	5.74	19.52	20.04	20.54	19.9	17.65	17.41	7.85	7.58	6.51	HIPP36	PREDICTED: heavy metal-associated isoprenylated plant protein 35-like [Ipomoea nil]	-	-	-	-	-	-	-
G22824	14.12	14.07	16.07	10.41	13.28	12.55	4.38	4.65	4.46	11.95	10.45	13.93	8.8	9.26	7.92	2.77	3.02	4.97	FLU	PREDICTED: protein FLUORESCENT IN BLUE LIGHT, chloroplastic-like isoform X1 [Ipomoea nil]	-	-	-	-	-	-	-
G22829	39.56	34.03	35.15	15.9	17.44	16.23	42.09	40	40.98	68.62	64.51	67.17	33.11	28.97	29.83	71.81	68.87	65.94	TSJT1	PREDICTED: stem-specific protein TSJT1-like [Ipomoea nil]	-	-	-	-	-	-	-
G22832	1.49	1.6	1.71	1.11	1.88	1.29	2.56	4.58	4.74	1.15	1.72	1.31	0.89	1.34	2.01	5.97	5.97	5.59	SPA3	PREDICTED: protein SPA1-RELATED 4-like isoform X1 [Ipomoea nil]	-	-	-	-	-	-	-
G22844	67.13	69.02	72.04	13.26	9.61	12.25	19.68	20.51	24.24	68.44	67.57	80.1	64.63	67.01	68.19	27.73	22.81	24.66	At5g53970	PREDICTED: probable aminotransferase TAT2 [Ipomoea nil]	Metabolism;Metabolism;Metabolism;Metabolism;Metabolism;Metabolism;Metabolism;Metabolism;Metabolism;Metabolism	Global and overview maps;Global and overview maps;Global and overview maps;Amino acid metabolism;Amino acid metabolism;Amino acid metabolism;Biosynthesis of other secondary metabolites;Amino acid metabolism;Metabolism of cofactors and vitamins;Biosynthesis of other secondary metabolites	ko01100//Metabolic pathways;ko01110//Biosynthesis of secondary metabolites;ko01230//Biosynthesis of amino acids;ko00270//Cysteine and methionine metabolism;ko00350//Tyrosine metabolism;ko00360//Phenylalanine metabolism;ko00960//Tropane, piperidine and pyridine alkaloid biosynthesis;ko00400//Phenylalanine, tyrosine and tryptophan biosynthesis;ko00130//Ubiquinone and other terpenoid-quinone biosynt…	K00815;K00815;K00815;K00815;K00815;K00815;K00815;K00815;K00815;K00815	-	-	-
G22849	0.96	1.01	0.99	2.59	2.53	2.02	6.1	5.2	5.01	1.62	2	2.88	2.91	2.42	1.4	5.1	8.28	8.25	BZIP61	PREDICTED: basic leucine zipper 34-like [Ipomoea nil]	-	-	-	-	-	-	-
G22863	20.97	18.22	15.64	22.42	20.56	19.63	8.1	9.2	8.27	28.02	28.28	27.97	25.58	27.68	23.84	11.93	11.07	14.29	--	PREDICTED: protein YLS3 [Ipomoea nil]	-	-	-	-	-	-	-
G22866	7.7	9.17	7.5	6.36	9.78	10	4.19	3.67	3.92	10.3	10.63	11.86	7.04	8.93	8.21	4.82	4.43	4.38	RPP13	PREDICTED: putative late blight resistance protein homolog R1B-14 [Ipomoea nil]	-	-	-	-	-	-	-
G22879	5.06	5.81	4.89	5.05	3.16	4.96	1.55	1.85	0.75	6.46	7.74	5.94	2.33	4.24	2.59	2.04	0.93	0.9	--	-	-	-	-	-	-	-	-
G22881	4.46	3.86	3.69	2.85	2.18	1.65	24.56	26.58	25.36	2.1	0.95	1.58	1.67	1.09	1.53	18.9	17.73	15.89	At3g50940	PREDICTED: AAA-ATPase At3g50940-like isoform X1 [Ipomoea nil]	-	-	-	-	-	-	-
G22890	10.79	8.05	9.56	5.77	4.11	4.03	13.61	10.05	12	2.8	2.7	2.88	4.37	3.27	2.55	6.6	6.79	6.61	CRPK1	PREDICTED: probable LRR receptor-like serine/threonine-protein kinase At1g56140 isoform X1 [Nicotiana tomentosiformis]	-	-	-	-	-	GO:0004672//protein kinase activity;GO:0032550//purine ribonucleoside binding	GO:0006464//cellular protein modification process;GO:0006796//phosphate-containing compound metabolic process
G22901	2.79	3.75	2.63	1.84	1.96	2.48	28.17	32.64	34.79	1.49	2.17	2.25	1.89	1.7	1.84	22.44	20.05	19.55	HSR4	PREDICTED: AAA-ATPase At3g50940-like isoform X1 [Ipomoea nil]	-	-	-	-	-	-	-
G22903	2.2	1.6	1.51	0.7	0.91	1.15	24.98	23.74	27.7	2.27	1.7	2.7	0.76	1.56	1.61	24.18	22.58	21.72	At3g50940	PREDICTED: AAA-ATPase At3g50940-like [Ipomoea nil]	-	-	-	-	-	-	-
G22917	6.85	8.06	9.25	4.81	4.08	5.07	2.59	3.28	1.45	1.86	2.42	2.61	2.6	1.75	3.29	4.27	6.26	4.66	LBD41	PREDICTED: LOB domain-containing protein 41-like [Ipomoea nil]	-	-	-	-	-	-	-
G22930	23.92	23.65	26.16	9.18	9.38	10.54	6.44	6.87	7.84	29.69	30.12	34.22	12.67	12.4	10.57	6.72	8.22	7.89	BEE1	PREDICTED: transcription factor BEE 1-like isoform X1 [Ipomoea nil]	-	-	-	-	-	-	-
G22936	0.15	0.11	0	0.76	1.46	2.78	0.55	0.85	0.87	0.5	0.25	0	1.63	2.4	1.79	1.51	1.74	1.01	ANT	PREDICTED: ADP,ATP carrier protein, mitochondrial-like [Ipomoea nil]	-	-	-	-	GO:0019866//organelle inner membrane;GO:0031224//intrinsic component of membrane	-	GO:0044763//single-organism cellular process;GO:0051234//establishment of localization
G22940	0.86	1.14	1.38	2.43	3.55	1.69	3.88	2.9	2.48	2.25	2.37	1.3	1.92	2.47	2.98	4.54	4.97	3.75	--	PREDICTED: titin homolog [Ipomoea nil]	-	-	-	-	-	-	-
G22947	11.74	13.39	12.94	14.4	12.77	14.99	40.96	41.22	36.36	9.74	12.06	13.22	17.84	17.09	16.14	34.57	31.6	26.33	Os01g0915401	PREDICTED: cysteine proteinase inhibitor B [Ipomoea nil]	-	-	-	-	-	-	-
G22954	33.59	28.06	31.12	46.23	40.21	30.91	14.34	11.67	8.16	33.01	30.22	32.31	32.11	29.54	35.78	14.23	16.8	12.48	--	PREDICTED: cold and drought-regulated protein CORA-like isoform X2 [Ipomoea nil]	-	-	-	-	-	-	-
G2297	0.08	0	0.1	0	0	0.25	1.49	2.43	1.54	0	0	0	0	0	0	1.25	1.23	0.71	WRKY51	PREDICTED: probable WRKY transcription factor 51 [Ipomoea nil]	-	-	-	-	-	-	-
G22974	13.79	14.61	14.65	7.74	5.11	4.46	3.02	3.74	3.59	7.06	10.81	11.11	9.2	10.51	15.01	3.02	5.25	4.15	TBL41	PREDICTED: protein trichome birefringence-like 41 [Ipomoea nil]	-	-	-	-	-	-	-
G23022	9.03	8.13	6.48	5.31	6.52	5.96	127.7	133.34	144.46	3.4	3.53	3.99	5.71	5.66	4.9	99.43	107.97	109.9	NDA2	PREDICTED: internal alternative NAD(P)H-ubiquinone oxidoreductase A1, mitochondrial-like [Ipomoea nil]	-	-	-	-	-	-	-
G23030	0.91	0.27	0.58	0.32	0.15	0.07	6.79	5.6	5.4	0	0	0	0.49	0.53	0.67	4.37	3.86	5.86	XTH16	PREDICTED: xyloglucan endotransglucosylase/hydrolase protein 22-like [Ipomoea nil]	-	-	-	-	GO:0005576//extracellular region;GO:0030312//external encapsulating structure	GO:0016758//transferase activity, transferring hexosyl groups;GO:0016787//hydrolase activity	GO:0044042//glucan metabolic process;GO:0045229//external encapsulating structure organization
G23044	12.2	10.84	11.5	7.65	7.99	7	4.13	2.7	4.3	9.32	9.72	9.39	12.82	10.16	11.54	2.56	3.44	3.32	CSY2	PREDICTED: citrate synthase, glyoxysomal-like [Ipomoea nil]	Metabolism;Metabolism;Metabolism;Metabolism;Metabolism;Metabolism;Metabolism	Global and overview maps;Global and overview maps;Global and overview maps;Global and overview maps;Carbohydrate metabolism;Global and overview maps;Carbohydrate metabolism	ko01100//Metabolic pathways;ko01110//Biosynthesis of secondary metabolites;ko01200//Carbon metabolism;ko01230//Biosynthesis of amino acids;ko00630//Glyoxylate and dicarboxylate metabolism;ko01210//2-Oxocarboxylic acid metabolism;ko00020//Citrate cycle (TCA cycle)	K01647;K01647;K01647;K01647;K01647;K01647;K01647	-	-	-
G23047	31.39	30.59	28.79	15.94	20.78	15.91	8.6	11.26	10.57	22.89	24.12	20.95	27.02	29.66	27.49	7.86	11.26	7.25	CSY3	PREDICTED: citrate synthase, glyoxysomal-like [Ipomoea nil]	Metabolism;Metabolism;Metabolism;Metabolism;Metabolism;Metabolism;Metabolism	Global and overview maps;Global and overview maps;Global and overview maps;Global and overview maps;Carbohydrate metabolism;Global and overview maps;Carbohydrate metabolism	ko01100//Metabolic pathways;ko01110//Biosynthesis of secondary metabolites;ko01200//Carbon metabolism;ko01230//Biosynthesis of amino acids;ko00630//Glyoxylate and dicarboxylate metabolism;ko01210//2-Oxocarboxylic acid metabolism;ko00020//Citrate cycle (TCA cycle)	K01647;K01647;K01647;K01647;K01647;K01647;K01647	-	-	-
G23048	2.16	1.89	2.24	6.09	5.48	7.33	60.9	62.08	74.59	1.94	1.74	2.3	11.12	12.73	14.56	50.36	54.27	58.16	XTH24	PREDICTED: xyloglucan endotransglucosylase/hydrolase protein 15-like isoform X1 [Ipomoea nil]	-	-	-	-	GO:0005576//extracellular region;GO:0030312//external encapsulating structure	GO:0016758//transferase activity, transferring hexosyl groups;GO:0016787//hydrolase activity	GO:0044042//glucan metabolic process;GO:0045229//external encapsulating structure organization
G23052	0.64	0.71	1.26	1.03	0.3	1.14	80.69	86.6	85.11	2.45	2.23	4.98	1.34	3.87	3.26	149.11	127.69	131.4	NCED1	PREDICTED: 9-cis-epoxycarotenoid dioxygenase NCED3, chloroplastic [Ipomoea nil]	Metabolism;Metabolism;Metabolism	Global and overview maps;Global and overview maps;Metabolism of terpenoids and polyketides	ko01100//Metabolic pathways;ko01110//Biosynthesis of secondary metabolites;ko00906//Carotenoid biosynthesis	K09840;K09840;K09840	-	-	-
G23055	19.34	17.42	16.88	15.49	14.93	14.42	85.78	95.63	97.13	19.55	22.5	22.14	16.23	17.28	17.79	107.78	98.63	103.7	GA2OX1	PREDICTED: gibberellin 2-beta-dioxygenase 1-like [Ipomoea nil]	Metabolism;Metabolism	Global and overview maps;Metabolism of terpenoids and polyketides	ko01110//Biosynthesis of secondary metabolites;ko00904//Diterpenoid biosynthesis	K04125;K04125	-	-	-
G23058	15.21	12.8	15.09	39.71	32.61	32.9	35.78	33.48	32.03	8.16	8.19	6.79	28.42	30.56	29.45	49.82	49.78	47.21	HSFA4C	PREDICTED: heat stress transcription factor A-4c-like [Ipomoea nil]	-	-	-	-	-	-	-
G23064	13.53	18.05	18.4	19.52	25.69	29.11	6.59	7.12	7.25	18.12	25.09	25.37	20.22	26.4	25.38	7.42	8.1	7.97	N	PREDICTED: TMV resistance protein N-like [Ipomoea nil]	-	-	-	-	-	-	-
G23069	50.35	58.1	65.7	40.39	38.88	39.52	207.77	218.24	222.28	40.23	36.75	35.95	38.1	34.59	43.58	198.31	214.02	200.53	CYP72A1	PREDICTED: cytochrome P450 CYP72A219-like [Ipomoea nil]	-	-	-	-	-	-	-
G23070	18.18	17.81	16.15	15.1	13.46	12.64	7.33	6.37	6.41	27.12	22.77	25.61	20.88	19.03	18.5	7.41	8.57	7.52	PCO5	PREDICTED: plant cysteine oxidase 5-like isoform X1 [Ipomoea nil]	Metabolism;Metabolism	Global and overview maps;Metabolism of other amino acids	ko01100//Metabolic pathways;ko00430//Taurine and hypotaurine metabolism	K10712;K10712	-	-	-
G23072	41.36	46.01	49.62	71.65	79.42	76.06	17.06	16.49	19.29	50.62	46.14	50.98	56.33	54.46	58.73	17.29	19.69	15.81	--	PREDICTED: TMV resistance protein N-like isoform X3 [Ipomoea nil]	-	-	-	-	-	-	-
G23074	9.64	7.66	6.88	1.72	1.72	1.25	3.41	4.34	2.6	0.96	1.71	2.22	3.09	2.88	3.2	4.28	4.43	2.55	CYP72A154	PREDICTED: cytochrome P450 CYP72A219-like [Ipomoea nil]	-	-	-	-	-	-	-
G23075	5	6.83	8.51	7.34	7.54	8.2	27.21	23.37	26.73	12.09	14.87	13.84	11.54	12.28	13.39	26.45	26.17	30.96	CAS	PREDICTED: calcium sensing receptor, chloroplastic-like [Ipomoea nil]	-	-	-	-	-	-	-
[truncated: 4,372 more rows]

## Sheet: Table S6
Table S6. Classification of common DEGs in WT and M3 plants under low temperature stress treatment.
Classification	Name	id	WT CK FPKM	WT 2 h FPKM	WT 12 h FPKM	M3 CK FPKM	M3 2 h FPKM	M3 12 h FPKM		Symbol	Description	KEGG_A_class	KEGG_B_class	Pathway	K_ID	GO Component	GO Function	GO Process
[truncated: 525 more rows]

## Sheet: Table S7
Table S7. Classification of common DEGs of Profile 4 in WT and M3 plants under low temperature stress treatment.
[truncated: 149 more rows]

## Sheet: Table S8
Table S8. Classification of common DEGs of Profile 7 in WT and M3 plants under low temperature stress treatment.
[truncated: 53 more rows]
