# Supplementary material for: Comparative Transcriptome and Interaction Protein Analysis Reveals the Mechanism of IbMPK3-Overexpressing Transgenic Sweet Potato Response to Low-Temperature Stress
Source: Genes (Basel). 2022 Jul 14;13(7):1247. doi: 10.3390/genes13071247 (PMC9317282; doi:10.3390/genes13071247)
Supplement: Supplementary file 1 [file genes-13-01247-s001.zip › genes-1758757-supplementary/(M2) genes-1758757-supplementary/Table S9-S12.xlsx]

## Sheet: Table S 9
Table S9. Unique DEGs in M3 plants under low temperature stress treatment.
id	M3 CK-1 FPKM	M3 CK-2 FPKM	M3 CK-3 FPKM	M3 2 h-1 FPKM	M3 2 h-2 FPKM	M3 2 h-3 FPKM	M3 12 h-1 FPKM	M3 12 h-2 FPKM	M3 12 h-3 FPKM	Symbol	Description	KEGG_A_class	KEGG_B_class	Pathway	K_ID	GO Component	GO Function	GO Process
G10034	8.54	3.91	8.39	5.96	3.97	2.67	1.14	1.73	1.47	--	PREDICTED: recQ-mediated genome instability protein 2 isoform X2 [Vitis vinifera]	-	-	-	-	-	-	-
G10037	4.03	3.42	4.95	2.54	3.43	3.65	1.04	1.94	0.77	--	PREDICTED: protein saal1-like isoform X1 [Nicotiana tabacum]	-	-	-	-	-	-	-
G10038	16	20.32	22.35	16.12	16.17	20.68	6.95	9.17	6.62	--	PREDICTED: uncharacterized protein LOC109192963 [Ipomoea nil]	-	-	-	-	-	-	-
G10062	8.31	7.86	7.37	7.68	8.37	7.43	3.69	3.23	3.77	--	PREDICTED: protein saal1-like isoform X6 [Nicotiana tabacum]	-	-	-	-	-	-	-
G10073	15.78	17.07	17.45	15.54	12.5	12.16	7.18	7.39	8.76	CSN2	PREDICTED: COP9 signalosome complex subunit 2 isoform X2 [Ipomoea nil]	-	-	-	-	GO:0043231//intracellular membrane-bounded organelle;GO:0043234//protein complex;GO:0044444//cytoplasmic part	-	GO:0000338//protein deneddylation;GO:0007602//phototransduction;GO:0009057//macromolecule catabolic process;GO:0009639//response to red or far red light;GO:0044707//single-multicellular organism process
G10083	5.87	6.65	7.3	6.36	6.67	6.45	3.21	3.23	3.27	At4g01400	PREDICTED: pentatricopeptide repeat-containing protein At4g01400, mitochondrial [Ipomoea nil]	-	-	-	-	-	-	-
G10115	3.77	5.38	7.45	5.08	4.41	4.13	2.4	2.11	1.47	--	PREDICTED: uncharacterized protein LOC109167964 isoform X2 [Ipomoea nil]	-	-	-	-	-	-	-
G1012	1.73	2.75	3.43	6.28	5.12	6.48	3.07	4.16	4.84	At1g50590	PREDICTED: pirin-like protein At1g50590 [Ipomoea nil]	-	-	-	-	-	-	-
G10141	5.75	5.93	7.02	5.31	5.55	5.97	2.28	2	2.95	--	PREDICTED: uncharacterized protein LOC109192963 [Ipomoea nil]	-	-	-	-	-	-	-
G10156	0.2	0.2	0.07	0.75	0.76	0.95	0.72	0.9	0.68	--	PREDICTED: aspartic proteinase-like protein 2 isoform X1 [Ipomoea nil]	-	-	-	-	-	-	-
G1016	3.92	1.86	3.95	7.53	6.83	6.71	3.56	4.99	3.45	At1g50590	PREDICTED: pirin-like protein At1g50590 [Ipomoea nil]	-	-	-	-	-	-	-
G10181	9.33	7.53	8.65	9.35	11.49	7.02	2.74	3.52	2.91	At5g60370	PREDICTED: exonuclease V, chloroplastic [Ipomoea nil]	-	-	-	-	-	-	-
G1020	22.3	23.92	25.13	8.56	10.21	13.46	21.46	18.76	19.59	TIP2-1	PREDICTED: aquaporin TIP2-1-like [Ipomoea nil]	-	-	-	-	GO:0031224//intrinsic component of membrane	-	GO:0051234//establishment of localization
G10201	3.5	3.71	4.22	2.34	2.27	2.68	1.39	0.59	1.02	VAMP714	PREDICTED: vesicle-associated membrane protein 714 [Ipomoea nil]	Genetic Information Processing	Folding, sorting and degradation	ko04130//SNARE interactions in vesicular transport	K08515	GO:0031224//intrinsic component of membrane;GO:0043231//intracellular membrane-bounded organelle	-	GO:0006810//transport;GO:0006970//response to osmotic stress;GO:0008104//protein localization
G10240	454.66	464.68	475.69	347.05	346.98	350.34	218.85	209.66	214.18	PIP2-7	PREDICTED: aquaporin PIP2-7-like [Ipomoea nil]	-	-	-	-	GO:0031224//intrinsic component of membrane	-	GO:0051234//establishment of localization
G10253	16.36	16.83	14.42	11.29	12.75	14.57	7.41	7.75	7.51	--	PREDICTED: leucine-rich repeat-containing protein ODA7 [Solanum tuberosum]	-	-	-	-	-	-	-
G10269	7.06	6.06	6.11	4.99	3.39	4.04	3.38	2.34	2.09	VAMP714	PREDICTED: vesicle-associated membrane protein 714 [Ipomoea nil]	Genetic Information Processing	Folding, sorting and degradation	ko04130//SNARE interactions in vesicular transport	K08515	GO:0031224//intrinsic component of membrane	-	GO:0006810//transport
G10271	2.08	1.19	2.81	0.59	1.13	1.72	0.2	0.45	0	FDM1	PREDICTED: protein INVOLVED IN DE NOVO 2-like isoform X3 [Ipomoea nil]	-	-	-	-	-	-	-
G10300	0.65	0.85	0	2.54	7	3.29	7.68	1.95	7.56	bglX	PREDICTED: beta-glucosidase BoGH3B-like isoform X2 [Capsicum annuum]	Metabolism;Metabolism;Metabolism;Metabolism;Metabolism	Global and overview maps;Global and overview maps;Biosynthesis of other secondary metabolites;Carbohydrate metabolism;Metabolism of other amino acids	ko01100//Metabolic pathways;ko01110//Biosynthesis of secondary metabolites;ko00940//Phenylpropanoid biosynthesis;ko00500//Starch and sucrose metabolism;ko00460//Cyanoamino acid metabolism	K05349;K05349;K05349;K05349;K05349	-	-	-
G10303	3.68	4.31	4.75	4.63	5.36	3.01	1.14	1.81	1.43	ASA2	PREDICTED: anthranilate synthase alpha subunit 2, chloroplastic-like [Ipomoea nil]	Metabolism;Metabolism;Metabolism;Metabolism	Global and overview maps;Global and overview maps;Global and overview maps;Amino acid metabolism	ko01100//Metabolic pathways;ko01110//Biosynthesis of secondary metabolites;ko01230//Biosynthesis of amino acids;ko00400//Phenylalanine, tyrosine and tryptophan biosynthesis	K01657;K01657;K01657;K01657	-	-	-
G10319	19.37	22.31	21.36	14.04	13.49	16.06	9.78	9.87	9.62	SlH4	Histone superfamily protein isoform 2, partial [Theobroma cacao]	-	-	-	-	GO:0005911//cell-cell junction;GO:0009536//plastid;GO:0031090//organelle membrane;GO:0043232//intracellular non-membrane-bounded organelle	GO:0003676//nucleic acid binding;GO:0046983//protein dimerization activity	GO:0034728//nucleosome organization
G10358	20.1	24.51	22	19.05	34.33	22.66	10.32	10.51	10.85	--	-	-	-	-	-	-	-	-
G10378	1.88	2.4	1.89	2.48	3.14	2.28	4.83	4.16	3.63	UGT76A2	PREDICTED: UDP-glucose iridoid glucosyltransferase-like [Ipomoea nil]	-	-	-	-	-	-	-
G10441	3.36	3.65	4.02	4.3	5.12	3.66	8.63	6.82	7.43	CYP73A4	PREDICTED: trans-cinnamate 4-monooxygenase [Ipomoea nil]	Metabolism;Metabolism;Metabolism;Metabolism;Metabolism;Metabolism;Metabolism	Global and overview maps;Global and overview maps;Biosynthesis of other secondary metabolites;Amino acid metabolism;Metabolism of cofactors and vitamins;Biosynthesis of other secondary metabolites;Biosynthesis of other secondary metabolites	ko01100//Metabolic pathways;ko01110//Biosynthesis of secondary metabolites;ko00940//Phenylpropanoid biosynthesis;ko00360//Phenylalanine metabolism;ko00130//Ubiquinone and other terpenoid-quinone biosynthesis;ko00941//Flavonoid biosynthesis;ko00945//Stilbenoid, diarylheptanoid and gingerol biosynthesis	K00487;K00487;K00487;K00487;K00487;K00487;K00487	-	-	-
G10473	50.94	48.41	47.67	33.14	35.14	33.02	16.24	16.34	14.44	UXS3	PREDICTED: UDP-glucuronic acid decarboxylase 6-like [Ipomoea nil]	Metabolism;Metabolism	Global and overview maps;Carbohydrate metabolism	ko01100//Metabolic pathways;ko00520//Amino sugar and nucleotide sugar metabolism	K08678;K08678	-	GO:0016831//carboxy-lyase activity;GO:0048037//cofactor binding	-
G10518	10.82	12.09	10.68	13.77	13.66	13.44	23.28	24.75	24.71	SCL9	PREDICTED: scarecrow-like protein 9 [Ipomoea nil]	-	-	-	-	-	-	-
G10523	29.52	29.95	28.73	22.06	22.79	26.11	13.19	12.41	17.59	--	PREDICTED: lamin-like protein [Ipomoea nil]	-	-	-	-	-	-	-
G10530	20.06	19.1	19.22	22.19	24.02	23.64	61.67	61.34	60.15	TRP4	PREDICTED: telomere repeat-binding protein 4-like [Ipomoea nil]	-	-	-	-	GO:0044424//intracellular part	GO:0005488//binding	-
G10547	53.95	50.12	70.01	46.82	47.55	50.7	17.38	17.77	20.54	BASS3	PREDICTED: probable sodium/metabolite cotransporter BASS3, chloroplastic [Ipomoea nil]	-	-	-	-	-	-	-
G10568	7.36	8	9.09	3.35	6.03	2.74	5.28	6.82	5.06	--	-	-	-	-	-	-	-	-
G10612	2.13	1.41	2.14	1.85	0.82	0.95	0.17	0.32	0.45	CYP82C2	PREDICTED: cytochrome P450 82C4-like [Ipomoea nil]	-	-	-	-	-	-	-
G10635	5.22	5.54	4.45	4.12	2.43	2.6	1.41	0.46	0.73	KRP4	PREDICTED: cyclin-dependent kinase inhibitor 3-like [Ipomoea nil]	-	-	-	-	GO:0005634//nucleus	GO:0019887//protein kinase regulator activity	GO:0006469//negative regulation of protein kinase activity;GO:0022402//cell cycle process;GO:0051726//regulation of cell cycle;GO:0071900//regulation of protein serine/threonine kinase activity;GO:0090304//nucleic acid metabolic process
G10651	1.03	1.11	1	2.19	1.52	1.95	3.05	2.9	2.21	PED1	PREDICTED: 3-ketoacyl-CoA thiolase 2, peroxisomal-like [Ipomoea nil]	-	-	-	-	-	-	-
G107	7.24	5.95	6.24	4.2	5.64	4.21	2.97	2.43	2.68	--	uncharacterized LOC102591911 [Solanum tuberosum]	-	-	-	-	-	-	-
G10713	12.66	14.57	8.38	12.38	8.31	8.74	3.28	4.63	8.89	QOR	PREDICTED: quinone-oxidoreductase homolog, chloroplastic-like [Cucumis sativus]	-	-	-	-	-	GO:0003824//catalytic activity;GO:0046914//transition metal ion binding	GO:0044710//single-organism metabolic process
G10750	1.86	1.42	2.65	2.35	3.8	3.18	4.2	4.85	3.94	--	PREDICTED: protein SCAI [Ipomoea nil]	-	-	-	-	-	-	GO:0034645//cellular macromolecule biosynthetic process;GO:1902679//negative regulation of RNA biosynthetic process
G10767	33.62	34.07	37.1	31.99	32.21	22.4	15.79	13.96	15.11	--	-	-	-	-	-	-	-	-
G10781	8.9	9.02	7.67	7.97	6.45	7.17	4.05	3.49	5.15	--	PREDICTED: titin-like isoform X2 [Juglans regia]	-	-	-	-	-	-	-
G10789	30.46	39.66	35.88	29.44	26.06	31.92	15.78	13.19	10.51	SKL2	PREDICTED: probable inactive shikimate kinase like 2, chloroplastic [Ipomoea nil]	-	-	-	-	-	-	GO:0006520//cellular amino acid metabolic process;GO:0006725//cellular aromatic compound metabolic process;GO:0032787//monocarboxylic acid metabolic process;GO:0046394//carboxylic acid biosynthetic process;GO:0046483//heterocycle metabolic process;GO:0051186//cofactor metabolic process;GO:1901360//organic cyclic compound metabolic process;GO:1901566//organonitrogen compound biosynthetic process
G10812	10.61	9.73	8.12	5.2	8.66	5.91	2.24	3.7	2.89	PDF1B	PREDICTED: peptide deformylase 1B, chloroplastic [Ipomoea nil]	-	-	-	-	-	GO:0016811//hydrolase activity, acting on carbon-nitrogen (but not peptide) bonds, in linear amides	-
G10821	1.14	1.44	1.59	0.48	0.29	0.53	0.3	0.54	0.26	HSFA6b	PREDICTED: heat stress transcription factor A-6b-like [Ipomoea nil]	-	-	-	-	-	-	-
G10852	6.79	6.69	7.83	4.06	4.17	3.7	1.98	0.76	1.55	AHP1	PREDICTED: histidine-containing phosphotransfer protein 1-like [Ipomoea nil]	Environmental Information Processing	Signal transduction	ko04075//Plant hormone signal transduction	K14490	-	-	-
G10876	2.19	2.57	1.38	2.26	1.06	2.58	6.12	6.22	6.7	ndhT	PREDICTED: NAD(P)H-quinone oxidoreductase subunit T, chloroplastic [Ipomoea nil]	-	-	-	-	-	-	-
G10888	0.12	0.39	0.13	0.94	0.22	0.63	1.18	0.7	1.37	MTPC1	PREDICTED: metal tolerance protein 2 [Ipomoea nil]	-	-	-	-	-	-	-
G10893	15.91	13.75	16.69	10.45	8.2	12.22	6.28	6.72	6.48	--	PREDICTED: ribokinase-like [Ipomoea nil]	-	-	-	-	-	GO:0016772//transferase activity, transferring phosphorus-containing groups	GO:0016310//phosphorylation;GO:0019321//pentose metabolic process
G10896	5.75	8.09	6.93	6.49	7.01	5.81	3.46	4.1	2.69	MIEL1	PREDICTED: E3 ubiquitin-protein ligase MIEL1 isoform X1 [Ipomoea nil]	Genetic Information Processing	Folding, sorting and degradation	ko04120//Ubiquitin mediated proteolysis	K10144	-	-	-
G10968	20.82	18.16	21.28	9.91	11.62	8.42	13.83	14.19	12.43	BCA1	PREDICTED: carbonic anhydrase 2-like isoform X1 [Ipomoea nil]	Metabolism	Energy metabolism	ko00910//Nitrogen metabolism	K01673	-	-	-
G10985	0.5	0.83	0.4	1.68	2.02	1.6	2.29	2.01	1.64	ABCC4	PREDICTED: ABC transporter C family member 14 [Ipomoea nil]	-	-	-	-	-	-	-
G10986	36.21	37.07	35.34	35.94	35.74	36.79	15.72	16.34	18.29	PH1	PREDICTED: pleckstrin homology domain-containing protein 1-like [Ipomoea nil]	-	-	-	-	GO:0044424//intracellular part	GO:0005488//binding	-
G11014	5.57	6.5	4.83	6.29	12.8	4.91	3.01	2.33	2.57	GOS11	PREDICTED: Golgi SNAP receptor complex member 1-1-like [Ipomoea nil]	Genetic Information Processing	Folding, sorting and degradation	ko04130//SNARE interactions in vesicular transport	K08495	GO:0031224//intrinsic component of membrane;GO:0043231//intracellular membrane-bounded organelle	-	GO:0016482//cytoplasmic transport
G11034	9.32	5.92	8.24	3.95	4.33	2.34	5.65	4.3	3.95	GATA15	PREDICTED: GATA transcription factor 16-like [Ipomoea nil]	-	-	-	-	-	-	-
G11085	11.68	10.6	10.04	4.92	6.83	9.95	4.82	5.1	5.82	--	PREDICTED: uncharacterized protein LOC109148846 [Ipomoea nil]	-	-	-	-	-	-	-
G1109	3.26	2.37	3.65	0.61	1.13	1.35	2.77	0	1.32	--	serine/threonine phosphatase-like protein, partial [Helianthus neglectus]	-	-	-	-	-	-	-
G11102	3.69	2.92	2.22	0.86	1.51	1.11	1.62	1.45	0.87	--	PREDICTED: uncharacterized protein LOC109175600 [Ipomoea nil]	-	-	-	-	-	-	-
G11108	2.06	1.48	2.02	5.03	4.1	4.55	3.42	2.91	4.54	SBT5.6	PREDICTED: subtilisin-like protease SBT5.6 [Ipomoea nil]	-	-	-	-	-	-	-
G11111	0.96	1.34	0.56	0.17	0.26	0.09	0	0	0.27	SBT5.6	PREDICTED: subtilisin-like protease SBT5.6 [Ipomoea nil]	-	-	-	-	-	-	-
G11119	1.63	2.38	2.33	0	0	0.51	0	0	0	--	PREDICTED: subtilisin-like protease SBT5.6 [Ipomoea nil]	-	-	-	-	-	-	-
G11127	12.71	10.97	11.57	15.55	11.5	14.22	25.22	23.62	25.26	--	PREDICTED: uncharacterized protein LOC109181111 [Ipomoea nil]	-	-	-	-	-	-	-
G11128	6.37	6.32	4.72	6.46	5.65	6.53	2.28	1.79	3.21	ABCB29	PREDICTED: ABC transporter B family member 29, chloroplastic [Ipomoea nil]	-	-	-	-	-	-	-
G11134	11.18	15.62	13.07	7.67	8.76	5.61	4.36	3.98	4.33	--	fiber protein Fb34 [Medicago truncatula]	-	-	-	-	-	-	-
G11198	21.08	19.51	20.2	17.49	16.57	15.85	8.23	7.53	5.63	2022-03-02	PREDICTED: mitochondrial amidoxime reducing component 2-like [Ipomoea nil]	-	-	-	-	-	-	-
G1121	0.25	0.5	0.15	0.59	0.57	0.67	0.82	0.84	0.56	NORK	PREDICTED: nodulation receptor kinase-like isoform X1 [Nicotiana tomentosiformis]	-	-	-	-	-	GO:0016301//kinase activity	GO:0006796//phosphate-containing compound metabolic process
G11217	0	0.08	0.17	0.32	0.07	0.16	0.59	0.38	0.62	SOT13	PREDICTED: cytosolic sulfotransferase 12-like isoform X1 [Ipomoea nil]	-	-	-	-	-	-	-
G11219	0.36	0	0	0	0	0	1.08	0.89	0.93	SOT5	PREDICTED: cytosolic sulfotransferase 12-like isoform X1 [Ipomoea nil]	-	-	-	-	-	-	-
G11226	1.59	0.83	3.19	2.11	1.02	0.53	0.26	0.21	0.61	--	PREDICTED: uncharacterized protein LOC109159520 [Ipomoea nil]	-	-	-	-	-	-	-
G11239	2.35	1.91	3.55	2.16	1.66	2.28	0.53	0.62	0.84	--	PREDICTED: uncharacterized protein LOC109175323 [Ipomoea nil]	-	-	-	-	-	-	-
G11244	3.3	2.8	3.33	1.17	2.08	1.06	1.04	0.69	0.44	SOT6	PREDICTED: cytosolic sulfotransferase 12-like isoform X1 [Ipomoea nil]	-	-	-	-	-	-	-
G11256	21.78	20.13	20.2	17.54	17	17.32	7.87	8.47	8.29	FLN2	PREDICTED: fructokinase-like 2, chloroplastic [Ipomoea nil]	-	-	-	-	-	-	-
G11260	8.18	8.19	7.18	11.62	9.98	11.79	16.25	17.64	15.5	SPX1	PREDICTED: SPX domain-containing protein 1-like [Ipomoea nil]	-	-	-	-	-	-	-
G11265	7.31	7.63	4.93	5.15	7.14	4.06	3.08	2.29	3.77	--	PREDICTED: F-box/FBD/LRR-repeat protein At1g13570-like isoform X4 [Ipomoea nil]	-	-	-	-	-	-	-
G11278	1.06	1.54	1.84	1.33	1.83	1.1	0.08	0.56	0.55	PPO	PREDICTED: polyphenol oxidase E, chloroplastic-like [Ipomoea nil]	Metabolism;Metabolism;Metabolism;Metabolism	Global and overview maps;Global and overview maps;Amino acid metabolism;Biosynthesis of other secondary metabolites	ko01100//Metabolic pathways;ko01110//Biosynthesis of secondary metabolites;ko00350//Tyrosine metabolism;ko00950//Isoquinoline alkaloid biosynthesis	K00422;K00422;K00422;K00422	-	-	-
G11303	2.34	2.05	2.76	0.78	1.14	1.32	1.64	1.39	1.25	--	PREDICTED: protein BIG GRAIN 1-like E, partial [Ipomoea nil]	-	-	-	-	-	-	-
G11322	14.5	12.65	13.35	10.63	9.41	10.2	3.84	5.35	4.85	--	PREDICTED: fructokinase-like 2, chloroplastic [Ipomoea nil]	-	-	-	-	-	-	-
G11325	47.12	43.89	43.29	38.45	37.22	36.43	21.14	23.39	21.47	--	PREDICTED: chaperone protein DnaJ [Daucus carota subsp. sativus] [Daucus carota]	-	-	-	-	-	-	-
G11328	0.45	0.83	0	1.85	0.23	0.99	3.97	5.61	4.57	At3g62260	PREDICTED: probable protein phosphatase 2C 49 [Ipomoea nil]	-	-	-	-	-	-	-
G11361	0.99	1.17	1.7	1.93	0.88	1.37	1.67	3.63	2.98	SPCC794.11c	PREDICTED: ENTH domain-containing protein C794.11c-like [Ipomoea nil]	Cellular Processes	Transport and catabolism	ko04144//Endocytosis	K12471	-	-	-
G11374	158.22	148.86	147.14	111.31	109.44	109.82	71.28	75.23	75.01	LHCB4.1	PREDICTED: chlorophyll a-b binding protein CP29.1, chloroplastic-like [Ipomoea nil]	Metabolism;Metabolism	Global and overview maps;Energy metabolism	ko01100//Metabolic pathways;ko00196//Photosynthesis - antenna proteins	K08915;K08915	-	-	-
G11375	18.56	19.37	19.22	16.84	16.75	18.25	7.4	6.65	7.97	PHL2	PREDICTED: protein PHR1-LIKE 2 [Ipomoea nil]	-	-	-	-	-	-	-
G11384	19.52	18.57	14.99	15.18	14.91	11.22	8.62	8.61	7.09	--	PREDICTED: protein FAM192A [Ipomoea nil]	-	-	-	-	-	-	-
G11412	0.11	0.1	0.1	0.05	0.12	0.1	0.2	0.46	0.44	--	PREDICTED: uncharacterized protein LOC109173068 [Ipomoea nil]	-	-	-	-	-	-	-
G11416	1.85	2.17	2.85	4.93	2.49	1.86	0.34	1.33	0.33	SUVH2	PREDICTED: histone-lysine N-methyltransferase family member SUVH9-like [Ipomoea nil]	Metabolism	Amino acid metabolism	ko00310//Lysine degradation	K11420	GO:0043232//intracellular non-membrane-bounded organelle	GO:0005515//protein binding;GO:0016279//protein-lysine N-methyltransferase activity;GO:0046914//transition metal ion binding	GO:0016571//histone methylation
G11436	1.08	1.45	1.09	2.04	1.35	1.25	1.88	5.44	2.32	--	PREDICTED: uncharacterized protein LOC109175686 [Ipomoea nil]	-	-	-	-	-	-	-
G11449	34.69	35.02	34.84	19.02	18.47	19.95	17.03	16.74	15.55	PHT1-4	PREDICTED: inorganic phosphate transporter 1-4-like [Ipomoea nil]	-	-	-	-	GO:0031224//intrinsic component of membrane	GO:0005215//transporter activity	GO:0015698//inorganic anion transport;GO:0044763//single-organism cellular process
G11451	382.52	372.71	377.12	302.11	308.6	293.86	190.51	195.3	174.91	HSP90-5	PREDICTED: heat shock protein 90-5, chloroplastic [Ipomoea nil]	Organismal Systems;Genetic Information Processing	Environmental adaptation;Folding, sorting and degradation	ko04626//Plant-pathogen interaction;ko04141//Protein processing in endoplasmic reticulum	K09487;K09487	-	-	-
G11494	51.65	64.04	59.83	45.35	51.01	52.34	17.19	27.56	24.26	AARE	PREDICTED: acylamino-acid-releasing enzyme [Ipomoea nil]	-	-	-	-	-	-	-
G11499	2.37	1.8	1.6	1.41	1	1.08	0.52	0.74	0.64	--	PREDICTED: uncharacterized protein LOC109175367 isoform X1 [Ipomoea nil]	-	-	-	-	-	-	-
G11503	3.05	4.05	3.85	4.49	3.96	4.76	7.46	7.15	7.59	--	Zinc finger, CCHC-type [Corchorus capsularis]	-	-	-	-	-	-	-
G11509	15.01	16.05	9.5	10.81	9.25	10.33	5.68	7.1	6.5	WDR12	PREDICTED: ribosome biogenesis protein WDR12 homolog isoform X1 [Ipomoea nil]	-	-	-	-	GO:0031981//nuclear lumen;GO:0032991//macromolecular complex	-	GO:0006364//rRNA processing;GO:0006605//protein targeting
G11519	20.46	25.64	19.88	19.31	16.73	23.57	8.54	7.37	6.73	DPE2	PREDICTED: 4-alpha-glucanotransferase DPE2-like [Ipomoea nil]	Metabolism;Metabolism;Metabolism	Global and overview maps;Global and overview maps;Carbohydrate metabolism	ko01100//Metabolic pathways;ko01110//Biosynthesis of secondary metabolites;ko00500//Starch and sucrose metabolism	K00705;K00705;K00705	-	-	-
G11543	50.92	53.1	53.35	45.96	53.56	47.18	26.08	27.48	23.9	AARE	PREDICTED: acylamino-acid-releasing enzyme [Ipomoea nil]	-	-	-	-	-	-	-
G11544	3.81	3.54	4.24	7.05	9.24	7.4	4.16	5.05	3.61	GULLO6	PREDICTED: probable L-gulonolactone oxidase 4 isoform X1 [Ipomoea nil]	-	-	-	-	-	GO:0016614//oxidoreductase activity, acting on CH-OH group of donors	-
G11548	2.21	1.36	1.65	1.45	1.04	0.15	0.36	0.23	0	AARE	PREDICTED: acylamino-acid-releasing enzyme-like [Ipomoea nil]	-	-	-	-	-	-	-
G11599	4.02	2.57	4.03	2.66	2.74	3.78	1.71	1.1	1.19	KMS1	PREDICTED: vacuole membrane protein KMS1-like [Ipomoea nil]	-	-	-	-	-	-	-
G11607	1.03	1.88	2.79	0.52	0.45	0.26	0.27	0	0.2	--	-	-	-	-	-	-	-	-
G11614	47.24	49.36	53.41	35.94	38.72	42.83	22.42	20.97	21.03	SCPL6	PREDICTED: serine carboxypeptidase-like 13 [Ipomoea nil]	-	-	-	-	-	-	-
G11618	2.38	0.33	3.38	8.54	8.38	7.15	3.59	2.9	4.34	SWEET14	PREDICTED: bidirectional sugar transporter SWEET15-like [Ipomoea nil]	-	-	-	-	-	-	-
G11619	3.05	3.26	1.47	6.6	7.23	7.16	2.6	4.29	1.38	SWEET15	PREDICTED: bidirectional sugar transporter SWEET15-like [Ipomoea nil]	-	-	-	-	-	-	-
G1164	1.05	1.53	1.76	1.81	1.7	1.82	4.16	2.5	4.2	At2g02240	PREDICTED: F-box protein At2g02240-like [Ipomoea nil]	-	-	-	-	-	-	-
G11658	15.65	17.71	12.6	10.97	11.62	11.81	6.26	6.44	5.21	--	PREDICTED: uncharacterized protein LOC109175935 [Ipomoea nil]	-	-	-	-	-	-	-
G11681	20.65	20.11	22.05	13.1	14.8	14.14	8.82	10.11	9.51	--	PREDICTED: uncharacterized protein LOC109175893 isoform X2 [Ipomoea nil]	-	-	-	-	-	-	-
G11686	40.86	43.07	37.7	28.06	28.9	24.63	19.22	20.29	18.46	TULP6	PREDICTED: tubby-like F-box protein 3 [Ipomoea nil]	-	-	-	-	-	-	-
G11689	22.29	26.86	26.45	17.03	21.34	21.79	9.94	11.08	11.73	MCM2	PREDICTED: LOW QUALITY PROTEIN: DNA replication licensing factor MCM2 [Sesamum indicum]	Genetic Information Processing	Replication and repair	ko03030//DNA replication	K02540	-	-	GO:0006260//DNA replication;GO:0007275//multicellular organism development;GO:0044763//single-organism cellular process;GO:0048856//anatomical structure development;GO:0050789//regulation of biological process;GO:0051276//chromosome organization
G11716	5.84	7.94	7.53	4.31	3.76	5.13	2.26	1.92	2.49	At4g00950	PREDICTED: uncharacterized protein At4g00950-like isoform X1 [Ipomoea nil]	-	-	-	-	-	-	-
G11745	22.13	20.69	23.48	16.66	18.21	16.67	13.52	10.46	9.14	--	C2H2-like zinc finger protein [Theobroma cacao]	-	-	-	-	-	GO:0043169//cation binding	-
G11762	1.02	1.3	1.42	1.39	1.71	1.67	3.07	3.38	3.01	LECRKS2	PREDICTED: receptor like protein kinase S.2 [Ipomoea nil]	-	-	-	-	GO:0016020//membrane	GO:0004672//protein kinase activity;GO:0032550//purine ribonucleoside binding	GO:0006464//cellular protein modification process;GO:0006796//phosphate-containing compound metabolic process
G11778	4.38	4.07	4.04	3.1	4.58	3.68	1.7	1.99	1.83	At1g21900	PREDICTED: transmembrane emp24 domain-containing protein p24delta3-like [Ipomoea nil]	-	-	-	-	-	-	GO:0043623//cellular protein complex assembly
G11781	14.41	11.92	13.04	8.57	12.65	9.23	6.27	7.16	6.22	HIS2A	PREDICTED: histone H2AX [Ipomoea nil]	-	-	-	-	GO:0043231//intracellular membrane-bounded organelle;GO:0043232//intracellular non-membrane-bounded organelle	GO:0003676//nucleic acid binding;GO:0046983//protein dimerization activity	GO:0009451//RNA modification;GO:0044699//single-organism process
G11789	46.7	49.99	47.39	53.25	55.81	59.39	101.02	104.03	108.09	APS1	PREDICTED: ATP sulfurylase 1, chloroplastic-like [Ipomoea nil]	Metabolism;Metabolism;Metabolism;Metabolism;Metabolism	Global and overview maps;Nucleotide metabolism;Energy metabolism;Metabolism of other amino acids;Biosynthesis of other secondary metabolites	ko01100//Metabolic pathways;ko00230//Purine metabolism;ko00920//Sulfur metabolism;ko00450//Selenocompound metabolism;ko00261//Monobactam biosynthesis	K13811;K13811;K13811;K13811;K13811	-	GO:0004779//sulfate adenylyltransferase activity	-
G11818	3.32	3.24	5.75	11.52	6.96	9.74	3.3	2.99	3.01	ephA	PREDICTED: bifunctional epoxide hydrolase 2-like isoform X1 [Ipomoea nil]	-	-	-	-	-	-	-
G11823	1.02	0.76	0.79	1.84	1.91	0.74	3.1	3.24	2.75	APRR5	PREDICTED: two-component response regulator-like APRR5 [Ipomoea nil]	Organismal Systems	Environmental adaptation	ko04712//Circadian rhythm - plant	K12130	-	-	-
G11824	2.74	2.95	4.48	1.68	2.74	1.7	1.3	1.14	0.88	CYP78A3	PREDICTED: cytochrome P450 78A6-like [Ipomoea nil]	-	-	-	-	-	GO:0016709//oxidoreductase activity, acting on paired donors, with incorporation or reduction of molecular oxygen, NAD(P)H as one donor, and incorporation of one atom of oxygen;GO:0046906//tetrapyrrole binding;GO:0046914//transition metal ion binding	GO:0044710//single-organism metabolic process
G11839	6.98	6.61	5.87	7.41	3.79	5.41	1.28	1.44	2.47	--	PREDICTED: probable protein phosphatase 2C 35 [Ipomoea nil]	-	-	-	-	-	-	-
G11850	3.35	2.9	2.54	5.58	5.28	3.51	16.19	13.14	14.09	AMT2-1	PREDICTED: ammonium transporter 2 [Ipomoea nil]	-	-	-	-	-	-	-
G11865	15.79	15.64	18.53	13.24	11.41	10.55	8.23	8.84	7.25	rpmG	PREDICTED: 54S ribosomal protein L39, mitochondrial-like [Nicotiana sylvestris]	Genetic Information Processing	Translation	ko03010//Ribosome	K02913	-	-	-
G11869	4.3	5.18	4.17	2.74	3.38	1.82	1.76	1.86	1.48	--	PREDICTED: zinc finger BED domain-containing protein RICESLEEPER 2-like [Ipomoea nil]	-	-	-	-	-	-	-
G11870	2.7	1.66	2.06	1.8	1.37	0.69	0.38	0.34	0.7	--	PREDICTED: protein OSB2, chloroplastic-like isoform X2 [Ipomoea nil]	-	-	-	-	-	-	-
G11895	8.39	7	5.05	2.95	3.61	6.29	2.44	1.42	1.97	RPN12A	PREDICTED: 26S proteasome non-ATPase regulatory subunit 8 homolog A isoform X2 [Eucalyptus grandis]	Genetic Information Processing	Folding, sorting and degradation	ko03050//Proteasome	K03031	-	-	GO:0019538//protein metabolic process
G119	3.43	3.92	2.03	1.56	1.64	2.6	0.36	0.9	0.6	CYP71AJ4	PREDICTED: angelicin synthase-like [Ipomoea nil]	-	-	-	-	-	-	-
G11907	10.4	11.14	17.82	9.23	9.14	11.22	3.59	6.77	5.01	--	PREDICTED: uncharacterized protein LOC109176274 isoform X1 [Ipomoea nil]	-	-	-	-	-	-	-
G11920	8.77	8.68	9.91	8.05	6.93	4.83	3.9	5.15	3.73	--	PREDICTED: uncharacterized protein LOC109176218 isoform X1 [Ipomoea nil]	-	-	-	-	-	-	-
G11976	3.14	4.09	4.84	3.26	3.54	3.69	1.93	1.13	1.31	--	-	-	-	-	-	-	-	-
G11984	0.91	0.41	0	0.75	0.97	1.85	3.2	2.84	1.85	--	-	-	-	-	-	-	-	-
G12024	22.33	24.77	24.84	19.81	19.22	21	8.18	8.8	9.57	COL14	PREDICTED: zinc finger protein CONSTANS-LIKE 14 isoform X2 [Ipomoea nil]	-	-	-	-	-	-	-
G12050	5.26	4.74	4.96	4.14	1.51	3.2	1.8	1.74	2.03	ABCI10	PREDICTED: ABC transporter I family member 10, chloroplastic isoform X1 [Ipomoea nil]	-	-	-	-	-	-	-
G12054	5.39	4.77	4.63	4.69	5.72	5.72	2.03	1.96	2.86	grpE	PREDICTED: protein GrpE [Nicotiana tabacum]	-	-	-	-	-	-	-
G12064	5.26	3.88	3.56	4.07	3.84	4.11	1.94	2.48	1.59	PCMP-E25	PREDICTED: pentatricopeptide repeat-containing protein At1g09220, mitochondrial isoform X1 [Ipomoea nil]	-	-	-	-	-	-	-
G12068	6	6.32	6.03	2.93	3.02	1.32	4.05	2.74	2.62	--	PREDICTED: protein EMBRYO SAC DEVELOPMENT ARREST 3, chloroplastic isoform X1 [Solanum pennellii]	-	-	-	-	-	-	-
G12071	29.16	25.02	25.88	24.35	21.39	19.85	12.75	13.79	11.78	Dguok	dCK/dGK-like deoxyribonucleoside kinase [Solanum lycopersicum]	-	-	-	-	-	GO:0019205//nucleobase-containing compound kinase activity	GO:0009117//nucleotide metabolic process
G12091	4.09	5.97	5.9	0	3.12	5.02	1.04	1.46	1.43	--	-	-	-	-	-	-	-	-
G121	4.04	4.35	5.4	2.52	0.76	1.52	2.76	2.48	2.26	CYP75A1	PREDICTED: angelicin synthase-like [Ipomoea nil]	Metabolism	Global and overview maps	ko01100//Metabolic pathways	K00512	-	GO:0016709//oxidoreductase activity, acting on paired donors, with incorporation or reduction of molecular oxygen, NAD(P)H as one donor, and incorporation of one atom of oxygen;GO:0046906//tetrapyrrole binding;GO:0046914//transition metal ion binding	GO:0044710//single-organism metabolic process
G12114	0.13	0	0	0.16	0	0	1.7	1.16	1.25	--	-	-	-	-	-	-	-	-
G12143	13.94	13.81	14.07	9.52	8.36	8.62	4.82	6.54	5.97	--	PREDICTED: uncharacterized protein LOC109175997 [Ipomoea nil]	-	-	-	-	-	GO:0043169//cation binding	-
G12145	47.4	47.49	57.35	57.05	42.5	49.45	22.78	23.38	23.5	--	PREDICTED: uncharacterized protein LOC109175935 [Ipomoea nil]	-	-	-	-	-	-	-
G12154	47.74	45.06	36.04	50.23	51.73	51.31	96.59	94.56	96.88	APS1	PREDICTED: ATP sulfurylase 1, chloroplastic-like [Ipomoea nil]	Metabolism;Metabolism;Metabolism;Metabolism;Metabolism	Global and overview maps;Nucleotide metabolism;Energy metabolism;Metabolism of other amino acids;Biosynthesis of other secondary metabolites	ko01100//Metabolic pathways;ko00230//Purine metabolism;ko00920//Sulfur metabolism;ko00450//Selenocompound metabolism;ko00261//Monobactam biosynthesis	K13811;K13811;K13811;K13811;K13811	-	GO:0004779//sulfate adenylyltransferase activity	-
G12157	8.04	6.49	5.65	6.91	4.59	6.54	3.24	2.39	2.14	At1g28580	PREDICTED: GDSL esterase/lipase At1g28580-like [Ipomoea nil]	Metabolism;Metabolism	Global and overview maps;Biosynthesis of other secondary metabolites	ko01110//Biosynthesis of secondary metabolites;ko00901//Indole alkaloid biosynthesis	K21026;K21026	-	-	-
G1221	31.07	30.11	29.71	28.63	25.56	25.46	14.27	13.53	13.9	At1g16860	PREDICTED: uncharacterized membrane protein At1g16860-like [Ipomoea nil]	-	-	-	-	-	-	-
G12212	12.06	11.59	11.59	7.75	9.68	10.4	3.37	2.86	4.38	PYG7	Tetratricopeptide-like helical [Corchorus capsularis]	-	-	-	-	-	-	-
G12219	14.95	11.8	12.82	10	8.06	10.09	6.65	5.48	5.29	PYG7	Tetratricopeptide-like helical [Corchorus capsularis]	-	-	-	-	-	-	-
G12223	19.46	16.69	19.41	18.57	13.21	13.39	6.25	6.84	6.53	--	PREDICTED: uncharacterized protein LOC109176054 [Ipomoea nil]	-	-	-	-	-	GO:0016772//transferase activity, transferring phosphorus-containing groups	GO:0006796//phosphate-containing compound metabolic process
G12237	17.39	14.39	15.91	10.84	11.35	10.97	4.5	5.85	7.89	TATA	PREDICTED: sec-independent protein translocase protein TATA, chloroplastic-like [Nicotiana sylvestris]	Genetic Information Processing	Folding, sorting and degradation	ko03060//Protein export	K03116	-	-	-
G12251	5.4	3.87	3.91	4.71	4.46	4.3	9.44	10.81	7.76	IAA14	PREDICTED: auxin-responsive protein IAA14-like [Ipomoea nil]	Environmental Information Processing	Signal transduction	ko04075//Plant hormone signal transduction	K14484	-	GO:0005515//protein binding	GO:0009755//hormone-mediated signaling pathway;GO:0010468//regulation of gene expression;GO:0034645//cellular macromolecule biosynthetic process
G12252	4.48	3.81	4.47	3.32	3.71	4.92	2.2	1.57	1.42	--	-	-	-	-	-	-	-	-
G12254	1.88	1.64	1.87	3.32	2.3	2.15	4.1	5.25	4.97	RPP8L2	PREDICTED: probable disease resistance RPP8-like protein 2 [Ipomoea nil]	-	-	-	-	-	-	-
G12259	1.96	2.44	1.5	1.77	1.6	1.9	0.83	0.4	0.92	CRRSP3	PREDICTED: cysteine-rich repeat secretory protein 3-like [Ipomoea nil]	-	-	-	-	-	-	-
G12268	37.77	36.25	34.9	27	26.77	25.13	14.92	18.4	20.27	PPL1	PREDICTED: psbP-like protein 1, chloroplastic isoform X1 [Ipomoea nil]	Metabolism;Metabolism	Global and overview maps;Energy metabolism	ko01100//Metabolic pathways;ko00195//Photosynthesis	K02717;K02717	GO:0009521//photosystem;GO:0009536//plastid;GO:0031977//thylakoid lumen	-	GO:0006139//nucleobase-containing compound metabolic process;GO:0016043//cellular component organization;GO:0044085//cellular component biogenesis;GO:0044699//single-organism process
G12276	25.1	22.49	22.91	19.42	18.22	16.93	13.53	9.79	11.7	PYG7	Tetratricopeptide-like helical [Corchorus capsularis]	-	-	-	-	-	-	-
G12342	3.29	2.57	3.49	2.63	3.78	2.85	1.84	1.11	0.93	--	PREDICTED: uncharacterized protein LOC109156035 [Ipomoea nil]	-	-	-	-	-	-	-
G12356	1.73	1.81	1.64	1.81	1.49	1.73	4.46	4.98	6.51	At4g29890	PREDICTED: choline monooxygenase, chloroplastic isoform X1 [Ipomoea nil]	Metabolism	Amino acid metabolism	ko00260//Glycine, serine and threonine metabolism	K00499	-	GO:0016705//oxidoreductase activity, acting on paired donors, with incorporation or reduction of molecular oxygen;GO:0046914//transition metal ion binding;GO:0051536//iron-sulfur cluster binding	GO:0006725//cellular aromatic compound metabolic process;GO:0044710//single-organism metabolic process
G12384	33.84	32.88	36.09	23.97	23.22	23.15	10.62	9.76	9.81	ABIL3	PREDICTED: protein ABIL2-like [Ipomoea nil]	-	-	-	-	-	-	-
G12398	5.18	4.09	4.6	2.82	2.95	2.79	1.72	1.54	2.39	SWI2	PREDICTED: switch 2 [Ipomoea nil]	-	-	-	-	-	-	-
G1242	8.09	8.17	7.5	1.51	5.34	4.4	2.86	2.97	4.59	SNRNP48	PREDICTED: U11/U12 small nuclear ribonucleoprotein 48 kDa protein [Ipomoea nil]	-	-	-	-	-	-	-
G125	6.99	5.36	5.94	3.14	4.58	2.66	1.78	2.13	2.43	--	PREDICTED: uncharacterized protein LOC109157103 [Ipomoea nil]	-	-	-	-	-	-	-
G12520	2.12	2.08	3.19	1.29	1.66	1.02	0.84	0.67	0.6	DTX54	PREDICTED: protein DETOXIFICATION 54-like [Ipomoea nil]	-	-	-	-	GO:0031224//intrinsic component of membrane	GO:0015291//secondary active transmembrane transporter activity	GO:0006631//fatty acid metabolic process
G12541	6.14	5.94	7.74	1.73	3.29	1.79	0.41	1.23	1.5	--	PREDICTED: uncharacterized WD repeat-containing protein C2A9.03-like isoform X1 [Nicotiana attenuata]	-	-	-	-	-	-	-
G12581	1.11	1.44	1.47	1.01	1.22	1.29	0.37	0.35	0.5	ABHD17B	PREDICTED: protein ABHD17B-like isoform X2 [Ipomoea nil]	Metabolism	Lipid metabolism	ko00062//Fatty acid elongation	K01076	-	-	-
G12582	13.86	14.38	15.42	10.95	11.49	11.46	6.04	6.43	5.65	DIM1A	PREDICTED: ribosomal RNA small subunit methyltransferase-like [Ipomoea nil]	-	-	-	-	-	-	-
G12589	5.44	5.55	6.42	4.17	3.85	2.75	2.07	2.47	2	abhd17c	PREDICTED: protein ABHD17B-like isoform X2 [Ipomoea nil]	Metabolism	Lipid metabolism	ko00062//Fatty acid elongation	K01076	-	-	-
G12628	14.09	14.18	12.98	11.56	10.52	11.28	5.85	6.92	7.81	--	formin-like protein 20 [Catalpa bungei]	-	-	-	-	-	-	-
G12666	3.31	4.42	3.94	2.52	2.07	4.04	1.85	1.83	1.7	PG1	PREDICTED: plastoglobulin-1, chloroplastic [Ipomoea nil]	-	-	-	-	-	-	-
G12697	8.88	9.18	8.14	6.71	5.64	7.15	3.08	3.54	4.37	--	formin-like protein 20 [Catalpa bungei]	-	-	-	-	-	-	-
G127	9.33	8.81	9.19	3.98	3.99	5.08	2.55	2.75	3.52	CYP75B2	PREDICTED: angelicin synthase-like [Ipomoea nil]	-	-	-	-	-	-	-
G12709	3.61	3.94	3.88	4.71	4.54	4.72	10.96	10.42	9.25	PRS1	ribose-phosphate pyrophosphokinase 1 [Dorcoceras hygrometricum]	Metabolism;Metabolism;Metabolism;Metabolism;Metabolism;Metabolism	Global and overview maps;Global and overview maps;Global and overview maps;Global and overview maps;Nucleotide metabolism;Carbohydrate metabolism	ko01100//Metabolic pathways;ko01110//Biosynthesis of secondary metabolites;ko01200//Carbon metabolism;ko01230//Biosynthesis of amino acids;ko00230//Purine metabolism;ko00030//Pentose phosphate pathway	K00948;K00948;K00948;K00948;K00948;K00948	-	GO:0016778//diphosphotransferase activity	GO:0009117//nucleotide metabolic process;GO:0009124//nucleoside monophosphate biosynthetic process
G12724	1.09	0.57	0	1.37	1.89	0	2.88	3.98	3.18	--	-	-	-	-	-	-	-	-
G12781	14.13	12.95	14.02	7.16	8.21	8.05	3.63	5.27	5.56	ORC5	PREDICTED: origin of replication complex subunit 5-like isoform X1 [Ipomoea nil]	-	-	-	-	-	-	-
G12800	11.12	13.02	11.18	11.22	9.04	8.58	5.24	5.31	5.17	ACBP3	PREDICTED: acyl-CoA-binding domain-containing protein 3-like isoform X1 [Ipomoea nil]	-	-	-	-	-	-	-
G12802	6.84	8.79	4.84	1.98	0.94	4.7	2.26	0.86	1.75	--	-	-	-	-	-	-	-	-
G12803	20.41	21.26	18.81	17.35	17.12	15.45	9.94	10.28	9	CP31A	PREDICTED: 29 kDa ribonucleoprotein A, chloroplastic [Ipomoea nil]	-	-	-	-	GO:0044424//intracellular part	-	GO:0009657//plastid organization;GO:0016070//RNA metabolic process;GO:0044249//cellular biosynthetic process;GO:0044710//single-organism metabolic process;GO:0044763//single-organism cellular process;GO:1901576//organic substance biosynthetic process
G12812	18.41	18.62	17.7	13.39	13.62	7.6	6.44	7.31	7.14	--	PREDICTED: uncharacterized protein LOC109185392 [Ipomoea nil]	-	-	-	-	-	-	-
G12816	12.17	14.5	13.4	11.24	12.23	9.74	6.62	6.41	6.41	--	PREDICTED: uncharacterized protein LOC109169067 isoform X2 [Ipomoea nil]	-	-	-	-	-	-	-
G12817	2.18	2.43	3.87	1.92	1.8	1.36	1.18	0.45	1.17	TRN2	PREDICTED: protein TORNADO 2-like [Ipomoea nil]	-	-	-	-	-	-	-
G12820	0.12	0.15	0	0.07	0.25	0.66	1.15	1.24	0.73	WAK3	PREDICTED: wall-associated receptor kinase 3-like isoform X2 [Ipomoea nil]	-	-	-	-	-	-	-
G12823	3.36	2.74	1.21	0.69	0.44	0.71	2.87	3.93	4.4	--	PLATZ transcription factor family protein [Medicago truncatula]	-	-	-	-	-	-	-
G12833	0	0.26	0	0.25	0.44	0.51	1.41	1.23	1.43	--	-	-	-	-	-	-	-	-
G12835	5.16	6.03	8.72	3.44	5.08	6.34	1.88	3.11	2.42	--	PREDICTED: zinc finger BED domain-containing protein RICESLEEPER 2-like [Ipomoea nil]	-	-	-	-	-	-	-
G12847	12.81	17.86	12.68	10.06	11.08	12.54	8.31	6.33	5.73	SPATA20	PREDICTED: spermatogenesis-associated protein 20 isoform X1 [Ipomoea nil]	-	-	-	-	-	-	-
G12852	14.78	14.09	14.27	17.68	18.99	17.52	34.86	34	35.25	At5g47430	Os10g0431000 [Oryza sativa Japonica Group]	-	-	-	-	-	-	-
G12855	7.97	7.67	7.42	7.1	17.84	18.97	4.16	3.36	2.94	NUDT2	PREDICTED: nudix hydrolase 2-like isoform X1 [Ipomoea nil]	-	-	-	-	-	-	-
G12872	11.13	11.28	11.87	10.03	9.69	11.07	4.91	5.64	5.4	PCMP-E33	PREDICTED: pentatricopeptide repeat-containing protein At2g39620 isoform X1 [Ipomoea nil]	-	-	-	-	-	-	-
G12875	9.16	8.22	8.21	4.26	4.93	6.21	2.19	1.46	2.71	At3g03770	PREDICTED: probable inactive leucine-rich repeat receptor-like protein kinase At3g03770 [Ipomoea nil]	-	-	-	-	-	-	-
G12878	10.84	10.3	11.4	7.47	8.2	7.48	4	3.13	3.23	At3g03770	PREDICTED: probable inactive leucine-rich repeat receptor-like protein kinase At3g03770 [Ipomoea nil]	-	-	-	-	-	-	-
G12880	11.79	13.3	10.13	6.49	6.52	7.55	2.87	3.25	3.51	At3g03770	PREDICTED: probable inactive leucine-rich repeat receptor-like protein kinase At3g03770 [Ipomoea nil]	-	-	-	-	GO:0031224//intrinsic component of membrane	GO:0016628//oxidoreductase activity, acting on the CH-CH group of donors, NAD or NADP as acceptor;GO:0016772//transferase activity, transferring phosphorus-containing groups;GO:0032550//purine ribonucleoside binding	GO:0006464//cellular protein modification process;GO:0006796//phosphate-containing compound metabolic process;GO:0009411//response to UV;GO:0009813//flavonoid biosynthetic process;GO:0034285//response to disaccharide;GO:0044710//single-organism metabolic process
G12884	9.73	9.47	8.33	11.53	11.62	11.95	17.17	18.07	21.15	MYB3	PREDICTED: myb-related protein Myb4-like isoform X1 [Ipomoea nil]	Organismal Systems	Environmental adaptation	ko04626//Plant-pathogen interaction	K09422	-	-	-
G12888	47.56	46.93	49.48	89.02	72.85	81.5	280.77	270.91	253.49	EARLI1	PREDICTED: 14 kDa proline-rich protein DC2.15-like [Ipomoea nil]	-	-	-	-	-	-	-
G12889	16.83	41.47	34.68	12.95	31.59	32.74	6	10.58	19.31	--	-	-	-	-	-	-	-	-
G1290	6.69	5.62	16.05	6.03	5.4	9.39	2.56	2.86	4.94	COAD	PREDICTED: phosphopantetheine adenylyltransferase [Nicotiana attenuata]	Genetic Information Processing	Folding, sorting and degradation	ko04130//SNARE interactions in vesicular transport	K08486	GO:0043231//intracellular membrane-bounded organelle;GO:0044444//cytoplasmic part	GO:0070566//adenylyltransferase activity	GO:0000097//sulfur amino acid biosynthetic process;GO:0006970//response to osmotic stress;GO:0009108//coenzyme biosynthetic process;GO:0009118//regulation of nucleoside metabolic process;GO:0051235//maintenance of location
G1293	12.42	10.78	10.94	10.05	9.72	9.94	3.87	5.18	5.75	--	PREDICTED: uncharacterized protein LOC109149952 [Ipomoea nil]	-	-	-	-	-	-	-
G12930	42.04	37.46	42.59	34.27	29.62	31.38	20.21	18.41	19.87	--	PREDICTED: uncharacterized protein LOC109166726 isoform X1 [Ipomoea nil]	-	-	-	-	GO:0009536//plastid	GO:0003676//nucleic acid binding	GO:0000097//sulfur amino acid biosynthetic process;GO:0005982//starch metabolic process;GO:0006090//pyruvate metabolic process;GO:0006351//transcription, DNA-templated;GO:0006739//NADP metabolic process;GO:0006779//porphyrin-containing compound biosynthetic process;GO:0009658//chloroplast organization;GO:0009668//plastid membrane organization;GO:0016109//tetraterpenoid biosynthetic process;GO:004…
G12993	12.21	12.92	13.75	9.37	10.31	10.17	5.5	6.42	5.67	RPP13	PREDICTED: disease resistance protein RPP13-like isoform X2 [Ipomoea nil]	-	-	-	-	-	-	-
G12995	11.38	11.79	12.81	8.53	9.36	9.52	6.16	5.36	4.34	--	-	-	-	-	-	-	-	-
G1302	13.72	14.23	12.68	12.03	12.85	12.45	5.89	6.16	5.55	--	PREDICTED: phosphoglucan phosphatase DSP4, amyloplastic-like isoform X1 [Ipomoea nil]	-	-	-	-	-	-	-
G13024	3.55	2.93	2.26	3.77	2.42	1.89	7.32	8.77	7.84	SFH6	PREDICTED: phosphatidylinositol/phosphatidylcholine transfer protein SFH6-like isoform X1 [Ipomoea nil]	-	-	-	-	GO:0044464//cell part	-	GO:0051234//establishment of localization
G13027	13.54	14.11	15.25	12.21	13.67	12.97	3.29	3.62	3.98	MBD10	PREDICTED: methyl-CpG-binding domain-containing protein 11-like isoform X2 [Ipomoea nil]	-	-	-	-	-	-	-
G13037	6.71	8.06	8.27	8.63	6.8	6.28	4.32	2.72	3.93	DSE1	PREDICTED: protein DECREASED SIZE EXCLUSION LIMIT 1 [Ipomoea nil]	-	-	-	-	-	-	-
G13055	4.96	7.43	10.73	4.93	2.94	4.37	2.19	2.27	3.95	HTH	PREDICTED: protein HOTHEAD-like [Ipomoea nil]	-	-	-	-	-	-	-
G13061	3.39	2.87	4.07	4.5	3.94	4.01	1.24	1.74	1.77	At4g11690	PREDICTED: pentatricopeptide repeat-containing protein At4g11690 [Ipomoea nil]	-	-	-	-	-	-	-
G13083	5.27	7.31	5.84	3.48	4.87	3.71	1	1.39	3.38	--	-	-	-	-	-	-	-	-
G13089	4.26	5.73	6.45	4.63	2.12	2.64	4.02	1.54	1.78	PP2A11	PREDICTED: F-box protein PP2-A13-like [Ipomoea nil]	-	-	-	-	-	-	-
G13092	52.7	50.76	55.21	55.6	56.19	55.52	22.17	25.69	24.1	NTF3	PREDICTED: mitogen-activated protein kinase homolog NTF3 [Ipomoea nil]	Environmental Information Processing	Signal transduction	ko04016//MAPK signaling pathway - plant	K20535	-	GO:0004702//receptor signaling protein serine/threonine kinase activity;GO:0032550//purine ribonucleoside binding	GO:0006464//cellular protein modification process;GO:0006796//phosphate-containing compound metabolic process
G13093	0.12	0	0.16	0.31	0.26	0.15	1.12	1.21	0.12	RBL1	PREDICTED: RHOMBOID-like protein 2 [Ipomoea nil]	-	-	-	-	GO:0031224//intrinsic component of membrane	-	GO:0019538//protein metabolic process
G13094	3.48	2.16	3.69	1.76	0.87	1.62	0.27	0.8	0	--	-	-	-	-	-	-	-	-
G13099	2.88	2.65	2.07	1.28	0.71	0.92	0.19	0.59	0.14	--	PREDICTED: bifunctional nuclease 2-like isoform X2 [Gossypium hirsutum]	-	-	-	-	-	-	-
G13104	11.33	10.41	9.76	8.99	10.4	10.5	5.21	4.67	4.84	IPK1	PREDICTED: inositol-pentakisphosphate 2-kinase-like [Ipomoea nil]	Metabolism;Environmental Information Processing;Metabolism	Global and overview maps;Signal transduction;Carbohydrate metabolism	ko01100//Metabolic pathways;ko04070//Phosphatidylinositol signaling system;ko00562//Inositol phosphate metabolism	K10572;K10572;K10572	-	-	-
G13127	139.54	153.71	163.37	89.96	99.31	108.16	59.28	64.7	58.58	--	-	-	-	-	-	-	-	-
G13136	2.55	4.42	3.86	1.47	1.27	0.8	0.7	0.43	0.62	--	PREDICTED: zinc finger protein ZAT1-like [Ipomoea nil]	-	-	-	-	-	-	-
G13153	4.43	5.23	4.76	2.34	2.33	1.82	0.41	1.46	0.3	phaJ	PREDICTED: hydroxyacyl-thioester dehydratase type 2, mitochondrial-like [Nicotiana sylvestris]	-	-	-	-	-	-	-
G13161	4.81	5.6	3.21	4.24	4.14	5.19	2.12	1.58	2.23	Os03g0743400	PREDICTED: probable histone H2A variant 3 [Ipomoea nil]	-	-	-	-	-	-	-
G1317	25.57	27.24	28.39	22.06	21.88	20.98	10.67	12.72	11.3	--	Pentatricopeptide repeat-containing protein [Morus notabilis]	-	-	-	-	-	-	-
G13171	5.94	3.84	3.87	2.61	3.01	2.52	2.04	0.91	1.84	TET10	PREDICTED: tetraspanin-10 [Ipomoea nil]	-	-	-	-	GO:0031224//intrinsic component of membrane	-	-
G13179	0.69	0.79	0.95	1.47	0.49	0.98	0.23	0.12	0	--	PREDICTED: probable amino-acid racemase [Ziziphus jujuba]	-	-	-	-	-	-	-
G13233	3.06	3.89	5.19	3.45	2.8	3.66	0.85	0.93	0.68	--	PREDICTED: late blight resistance protein R1-A-like [Ipomoea nil]	-	-	-	-	-	-	-
G13258	4.68	6.43	3.28	3.5	5.48	1.59	0.95	1.64	1.76	PAT24	PREDICTED: protein S-acyltransferase 24-like isoform X5 [Ipomoea nil]	-	-	-	-	GO:0031224//intrinsic component of membrane	GO:0016409//palmitoyltransferase activity;GO:0043169//cation binding	GO:0044710//single-organism metabolic process
G1327	4.12	5.49	6.35	7.81	16.42	10.27	19.34	14.16	9.82	GLO4	PREDICTED: peroxisomal (S)-2-hydroxy-acid oxidase GLO4-like [Ipomoea nil]	Metabolism;Metabolism;Metabolism;Cellular Processes;Metabolism	Global and overview maps;Global and overview maps;Global and overview maps;Transport and catabolism;Carbohydrate metabolism	ko01100//Metabolic pathways;ko01110//Biosynthesis of secondary metabolites;ko01200//Carbon metabolism;ko04146//Peroxisome;ko00630//Glyoxylate and dicarboxylate metabolism	K11517;K11517;K11517;K11517;K11517	-	GO:0003824//catalytic activity;GO:0032553//ribonucleotide binding	GO:0044710//single-organism metabolic process
G1328	11.76	12.13	12.1	6.73	7.22	7.46	5.42	6	6.37	SNRNP48	PREDICTED: U11/U12 small nuclear ribonucleoprotein 48 kDa protein [Ipomoea nil]	-	-	-	-	-	-	-
G13304	37.63	39.87	42.28	31.03	21.94	31.88	20.39	12.85	17.6	AVP1	PREDICTED: pyrophosphate-energized vacuolar membrane proton pump-like [Vitis vinifera]	Metabolism	Energy metabolism	ko00190//Oxidative phosphorylation	K01507	-	GO:0003824//catalytic activity;GO:0015405//P-P-bond-hydrolysis-driven transmembrane transporter activity	GO:0006818//hydrogen transport;GO:0044763//single-organism cellular process
G13309	1.36	1.37	1.27	1.26	2.02	1.69	2.89	3.18	3.6	RLP35	PREDICTED: receptor-like protein 12 [Ipomoea nil]	-	-	-	-	-	-	-
G1333	8.83	10.04	9.4	6.49	7.09	8.28	4.98	4.18	3.04	--	PREDICTED: uncharacterized protein LOC109190581 [Ipomoea nil]	-	-	-	-	GO:0043231//intracellular membrane-bounded organelle	-	-
G13366	0.56	0.12	0.63	0.24	0.2	0.95	1.04	1.78	1.01	MPK13	MAP kinase, partial [Ipomoea batatas]	Organismal Systems;Environmental Information Processing	Environmental adaptation;Signal transduction	ko04626//Plant-pathogen interaction;ko04016//MAPK signaling pathway - plant	K20536;K20536	-	-	-
G13370	2.82	2.35	4.11	3.07	1.35	2.26	6.68	8.09	4.69	At2g41040	PREDICTED: uncharacterized methyltransferase At2g41040, chloroplastic isoform X1 [Ipomoea nil]	-	-	-	-	GO:0044434//chloroplast part	GO:0016741//transferase activity, transferring one-carbon groups	GO:0008152//metabolic process
G13398	5.53	5.83	7.98	5.15	4.87	5.16	2.07	2.54	2.42	--	-	-	-	-	-	-	-	-
G13422	91.8	73.1	104.61	54.4	40.88	61.79	23.7	32.46	30.14	--	-	-	-	-	-	-	-	-
G13429	10.34	12.03	12.16	7.71	6.86	13.1	3.71	3.15	3.45	RTNLB21	PREDICTED: reticulon-like protein B21 isoform X1 [Ipomoea nil]	-	-	-	-	-	-	-
G13481	0.2	0	0.27	1.13	2.15	0.63	2.49	2.3	1.55	UGT74F2	PREDICTED: UDP-glycosyltransferase 74E2-like [Ipomoea nil]	-	-	-	-	-	-	-
G13492	6.14	11.1	10.51	7.5	5.7	4.25	4.81	2.27	3.75	GCL2	PREDICTED: lanC-like protein GCL2 [Ipomoea nil]	-	-	-	-	-	-	-
G13529	0.46	1.83	4.21	0	1.43	1.09	0	0	0.3	--	PREDICTED: OPA3-like protein [Ipomoea nil]	-	-	-	-	-	-	-
G13537	31.31	30.96	30.91	26.3	24.88	21.56	14.49	13.1	16.12	CGL160	ATP synthase I-like protein [Solanum lycopersicum]	-	-	-	-	-	-	GO:0005982//starch metabolic process;GO:0009893//positive regulation of metabolic process
G13563	5.58	6.12	7.86	5.35	4.87	5.37	2.51	2.53	3.11	--	PREDICTED: nucleolar protein 58 isoform X2 [Nicotiana tomentosiformis]	-	-	-	-	-	-	-
G13589	0	0	0	0	0	0	6.56	9.55	2.64	GSPO-A1	sporamin [Ipomoea batatas]	-	-	-	-	-	-	-
G13590	25.48	27.61	22.7	20.38	14.99	17.63	11	12.85	9.27	CGL160	PREDICTED: ATP synthase I-like protein isoform X1 [Solanum lycopersicum]	-	-	-	-	-	-	-
G13623	15.81	16.44	16	10.37	12.64	11.91	8.29	7.98	7.21	ARC5	PREDICTED: dynamin-like protein ARC5 isoform X3 [Ipomoea nil]	-	-	-	-	-	-	-
G13659	3.7	4.01	5.5	1.55	2.76	2.04	1.94	1.96	1.73	--	PREDICTED: lactoylglutathione lyase-like [Ipomoea nil]	-	-	-	-	-	-	-
G1366	3.76	4.35	3.01	4.05	2.73	3.7	0.55	1.13	1.36	ULP2B	PREDICTED: probable ubiquitin-like-specific protease 2A isoform X4 [Ipomoea nil]	-	-	-	-	-	GO:0008234//cysteine-type peptidase activity	-
G13661	0.16	0	0	0.2	0	0	1.27	0.32	1.24	--	PREDICTED: uncharacterized protein LOC109165637 [Ipomoea nil]	-	-	-	-	-	GO:0016740//transferase activity	-
G13673	58.25	54.51	49.54	28.91	21.41	27.48	41.01	35.82	36.28	--	metallothionein-like protein [Ipomoea batatas]	-	-	-	-	-	-	-
G13687	12.29	18.01	15.26	12.57	15.33	14.47	6.79	7.9	7.79	--	PREDICTED: CD2 antigen cytoplasmic tail-binding protein 2 [Ipomoea nil]	-	-	-	-	-	-	-
G13692	8.86	11.15	13.33	10.06	6.58	8.21	3.13	3.72	3.74	At5g09550	PREDICTED: guanosine nucleotide diphosphate dissociation inhibitor At5g09550-like [Ipomoea nil]	-	-	-	-	-	-	-
G13704	24.37	24.58	27.96	20.65	19.63	23.39	11.02	12.96	13.66	ARC5	PREDICTED: dynamin-like protein ARC5 isoform X3 [Ipomoea nil]	-	-	-	-	-	GO:0017111//nucleoside-triphosphatase activity;GO:0032550//purine ribonucleoside binding	-
G13708	2.02	2.15	2.47	3.47	1	3.48	3.41	5.56	5.37	SERK2	PREDICTED: BRASSINOSTEROID INSENSITIVE 1-associated receptor kinase 1-like [Ipomoea nil]	Organismal Systems;Environmental Information Processing;Environmental Information Processing	Environmental adaptation;Signal transduction;Signal transduction	ko04626//Plant-pathogen interaction;ko04075//Plant hormone signal transduction;ko04016//MAPK signaling pathway - plant	K13416;K13416;K13416	GO:0031224//intrinsic component of membrane	GO:0004672//protein kinase activity;GO:0032550//purine ribonucleoside binding	GO:0006464//cellular protein modification process;GO:0006796//phosphate-containing compound metabolic process
G13712	0	0	0.14	0.09	0	0.09	0.48	0.84	0.35	PSD2	PREDICTED: phosphatidylserine decarboxylase proenzyme 2-like [Ipomoea nil]	Metabolism;Metabolism;Metabolism	Global and overview maps;Global and overview maps;Lipid metabolism	ko01100//Metabolic pathways;ko01110//Biosynthesis of secondary metabolites;ko00564//Glycerophospholipid metabolism	K01613;K01613;K01613	-	-	-
G13728	6.25	9.55	8.32	6.37	6.13	6.39	5.27	3.48	3.04	At2g42690	PREDICTED: phospholipase A1-IIdelta [Nicotiana tomentosiformis]	-	-	-	-	-	-	-
G13732	0	1.19	1.01	0	4.05	0.99	3.15	3.5	3	ABH1	PREDICTED: nuclear cap-binding protein subunit 1 [Ipomoea nil]	Genetic Information Processing;Genetic Information Processing;Genetic Information Processing	Translation;Transcription;Translation	ko03013//RNA transport;ko03040//Spliceosome;ko03015//mRNA surveillance pathway	K12882;K12882;K12882	GO:0034518//RNA cap binding complex	GO:0003676//nucleic acid binding	GO:0000398//mRNA splicing, via spliceosome;GO:0050658//RNA transport
G13866	0.21	0.19	0.1	0.63	0.39	0.81	1.7	1	1.53	CRK25	PREDICTED: cysteine-rich receptor-like protein kinase 25 isoform X1 [Ipomoea nil]	-	-	-	-	-	-	-
G13897	0	0	0.18	0	0.14	0.33	0.62	0.78	0.77	FAH	PREDICTED: fumarylacetoacetase-like isoform X1 [Ipomoea nil]	Metabolism;Metabolism	Global and overview maps;Amino acid metabolism	ko01100//Metabolic pathways;ko00350//Tyrosine metabolism	K01555;K01555	-	-	-
G13910	15.34	14.68	15.61	7.29	9.15	8.14	4.82	6.79	7.3	TRI1	PREDICTED: formin-G [Nelumbo nucifera]	-	-	-	-	-	-	-
G13919	7	8.35	8.26	4.41	5.16	5.08	5.19	2.33	2.29	BGLU47	PREDICTED: beta-glucosidase 46-like isoform X2 [Ipomoea nil]	Metabolism;Metabolism;Metabolism;Metabolism;Metabolism	Global and overview maps;Global and overview maps;Biosynthesis of other secondary metabolites;Carbohydrate metabolism;Metabolism of other amino acids	ko01100//Metabolic pathways;ko01110//Biosynthesis of secondary metabolites;ko00940//Phenylpropanoid biosynthesis;ko00500//Starch and sucrose metabolism;ko00460//Cyanoamino acid metabolism	K05350;K05350;K05350;K05350;K05350	-	-	GO:0044238//primary metabolic process
G13926	7.09	5.58	7.41	9.1	9.3	9.22	30.53	21.97	25.11	CRK5	PREDICTED: cysteine-rich receptor-like protein kinase 25 [Ipomoea nil]	-	-	-	-	-	-	-
G13941	14.34	17.14	16.69	14.39	15.01	15.44	6.71	8.25	7.84	At4g06676	PREDICTED: protein EI24 homolog [Ipomoea nil]	-	-	-	-	-	-	-
G13950	3.24	4.38	4.42	3	4.46	3.49	9.04	8.37	8.46	--	Phox/Bem1p [Corchorus capsularis]	-	-	-	-	-	-	-
G13958	1.04	0.42	0.55	1.11	0.95	0.53	1.16	1.54	1.79	JMJ25	PREDICTED: lysine-specific demethylase JMJ25 isoform X2 [Ipomoea nil]	-	-	-	-	-	-	-
G13969	92.22	103.59	96.21	53.99	49.09	45.93	49.59	48.66	45.82	--	-	-	-	-	-	-	-	-
G1397	6.65	5.58	7.22	5.83	6.51	4.6	2.52	3.33	2.65	DSP4	PREDICTED: phosphoglucan phosphatase DSP4, amyloplastic-like isoform X1 [Ipomoea nil]	-	-	-	-	-	-	-
G13986	0	0	0	0	0	0	0.56	1.41	0.82	--	Peptidoglycan-binding lysin domain-containing protein [Cynara cardunculus var. scolymus] [Cynara cardunculus]	-	-	-	-	-	-	-
G13994	7.46	7.79	6.77	8.05	8.02	9.06	16.19	16.85	15.8	NLP5	PREDICTED: protein NLP5-like [Ipomoea nil]	-	-	-	-	-	-	-
G14007	11.14	10.56	11.38	19.58	15.97	19.38	35.35	42.43	41.7	CRK10	PREDICTED: cysteine-rich receptor-like protein kinase 25 [Ipomoea nil]	-	-	-	-	-	-	-
G14010	13.11	12.15	13.03	11.16	9.6	11.82	6.1	6.24	6.03	BHLH112	PREDICTED: transcription factor bHLH112-like [Ipomoea nil]	-	-	-	-	-	-	-
G14030	8.67	7.85	7.91	7.42	9.6	10.19	15.56	17.13	18.14	NDB2	PREDICTED: external alternative NAD(P)H-ubiquinone oxidoreductase B2, mitochondrial-like [Ipomoea nil]	-	-	-	-	-	GO:0000166//nucleotide binding;GO:0003824//catalytic activity	GO:0044710//single-organism metabolic process
G14031	20.27	22.6	21.94	27.13	26.71	28.04	84.23	89.19	88.36	PVA42	PREDICTED: vesicle-associated protein 4-2-like [Ipomoea nil]	-	-	-	-	GO:0031090//organelle membrane;GO:0043231//intracellular membrane-bounded organelle	-	GO:0006498//N-terminal protein lipidation;GO:0006605//protein targeting
G14037	7.52	10.54	6.57	9.63	4.76	7.55	3.3	3.9	2.29	ENDO4	PREDICTED: endonuclease 4-like [Ipomoea nil]	-	-	-	-	-	-	-
G14055	21.35	25.46	23.04	26.5	31.84	31.45	66.54	65.35	72.34	VQ4	PREDICTED: VQ motif-containing protein 4-like [Ipomoea nil]	-	-	-	-	-	-	-
G14067	0.15	0.91	1.97	2.22	2.85	3.67	5.2	5.71	4.02	DSP1	PREDICTED: probable tyrosine-protein phosphatase At1g05000 isoform X2 [Ipomoea nil]	-	-	-	-	-	GO:0042578//phosphoric ester hydrolase activity	GO:0002831//regulation of response to biotic stimulus;GO:0006470//protein dephosphorylation;GO:0043405//regulation of MAP kinase activity
G14076	4.55	3.35	3.33	2.15	3.03	3	0.79	1.15	1.02	--	hAT transposon superfamily [Citrus limon]	-	-	-	-	-	-	-
G14083	7.95	9.47	7.54	5.35	7.49	5.81	3.56	4.35	4.03	--	PREDICTED: putative transferase At4g12130, mitochondrial [Ipomoea nil]	-	-	-	-	-	-	-
G14097	7.89	10.62	9.48	4.98	3.75	3.96	5.1	2.93	3.99	PMEI9	PREDICTED: 21 kDa protein-like [Ipomoea nil]	-	-	-	-	-	GO:0052689//carboxylic ester hydrolase activity	GO:0009892//negative regulation of metabolic process
G14103	11.95	15.83	16.06	5.22	8.18	9.41	8.45	5.97	3.34	--	PREDICTED: protein E6-like isoform X3 [Ipomoea nil]	-	-	-	-	-	-	-
G1412	0.9	0.84	0.43	0.49	1.26	0.98	1.19	2.27	1.51	4CLL6	PREDICTED: 4-coumarate--CoA ligase-like 6 isoform X2 [Ipomoea nil]	Metabolism;Metabolism;Metabolism;Metabolism;Metabolism	Global and overview maps;Global and overview maps;Biosynthesis of other secondary metabolites;Amino acid metabolism;Metabolism of cofactors and vitamins	ko01100//Metabolic pathways;ko01110//Biosynthesis of secondary metabolites;ko00940//Phenylpropanoid biosynthesis;ko00360//Phenylalanine metabolism;ko00130//Ubiquinone and other terpenoid-quinone biosynthesis	K01904;K01904;K01904;K01904;K01904	-	GO:0003824//catalytic activity	GO:0008152//metabolic process
G14121	3.44	2.09	4.33	3.29	2.71	2.41	2.03	1.11	1.29	--	PREDICTED: protein NUCLEAR FUSION DEFECTIVE 6, chloroplastic/mitochondrial-like isoform X4 [Ipomoea nil]	-	-	-	-	-	-	-
G14123	8.4	8.48	7.15	6.88	5.6	6.1	3.91	4.31	2.87	CTPA1	PREDICTED: carboxyl-terminal-processing peptidase 1, chloroplastic [Ipomoea nil]	-	-	-	-	-	-	-
G14126	4.08	5.05	4.97	1.89	1.69	1.76	1.39	1.55	1.48	--	PREDICTED: protein E6-like isoform X2 [Ipomoea nil]	-	-	-	-	-	-	-
G14130	9.35	8.82	9.67	9.01	5.6	6.6	4.26	3.58	2.84	COR413IM1	PREDICTED: cold-regulated 413 inner membrane protein 2, chloroplastic-like isoform X1 [Ipomoea nil]	-	-	-	-	-	-	-
G14134	1.39	1.48	3	0.7	0	0	0.18	0	0	--	PREDICTED: chromatin-remodeling complex subunit ies6 [Ipomoea nil]	-	-	-	-	GO:0033202//DNA helicase complex	-	GO:0010468//regulation of gene expression
G14164	7.09	7.66	6.1	6.85	4.92	5.72	3.6	2.89	3.38	COR413IM2	PREDICTED: cold-regulated 413 inner membrane protein 2, chloroplastic-like isoform X1 [Ipomoea nil]	-	-	-	-	-	-	-
G14168	7.17	4.77	4.42	2.06	2.36	2.34	2.84	3.96	3.91	--	PREDICTED: zinc finger BED domain-containing protein RICESLEEPER 2-like [Ipomoea nil]	-	-	-	-	-	-	-
G14175	23.94	23.03	24.68	19.56	21.93	22.44	9	13.15	8.62	glpV	PREDICTED: glycogen phosphorylase 1-like [Ipomoea nil]	Metabolism;Metabolism;Metabolism	Global and overview maps;Global and overview maps;Carbohydrate metabolism	ko01100//Metabolic pathways;ko01110//Biosynthesis of secondary metabolites;ko00500//Starch and sucrose metabolism	K00688;K00688;K00688	-	-	-
G14177	8.57	7.75	8.68	11.7	11.99	12.38	24.46	23.14	24.53	LRK10L-1.4	PREDICTED: LEAF RUST 10 DISEASE-RESISTANCE LOCUS RECEPTOR-LIKE PROTEIN KINASE-like 1.3 isoform X3 [Ipomoea nil]	-	-	-	-	-	-	-
G14181	11.96	11.57	12.2	9.04	7.9	7.77	5.41	5.58	6.15	CTPA1	PREDICTED: carboxyl-terminal-processing peptidase 1, chloroplastic [Ipomoea nil]	-	-	-	-	-	-	-
G1419	0.59	0.77	0.48	0.89	1.02	1.49	2.34	1.51	1.72	PHL11	PREDICTED: myb family transcription factor PHL11-like [Ipomoea nil]	-	-	-	-	-	-	-
G14205	42.44	39.79	41.79	44.45	42.01	39.57	18.88	17.94	18.88	CXP;2-2	PREDICTED: serine carboxypeptidase II-2 isoform X2 [Ipomoea nil]	-	-	-	-	-	GO:0004180//carboxypeptidase activity	GO:0019538//protein metabolic process
G14244	14.29	14.71	14.16	8.56	8.42	8.47	4.29	5.74	6.25	--	PREDICTED: replication protein A 70 kDa DNA-binding subunit A-like [Ipomoea nil]	Genetic Information Processing;Genetic Information Processing;Genetic Information Processing;Genetic Information Processing	Replication and repair;Replication and repair;Replication and repair;Replication and repair	ko03420//Nucleotide excision repair;ko03440//Homologous recombination;ko03030//DNA replication;ko03430//Mismatch repair	K07466;K07466;K07466;K07466	-	-	-
G14254	2.04	1.63	1.49	1.18	1.07	0.8	0.6	0.47	0.3	--	PREDICTED: uncharacterized protein LOC109171183 [Ipomoea nil]	-	-	-	-	-	-	-
G14270	0	0	0	0.18	0.24	0.18	0.56	0.91	0.48	--	PREDICTED: disease resistance protein TAO1-like [Ipomoea nil]	-	-	-	-	-	-	-
G14276	1.21	1.35	1.8	2.01	1.44	1.77	0.62	0.33	0.36	--	PREDICTED: probable amino-acid racemase isoform X1 [Citrus sinensis]	-	-	-	-	-	-	-
G14285	10.27	9.43	11.39	6.6	5.69	10.42	4	3.86	3.92	--	PREDICTED: protein PLASTID TRANSCRIPTIONALLY ACTIVE 14 isoform X2 [Ipomoea nil]	-	-	-	-	-	-	-
G14287	64.78	70.36	72.01	42.21	42.7	42.71	17.35	22.79	24.01	At1g28580	PREDICTED: GDSL esterase/lipase At1g28580-like [Ipomoea nil]	Metabolism;Metabolism	Global and overview maps;Biosynthesis of other secondary metabolites	ko01110//Biosynthesis of secondary metabolites;ko00901//Indole alkaloid biosynthesis	K21026;K21026	-	-	-
G14295	0.25	0.28	0.2	0	0.04	0.04	0	0.04	0	PPO	PREDICTED: catechol oxidase B, chloroplastic-like [Ipomoea nil]	Metabolism;Metabolism;Metabolism;Metabolism	Global and overview maps;Global and overview maps;Amino acid metabolism;Biosynthesis of other secondary metabolites	ko01100//Metabolic pathways;ko01110//Biosynthesis of secondary metabolites;ko00350//Tyrosine metabolism;ko00950//Isoquinoline alkaloid biosynthesis	K00422;K00422;K00422;K00422	-	-	-
G143	86.46	77.14	79.69	69.75	67.35	66.58	39.18	40.56	39.66	RPL27	PREDICTED: 50S ribosomal protein L27, chloroplastic [Ipomoea nil]	Genetic Information Processing	Translation	ko03010//Ribosome	K02899	GO:0030529//intracellular ribonucleoprotein complex	-	GO:0010467//gene expression
G14302	10.05	8.37	9.93	8.53	7.99	10.06	2.89	4.51	5.89	PTAC14	PREDICTED: protein PLASTID TRANSCRIPTIONALLY ACTIVE 14 isoform X2 [Ipomoea nil]	-	-	-	-	-	-	-
G14320	11.59	13.42	12.54	10.8	11.23	12.45	4.53	5.53	4.97	URT1	PREDICTED: protein HESO1-like [Ipomoea nil]	-	-	-	-	-	-	-
G14325	7.43	8.74	7.84	5.84	4.88	5.48	4.04	3.66	2.79	RLP6	PREDICTED: receptor-like protein 12 [Ipomoea nil]	-	-	-	-	-	-	-
G14332	20.12	10.59	11.29	9.35	11.32	8.41	6.29	7.86	5.16	H3-7	PREDICTED: histone H3.2-like [Ipomoea nil]	-	-	-	-	GO:0043231//intracellular membrane-bounded organelle;GO:0043232//intracellular non-membrane-bounded organelle	GO:0003676//nucleic acid binding;GO:0046983//protein dimerization activity	-
G14362	6.01	7.21	6.94	4.72	5.71	6.05	3.03	2.99	3.52	NUDT15	PREDICTED: nudix hydrolase 15, mitochondrial-like [Ipomoea nil]	-	-	-	-	-	GO:0003824//catalytic activity	-
G14367	16.33	12.54	15.07	16.49	11.73	13.64	6.11	6.32	9.49	TPS5	PREDICTED: alpha,alpha-trehalose-phosphate synthase [UDP-forming] 5-like [Ipomoea nil]	Metabolism;Metabolism	Global and overview maps;Carbohydrate metabolism	ko01100//Metabolic pathways;ko00500//Starch and sucrose metabolism	K16055;K16055	-	GO:0019203//carbohydrate phosphatase activity;GO:0035251//UDP-glucosyltransferase activity	GO:0005982//starch metabolic process;GO:0005991//trehalose metabolic process;GO:0006796//phosphate-containing compound metabolic process;GO:0009893//positive regulation of metabolic process
G14371	4.79	5.82	3.59	3.76	3.36	4.44	0.99	1.4	1.66	--	PREDICTED: trihelix transcription factor GTL1 [Ipomoea nil]	-	-	-	-	-	-	-
G14390	9.04	7.38	9.89	7.32	7.39	9.07	3.6	4.36	4.59	IDM2	PREDICTED: alpha-crystallin domain-containing protein 22.3-like [Ipomoea nil]	-	-	-	-	-	-	-
G14396	33.25	27.67	24.34	21.31	18.64	23.36	14.1	9.99	15.11	At2g34160	PREDICTED: uncharacterized protein At2g34160-like [Ipomoea nil]	-	-	-	-	-	-	-
G14403	17.37	17.01	29.87	12.23	11.74	17.1	5.14	6.34	13.52	OCP3	PREDICTED: protein OVEREXPRESSOR OF CATIONIC PEROXIDASE 3-like [Ipomoea nil]	-	-	-	-	-	-	-
G14420	7.12	10.56	9.13	8.07	8.44	8.08	3.95	4.19	4.25	NCL	PREDICTED: uncharacterized protein LOC109171183 [Ipomoea nil]	-	-	-	-	-	-	-
G14425	11.42	11.14	12.12	12.59	13.98	14.6	5.26	3.22	4.75	--	PREDICTED: putative disease resistance protein RGA3 isoform X1 [Ipomoea nil]	-	-	-	-	-	-	-
G14454	22.64	21.53	22.99	16.48	17.77	16.53	9.96	9.48	8.88	--	PREDICTED: uncharacterized protein LOC109150342 [Ipomoea nil]	-	-	-	-	-	-	-
G14455	14.69	12.39	7.92	5.36	10.57	6.65	2.31	3.09	2.38	LOG8	PREDICTED: cytokinin riboside 5'-monophosphate phosphoribohydrolase LOG8-like [Ipomoea nil]	-	-	-	-	-	-	-
G14492	4.87	6.21	5.32	4.84	4.6	4.79	2.56	3	2.08	--	-	-	-	-	-	-	-	-
G14506	2.26	2.62	3.09	2.37	0.58	1.56	0.94	0.69	0.72	--	PREDICTED: uncharacterized protein LOC109150341 isoform X1 [Ipomoea nil]	-	-	-	-	-	-	-
G14513	2.46	3.87	2.44	2.12	2.25	2.45	0.34	0.13	0.88	--	PREDICTED: nucleolar and coiled-body phosphoprotein 1 [Juglans regia]	Metabolism;Metabolism;Metabolism;Genetic Information Processing;Genetic Information Processing;Genetic Information Processing;Genetic Information Processing;Genetic Information Processing	Global and overview maps;Nucleotide metabolism;Nucleotide metabolism;Replication and repair;Replication and repair;Replication and repair;Replication and repair;Replication and repair	ko01100//Metabolic pathways;ko00230//Purine metabolism;ko00240//Pyrimidine metabolism;ko03420//Nucleotide excision repair;ko03440//Homologous recombination;ko03030//DNA replication;ko03430//Mismatch repair;ko03410//Base excision repair	K03504;K03504;K03504;K03504;K03504;K03504;K03504;K03504	-	-	-
G14516	3.41	2.26	3.7	5.04	3.94	2.9	11.8	12.01	13.59	--	PREDICTED: immediate early response 3-interacting protein 1-like [Sesamum indicum]	-	-	-	-	-	-	-
G14551	6.26	7.66	6.77	4.18	5.42	4.23	2.87	2.23	2.59	At1g17230	PREDICTED: leucine-rich repeat receptor-like serine/threonine-protein kinase At1g17230 [Ipomoea nil]	-	-	-	-	-	-	-
G14570	0	0	0	0	0	0	0.87	1.32	2.55	--	PREDICTED: heavy metal-associated isoprenylated plant protein 39-like [Ipomoea nil]	-	-	-	-	-	-	-
G14589	2.7	1.88	2.03	6.38	4.86	4.52	7.09	6.71	6.15	ZOG1	PREDICTED: zeatin O-glucosyltransferase-like [Ipomoea nil]	Metabolism	Metabolism of terpenoids and polyketides	ko00908//Zeatin biosynthesis	K13495	-	-	-
G1459	0	0.84	0	1.15	0	0.44	0.62	2.32	0.72	RUS1	PREDICTED: protein root UVB sensitive 1, chloroplastic-like [Ipomoea nil]	-	-	-	-	-	-	-
G14607	10.36	9.65	13.76	8.47	9.74	6.89	2.97	6.63	3.14	TIP41L	PREDICTED: TIP41-like protein [Ipomoea nil]	-	-	-	-	-	-	-
G14627	9.6	6.54	6.77	4.23	5.8	6.35	1.41	2.61	2.97	--	PREDICTED: nifU-like protein 3, chloroplastic [Nicotiana tomentosiformis]	-	-	-	-	-	-	-
G14631	11.56	10.6	9.91	10.53	7.08	6.02	4.92	4.02	4.33	VIT_01s0010g01870	PREDICTED: CASP-like protein 2A1 [Ipomoea nil]	-	-	-	-	-	-	-
G14644	6.35	6.39	6.56	4.89	4.16	4.74	12.85	14.55	15.05	NIR1	PREDICTED: ferredoxin--nitrite reductase, chloroplastic-like [Ipomoea nil]	Metabolism	Energy metabolism	ko00910//Nitrogen metabolism	K00366	-	GO:0046906//tetrapyrrole binding;GO:0051540//metal cluster binding	GO:0044710//single-organism metabolic process
G14653	39.43	40.5	39.99	31.76	33	35.87	18.27	19.13	20.28	CYP40	PREDICTED: peptidyl-prolyl cis-trans isomerase CYP40-like [Ipomoea nil]	-	-	-	-	-	GO:0016859//cis-trans isomerase activity	GO:0044267//cellular protein metabolic process
G14669	3.65	4.44	6.53	2.66	2.8	5.91	9.99	12.73	10.26	--	-	-	-	-	-	-	-	-
G14676	3.81	5.24	6.04	4.53	4.61	4.11	2.13	1.75	2.99	At4g17486	PREDICTED: deSI-like protein At4g17486 [Ipomoea nil]	-	-	-	-	-	-	-
G14681	0.87	0.69	0.71	0.73	0.6	0.78	1.77	1.77	1.65	At3g47200	PREDICTED: UPF0481 protein At3g47200-like [Ipomoea nil]	-	-	-	-	-	-	-
G14691	9.91	7.27	7.97	6.55	6.34	7.79	3.11	4.56	3.16	CCS1	PREDICTED: cytochrome c biogenesis protein CCS1, chloroplastic-like [Ipomoea nil]	-	-	-	-	GO:0031224//intrinsic component of membrane;GO:0044434//chloroplast part	-	GO:0005982//starch metabolic process;GO:0006090//pyruvate metabolic process;GO:0009451//RNA modification;GO:0009668//plastid membrane organization;GO:0009887//organ morphogenesis;GO:0009893//positive regulation of metabolic process;GO:0016109//tetraterpenoid biosynthetic process;GO:0043623//cellular protein complex assembly;GO:0046471//phosphatidylglycerol metabolic process;GO:0048869//cellular d…
G14744	12.11	11.82	10.51	7.64	9.88	8.24	3.7	3.88	4.54	EMB2654	PREDICTED: pentatricopeptide repeat-containing protein At2g41720 isoform X1 [Ipomoea nil]	-	-	-	-	-	-	-
G1475	31.02	30.13	29.32	14.39	14.15	15.7	16.62	15.84	16.31	At4g19070	PREDICTED: cadmium-induced protein AS8 [Ipomoea nil]	-	-	-	-	-	-	-
G14764	7.4	7.88	9.17	6.33	6.74	7.75	3.39	3.8	4.06	MBD4L	PREDICTED: methyl-CpG-binding domain protein 4-like protein isoform X3 [Solanum lycopersicum]	Genetic Information Processing	Replication and repair	ko03410//Base excision repair	K10801	-	-	-
G14784	23.31	27.38	24.78	27.55	22.56	24.89	52.53	49.02	49.93	ACT12	PREDICTED: actin-97 [Ipomoea nil]	-	-	-	-	-	-	-
G14790	4.32	4.5	5.86	3.82	4.51	4.36	0.57	1.53	1.47	RKF1	PREDICTED: probable leucine-rich repeat receptor-like serine/threonine-protein kinase At3g14840 [Ipomoea nil]	-	-	-	-	GO:0031224//intrinsic component of membrane	GO:0004672//protein kinase activity;GO:0032550//purine ribonucleoside binding	GO:0006464//cellular protein modification process;GO:0006796//phosphate-containing compound metabolic process
G14795	14.43	14.02	15.09	10.45	13.41	11.77	5.46	5.48	5.73	--	PREDICTED: uncharacterized protein LOC109185408 [Ipomoea nil]	-	-	-	-	-	-	-
G14801	0	0.42	0	0.7	0.48	1.49	0.7	0.82	2.68	NIP1-1	PREDICTED: aquaporin NIP1-1-like [Ipomoea nil]	-	-	-	-	-	-	-
G14805	5.83	2.87	4.25	2.98	3.09	3.58	0.63	1.75	1.54	At1g07650	PREDICTED: probable leucine-rich repeat receptor-like serine/threonine-protein kinase At3g14840 [Ipomoea nil]	-	-	-	-	-	-	-
G14824	6.62	7.1	5.31	5.34	4.47	4.82	1.88	2.72	2.08	--	PREDICTED: ribosomal RNA small subunit methyltransferase E-like [Nicotiana tabacum]	-	-	-	-	-	GO:0016741//transferase activity, transferring one-carbon groups	GO:0006743//ubiquinone metabolic process
G14830	4.73	5.57	5.76	2.67	3.18	3.3	2.33	1.68	1.54	FTIP1	PREDICTED: FT-interacting protein 1-like [Ipomoea nil]	-	-	-	-	-	-	-
G1487	9.23	14.21	12.44	7.53	8.81	8.81	5.67	6.47	4.39	--	PREDICTED: F-box protein SKIP31 [Ipomoea nil]	-	-	-	-	-	-	-
G14903	15.76	14.39	15.57	9.73	12.25	11.05	5.84	7.13	6.14	--	-	-	-	-	-	-	-	-
G14914	7.77	8.35	7.48	8.98	8.5	8.88	3.45	4.17	2.73	RGA2	PREDICTED: putative disease resistance protein RGA3 isoform X1 [Ipomoea nil]	-	-	-	-	-	-	-
G14962	5.9	6.29	5.08	4.76	2.82	5.06	1.72	2.14	2.64	RNR1	PREDICTED: ribonucleoside-diphosphate reductase large subunit-like isoform X5 [Ipomoea nil]	Metabolism;Metabolism;Metabolism;Metabolism	Global and overview maps;Nucleotide metabolism;Nucleotide metabolism;Metabolism of other amino acids	ko01100//Metabolic pathways;ko00230//Purine metabolism;ko00240//Pyrimidine metabolism;ko00480//Glutathione metabolism	K10807;K10807;K10807;K10807	-	-	-
G14973	102.76	100.6	103.64	63.37	58.98	55.57	45.05	43.24	42.85	--	PREDICTED: glu S.griseus protease inhibitor-like [Daucus carota subsp. sativus] [Daucus carota]	-	-	-	-	-	-	-
G14975	5.19	6.67	6.74	4.53	4.78	5.72	2.52	3.7	2.2	--	PREDICTED: uncharacterized protein LOC109162091 [Ipomoea nil]	-	-	-	-	-	-	-
G14984	64.9	63.54	61.22	84.45	76.82	76.74	140.8	141.39	131.98	HEMH	PREDICTED: ferrochelatase-2, chloroplastic isoform X3 [Ipomoea nil]	Metabolism;Metabolism;Metabolism	Global and overview maps;Global and overview maps;Metabolism of cofactors and vitamins	ko01100//Metabolic pathways;ko01110//Biosynthesis of secondary metabolites;ko00860//Porphyrin and chlorophyll metabolism	K01772;K01772;K01772	-	-	-
G14994	4.84	4.95	5.59	3.71	2.82	5.68	1.6	1.22	1.68	dcaf8	PREDICTED: DDB1- and CUL4-associated factor 8 isoform X3 [Ipomoea nil]	-	-	-	-	-	-	-
G14997	15.75	15.19	14.92	10.69	11.72	12.7	7.85	7.03	6.21	--	Saccharopine dehydrogenase isoform 2 [Theobroma cacao]	-	-	-	-	GO:0031976//plastid thylakoid	GO:0003824//catalytic activity	GO:0044710//single-organism metabolic process
G15001	27.71	24.44	22.32	18.8	18.11	17.46	11.86	12.78	9.63	--	-	-	-	-	-	-	-	-
G15034	0.24	0	0	1.7	0	1.61	1.03	0.88	1.5	HVA22A	PREDICTED: HVA22-like protein a [Ipomoea nil]	-	-	-	-	-	-	-
G15103	7.06	6.84	6.09	6.5	6.7	6.82	2.17	3.78	2.46	HEXO3	PREDICTED: beta-hexosaminidase 3 [Ipomoea nil]	Metabolism;Metabolism;Metabolism;Metabolism;Metabolism;Metabolism	Global and overview maps;Carbohydrate metabolism;Glycan biosynthesis and metabolism;Glycan biosynthesis and metabolism;Glycan biosynthesis and metabolism;Glycan biosynthesis and metabolism	ko01100//Metabolic pathways;ko00520//Amino sugar and nucleotide sugar metabolism;ko00511//Other glycan degradation;ko00531//Glycosaminoglycan degradation;ko00603//Glycosphingolipid biosynthesis - globo and isoglobo series;ko00604//Glycosphingolipid biosynthesis - ganglio series	K12373;K12373;K12373;K12373;K12373;K12373	-	-	-
G15127	56.07	60.77	57.7	80.74	74.66	77.04	173.22	169.28	181.68	PDR1	PREDICTED: pleiotropic drug resistance protein 1-like [Ipomoea nil]	-	-	-	-	-	-	-
G15141	51.74	58.39	59.56	78.31	75.24	68	158.85	171.03	163.34	PDR1	PREDICTED: pleiotropic drug resistance protein 1-like [Ipomoea nil]	-	-	-	-	-	-	-
G15146	8.18	7.96	7.38	5.48	6.36	3.64	2.17	4.18	3.15	--	-	-	-	-	-	-	-	-
G15159	17.6	19.72	23.04	17.1	12.54	15.13	5.81	8.17	7.4	PYRB3	PREDICTED: aspartate carbamoyltransferase, chloroplastic [Ipomoea nil]	Metabolism;Metabolism;Metabolism	Global and overview maps;Nucleotide metabolism;Amino acid metabolism	ko01100//Metabolic pathways;ko00240//Pyrimidine metabolism;ko00250//Alanine, aspartate and glutamate metabolism	K00609;K00609;K00609	GO:0009536//plastid	GO:0016740//transferase activity	GO:0006221//pyrimidine nucleotide biosynthetic process
G15167	5.86	4.42	5.05	3.55	3.69	5.77	2.17	1.42	0.91	--	-	-	-	-	-	-	-	-
G15176	3.59	0.58	0.91	0.85	1.71	0.85	0	0	0.22	RAD5B	PREDICTED: DNA repair protein rad8-like [Ipomoea nil]	-	-	-	-	-	GO:0003676//nucleic acid binding;GO:0017111//nucleoside-triphosphatase activity;GO:0032550//purine ribonucleoside binding;GO:0046914//transition metal ion binding	-
G15182	14.93	15.59	14.26	11.41	14.03	14.04	7.95	6.49	7.27	GLR3.4	PREDICTED: glutamate receptor 3.4-like [Ipomoea nil]	-	-	-	-	GO:0031224//intrinsic component of membrane	-	GO:0007215//glutamate receptor signaling pathway;GO:0044765//single-organism transport
G15198	29.72	27.35	26.5	19.37	22.24	19.06	9.86	9.62	9.52	--	DUF3531 domain-containing protein [Cephalotus follicularis]	-	-	-	-	-	-	-
G15210	3.77	3.42	4.19	3.03	1.37	4.01	0.72	0.89	0.44	--	PREDICTED: uncharacterized protein LOC109161800 isoform X1 [Ipomoea nil]	-	-	-	-	-	-	-
G15212	4.55	5.59	4.67	4.22	2.93	2.61	1.93	1.23	1.41	--	DUF3531 domain-containing protein [Cephalotus follicularis]	-	-	-	-	-	-	-
G15260	11.68	17.17	16.6	17.55	13.21	13.27	6.59	7.21	6.64	polA	PREDICTED: DNA polymerase I-like, partial [Nicotiana tabacum]	-	-	-	-	-	GO:0004527//exonuclease activity	GO:0008152//metabolic process
G15288	0.44	0.72	0.7	1.2	1.05	0.72	1.25	1.19	1.8	--	PREDICTED: protein tesmin/TSO1-like CXC 5 isoform X4 [Ipomoea nil]	-	-	-	-	-	-	-
G15308	10.71	11.67	14.81	9.49	10.69	13.34	6.33	7.15	4.65	DDB1	PREDICTED: DNA damage-binding protein 1 [Ipomoea nil]	Genetic Information Processing;Genetic Information Processing	Folding, sorting and degradation;Replication and repair	ko04120//Ubiquitin mediated proteolysis;ko03420//Nucleotide excision repair	K10610;K10610	GO:0043231//intracellular membrane-bounded organelle	-	GO:0007602//phototransduction;GO:0032446//protein modification by small protein conjugation
G15318	16.59	15.21	18.2	9.82	11.96	10.63	8.08	5.35	5.39	--	PREDICTED: uncharacterized protein LOC109161850 isoform X1 [Ipomoea nil]	-	-	-	-	-	-	-
G15321	41.85	44.8	44.32	42.64	43.97	51.3	20.8	19.98	20.09	--	PREDICTED: uncharacterized GPI-anchored protein At1g61900 isoform X1 [Ipomoea nil]	-	-	-	-	-	-	-
G1533	35.13	34.59	33.37	26.07	28.07	26.29	13.01	16.74	18.21	babam2	PREDICTED: BRCA1-A complex subunit BRE [Ipomoea nil]	Genetic Information Processing	Replication and repair	ko03440//Homologous recombination	K12173	-	-	-
G15372	14.58	11.97	12.6	14.7	11.64	10.1	5.55	7.73	6.21	--	PREDICTED: uncharacterized protein LOC107407403 [Ziziphus jujuba]	-	-	-	-	-	-	-
G15377	35.23	29.91	30.99	26.22	24.24	26.27	12.99	16.27	14.75	SNRNP40	PREDICTED: U5 small nuclear ribonucleoprotein 40 kDa protein [Ipomoea nil]	Genetic Information Processing	Transcription	ko03040//Spliceosome	K12857	-	-	-
G15408	13.42	18.9	10.97	11.93	8.49	9.59	8.93	4.77	5.36	DBR	PREDICTED: 2-alkenal reductase (NADP(+)-dependent)-like [Ipomoea nil]	-	-	-	-	-	-	-
G15438	6.04	5.16	5.08	1.74	2.04	2.67	0.93	0.7	0.31	--	-	-	-	-	-	-	-	-
G15478	27.32	27.7	25.77	27.48	27.07	26.79	54.42	55.18	56.24	At3g16560	PREDICTED: probable protein phosphatase 2C 40 [Ipomoea nil]	-	-	-	-	-	-	-
G15501	16.04	16.75	16.82	12.86	11.75	12.25	6.92	7.57	7.57	cemA	PREDICTED: chloroplast envelope membrane protein [Ipomoea nil]	-	-	-	-	-	-	-
G15520	0.44	0	0	0.86	0	1.55	3.09	3.02	1.95	--	Activator of Hsp90 ATPase, N-terminal [Cynara cardunculus var. scolymus] [Cynara cardunculus]	-	-	-	-	-	-	-
G15526	21.42	20.42	19.23	16.06	16.22	16.43	9.31	11.85	8.63	--	-	-	-	-	-	-	-	-
G15532	3.72	5.22	5.22	1.58	3.03	4.39	1.49	2.62	2.12	SECA2	PREDICTED: protein translocase subunit SECA2, chloroplastic [Ipomoea nil]	Genetic Information Processing	Folding, sorting and degradation	ko03060//Protein export	K03070	-	GO:0032550//purine ribonucleoside binding	GO:0006886//intracellular protein transport
G15540	1.32	1.58	3.12	0.26	0	0.26	0	0	0.4	OSCBPW	PREDICTED: lupeol synthase-like [Ipomoea nil]	Metabolism;Metabolism	Global and overview maps;Metabolism of terpenoids and polyketides	ko01110//Biosynthesis of secondary metabolites;ko00909//Sesquiterpenoid and triterpenoid biosynthesis	K20659;K20659	-	-	-
G15567	12.01	10.32	13.93	9.4	8.64	11.67	3.84	5.25	3.3	At4g00740	PREDICTED: probable methyltransferase PMT13 [Ipomoea nil]	-	-	-	-	-	-	-
G15598	4.66	3.11	3.85	4.98	2.21	3.17	0.95	1.2	1.39	--	-	-	-	-	-	-	-	-
G15604	12.29	11.6	12.13	29.79	29.51	24.3	18.82	20.27	21.93	ADH1	PREDICTED: alcohol dehydrogenase 1-like [Ipomoea nil]	Metabolism;Metabolism;Metabolism;Metabolism;Metabolism;Metabolism	Global and overview maps;Global and overview maps;Carbohydrate metabolism;Lipid metabolism;Amino acid metabolism;Lipid metabolism	ko01100//Metabolic pathways;ko01110//Biosynthesis of secondary metabolites;ko00010//Glycolysis / Gluconeogenesis;ko00071//Fatty acid degradation;ko00350//Tyrosine metabolism;ko00592//alpha-Linolenic acid metabolism	K18857;K18857;K18857;K18857;K18857;K18857	-	GO:0003824//catalytic activity;GO:0043169//cation binding	GO:0044710//single-organism metabolic process
G15620	3.41	3.25	3.31	1.67	1.96	2.35	1.37	1.91	1.52	At1g77260	PREDICTED: probable methyltransferase PMT10 [Ipomoea nil]	-	-	-	-	-	-	GO:0008152//metabolic process
G15634	36.19	30.3	33.09	24.06	23.74	26.41	15.05	15.04	15.57	Os08g0127700	PREDICTED: pre-mRNA-splicing factor SLU7-like [Ipomoea nil]	Genetic Information Processing	Transcription	ko03040//Spliceosome	K12819	-	-	-
G15646	0.58	0.53	0.28	0.27	0.69	0.5	1.28	1.41	1.31	At4g27190	PREDICTED: disease resistance protein At4g27190-like [Ipomoea nil]	Organismal Systems	Environmental adaptation	ko04626//Plant-pathogen interaction	K13459	-	-	-
G15654	1.44	1.28	0.86	0.73	0	0.57	0	0	0	SKIP24	PREDICTED: F-box protein SKIP24 [Ipomoea nil]	-	-	-	-	-	-	GO:0032446//protein modification by small protein conjugation
G15666	2.89	2.62	3.88	2.17	2.39	1.72	1.55	0	0.3	RNR2A	PREDICTED: ribonucleoside-diphosphate reductase small chain A [Ipomoea nil]	Metabolism;Metabolism;Metabolism;Metabolism	Global and overview maps;Nucleotide metabolism;Nucleotide metabolism;Metabolism of other amino acids	ko01100//Metabolic pathways;ko00230//Purine metabolism;ko00240//Pyrimidine metabolism;ko00480//Glutathione metabolism	K10808;K10808;K10808;K10808	GO:0044444//cytoplasmic part	GO:0003824//catalytic activity	GO:0009132//nucleoside diphosphate metabolic process;GO:0009165//nucleotide biosynthetic process
G15673	10.98	10.16	11.9	6.67	7.95	11.28	5.61	5.86	4.03	LUL4	PREDICTED: probable E3 ubiquitin-protein ligase LUL4 [Ipomoea nil]	Genetic Information Processing	Folding, sorting and degradation	ko04120//Ubiquitin mediated proteolysis	K10604	-	-	-
G15693	5.81	4.72	4.75	5.41	3.63	3.61	2.02	2.31	1.49	--	PREDICTED: abscisic stress-ripening protein 2-like [Ipomoea nil]	-	-	-	-	-	-	-
G15694	2.32	2.45	2.7	2.22	1.54	1.23	0.5	0.98	0.55	At1g76760	PREDICTED: thioredoxin Y1, chloroplastic-like [Ipomoea nil]	-	-	-	-	-	GO:0003824//catalytic activity	GO:0009987//cellular process;GO:0044710//single-organism metabolic process;GO:0071704//organic substance metabolic process
G157	5.99	6.9	5.1	5.59	2.95	3.66	3.12	1.32	1.97	TATA	PREDICTED: sec-independent protein translocase protein TATA, chloroplastic-like [Nicotiana sylvestris]	Genetic Information Processing	Folding, sorting and degradation	ko03060//Protein export	K03116	-	-	-
G15708	40.14	36.02	41	28.09	27.94	23.76	16.74	12.66	12.06	NIK1	PREDICTED: protein NSP-INTERACTING KINASE 1-like [Ipomoea nil]	-	-	-	-	-	GO:0016301//kinase activity	GO:0008152//metabolic process
G15709	5.38	7.55	5.92	4.78	5.79	4.53	2.12	3.63	2.75	CG1	PREDICTED: zinc finger CCCH domain-containing protein 46 [Ipomoea nil]	Genetic Information Processing	Translation	ko03013//RNA transport	K14321	-	-	-
G15713	2.25	2.42	2.67	7.84	3.88	4.51	1.75	2.13	2.58	--	-	-	-	-	-	-	-	-
G15718	4.81	5.02	7.78	6.16	5.55	5.07	1.1	3.07	1.98	--	PREDICTED: probable leucine-rich repeat receptor-like protein kinase At1g35710 [Ipomoea nil]	-	-	-	-	-	-	-
G15719	6.86	6.09	6.46	6.54	4.95	5.19	2.82	2.79	2.28	--	PREDICTED: heparan-alpha-glucosaminide N-acetyltransferase-like isoform X1 [Ipomoea nil]	Metabolism;Metabolism	Global and overview maps;Glycan biosynthesis and metabolism	ko01100//Metabolic pathways;ko00531//Glycosaminoglycan degradation	K10532;K10532	-	-	-
G15720	3.02	3.55	4.12	8.18	7.8	8.08	3.78	5.63	4.57	PAT08	PREDICTED: protein S-acyltransferase 8-like [Ipomoea nil]	-	-	-	-	GO:0031224//intrinsic component of membrane	GO:0016409//palmitoyltransferase activity;GO:0043169//cation binding	GO:0044710//single-organism metabolic process
G15742	32	28.32	31.08	23.07	24.3	26.19	13.79	13.55	14.06	RH39	PREDICTED: DEAD-box ATP-dependent RNA helicase 39 isoform X2 [Ipomoea nil]	-	-	-	-	-	GO:0016787//hydrolase activity	-
G15762	0.18	0.4	0.74	0.39	0.33	0.39	0	0.06	0	LAC14	PREDICTED: laccase-14-like [Ipomoea nil]	-	-	-	-	-	-	-
G15768	10.8	8.46	8.05	6.54	6.49	5.1	3.84	5.31	3.59	--	PREDICTED: uncharacterized protein LOC109163829 isoform X1 [Ipomoea nil]	-	-	-	-	-	-	-
G15774	13.35	13.21	11.79	11.5	8.55	10.06	6.34	5.48	6.18	TPR1	PREDICTED: protein TOPLESS-like isoform X1 [Ipomoea nil]	-	-	-	-	-	-	-
G15813	24.96	22.41	25.68	20.84	22.8	20.61	9.32	10.28	9.75	RH39	PREDICTED: DEAD-box ATP-dependent RNA helicase 39 isoform X1 [Ipomoea nil]	-	-	-	-	-	GO:0017111//nucleoside-triphosphatase activity;GO:0032550//purine ribonucleoside binding	-
G15824	6.28	5.97	8.21	5.63	5.69	7.4	3.11	3.47	3.06	--	PREDICTED: VIN3-like protein 1 [Ipomoea nil]	-	-	-	-	-	-	-
G15875	10.46	13.18	17.39	23.5	20.42	22.69	32.47	32.96	36.46	GLU1	PREDICTED: endoglucanase 25-like [Ipomoea nil]	-	-	-	-	-	GO:0004553//hydrolase activity, hydrolyzing O-glycosyl compounds	GO:0030243//cellulose metabolic process
G15894	13.02	14.14	11.81	11.89	11.56	9.74	2.78	3.48	6.41	TGA3	PREDICTED: transcription factor TGA7-like isoform X1 [Ipomoea nil]	Environmental Information Processing	Signal transduction	ko04075//Plant hormone signal transduction	K14431	-	-	-
G15912	2.12	2.61	0.95	1.93	1.15	1.79	5.78	5.11	4.94	--	PREDICTED: probable glucan 1,3-beta-glucosidase A isoform X1 [Ipomoea nil]	-	-	-	-	-	-	-
G15918	18.67	12.54	18.52	18.32	17.37	19.01	7.96	7.59	8.44	SULTR1;3	PREDICTED: sulfate transporter 1.3-like isoform X1 [Ipomoea nil]	-	-	-	-	-	-	-
G15951	9.95	9.42	7.62	6.85	3.2	3.43	0.34	0.51	0.69	--	-	-	-	-	-	-	-	-
G15981	5.49	5.66	5.17	3.32	3.59	3.21	2.46	2.04	1.48	SC35	PREDICTED: serine/arginine-rich splicing factor SC35-like isoform X1 [Ipomoea nil]	Genetic Information Processing	Transcription	ko03040//Spliceosome	K12891	-	-	-
G15989	0	0	0	0.23	0.4	0.46	0.66	1.11	0.18	--	PREDICTED: blue copper protein-like [Ipomoea nil]	-	-	-	-	-	-	-
G16002	6.35	6.3	5.39	4.33	4.97	3.15	3.89	2.78	2.28	--	PREDICTED: sorting and assembly machinery component 50 homolog [Ipomoea nil]	-	-	-	-	-	-	-
G16007	10.28	11.35	10.51	6.23	12.78	14.2	21.87	31.94	28.5	At1g78280	PREDICTED: F-box protein At1g78280 isoform X2 [Ipomoea nil]	-	-	-	-	GO:0005737//cytoplasm	GO:0016301//kinase activity	GO:0006950//response to stress;GO:0043170//macromolecule metabolic process;GO:0044237//cellular metabolic process
G16044	6.17	6.91	6.93	8.3	4.37	5.57	2.54	2.96	2.73	ADS3	PREDICTED: palmitoyl-monogalactosyldiacylglycerol delta-7 desaturase, chloroplastic-like [Ipomoea nil]	-	-	-	-	-	-	-
G16050	16.93	13.74	18.18	16.05	15.35	13	6.6	6.09	8.59	At5g53940	PREDICTED: protein yippee-like At5g53940 isoform X1 [Ipomoea nil]	-	-	-	-	-	-	-
G16064	0.62	0.96	1.66	3.11	3	1.78	4.9	2.72	2.44	--	PREDICTED: immediate early response 3-interacting protein 1-like [Sesamum indicum]	-	-	-	-	-	-	-
G16073	5.76	4.98	5.79	2.77	2.93	4.12	2.25	1.29	3.38	Brpf1	PREDICTED: protein Jade-1 [Ipomoea nil]	-	-	-	-	-	-	-
G16077	1.07	0.93	0.48	1.35	1.55	1.35	2.12	2.51	3.3	SEC23	PREDICTED: protein transport protein SEC23 [Ipomoea nil]	Genetic Information Processing	Folding, sorting and degradation	ko04141//Protein processing in endoplasmic reticulum	K14006	-	-	-
G1608	5.88	6.71	6.18	5.26	6.14	6.75	2.3	3.57	3.09	--	PPR domain-containing protein/PPR_1 domain-containing protein/PPR_2 domain-containing protein [Cephalotus follicularis]	-	-	-	-	-	-	-
G16149	10.55	7.54	8.01	3.87	5.17	3.19	2.95	4.2	5.18	--	PREDICTED: nifU-like protein 3, chloroplastic [Nicotiana tomentosiformis]	-	-	-	-	-	-	-
G16183	14.78	15.37	16.6	10.15	14.37	15.66	7.86	7.35	7.42	--	PREDICTED: F-box/FBD/LRR-repeat protein At1g13570-like isoform X2 [Ipomoea nil]	-	-	-	-	-	-	-
G16192	6.73	7.76	6.41	6.16	6.61	6.6	2.77	3.92	3.5	At1g80640	PREDICTED: probable receptor-like protein kinase At1g80640 [Ipomoea nil]	-	-	-	-	-	-	-
G16214	27.56	23.53	23.66	20.56	22.22	17.13	10.75	11.46	10.49	SKL2	PREDICTED: probable inactive shikimate kinase like 2, chloroplastic [Ipomoea nil]	-	-	-	-	-	-	-
G16237	5.54	3.65	3.47	3.3	2.97	2.53	1.82	0.75	0.99	--	PREDICTED: baculoviral IAP repeat-containing protein 7-B-like isoform X2 [Ipomoea nil]	-	-	-	-	-	-	-
G1625	11.32	11.32	12.33	10.32	11.45	12.28	6.33	4.27	3.79	--	PREDICTED: DNA-3-methyladenine glycosylase 1 isoform X1 [Ipomoea nil]	Genetic Information Processing	Replication and repair	ko03410//Base excision repair	K01247	-	GO:0043733//DNA-3-methylbase glycosylase activity	GO:0006281//DNA repair
G16258	1.9	2.05	1.81	1.43	1.23	0.89	0.17	0.52	0.49	PREP2	PREDICTED: presequence protease 1, chloroplastic/mitochondrial-like [Ipomoea nil]	-	-	-	-	-	GO:0016787//hydrolase activity;GO:0043169//cation binding	GO:0019538//protein metabolic process
G16261	1.6	1.97	2.04	1.34	1.44	1.37	0.54	0.72	0.97	CXP;2-3	PREDICTED: serine carboxypeptidase-like 26 [Nicotiana tabacum]	-	-	-	-	-	-	-
G16263	3.48	3.08	4.13	4.39	5.6	5.55	8.11	7.44	6.51	--	PREDICTED: mitogen-activated protein kinase kinase kinase YODA-like [Ipomoea nil]	-	-	-	-	-	-	-
G16268	0.98	1.22	0.35	0.53	0.61	0.59	1.78	2.8	1.46	OsI_38237	PREDICTED: CASP-like protein 5C1 [Ipomoea nil]	-	-	-	-	GO:0031224//intrinsic component of membrane	-	-
G16302	4.3	3.66	4.59	6.61	8.16	6.74	10.25	12.72	11.72	UGT94E5	PREDICTED: beta-D-glucosyl crocetin beta-1,6-glucosyltransferase-like [Ipomoea nil]	Metabolism	Global and overview maps	ko01110//Biosynthesis of secondary metabolites	K21354	-	-	-
G16317	4.34	3.07	5.18	4.63	4.13	6.67	0.69	1.18	1.53	--	PREDICTED: F-box/FBD/LRR-repeat protein At1g13570-like [Ipomoea nil]	-	-	-	-	-	-	-
G16321	0.82	0.81	0.73	1.91	1.49	0.77	3.82	4.42	2.88	UGT94E5	PREDICTED: beta-D-glucosyl crocetin beta-1,6-glucosyltransferase-like [Ipomoea nil]	Metabolism	Global and overview maps	ko01110//Biosynthesis of secondary metabolites	K21354	-	-	-
G1635	28.94	24.47	27.02	18.87	18.55	19.43	14.26	11.05	11.67	SKP1A	PREDICTED: SKP1-like protein 1B [Ipomoea nil]	Genetic Information Processing;Genetic Information Processing	Folding, sorting and degradation;Folding, sorting and degradation	ko04141//Protein processing in endoplasmic reticulum;ko04120//Ubiquitin mediated proteolysis	K03094;K03094	-	-	-
G16365	0.95	0.68	0	2.01	2.77	1.99	5.76	3	6.04	LPPD	PREDICTED: lipid phosphate phosphatase delta-like [Ipomoea nil]	-	-	-	-	-	GO:0003824//catalytic activity	-
G16366	11.77	14.87	11.88	13.97	15.19	14.52	31.08	33.02	33.16	LPPD	PREDICTED: lipid phosphate phosphatase delta-like [Ipomoea nil]	-	-	-	-	-	-	-
G1639	21.61	28.9	26.58	33.09	38.38	37.23	58.51	70.65	71.72	At2g16250	PREDICTED: probable LRR receptor-like serine/threonine-protein kinase At2g16250 [Ipomoea nil]	-	-	-	-	-	-	-
G16402	22.96	21.53	23.13	19.48	20.76	19.37	9.32	9.37	9.05	SUFE1	PREDICTED: sufE-like protein 1, chloroplastic/mitochondrial [Ipomoea nil]	-	-	-	-	-	-	-
G16419	20.66	17.14	19.22	22.83	28.49	22.82	35.49	41.46	37.45	CAM-1	Calmodulin-related protein, partial [Anthurium amnicola]	Organismal Systems;Environmental Information Processing;Environmental Information Processing	Environmental adaptation;Signal transduction;Signal transduction	ko04626//Plant-pathogen interaction;ko04016//MAPK signaling pathway - plant;ko04070//Phosphatidylinositol signaling system	K02183;K02183;K02183	-	-	-
G16420	10.47	11.49	10.72	7.73	9.2	7.32	4.47	5.81	5.7	--	PREDICTED: uncharacterized hydrolase YugF-like isoform X1 [Nicotiana tabacum]	-	-	-	-	-	-	-
G16426	0.75	1.85	1.02	1.7	1.34	1.45	3.3	2.04	3.27	BGLU40	PREDICTED: beta-glucosidase 40-like [Ipomoea nil]	Metabolism;Metabolism;Metabolism;Metabolism;Metabolism	Global and overview maps;Global and overview maps;Biosynthesis of other secondary metabolites;Carbohydrate metabolism;Metabolism of other amino acids	ko01100//Metabolic pathways;ko01110//Biosynthesis of secondary metabolites;ko00940//Phenylpropanoid biosynthesis;ko00500//Starch and sucrose metabolism;ko00460//Cyanoamino acid metabolism	K01188;K01188;K01188;K01188;K01188	-	GO:0015926//glucosidase activity	GO:0044238//primary metabolic process
G16427	4.66	5.96	7.34	4.44	5.69	5.24	3.14	1.98	1.91	FSH2	PREDICTED: esterase CG5412-like [Ipomoea nil]	Organismal Systems;Environmental Information Processing;Environmental Information Processing	Environmental adaptation;Signal transduction;Signal transduction	ko04626//Plant-pathogen interaction;ko04016//MAPK signaling pathway - plant;ko04070//Phosphatidylinositol signaling system	K02183;K02183;K02183	-	-	-
G16429	4.23	3.65	4.03	2.16	1.52	1.87	0.86	1.68	1	--	PREDICTED: LEAF RUST 10 DISEASE-RESISTANCE LOCUS RECEPTOR-LIKE PROTEIN KINASE-like 2.7 isoform X1 [Ipomoea nil]	-	-	-	-	-	-	-
G16433	29.2	29.09	32.99	29.17	26.12	26.31	14.31	16.41	14.82	HCAR	PREDICTED: 7-hydroxymethyl chlorophyll a reductase, chloroplastic isoform X2 [Ipomoea nil]	Metabolism;Metabolism;Metabolism	Global and overview maps;Global and overview maps;Metabolism of cofactors and vitamins	ko01100//Metabolic pathways;ko01110//Biosynthesis of secondary metabolites;ko00860//Porphyrin and chlorophyll metabolism	K18010;K18010;K18010	GO:0009536//plastid	GO:0043169//cation binding;GO:0051540//metal cluster binding;GO:0052592//oxidoreductase activity, acting on CH or CH2 groups, with an iron-sulfur protein as acceptor	GO:0015994//chlorophyll metabolic process;GO:0044710//single-organism metabolic process
G16443	10.52	12.76	10.81	10.47	13.82	15.34	23.87	31.51	29.91	PDR1	PREDICTED: pleiotropic drug resistance protein 1-like [Ipomoea nil]	-	-	-	-	-	-	-
G16458	7.33	7.29	7.63	4.83	5.8	6.5	3.26	2.27	3.06	--	PREDICTED: uncharacterized protein LOC109161850 isoform X1 [Ipomoea nil]	-	-	-	-	-	-	-
G1646	2.95	1.79	2.28	1.66	1.76	1.62	0.83	0.42	0.82	BBD2	PREDICTED: bifunctional nuclease 2-like isoform X2 [Ipomoea nil]	-	-	-	-	-	-	-
G16460	12.83	15	18.27	13.12	9.48	13.35	6.3	6.9	9.3	--	PREDICTED: uncharacterized protein LOC109161850 isoform X2 [Ipomoea nil]	-	-	-	-	-	-	-
G16499	16.71	16.5	17.53	12.58	10.57	12.38	8.26	7.84	7.97	FTA	PREDICTED: protein farnesyltransferase/geranylgeranyltransferase type-1 subunit alpha [Ipomoea nil]	Metabolism	Metabolism of terpenoids and polyketides	ko00900//Terpenoid backbone biosynthesis	K05955	GO:0044444//cytoplasmic part	GO:0004661//protein geranylgeranyltransferase activity;GO:0046983//protein dimerization activity	GO:0006950//response to stress;GO:0009787//regulation of abscisic acid-activated signaling pathway;GO:0018342//protein prenylation;GO:0022604//regulation of cell morphogenesis;GO:0048507//meristem development
G16514	13.03	14.28	11.27	10.99	10.39	11.28	4.45	5.78	4.88	XK2	PREDICTED: xylulose kinase-like [Ipomoea nil]	Metabolism;Metabolism	Global and overview maps;Carbohydrate metabolism	ko01100//Metabolic pathways;ko00040//Pentose and glucuronate interconversions	K00854;K00854	-	-	-
G16556	0.76	0.5	0.17	0.84	2.07	1.92	1.18	2.07	1.98	--	PREDICTED: peamaclein-like [Ipomoea nil]	-	-	-	-	-	-	-
G16563	5.16	5.82	4.62	6.66	5.95	5.55	1.57	2.85	1.96	CYP81E8	PREDICTED: cytochrome P450 81E8-like isoform X1 [Ipomoea nil]	Metabolism	Global and overview maps	ko01100//Metabolic pathways	K00512	-	-	-
G16568	13.44	13.09	12.38	6.62	8.07	7.18	7.07	6.39	5.59	At3g16150	PREDICTED: probable isoaspartyl peptidase/L-asparaginase 2 [Ipomoea nil]	-	-	-	-	-	GO:0003824//catalytic activity	-
G16576	21.49	22.13	29.52	17.24	13.84	15.55	11.61	9.16	8.95	BRG3	PREDICTED: probable BOI-related E3 ubiquitin-protein ligase 2 [Ipomoea nil]	-	-	-	-	-	GO:0046914//transition metal ion binding	GO:0007165//signal transduction;GO:0009648//photoperiodism
G16582	2.51	2.45	3.06	2.62	1.34	2.38	0.85	1.25	1.08	ARPC5A	PREDICTED: actin-related protein 2/3 complex subunit 5A [Ipomoea nil]	Cellular Processes	Transport and catabolism	ko04144//Endocytosis	K05754	GO:0005856//cytoskeleton;GO:0043234//protein complex	-	GO:0045010//actin nucleation
G16586	30.3	21.5	29.93	21.22	23.31	22.61	11.83	10.55	14.77	At5g63670	PREDICTED: transcription elongation factor SPT4 homolog 2-like [Ipomoea nil]	-	-	-	-	-	-	-
G16596	5	4.78	3.57	1.8	2.44	2.19	1.08	1.34	1.29	--	PREDICTED: uncharacterized protein LOC109170150 [Ipomoea nil]	-	-	-	-	-	-	-
G16601	3.77	3.44	4.24	2.68	4.36	2.54	1.3	1.52	0.98	--	-	-	-	-	-	-	-	-
G16616	33.12	60.38	74.23	26.21	24.24	28.82	17.18	23.74	30.35	CRK25	PREDICTED: cysteine-rich receptor-like protein kinase 10 [Ipomoea nil]	-	-	-	-	-	-	-
G16629	27.27	24.92	21.31	17.13	16.78	18.28	8.05	8.2	8.36	--	PREDICTED: early nodulin-like protein 1 [Ipomoea nil]	-	-	-	-	-	-	-
G16669	3.92	2.56	1.64	2.94	3.51	4.29	8.69	9.12	8.79	--	PREDICTED: protein COBRA-like isoform X2 [Ipomoea nil]	-	-	-	-	-	-	-
G16680	16.78	18.18	16.01	8.28	7.27	8.87	12.31	8.39	9.66	At5g06050	PREDICTED: probable methyltransferase PMT10 [Ipomoea nil]	-	-	-	-	-	-	-
G16688	15.95	17.5	15.61	16.83	19.18	17.93	30.54	32.86	36.98	At1g78280	PREDICTED: F-box protein At1g78280 isoform X1 [Ipomoea nil]	-	-	-	-	-	-	-
G1669	2.47	2.84	1.66	0.12	0.1	0.72	0.5	0.57	0.37	At5g42610	PREDICTED: calcium uniporter protein 4, mitochondrial [Ipomoea nil]	-	-	-	-	-	-	-
G16710	14.62	14.86	12.82	11.76	11.78	9.17	6.85	3.43	4.98	WHY2	PREDICTED: single-stranded DNA-bindig protein WHY2, mitochondrial [Ipomoea nil]	-	-	-	-	-	-	-
G16750	8.9	11.02	12.24	6.25	3.46	3.39	3.36	6.37	2.63	At3g16150	PREDICTED: probable isoaspartyl peptidase/L-asparaginase 2 [Ipomoea nil]	-	-	-	-	-	GO:0003824//catalytic activity	-
G16755	5.74	6.93	8.24	5.47	5	3.54	3.04	2.13	2.36	--	PREDICTED: protein DCL, chloroplastic-like [Ipomoea nil]	-	-	-	-	-	-	-
G16768	9.01	6.21	6.26	3.32	2.59	5.27	1.79	1.6	1.62	--	PREDICTED: probable BOI-related E3 ubiquitin-protein ligase 2 [Ipomoea nil]	-	-	-	-	-	GO:0046914//transition metal ion binding	GO:0007165//signal transduction;GO:0009648//photoperiodism
G16770	6.45	6.1	2.61	3.42	4	3.08	2.63	2.04	1.63	CYP81F1	PREDICTED: cytochrome P450 81E8-like isoform X2 [Ipomoea nil]	Metabolism	Global and overview maps	ko01100//Metabolic pathways	K00512	-	GO:0016491//oxidoreductase activity;GO:0046872//metal ion binding	-
G16787	11.12	12.54	10.99	8.65	8.26	8.9	4.42	3.18	4.15	--	PREDICTED: uncharacterized protein LOC109170659 [Ipomoea nil]	-	-	-	-	-	-	-
G16792	4.57	4.67	3.7	2.49	3.36	3.36	1.8	2.46	1.26	CYCA3-4	G2/mitotic-specific cyclin C13-1-like [Nicotiana tabacum]	-	-	-	-	-	-	-
G16805	8.58	8.12	6.66	4.04	5.23	4.6	3.27	2.89	3.17	--	PREDICTED: uncharacterized protein LOC109169665 [Ipomoea nil]	-	-	-	-	-	-	-
G16820	5.78	6.3	7.78	2.17	6.11	3.35	2.27	2.36	2.89	IPK1	PREDICTED: inositol-pentakisphosphate 2-kinase-like [Ipomoea nil]	Metabolism;Environmental Information Processing;Metabolism	Global and overview maps;Signal transduction;Carbohydrate metabolism	ko01100//Metabolic pathways;ko04070//Phosphatidylinositol signaling system;ko00562//Inositol phosphate metabolism	K10572;K10572;K10572	-	-	-
G16821	8.86	8.01	8.74	8.18	5.66	5.33	2.77	2.52	3.02	--	PREDICTED: uncharacterized protein LOC109170184 isoform X2 [Ipomoea nil]	-	-	-	-	-	-	-
G16831	29.14	36.8	35.39	26.86	31.38	25.57	15.21	14.54	17.46	--	PREDICTED: dipeptidyl-peptidase 5-like [Nicotiana attenuata]	-	-	-	-	GO:0009536//plastid	GO:0070011//peptidase activity, acting on L-amino acid peptides	GO:0006498//N-terminal protein lipidation
G16835	2.88	5.27	1.91	2.72	2.5	1.72	0.79	0.13	1.08	--	PREDICTED: uncharacterized protein LOC109170143 isoform X1 [Ipomoea nil]	-	-	-	-	-	-	-
G16841	21.72	20.8	21.58	22.98	21.96	21.83	9.09	11	9.1	--	Dipeptidyl peptidase family member 6 [Morus notabilis]	-	-	-	-	GO:0009536//plastid	GO:0070011//peptidase activity, acting on L-amino acid peptides	GO:0006498//N-terminal protein lipidation
G16849	0	0	0	0	0	0	2.45	1.24	0.3	HSP90	PREDICTED: endoplasmin homolog [Ipomoea nil]	Organismal Systems;Genetic Information Processing	Environmental adaptation;Folding, sorting and degradation	ko04626//Plant-pathogen interaction;ko04141//Protein processing in endoplasmic reticulum	K09487;K09487	-	-	-
G16861	15.8	11.58	11.09	9.18	16.43	12.82	6.33	5.54	4.19	PARP2-A	PREDICTED: poly [ADP-ribose] polymerase 2 [Ipomoea nil]	Genetic Information Processing	Replication and repair	ko03410//Base excision repair	K10798	-	-	-
G16865	1.44	2.64	3.54	3.9	2.2	2.34	5.04	4.63	8.54	INVB	PREDICTED: probable alkaline/neutral invertase B [Ipomoea nil]	-	-	-	-	-	-	-
G16874	5.47	6.62	8.04	6.66	4.68	7.85	16.94	21.08	17.03	--	PREDICTED: uncharacterized protein LOC109170635 [Ipomoea nil]	-	-	-	-	-	-	-
G16897	32.51	34.53	34.54	35.9	37.43	37.23	15.76	16.42	15.93	AMSH3	PREDICTED: AMSH-like ubiquitin thioesterase 3 isoform X3 [Ipomoea nil]	Cellular Processes	Transport and catabolism	ko04144//Endocytosis	K11866	-	-	-
G16927	23.32	22.7	22.87	18.98	17.72	17.06	9.99	7.55	8.14	--	Histone deacetylase complex subunit SAP30/SAP30-like protein [Corchorus olitorius]	-	-	-	-	-	-	-
G16929	3.6	5.17	5.69	4.7	3.16	4.23	16.37	15.71	13.43	--	PREDICTED: uncharacterized protein LOC109170635 [Ipomoea nil]	-	-	-	-	-	-	-
G16942	106.91	103.14	113.76	54.7	53.97	46.96	93.68	85.41	88.87	LBD37	PREDICTED: LOB domain-containing protein 37-like [Ipomoea nil]	-	-	-	-	-	-	-
G16970	34.77	26.26	28.7	21.68	17.53	17.79	12.71	15.13	16.33	At5g22620	PREDICTED: probable 2-carboxy-D-arabinitol-1-phosphatase [Ipomoea nil]	-	-	-	-	-	-	-
G16973	33.76	30.46	34.48	29.75	29.58	34.79	15.69	15.03	15.18	--	PREDICTED: spidroin-1-like isoform X1 [Ipomoea nil]	-	-	-	-	-	-	-
G16988	15.72	15.01	14.24	10.57	8.98	12.16	7.42	8.23	6.74	GID8	PREDICTED: glucose-induced degradation protein 8 homolog [Ipomoea nil]	-	-	-	-	-	-	-
G1703	0.4	2.56	1.39	0	0	0.79	0	0.35	0	PSAF	PREDICTED: photosystem I reaction center subunit III, chloroplastic [Ipomoea nil]	Metabolism;Metabolism	Global and overview maps;Energy metabolism	ko01100//Metabolic pathways;ko00195//Photosynthesis	K02694;K02694	-	-	-
G17049	3.5	4.83	4.83	2.43	2.52	2.54	1.5	2.38	1.75	PAO4	PREDICTED: probable polyamine oxidase 4 isoform X1 [Ipomoea nil]	Metabolism;Metabolism	Amino acid metabolism;Metabolism of other amino acids	ko00330//Arginine and proline metabolism;ko00410//beta-Alanine metabolism	K17839;K17839	-	-	-
G1706	25.66	25.82	21.18	26.56	20.16	19.51	11.78	12.31	10.26	hflX	PREDICTED: GTPase HflX isoform X1 [Citrus sinensis]	-	-	-	-	-	-	-
G1708	11.73	6.94	9.44	8.65	6.63	11.16	3.63	4.15	4.75	At2g41710	PREDICTED: AP2-like ethylene-responsive transcription factor At2g41710 isoform X4 [Ipomoea nil]	-	-	-	-	-	-	-
G17091	4.12	4.17	4.18	2.26	3.14	3.14	1.73	1.68	1.97	--	PREDICTED: conserved oligomeric Golgi complex subunit 2 [Ipomoea nil]	-	-	-	-	-	-	-
G17107	25.06	25.82	28.23	16.73	20.65	15.94	8.84	13.6	10.21	--	PREDICTED: uncharacterized protein LOC109153087 [Ipomoea nil]	-	-	-	-	-	-	-
G17109	7.74	6.24	6.96	8.89	8.61	6.84	16.92	15.26	14.18	HMGS	PREDICTED: hydroxymethylglutaryl-CoA synthase-like [Ipomoea nil]	Metabolism;Metabolism;Metabolism;Metabolism;Metabolism;Metabolism	Global and overview maps;Global and overview maps;Amino acid metabolism;Metabolism of terpenoids and polyketides;Carbohydrate metabolism;Lipid metabolism	ko01100//Metabolic pathways;ko01110//Biosynthesis of secondary metabolites;ko00280//Valine, leucine and isoleucine degradation;ko00900//Terpenoid backbone biosynthesis;ko00650//Butanoate metabolism;ko00072//Synthesis and degradation of ketone bodies	K01641;K01641;K01641;K01641;K01641;K01641	-	-	-
G17114	4.08	5.28	5.53	7.34	7.08	7.12	10.63	11.57	10.41	HMGS	PREDICTED: hydroxymethylglutaryl-CoA synthase-like [Ipomoea nil]	Metabolism;Metabolism;Metabolism;Metabolism;Metabolism;Metabolism	Global and overview maps;Global and overview maps;Amino acid metabolism;Metabolism of terpenoids and polyketides;Carbohydrate metabolism;Lipid metabolism	ko01100//Metabolic pathways;ko01110//Biosynthesis of secondary metabolites;ko00280//Valine, leucine and isoleucine degradation;ko00900//Terpenoid backbone biosynthesis;ko00650//Butanoate metabolism;ko00072//Synthesis and degradation of ketone bodies	K01641;K01641;K01641;K01641;K01641;K01641	-	GO:0046912//transferase activity, transferring acyl groups, acyl groups converted into alkyl on transfer	GO:0006720//isoprenoid metabolic process
G17166	4.65	4.57	9.62	3.86	2.96	2.29	2.25	2.4	1.44	--	BnaC08g10890D [Brassica napus]	-	-	-	-	-	-	-
G17169	14.34	20.33	17.8	19.09	19.08	16.55	7.56	10.92	7.5	--	PREDICTED: uncharacterized protein LOC109152946 [Ipomoea nil]	-	-	-	-	-	-	-
G17199	4.88	6.63	3.75	5.76	4.68	4.07	1.69	1.61	2.16	--	PREDICTED: uncharacterized protein LOC109153063 [Ipomoea nil]	-	-	-	-	-	-	-
G17218	3.54	2.19	2.76	0.54	0.62	0.63	0.47	1.28	0.69	--	-	-	-	-	-	-	-	-
G1723	0	0	0	2.77	1.18	3.76	11.06	14.12	8.97	ACS1	PREDICTED: 1-aminocyclopropane-1-carboxylate synthase-like [Ipomoea nil]	Metabolism;Metabolism;Environmental Information Processing;Metabolism	Global and overview maps;Global and overview maps;Signal transduction;Amino acid metabolism	ko01100//Metabolic pathways;ko01110//Biosynthesis of secondary metabolites;ko04016//MAPK signaling pathway - plant;ko00270//Cysteine and methionine metabolism	K20772;K20772;K20772;K20772	-	-	-
G17234	11.23	10.55	11.73	7.16	8.14	9.61	3.61	6.7	5.66	RNF14	PREDICTED: E3 ubiquitin-protein ligase RNF14 isoform X3 [Ipomoea nil]	-	-	-	-	-	-	-
G17236	6.07	6.49	5.81	6.29	4.25	4.26	2.68	2.31	1.97	ROC3	PREDICTED: homeobox-leucine zipper protein ROC3 [Ipomoea nil]	-	-	-	-	-	-	-
G17262	0.78	2.04	0	2.97	0.85	2.23	2.34	2.97	3.06	SD113	PREDICTED: G-type lectin S-receptor-like serine/threonine-protein kinase At1g67520 isoform X1 [Ipomoea nil]	-	-	-	-	-	GO:0016301//kinase activity	-
G17273	6.17	6.31	5.07	8.83	10.26	8.48	13.72	15.29	12.87	At1g11330	PREDICTED: G-type lectin S-receptor-like serine/threonine-protein kinase At1g67520 isoform X2 [Ipomoea nil]	-	-	-	-	-	GO:0004672//protein kinase activity	GO:0006468//protein phosphorylation
G17278	17.53	14.71	16.69	10.05	12.55	11.3	7.81	6.65	6.58	--	PREDICTED: uncharacterized protein LOC109152641 isoform X1 [Ipomoea nil]	-	-	-	-	-	-	-
G1730	2.89	3.43	2.12	2.63	2.3	3.36	7.58	7.3	5.88	QS	PREDICTED: quinolinate synthase, chloroplastic [Ipomoea nil]	Metabolism;Metabolism	Global and overview maps;Metabolism of cofactors and vitamins	ko01100//Metabolic pathways;ko00760//Nicotinate and nicotinamide metabolism	K03517;K03517	-	-	-
G17319	12.15	12.93	13.74	11.36	11.44	11.82	25.76	26.52	27.98	CCD4	PREDICTED: probable carotenoid cleavage dioxygenase 4, chloroplastic [Ipomoea nil]	Metabolism;Metabolism;Metabolism	Global and overview maps;Global and overview maps;Metabolism of terpenoids and polyketides	ko01100//Metabolic pathways;ko01110//Biosynthesis of secondary metabolites;ko00906//Carotenoid biosynthesis	K09840;K09840;K09840	-	-	-
G1732	0.11	0	0	0.44	1.04	1.12	0.16	1.05	1.51	--	PREDICTED: uncharacterized protein LOC109149534 [Ipomoea nil]	-	-	-	-	-	-	-
G17331	21.33	24.63	23.27	16.14	14.67	17.73	12.34	10.95	10.76	--	PREDICTED: uncharacterized protein LOC109156445 isoform X2 [Ipomoea nil]	-	-	-	-	-	-	-
G17340	0	0	0	3.1	3.88	0.52	3.4	0	0	SAP7	PREDICTED: zinc finger A20 and AN1 domain-containing stress-associated protein 7-like [Ipomoea nil]	-	-	-	-	-	-	-
G17356	1.06	0.3	0.31	0.58	0.97	0.57	2.37	1.85	1.68	ZPR1	PREDICTED: protein LITTLE ZIPPER 2-like [Ipomoea nil]	-	-	-	-	-	-	-
G17358	3.11	5.65	4.22	3.23	2.11	1.65	0	0.57	1.53	--	PREDICTED: pectin acetylesterase 8-like [Ipomoea nil]	-	-	-	-	-	-	-
G1736	4.74	5.31	4.93	4.49	4.23	5.02	2.34	2.41	2.36	RPP8L3	PREDICTED: putative late blight resistance protein homolog R1B-14 [Ipomoea nil]	-	-	-	-	-	-	-
G17378	2.4	3.45	3.54	1.07	1.9	0.69	0.18	0.56	0.32	FD	PREDICTED: bZIP transcription factor 27-like [Ipomoea nil]	-	-	-	-	-	-	-
G17392	11.63	10.89	11.78	9.75	9.78	9.98	5.4	4.43	4.88	At1g31830	PREDICTED: probable polyamine transporter At1g31830 isoform X1 [Ipomoea nil]	-	-	-	-	-	-	-
G17397	11.64	13.93	15.35	10.88	7.2	9.93	3.33	6.62	5.97	--	PREDICTED: ATP-dependent Clp protease proteolytic subunit-related protein 4, chloroplastic [Ipomoea nil]	-	-	-	-	-	-	-
G17414	10.36	11.47	9.62	5.89	5.08	7.8	6.74	3.06	4.77	ABCG14	PREDICTED: ABC transporter G family member 14-like [Ipomoea nil]	-	-	-	-	-	-	-
G17431	5.83	6.25	4.8	2.76	3.99	3.31	1.51	2.39	3.14	ABCG14	PREDICTED: ABC transporter G family member 14-like [Ipomoea nil]	-	-	-	-	-	-	-
G17443	6.41	7.55	6.49	7.18	6.19	8.35	3.27	3.73	3.17	UTR5B	PREDICTED: UDP-galactose/UDP-glucose transporter 5B-like isoform X1 [Ipomoea nil]	-	-	-	-	-	-	-
G1745	6.97	5.7	8.37	3.98	2.33	3.75	2.13	2.19	3.12	--	PREDICTED: haloacid dehalogenase-like hydrolase domain-containing protein At3g48420 [Ipomoea nil]	-	-	-	-	-	-	-
G17457	0.19	1	0.89	1.8	1.23	1.57	2.4	2.02	1.11	Os09g0533400	ATP-dependent Lon protease [Ipomoea nil]	-	-	-	-	-	-	-
G17463	4.64	4.95	4.7	4.09	1.68	2.8	1.09	1.62	1.4	--	PREDICTED: E3 ubiquitin-protein ligase RNF14-like isoform X1 [Nicotiana tabacum]	-	-	-	-	-	-	-
G1751	0.86	0.98	1.01	0.41	0.58	0.68	0	0	0.1	--	PREDICTED: nodulation protein H [Prunus mume]	-	-	-	-	-	GO:0003824//catalytic activity	-
G17511	23.47	24.21	24.89	20.53	20.25	21.51	57.79	60.55	65.46	CCD4	PREDICTED: probable carotenoid cleavage dioxygenase 4, chloroplastic [Ipomoea nil]	Metabolism;Metabolism;Metabolism	Global and overview maps;Global and overview maps;Metabolism of terpenoids and polyketides	ko01100//Metabolic pathways;ko01110//Biosynthesis of secondary metabolites;ko00906//Carotenoid biosynthesis	K09840;K09840;K09840	-	-	GO:0044710//single-organism metabolic process
G17528	6.68	5.53	5.71	3.56	4.91	4.62	1.85	1.92	3.66	ABCG14	PREDICTED: ABC transporter G family member 14-like [Ipomoea nil]	-	-	-	-	-	-	-
G17561	23.69	20.08	24.28	20.31	16.2	13.51	6.23	5.25	5.97	PAP1	purple acid phosphatase precursor [Ipomoea batatas]	-	-	-	-	-	-	-
G17586	10.81	8.3	11.94	4.25	6.55	7.39	0.94	2.5	3.11	CBSDUF7	PREDICTED: DUF21 domain-containing protein At1g47330-like isoform X2 [Ipomoea nil]	-	-	-	-	-	-	-
G17613	102.07	91.7	97.56	74.09	72.22	74.94	41.02	46.23	45.63	At1g01500	Erythronate-4-phosphate dehydrogenase family protein isoform 1 [Theobroma cacao]	-	-	-	-	-	-	-
G17617	5.09	4.86	4.3	5.01	4.37	2.75	1.88	1.79	1.61	fam206a	PREDICTED: protein Simiate isoform X1 [Ipomoea nil]	-	-	-	-	-	-	-
G17633	0.25	0.59	0.33	0.36	0.3	0.51	1.71	1.37	1.33	CYP73A12	PREDICTED: cytochrome P450 CYP73A100-like [Ipomoea nil]	Metabolism;Metabolism;Metabolism;Metabolism;Metabolism;Metabolism;Metabolism	Global and overview maps;Global and overview maps;Biosynthesis of other secondary metabolites;Amino acid metabolism;Metabolism of cofactors and vitamins;Biosynthesis of other secondary metabolites;Biosynthesis of other secondary metabolites	ko01100//Metabolic pathways;ko01110//Biosynthesis of secondary metabolites;ko00940//Phenylpropanoid biosynthesis;ko00360//Phenylalanine metabolism;ko00130//Ubiquinone and other terpenoid-quinone biosynthesis;ko00941//Flavonoid biosynthesis;ko00945//Stilbenoid, diarylheptanoid and gingerol biosynthesis	K00487;K00487;K00487;K00487;K00487;K00487;K00487	-	GO:0016709//oxidoreductase activity, acting on paired donors, with incorporation or reduction of molecular oxygen, NAD(P)H as one donor, and incorporation of one atom of oxygen;GO:0046906//tetrapyrrole binding;GO:0046914//transition metal ion binding	GO:0044710//single-organism metabolic process
G17661	8.54	9.77	9.29	10.85	10.15	8.57	2.35	3.57	2.58	BLH2	PREDICTED: BEL1-like homeodomain protein 2 isoform X2 [Ipomoea nil]	-	-	-	-	-	-	-
G17678	1.66	1.8	2.09	0.63	0.96	1.54	0.69	0.84	0.62	CNR13	PREDICTED: cell number regulator 13-like [Ipomoea nil]	-	-	-	-	-	-	-
G17705	8.7	6.5	6.25	5.75	3.74	3.75	2.57	1.79	2.75	--	PREDICTED: miraculin-like [Ipomoea nil]	-	-	-	-	-	-	-
G1772	15.65	14.97	12.05	9.09	7.18	8.52	4.11	5.75	4.05	--	Histone deacetylase complex subunit SAP30/SAP30-like protein [Corchorus capsularis]	-	-	-	-	-	-	-
G17722	7.82	9.89	8.53	6.34	6.62	6.84	3.76	2.52	2.49	--	PREDICTED: protein DCL, chloroplastic-like [Ipomoea nil]	-	-	-	-	-	-	-
G17723	1.31	0.99	1.13	1.22	1.53	2.26	5.3	5.42	4.07	--	PREDICTED: formin-like protein 20 [Ipomoea nil]	-	-	-	-	-	-	-
G17729	9.2	8.2	7.52	8.06	8.94	5.09	2.26	2.11	3.54	At3g16150	PREDICTED: probable isoaspartyl peptidase/L-asparaginase 2 [Ipomoea nil]	-	-	-	-	-	GO:0003824//catalytic activity	-
G17730	37.38	37.65	35.43	31.44	31.17	31.64	14.28	15.1	13.88	DCL	PREDICTED: protein DCL, chloroplastic-like isoform X1 [Ipomoea nil]	-	-	-	-	GO:0009536//plastid	GO:0048037//cofactor binding	GO:1901564//organonitrogen compound metabolic process
G17735	3.81	3.2	3.62	2.04	1.93	2.08	1.72	1.6	1.06	--	-	-	-	-	-	-	-	-
G17742	42.33	35.94	40.46	30.11	22	23.97	10.5	11.64	9.62	At1g07700	PREDICTED: thioredoxin-like 4, chloroplastic [Ipomoea nil]	-	-	-	-	-	-	GO:0044699//single-organism process
G17748	3.03	2.76	2.16	2.33	2.47	1.72	1.02	0.24	0.88	At1g07700	PREDICTED: thioredoxin-like 4, chloroplastic [Ipomoea nil]	-	-	-	-	-	-	GO:0044699//single-organism process
G17774	5.69	6.01	6.46	2.24	2.7	2.24	0.24	1.25	1.39	SCPL7	PREDICTED: serine carboxypeptidase-like 18 [Nicotiana sylvestris]	-	-	-	-	-	GO:0004180//carboxypeptidase activity	GO:0019538//protein metabolic process
G17778	0.54	1.3	1.57	1.99	1.48	0.92	3.06	2.94	1.91	HNRNPA1L2	PREDICTED: heterogeneous nuclear ribonucleoprotein 1-like isoform X1 [Ipomoea nil]	Genetic Information Processing	Translation	ko03015//mRNA surveillance pathway	K14411	-	-	-
G1779	17.69	19.12	16.23	13.08	12.76	13.39	6.61	5.9	6.68	ABF2	PREDICTED: ABSCISIC ACID-INSENSITIVE 5-like protein 5 [Ipomoea nil]	Environmental Information Processing	Signal transduction	ko04075//Plant hormone signal transduction	K14432	-	-	GO:0006970//response to osmotic stress;GO:0009755//hormone-mediated signaling pathway
G17827	12.49	8.64	9.23	11.23	10.54	9.44	28.11	27.72	29.17	--	PREDICTED: uncharacterized protein LOC109152676 [Ipomoea nil]	-	-	-	-	-	-	-
G17851	4.41	2.98	6.89	1.34	2.88	3.12	0.23	1.78	1.2	HOS15	PREDICTED: F-box-like/WD repeat-containing protein TBL1X isoform X2 [Ipomoea nil]	-	-	-	-	-	-	-
G1786	8.11	6.97	5.76	7.17	4.02	5.96	3.98	2.29	2.53	ABCC13	PREDICTED: ABC transporter C family member 13 isoform X4 [Ipomoea nil]	Environmental Information Processing	Membrane transport	ko02010//ABC transporters	K05674	-	-	-
G17897	4.24	2.56	5.4	2.87	2.81	3.26	1.1	0.83	1.31	SCPL17	PREDICTED: serine carboxypeptidase-like 18 [Solanum pennellii]	-	-	-	-	-	-	-
G17914	13.72	11.32	9.69	8.23	7.45	9.65	5.82	5.67	5.56	SCE1	PREDICTED: SUMO-conjugating enzyme SCE1-like [Ipomoea nil]	Genetic Information Processing;Genetic Information Processing	Translation;Folding, sorting and degradation	ko03013//RNA transport;ko04120//Ubiquitin mediated proteolysis	K10577;K10577	-	-	-
G17921	13.65	11.07	10.83	16.25	16.84	15.42	3.94	5.6	4.27	At3g16150	PREDICTED: probable isoaspartyl peptidase/L-asparaginase 2 [Ipomoea nil]	-	-	-	-	-	GO:0003824//catalytic activity	-
G17954	0.25	0.24	0.66	0.52	0.88	1.05	1.39	1.22	1.19	CSI1	At2g22125 [Arabidopsis thaliana]	-	-	-	-	-	-	-
G1798	12.42	8.95	12.15	7.93	8.51	5.49	4.72	5.5	5.09	rnf170	C3HC4-type zinc RING finger family protein [Ipomoea batatas]	-	-	-	-	-	-	-
G18004	1.08	0.76	2.08	2.77	3.38	2.62	4.09	3.68	5.13	GSTU7	PREDICTED: probable glutathione S-transferase [Ipomoea nil]	Metabolism	Metabolism of other amino acids	ko00480//Glutathione metabolism	K00799	-	GO:0003824//catalytic activity	-
G18017	41.33	33.57	35.53	30.52	29.49	25.35	15.91	19.74	16.78	MRL1	PREDICTED: pentatricopeptide repeat-containing protein MRL1, chloroplastic [Ipomoea nil]	-	-	-	-	-	-	-
G18018	32.99	37.72	41.8	29.74	32.18	38.19	16.09	21.61	12.96	--	PREDICTED: pentatricopeptide repeat-containing protein MRL1, chloroplastic [Ipomoea nil]	-	-	-	-	-	-	-
G18055	12.86	13.04	9.26	13.64	6.41	7.45	5.28	5.19	4.44	prmA	DNA methylase, N-6 adenine-specific, conserved site-containing protein [Cynara cardunculus var. scolymus] [Cynara cardunculus]	-	-	-	-	-	-	-
G18061	1.29	2.28	2.3	2.59	3.95	2.62	6.26	6.01	7.23	SPEAR3	PREDICTED: protein SPEAR1 [Ipomoea nil]	-	-	-	-	-	-	-
G18086	7.41	7.49	8.4	7.34	7.77	7.75	3.45	3.88	3.65	At5g18475	PREDICTED: pentatricopeptide repeat-containing protein At5g18475 isoform X1 [Ipomoea nil]	-	-	-	-	-	-	-
G18089	4.11	3.16	3.69	3.16	2.92	2.97	1.14	2.04	0.91	dnaJ1	PREDICTED: dnaJ-related protein SCJ1 isoform X2 [Nicotiana sylvestris]	-	-	-	-	-	-	-
G18099	4.41	4.53	5.63	1.76	2.02	2.9	0.62	1.17	1.52	--	PREDICTED: uncharacterized protein LOC109188953 [Ipomoea nil]	-	-	-	-	-	-	-
G18101	6.01	5.14	7.31	3.79	3.97	4.17	0.94	0.7	2.99	At2g35130	PREDICTED: pentatricopeptide repeat-containing protein At2g35130 [Ipomoea nil]	-	-	-	-	-	-	-
G18102	9.57	10.66	10.1	5.87	5.26	6.28	3.38	3.56	2.94	--	PREDICTED: pentatricopeptide repeat-containing protein At2g35130 [Ipomoea nil]	-	-	-	-	-	-	-
G18106	20.89	21.75	23.64	13.23	17.37	15.3	6.34	7.12	8.5	At2g35130	PREDICTED: pentatricopeptide repeat-containing protein At2g35130 [Ipomoea nil]	-	-	-	-	-	-	-
G18108	6.4	5.1	6.16	6.99	6.31	5.89	12.18	10.76	13.53	MUR4	PREDICTED: UDP-arabinose 4-epimerase 1-like [Ipomoea nil]	Metabolism;Metabolism	Global and overview maps;Carbohydrate metabolism	ko01100//Metabolic pathways;ko00520//Amino sugar and nucleotide sugar metabolism	K12448;K12448	-	-	-
G18113	2.07	1.82	0.66	1.16	1.36	0.86	0.39	0.33	0.35	NPR4	PREDICTED: ankyrin repeat-containing protein ITN1-like [Ipomoea nil]	-	-	-	-	-	-	-
G18123	68.47	66.29	68.53	54.3	56.54	57.1	28.22	27.41	29.51	AED3	PREDICTED: aspartyl protease AED3-like isoform X1 [Ipomoea nil]	-	-	-	-	-	-	-
G18126	16.29	15.68	15.58	9.37	12.34	14.32	7	7.58	6.93	FAR1	PREDICTED: protein FAR1-RELATED SEQUENCE 1 [Ipomoea nil]	-	-	-	-	-	-	-
G1813	23.07	22.85	21.32	17.41	15.67	16.23	12.58	9.88	9.85	ABF2	PREDICTED: ABSCISIC ACID-INSENSITIVE 5-like protein 5 [Ipomoea nil]	Environmental Information Processing	Signal transduction	ko04075//Plant hormone signal transduction	K14432	-	-	GO:0006970//response to osmotic stress;GO:0009755//hormone-mediated signaling pathway
G18132	5.32	5.11	5.54	5.79	6.77	5.82	13.55	10.45	11.17	AAH1	PREDICTED: allantoate deiminase [Ipomoea nil]	Metabolism	Nucleotide metabolism	ko00230//Purine metabolism	K02083	-	GO:0016813//hydrolase activity, acting on carbon-nitrogen (but not peptide) bonds, in linear amidines;GO:0043169//cation binding;GO:0070011//peptidase activity, acting on L-amino acid peptides	GO:0006787//porphyrin-containing compound catabolic process;GO:0009112//nucleobase metabolic process;GO:0010135//ureide metabolic process;GO:0019538//protein metabolic process
G1814	1.83	1.76	2.31	2.02	2.77	3.19	5.16	4.59	4.58	WEL2	PREDICTED: protein WEAK CHLOROPLAST MOVEMENT UNDER BLUE LIGHT 1-like [Ipomoea nil]	-	-	-	-	-	-	-
G18186	24.99	20.53	16.77	17.05	14.6	14.13	9.27	9.47	9.8	Mettl5	PREDICTED: methyltransferase-like protein 5 [Ipomoea nil]	-	-	-	-	-	-	-
G18196	1.12	0.79	1.17	1.5	1.17	1.95	1.76	2.25	2.81	SPEAR3	PREDICTED: protein SPEAR1 [Ipomoea nil]	-	-	-	-	-	-	-
G18215	13.78	14.37	12.04	8.8	8.47	11.63	5.75	6.79	4.85	rlmN	PREDICTED: probable dual-specificity RNA methyltransferase RlmN [Solanum tuberosum]	-	-	-	-	GO:0044424//intracellular part	GO:0008168//methyltransferase activity;GO:0051540//metal cluster binding	GO:0006605//protein targeting;GO:0009657//plastid organization;GO:0031167//rRNA methylation
G1823	9.41	8.77	8.45	7.92	5.64	5.33	4.32	3.89	4	LHCA5	PREDICTED: photosystem I chlorophyll a/b-binding protein 5, chloroplastic [Ipomoea nil]	Metabolism	Energy metabolism	ko00196//Photosynthesis - antenna proteins	K08911	GO:0009522//photosystem I;GO:0031224//intrinsic component of membrane;GO:0044434//chloroplast part	GO:0043169//cation binding;GO:0046906//tetrapyrrole binding	GO:0006464//cellular protein modification process;GO:0009668//plastid membrane organization;GO:0009765//photosynthesis, light harvesting;GO:0043623//cellular protein complex assembly
G18232	38.77	42.73	36.27	19.03	16.64	18.31	47.68	49.3	50.33	tag	PREDICTED: dual specificity protein kinase splA-like [Nicotiana tomentosiformis]	Genetic Information Processing	Replication and repair	ko03410//Base excision repair	K01246	-	GO:0003824//catalytic activity	GO:0006281//DNA repair
G18258	20.41	20.41	23.67	20.02	18.59	20.01	9.95	8.06	10.91	FHY3	PREDICTED: protein FAR1-RELATED SEQUENCE 1 [Ipomoea nil]	-	-	-	-	-	-	-
G18259	10.95	13.08	19	7.19	6.03	9.85	4.37	8.32	5.85	MAP70.4	PREDICTED: microtubule-associated protein 70-1-like [Ipomoea nil]	-	-	-	-	-	-	-
G18277	21.03	22.43	18.47	18.62	16.41	14.51	8.86	9.38	10.39	CID11	PREDICTED: polyadenylate-binding protein-interacting protein 11-like [Ipomoea nil]	-	-	-	-	-	-	-
G18282	0.77	1.89	1.72	1.83	0.93	0.43	0.34	0.43	0.08	--	PREDICTED: uncharacterized protein LOC109157164 [Ipomoea nil]	-	-	-	-	-	-	-
G18310	16.55	15.83	15.65	15.62	19.65	23.34	28.94	36.94	33.51	--	PREDICTED: B2 protein-like isoform X1 [Ipomoea nil]	-	-	-	-	-	-	-
G18315	36.92	41.62	42	30.61	31.1	34.79	18.38	19.77	21.07	CFM3	PREDICTED: CRM-domain containing factor CFM3, chloroplastic/mitochondrial [Ipomoea nil]	-	-	-	-	-	-	-
G18329	6.77	5.43	5.01	4.51	3.74	3.01	1.9	2	1.93	--	PREDICTED: protein ENHANCED DISEASE RESISTANCE 4-like [Nicotiana attenuata]	-	-	-	-	-	-	-
G18334	13.8	11.98	13.14	8.88	8.81	8.81	6.21	5.32	5.95	At1g33170	PREDICTED: probable methyltransferase PMT18 [Ipomoea nil]	-	-	-	-	-	GO:0003824//catalytic activity	GO:0008152//metabolic process
G18345	8.46	8.36	10.13	4.75	4.94	5.74	3.53	2.85	3.05	TON2	PREDICTED: probable serine/threonine-protein phosphatase 2A regulatory subunit B'' subunit TON2 isoform X2 [Ipomoea nil]	Genetic Information Processing	Translation	ko03015//mRNA surveillance pathway	K11583	GO:0015630//microtubule cytoskeleton;GO:0043231//intracellular membrane-bounded organelle;GO:0044444//cytoplasmic part	GO:0005488//binding;GO:0019888//protein phosphatase regulator activity	GO:0000904//cell morphogenesis involved in differentiation;GO:0007015//actin filament organization;GO:0007017//microtubule-based process;GO:0010053//root epidermal cell differentiation;GO:0022607//cellular component assembly;GO:0022610//biological adhesion;GO:0045229//external encapsulating structure organization
G18354	0	0	0.31	0	0.25	0	1.21	2.31	0.45	--	-	-	-	-	-	-	-	-
G18355	0.56	0.47	0.35	0.56	0.11	0.26	0	0	0	CYP75B2	PREDICTED: flavonoid 3'-monooxygenase-like [Ipomoea nil]	Metabolism	Global and overview maps	ko01100//Metabolic pathways	K00512	-	-	-
G18356	8.63	4.86	6.63	4.89	4.99	4.08	3.56	2.57	2.36	--	PREDICTED: F-box/kelch-repeat protein At3g61590-like [Ipomoea nil]	-	-	-	-	-	-	GO:0009987//cellular process
G18368	2.37	4.27	4	2.06	1.78	2.54	1.15	1.38	0.94	CYP76C2	PREDICTED: angelicin synthase-like [Ipomoea nil]	-	-	-	-	-	GO:0016709//oxidoreductase activity, acting on paired donors, with incorporation or reduction of molecular oxygen, NAD(P)H as one donor, and incorporation of one atom of oxygen;GO:0046906//tetrapyrrole binding;GO:0046914//transition metal ion binding	GO:0044710//single-organism metabolic process
G18370	3.06	5.02	3.94	0.97	2.68	1.95	1.49	0.78	0.75	CYP71D20	PREDICTED: angelicin synthase-like [Ipomoea nil]	-	-	-	-	-	-	-
G18376	1.26	0.98	1.53	1.9	1.37	0.32	0	0	0.25	ZPR1	PREDICTED: protein LITTLE ZIPPER 1-like [Nicotiana attenuata]	-	-	-	-	-	-	-
G18403	34.94	34.52	37.33	43.98	42.62	41.92	85.06	86.3	88.19	--	PREDICTED: B2 protein-like isoform X2 [Ipomoea nil]	-	-	-	-	-	-	-
G1841	1.58	1.46	1.09	5.48	3.7	3.97	3.25	1.43	0.84	PLP3	PREDICTED: patatin-like protein 2 [Ipomoea nil]	-	-	-	-	-	-	-
G18430	15.96	18.89	14.97	20.69	21.09	18.2	33.77	30.9	36.59	NRS/ER	PREDICTED: bifunctional dTDP-4-dehydrorhamnose 3,5-epimerase/dTDP-4-dehydrorhamnose reductase-like [Ipomoea nil]	Metabolism	Carbohydrate metabolism	ko00520//Amino sugar and nucleotide sugar metabolism	K12451	GO:0005576//extracellular region;GO:0005911//cell-cell junction;GO:0016020//membrane;GO:0044444//cytoplasmic part	GO:0016616//oxidoreductase activity, acting on the CH-OH group of donors, NAD or NADP as acceptor;GO:0016857//racemase and epimerase activity, acting on carbohydrates and derivatives	GO:0009226//nucleotide-sugar biosynthetic process;GO:0033692//cellular polysaccharide biosynthetic process;GO:0045229//external encapsulating structure organization
G18444	1.05	0.47	0.66	0.9	0.63	0.56	1.32	1.66	1.47	JMT	PREDICTED: jasmonate O-methyltransferase [Ipomoea nil]	Metabolism;Metabolism	Global and overview maps;Lipid metabolism	ko01110//Biosynthesis of secondary metabolites;ko00592//alpha-Linolenic acid metabolism	K08241;K08241	-	-	-
G18457	0.48	0.46	1.26	2.21	2.96	1.48	2.48	1.7	1.73	ATJ15	PREDICTED: chaperone protein dnaJ 15-like isoform X2 [Ipomoea nil]	-	-	-	-	-	-	-
G18467	18.36	26.79	19.51	22.34	19.44	19.62	9.4	9.12	10.07	--	PREDICTED: uncharacterized protein LOC109179633 [Ipomoea nil]	-	-	-	-	-	-	-
G18477	4.54	4.12	4.63	2.4	2.85	2.4	2.16	1	1.88	OTP51	PREDICTED: pentatricopeptide repeat-containing protein At2g15820, chloroplastic [Ipomoea nil]	-	-	-	-	-	-	-
G18478	36.63	32.24	38.8	28.85	23.26	20.65	9.73	12.46	11.44	--	-	-	-	-	-	-	-	-
G18481	22.79	31.09	29.94	16.12	18.45	17.98	11.34	13.37	12.31	--	-	-	-	-	-	-	-	-
G185	10.85	11.54	11.81	4.89	5.14	8.14	4.58	4.68	5.1	BHLH094	PREDICTED: transcription factor BPE-like isoform X1 [Ipomoea nil]	-	-	-	-	-	-	-
G18501	4.69	4.65	5.41	4.51	3.76	4.09	1.03	2.25	1.96	--	hypothetical_protein [Oryza brachyantha]	-	-	-	-	-	-	-
G18515	0.03	0.09	0.12	0.71	0.92	0.49	0.12	0.08	0.05	At3g47570	PREDICTED: probable LRR receptor-like serine/threonine-protein kinase At3g47570 [Ipomoea nil]	-	-	-	-	-	GO:0016301//kinase activity	GO:0008152//metabolic process
G18517	14.75	15.67	16.31	10.72	13.63	12.62	6.05	6.45	7.57	At1g32090	PREDICTED: CSC1-like protein At1g32090 [Ipomoea nil]	-	-	-	-	GO:0005911//cell-cell junction;GO:0016020//membrane	-	-
G18530	4.07	4.25	4.51	3.82	3.24	3.36	1.6	1.71	1.14	RPS6	PREDICTED: TMV resistance protein N-like isoform X2 [Ipomoea nil]	-	-	-	-	-	-	-
G18536	36.58	31.58	31.67	38.2	37.98	38.05	20.12	15.05	14.74	NIK3	leucine-rich repeat receptor-like kinase [Ipomoea batatas]	-	-	-	-	GO:0031224//intrinsic component of membrane	GO:0004672//protein kinase activity;GO:0032550//purine ribonucleoside binding	GO:0000226//microtubule cytoskeleton organization;GO:0003006//developmental process involved in reproduction;GO:0006464//cellular protein modification process;GO:0006796//phosphate-containing compound metabolic process;GO:0006950//response to stress;GO:0016032//viral process;GO:0048509//regulation of meristem development
G18555	0.26	0.22	0.69	1.51	0.75	0.87	0.79	1.3	1.75	ACLA-1	ATP-citrate synthase alpha chain protein 1 [Dorcoceras hygrometricum]	Metabolism;Metabolism;Metabolism	Global and overview maps;Global and overview maps;Carbohydrate metabolism	ko01100//Metabolic pathways;ko01110//Biosynthesis of secondary metabolites;ko00020//Citrate cycle (TCA cycle)	K01648;K01648;K01648	-	GO:0003824//catalytic activity	-
G1857	2.65	2.24	2.68	0.67	1.44	1	0.88	0.13	0.65	HSFB4B	PREDICTED: heat stress transcription factor B-4 [Vitis vinifera]	-	-	-	-	-	-	-
G18572	2.44	2.32	2.76	1.76	2.08	2.54	0.43	0.85	0.67	At1g67720	PREDICTED: probable LRR receptor-like serine/threonine-protein kinase At1g67720 isoform X1 [Ipomoea nil]	-	-	-	-	-	-	-
G18582	6.59	8.36	5.47	8.11	4.78	4.06	2.91	2.56	2.14	--	PREDICTED: aspartyl protease family protein At5g10770 [Ipomoea nil]	-	-	-	-	-	-	-
G18616	10.45	9.22	13.13	13.5	11.08	15.35	3.02	3.96	2.78	CPSF100	PREDICTED: cleavage and polyadenylation specificity factor subunit 2-like isoform X2 [Ipomoea nil]	Genetic Information Processing	Translation	ko03015//mRNA surveillance pathway	K14402	-	-	-
G18650	2.49	2.54	3.69	1.92	2.51	0.75	0.69	0.7	0	--	PREDICTED: uncharacterized protein LOC107864553 isoform X1 [Capsicum annuum]	-	-	-	-	-	-	-
G18673	3.4	3.59	2.72	1.53	2.51	2.45	1.02	1.19	0.89	At2g40480	PREDICTED: WEB family protein At2g40480-like isoform X2 [Ipomoea nil]	-	-	-	-	-	-	-
G18678	11.06	13.23	15.15	8.34	7.57	8.76	5.22	4.17	4.36	IQD31	PREDICTED: protein IQ-DOMAIN 31-like [Ipomoea nil]	-	-	-	-	-	-	-
G1868	3.52	2.84	3.9	3.14	2.99	4.57	10.17	8.77	10.27	WRKY15	PREDICTED: probable WRKY transcription factor 7 [Ipomoea nil]	-	-	-	-	-	-	-
G18700	48.25	51.9	43.83	45.34	42.46	46.66	123.1	116.06	126.91	AAP6	PREDICTED: amino acid permease 6-like isoform X2 [Ipomoea nil]	-	-	-	-	GO:0031224//intrinsic component of membrane	GO:0015171//amino acid transmembrane transporter activity;GO:0015291//secondary active transmembrane transporter activity	GO:0006812//cation transport;GO:0006865//amino acid transport;GO:0015740//C4-dicarboxylate transport;GO:0044763//single-organism cellular process
G18702	6.64	7.12	7.8	8.53	7.38	6.36	21.04	24.87	24.12	AAP6	PREDICTED: amino acid permease 6-like isoform X1 [Ipomoea nil]	-	-	-	-	-	-	-
G18704	71.57	53.59	72.32	23.29	17.89	17.49	75.1	78.61	62.59	--	PREDICTED: signal transducer and activator of transcription B-like [Arachis ipaensis]	-	-	-	-	-	-	-
G18707	3.67	3.9	2.71	0.88	0.87	1.01	0	1.41	0.29	PSY1	PREDICTED: phytoene synthase 2, chloroplastic-like [Ipomoea nil]	Metabolism;Metabolism;Metabolism	Global and overview maps;Global and overview maps;Metabolism of terpenoids and polyketides	ko01100//Metabolic pathways;ko01110//Biosynthesis of secondary metabolites;ko00906//Carotenoid biosynthesis	K02291;K02291;K02291	-	-	-
G18710	11.07	9.55	9.88	4.72	4.67	2.8	5.32	2.93	3.51	PSY2	PREDICTED: phytoene synthase 2, chloroplastic-like [Ipomoea nil]	Metabolism;Metabolism;Metabolism	Global and overview maps;Global and overview maps;Metabolism of terpenoids and polyketides	ko01100//Metabolic pathways;ko01110//Biosynthesis of secondary metabolites;ko00906//Carotenoid biosynthesis	K02291;K02291;K02291	GO:0009536//plastid	GO:0004337//geranyltranstransferase activity	GO:0016109//tetraterpenoid biosynthetic process
G18742	71.45	75.82	68.98	46.4	44.41	47.1	33.5	33.9	32.12	ANT17	anthocyanidin synthase [Ipomoea batatas]	Metabolism;Metabolism;Metabolism	Global and overview maps;Global and overview maps;Biosynthesis of other secondary metabolites	ko01100//Metabolic pathways;ko01110//Biosynthesis of secondary metabolites;ko00941//Flavonoid biosynthesis	K05277;K05277;K05277	-	-	-
G18748	3.26	4.48	3.77	2.34	1.89	2.5	8.7	7.3	7.59	--	endoglucanase 12 [Catalpa bungei]	-	-	-	-	-	-	-
G1875	4.56	6.35	3.73	3.08	4.07	5.34	1.72	0.98	1.43	NPGR1	PREDICTED: tetratricopeptide repeat protein 7A [Ipomoea nil]	-	-	-	-	GO:0016020//membrane	-	-
G18752	8.26	10.12	10.59	4.8	5.93	6.19	2.79	3.05	3.75	PPRD2	PREDICTED: polyprenol reductase 2-like isoform X2 [Ipomoea nil]	-	-	-	-	-	-	-
G18759	3.48	2.1	1.97	1.5	1.84	1.57	0.61	1.31	1.18	--	GCN5-related N-acetyltransferase family protein [Populus trichocarpa]	-	-	-	-	-	-	-
G18775	19.31	11.69	22.19	12.85	17.7	14.62	8.57	6.6	5.73	SAP4	PREDICTED: zinc finger A20 and AN1 domain-containing stress-associated protein 4-like [Ipomoea nil]	-	-	-	-	-	-	-
G18813	0.6	0.58	0.24	0.57	0.85	0.22	2.62	0.9	2.22	--	PREDICTED: ABC transporter B family member 26, chloroplastic [Eucalyptus grandis]	-	-	-	-	-	-	-
G18855	0.29	0.5	0.19	0.54	0.47	0.66	0.89	1.59	0.79	CYSEP	PREDICTED: vignain-like [Ipomoea nil]	-	-	-	-	-	-	-
G18859	1.24	2.78	2.91	1.52	4.14	5.42	6.69	4.46	4.03	At5g14170	PREDICTED: SWI/SNF complex component SNF12 homolog [Ipomoea nil]	-	-	-	-	-	-	-
G18876	13.24	11.07	9.78	9.32	8.25	11.27	4.68	6.06	4.35	--	PREDICTED: MATH and LRR domain-containing protein PFE0570w [Ipomoea nil]	-	-	-	-	-	-	-
G18878	4.33	5.42	6.48	4.85	5.4	5.06	2.55	1.13	2.03	--	PREDICTED: MATH and LRR domain-containing protein PFE0570w [Ipomoea nil]	-	-	-	-	-	-	-
G18906	4.61	3.3	4.06	2.98	2.82	3.28	9.92	10.37	10.48	WDL4	Hop-interacting protein THI031 [Solanum lycopersicum]	-	-	-	-	-	-	-
G18913	16.77	14.87	16.48	11.88	10.15	11.37	6.99	7.26	8.69	CYP38	PREDICTED: peptidyl-prolyl cis-trans isomerase CYP38, chloroplastic-like [Ipomoea nil]	-	-	-	-	-	GO:0016859//cis-trans isomerase activity	GO:0044267//cellular protein metabolic process
G18978	12.29	9.13	10.86	13.81	16.59	12.6	47.61	46.23	43.75	TR2	PREDICTED: tropinone reductase homolog isoform X2 [Ipomoea nil]	Metabolism;Metabolism;Metabolism	Global and overview maps;Global and overview maps;Biosynthesis of other secondary metabolites	ko01100//Metabolic pathways;ko01110//Biosynthesis of secondary metabolites;ko00960//Tropane, piperidine and pyridine alkaloid biosynthesis	K08081;K08081;K08081	-	GO:0016616//oxidoreductase activity, acting on the CH-OH group of donors, NAD or NADP as acceptor	GO:0044710//single-organism metabolic process
G19006	7.78	8.86	5.88	7.73	5.5	3.46	3.52	3.46	3.53	CYB561B	PREDICTED: probable transmembrane ascorbate ferrireductase 2 [Ipomoea nil]	-	-	-	-	GO:0031224//intrinsic component of membrane	GO:0003824//catalytic activity;GO:0043169//cation binding	GO:0009746//response to hexose;GO:0034285//response to disaccharide;GO:0044710//single-organism metabolic process
G19008	2.82	1.62	2.43	0.57	0.61	1.28	0.15	0.34	0	GATL1	PREDICTED: probable galacturonosyltransferase-like 1 [Ipomoea nil]	-	-	-	-	-	-	-
G19013	5.51	7.82	7.15	5.22	4.95	6.15	3.82	2.47	2.31	--	PREDICTED: protein IQ-DOMAIN 1-like [Ipomoea nil]	-	-	-	-	-	-	-
G19016	4.24	5.77	3.75	6.32	13.61	10.43	3.04	3.23	3.18	--	-	-	-	-	-	-	-	-
G19028	1.65	1.41	1.16	1.03	1.92	1.19	5.83	4.65	3.27	CYP82A3	PREDICTED: cytochrome P450 CYP82D47-like [Ipomoea nil]	-	-	-	-	-	GO:0016491//oxidoreductase activity;GO:0046906//tetrapyrrole binding;GO:0046914//transition metal ion binding	GO:0010467//gene expression;GO:0034645//cellular macromolecule biosynthetic process;GO:0044710//single-organism metabolic process
G19034	6.63	3.7	4.44	5.41	5.8	4.49	16.03	18.77	16.89	CYP82C4	PREDICTED: cytochrome P450 CYP82D47-like [Ipomoea nil]	-	-	-	-	GO:0043231//intracellular membrane-bounded organelle	GO:0016491//oxidoreductase activity;GO:0046906//tetrapyrrole binding;GO:0046914//transition metal ion binding	GO:0010468//regulation of gene expression;GO:0034645//cellular macromolecule biosynthetic process;GO:0044710//single-organism metabolic process
G19039	0.7	0.73	0.65	1.52	0.89	1.15	1.75	2.35	2.06	WAKL14	PREDICTED: wall-associated receptor kinase-like 14 [Ipomoea nil]	-	-	-	-	-	GO:0004672//protein kinase activity;GO:0016628//oxidoreductase activity, acting on the CH-CH group of donors, NAD or NADP as acceptor;GO:0032550//purine ribonucleoside binding	GO:0006464//cellular protein modification process;GO:0006796//phosphate-containing compound metabolic process;GO:0044710//single-organism metabolic process
G19067	15.69	16.99	14.96	21.49	19.52	19.82	42.29	41.34	45.52	LPPD	PREDICTED: lipid phosphate phosphatase delta-like [Ipomoea nil]	-	-	-	-	-	GO:0003824//catalytic activity	-
G19125	6.52	6.94	6.68	3.44	3.64	4.87	3.2	1.77	1.21	--	PREDICTED: uncharacterized protein LOC109161125 [Ipomoea nil]	-	-	-	-	-	-	-
G19139	12.29	12.24	12.51	7.13	5.45	9.77	4.68	4.47	4.25	GSTF11	PREDICTED: glutathione S-transferase F11-like [Ipomoea nil]	Metabolism	Metabolism of other amino acids	ko00480//Glutathione metabolism	K00799	-	GO:0003824//catalytic activity	-
G19171	19.04	18.81	17.65	15.75	15.2	16.89	9.59	9.21	8.36	At3g02290	PREDICTED: E3 ubiquitin-protein ligase At3g02290-like [Ipomoea nil]	-	-	-	-	-	GO:0043169//cation binding	-
G19181	30.56	31.68	27.38	39.34	38.68	39.75	74.06	72.97	72.62	AVT6A	PREDICTED: sodium-coupled neutral amino acid transporter 5-like [Ipomoea nil]	-	-	-	-	-	-	-
G19192	0.54	0.12	0.7	0.35	0.44	0.75	1.14	2.04	1.4	--	NADH-ubiquinone reductase complex 1 MLRQ subunit-like protein [Solanum lycopersicum]	-	-	-	-	-	-	-
G19194	415.6	393.84	381.78	289	275.64	258.18	197.92	193.17	191.8	PSBO	PREDICTED: oxygen-evolving enhancer protein 1, chloroplastic [Ipomoea nil]	Metabolism;Metabolism	Global and overview maps;Energy metabolism	ko01100//Metabolic pathways;ko00195//Photosynthesis	K02716;K02716	-	-	-
G19208	3.39	3.05	5.3	1.73	1.44	2.03	0.65	0.66	1.16	--	-	-	-	-	-	-	-	-
G19214	14.74	12.14	17.38	9.16	11.33	10.89	6.22	7.65	6.11	--	PREDICTED: upstream activation factor subunit spp27-like [Ipomoea nil]	-	-	-	-	-	-	-
G19215	18.32	16.44	17.26	8.91	9.83	8.69	7.54	8.36	9.51	NHO1	PREDICTED: myb family transcription factor EFM-like [Ipomoea nil]	-	-	-	-	-	-	-
G19216	40.72	37.44	37.16	26.59	28.21	26.41	16.7	14.57	13.12	NIK1	PREDICTED: protein NSP-INTERACTING KINASE 1-like [Ipomoea nil]	-	-	-	-	-	-	-
G1922	3.68	4.68	3.33	1.24	3.41	1.57	1.44	0.64	1.37	RBP1	PREDICTED: RNA-binding protein 1-like isoform X1 [Ipomoea nil]	Genetic Information Processing	Translation	ko03015//mRNA surveillance pathway	K14411	-	-	-
G19229	17.16	17.05	17.9	12.89	12.98	14.83	7.03	6.84	7.27	GLR3.6	PREDICTED: glutamate receptor 3.3-like [Ipomoea nil]	-	-	-	-	-	-	-
G19241	5.82	4.79	4.36	4.14	4.28	2.63	1.8	2.34	2.53	--	Zinc finger, RanBP2-type [Corchorus capsularis]	-	-	-	-	-	-	-
G19273	0	0	0	0.41	0	0	1.95	2.16	0.19	At5g16400	PREDICTED: thioredoxin F-type, chloroplastic-like [Ipomoea nil]	-	-	-	-	GO:0009532//plastid stroma;GO:0031976//plastid thylakoid	GO:0015036//disulfide oxidoreductase activity;GO:0030234//enzyme regulator activity	GO:0005982//starch metabolic process;GO:0005984//disaccharide metabolic process;GO:0006090//pyruvate metabolic process;GO:0006739//NADP metabolic process;GO:0009892//negative regulation of metabolic process;GO:0009893//positive regulation of metabolic process;GO:0018904//ether metabolic process;GO:0019725//cellular homeostasis;GO:0019757//glycosinolate metabolic process;GO:0080090//regulation of …
G19278	3.82	5.14	4.98	2.77	2.41	2.85	1.8	1.97	1.49	PUB33	PREDICTED: putative U-box domain-containing protein 50 isoform X1 [Ipomoea nil]	-	-	-	-	-	GO:0016772//transferase activity, transferring phosphorus-containing groups	GO:0044237//cellular metabolic process
G19291	1.4	1.04	1.38	2.51	2.93	2.36	0.92	1.15	0.91	SUN3	PREDICTED: SUN domain-containing protein 2-like [Nicotiana tabacum]	-	-	-	-	-	-	-
G19303	2.67	2.89	3.63	5.27	4.5	4.69	6.32	7.47	7.18	HMGR2	PREDICTED: 3-hydroxy-3-methylglutaryl-coenzyme A reductase 1-like [Ipomoea nil]	Metabolism;Metabolism;Metabolism	Global and overview maps;Global and overview maps;Metabolism of terpenoids and polyketides	ko01100//Metabolic pathways;ko01110//Biosynthesis of secondary metabolites;ko00900//Terpenoid backbone biosynthesis	K00021;K00021;K00021	-	-	-
G19313	29.9	29.04	29.17	34.62	34.07	37.4	66.82	64.76	68.41	TKPR1	PREDICTED: cinnamoyl-CoA reductase 1-like [Ipomoea nil]	-	-	-	-	-	GO:0048037//cofactor binding	-
G1937	1.22	2.19	1.14	0.27	2.37	1.09	1.37	7.14	3.83	KIN4A	PREDICTED: kinesin-like protein KIN-4A isoform X2 [Solanum lycopersicum]	-	-	-	-	-	-	-
G19402	11.78	10.89	12.21	9.14	8.4	7.6	5.19	5.17	6.52	--	PREDICTED: A-kinase anchor protein 17A [Capsicum annuum]	-	-	-	-	-	-	-
G19437	0.59	0.1	0.22	0.21	0.44	0.21	1.46	1.19	1.04	DJ1D	PREDICTED: protein DJ-1 homolog D [Ipomoea nil]	Metabolism	Carbohydrate metabolism	ko00620//Pyruvate metabolism	K18881	-	-	-
G19438	2.57	2.36	1.22	1.33	1.48	2.1	0.2	0.15	0.44	BAG1	PREDICTED: BAG family molecular chaperone regulator 2-like [Ipomoea nil]	-	-	-	-	-	-	-
G19498	1.78	0.38	1.57	2.13	2.38	1.72	3.02	3.01	3	SRK2F	PREDICTED: serine/threonine-protein kinase SAPK1-like [Ipomoea nil]	Environmental Information Processing;Environmental Information Processing	Signal transduction;Signal transduction	ko04075//Plant hormone signal transduction;ko04016//MAPK signaling pathway - plant	K14498;K14498	-	-	-
G19519	1.49	3.4	2.15	3.02	4.37	1.7	8.3	8.04	8.22	PIX13	PREDICTED: probable serine/threonine-protein kinase Cx32, chloroplastic isoform X3 [Ipomoea nil]	-	-	-	-	-	GO:0004713//protein tyrosine kinase activity;GO:0032550//purine ribonucleoside binding	GO:0006468//protein phosphorylation
G1952	8.64	8.86	8.21	9.98	6.44	7.7	3.83	4.35	3.74	NPGR1	PREDICTED: tetratricopeptide repeat protein 7A [Ipomoea nil]	-	-	-	-	-	-	-
G19545	4.32	6.34	4.42	3.31	5	3.43	1.99	2.08	1.73	SSL5	PREDICTED: protein STRICTOSIDINE SYNTHASE-LIKE 5-like isoform X2 [Ipomoea nil]	-	-	-	-	-	-	-
G19588	12.27	15.49	11.46	10.89	8.57	11.99	5.72	3.98	4.88	At3g02690	PREDICTED: WAT1-related protein At3g02690, chloroplastic-like [Ipomoea nil]	-	-	-	-	-	-	-
G19595	7.63	5.42	5.92	3.65	5.03	4.67	2.76	2.1	2.59	At4g35930	PREDICTED: F-box protein At4g35930 [Ipomoea nil]	-	-	-	-	-	-	-
G19597	15.68	19.55	17.98	13.12	14.2	14.22	8.08	6.59	7.01	APF1	PREDICTED: aspartyl protease family protein 1 isoform X2 [Ipomoea nil]	-	-	-	-	-	-	-
G19598	5.25	7.49	10.16	10.37	7.37	5.84	1.78	1.87	1.21	--	-	-	-	-	-	-	-	-
G19620	1.12	1.47	0.3	0.95	2.88	1.26	2.75	2.29	1.74	--	PREDICTED: lactoylglutathione lyase-like [Nicotiana tabacum]	-	-	-	-	-	-	-
G19638	2.65	3.08	3.53	0.93	1.58	1.1	0.19	0.44	1.38	RL5	PREDICTED: protein RADIALIS-like 3 [Pyrus x bretschneideri]	-	-	-	-	GO:0043231//intracellular membrane-bounded organelle	GO:0005488//binding	-
G19644	3.02	1.96	4.27	3.51	4.15	4.29	8.48	6.12	7.16	PUB7	PREDICTED: U-box domain-containing protein 7-like, partial [Ipomoea nil]	-	-	-	-	-	-	-
G19649	4.64	7.38	7.99	2.93	1.4	3.26	2.05	2.08	1.01	--	PREDICTED: uncharacterized protein LOC109168398 [Ipomoea nil]	-	-	-	-	-	-	-
G19651	0.41	0.54	0.55	1	0.46	0.62	1.16	1.43	1.68	NFD4	PREDICTED: protein NUCLEAR FUSION DEFECTIVE 4-like [Ipomoea nil]	-	-	-	-	-	-	-
G19661	84.38	101.44	94.68	94.19	95.36	95.28	37.15	43.38	46.86	RNU1	PREDICTED: U1 small nuclear ribonucleoprotein 70 kDa-like [Ipomoea nil]	Genetic Information Processing	Transcription	ko03040//Spliceosome	K11093	-	-	-
G19697	5.12	4.44	3.83	3.95	3.71	2.87	1.88	0.57	0.55	--	PREDICTED: protein CHAPERONE-LIKE PROTEIN OF POR1, chloroplastic [Ipomoea nil]	-	-	-	-	-	-	-
G1974	12.92	12.61	9.84	9.77	10.99	11.35	3.72	5.95	5.47	CSN3	PREDICTED: COP9 signalosome complex subunit 3-like [Ipomoea nil]	-	-	-	-	-	-	-
G19744	26.67	27.66	24.7	12.64	13.98	15.33	13.93	9	11.12	PETH	PREDICTED: ferredoxin--NADP reductase, leaf isozyme, chloroplastic [Glycine max]	Metabolism;Metabolism	Global and overview maps;Energy metabolism	ko01100//Metabolic pathways;ko00195//Photosynthesis	K02641;K02641	-	GO:0003824//catalytic activity	GO:0044710//single-organism metabolic process
G19765	2.36	2.74	2.74	4.26	1.22	3.89	0	0	0.12	--	PREDICTED: tetratricopeptide repeat protein 38 isoform X1 [Ipomoea nil]	-	-	-	-	-	-	-
G1977	7.46	6.71	4.84	7.08	7.45	8.04	18.47	20.93	20.81	OPT4	PREDICTED: oligopeptide transporter 4-like [Ipomoea nil]	-	-	-	-	-	-	-
G19792	0.63	0.33	1.54	1.12	1.38	1.12	2.35	1.92	2.6	DEGP7	PREDICTED: protease Do-like 7 isoform X3 [Ipomoea nil]	-	-	-	-	-	GO:0016787//hydrolase activity	GO:0019538//protein metabolic process
G19802	0.3	0.13	0.26	0.44	0.26	0.53	0.65	1.01	0.66	At5g65660	PREDICTED: uncharacterized protein At5g65660 [Ipomoea nil]	-	-	-	-	-	-	-
G19810	2.34	2.72	2.9	1.28	1.59	2.23	0.26	0.78	0.38	BAM1	PREDICTED: leucine-rich repeat receptor-like serine/threonine-protein kinase BAM1 [Ipomoea nil]	-	-	-	-	GO:0031224//intrinsic component of membrane	GO:0004702//receptor signaling protein serine/threonine kinase activity;GO:0016628//oxidoreductase activity, acting on the CH-CH group of donors, NAD or NADP as acceptor;GO:0032550//purine ribonucleoside binding	GO:0032147//activation of protein kinase activity;GO:0044710//single-organism metabolic process
G19822	31.72	33.7	32.94	19.7	20.34	21.69	11.95	10.64	11.77	BAM1	PREDICTED: leucine-rich repeat receptor-like serine/threonine-protein kinase BAM1 [Ipomoea nil]	-	-	-	-	-	-	-
G19836	21.29	28.69	26.31	16.67	17.57	20	10.69	10.67	9.84	BAM1	PREDICTED: leucine-rich repeat receptor-like serine/threonine-protein kinase BAM1 [Ipomoea nil]	-	-	-	-	-	-	-
G19851	7.12	6.17	7.51	4.73	5.99	4.72	3.19	3.02	2.37	At4g37920	PREDICTED: uncharacterized protein At4g37920, chloroplastic [Ipomoea nil]	-	-	-	-	-	-	-
G19854	4.74	3.28	4.97	3.63	3.87	3.76	1.54	1.44	2.2	--	LEA_2 domain-containing protein [Cephalotus follicularis]	-	-	-	-	-	-	-
G19858	14.85	17.21	14.4	9	9.3	14.88	7.26	8.1	6.01	GT6	PREDICTED: glycosyltransferase 6-like [Ipomoea nil]	-	-	-	-	-	-	-
G19864	4.08	4.13	5.94	4.62	2.53	2.88	0.86	1.33	1.18	--	PREDICTED: uncharacterized protein LOC109168922 isoform X2 [Ipomoea nil]	-	-	-	-	-	-	-
G19868	9.07	8.78	8.7	6.41	8.4	8.39	4.5	3.75	5.01	--	PREDICTED: uncharacterized protein LOC109157679 [Ipomoea nil]	-	-	-	-	-	-	-
G19873	8.81	7.16	7.32	5.73	5.84	5.49	2.81	2.62	3.02	EMB2279	PREDICTED: pentatricopeptide repeat-containing protein At5g67570, chloroplastic [Ipomoea nil]	-	-	-	-	GO:0043231//intracellular membrane-bounded organelle	-	GO:0006351//transcription, DNA-templated
G19883	9.6	7.09	8.57	5.65	4.51	5.86	3.43	4.02	4.36	At5g56590	PREDICTED: glucan endo-1,3-beta-glucosidase 12 isoform X2 [Ipomoea nil]	-	-	-	-	-	-	-
G19888	18.81	13.71	16.4	17.48	15.44	13.11	7.83	7.1	6.25	--	-	-	-	-	-	-	-	-
G19895	9.42	9.48	9.92	8.22	9.5	8.57	5.08	4.45	3.71	NAGS2	PREDICTED: probable amino-acid acetyltransferase NAGS1, chloroplastic [Ipomoea nil]	Metabolism;Metabolism;Metabolism;Metabolism;Metabolism	Global and overview maps;Global and overview maps;Global and overview maps;Global and overview maps;Amino acid metabolism	ko01100//Metabolic pathways;ko01110//Biosynthesis of secondary metabolites;ko01230//Biosynthesis of amino acids;ko01210//2-Oxocarboxylic acid metabolism;ko00220//Arginine biosynthesis	K14682;K14682;K14682;K14682;K14682	GO:0044424//intracellular part	GO:0016407//acetyltransferase activity	GO:0006525//arginine metabolic process
G1990	25.15	25.95	31.89	42.61	36.25	55.42	73.95	73.09	73.45	TPP2	PREDICTED: probable thylakoidal processing peptidase 2, chloroplastic isoform X3 [Ipomoea nil]	Genetic Information Processing	Folding, sorting and degradation	ko03060//Protein export	K03100	-	-	-
G19905	27.13	28.9	29.58	29.11	24.71	24.09	13.08	14.22	12.95	HMT-2	PREDICTED: homocysteine S-methyltransferase 2-like [Ipomoea nil]	Metabolism;Metabolism;Metabolism	Global and overview maps;Global and overview maps;Amino acid metabolism	ko01100//Metabolic pathways;ko01110//Biosynthesis of secondary metabolites;ko00270//Cysteine and methionine metabolism	K00547;K00547;K00547	-	GO:0008172//S-methyltransferase activity;GO:0043169//cation binding	GO:0000097//sulfur amino acid biosynthetic process
G19912	21.53	21.2	21.14	20.49	18.43	17.83	10.99	7.64	9.4	TRB1	PREDICTED: telomere repeat-binding factor 1-like isoform X2 [Ipomoea nil]	Organismal Systems	Environmental adaptation	ko04626//Plant-pathogen interaction	K09422	-	-	-
G19916	21.91	22.82	24.66	37.85	35.61	36.12	67.27	61.32	64.04	At5g65660	PREDICTED: uncharacterized protein At5g65660 [Ipomoea nil]	-	-	-	-	-	-	-
G19946	14.44	16.31	22.32	14.47	10.62	14.22	7.6	9.64	7.87	GFS12	PREDICTED: protein GFS12 isoform X2 [Ipomoea nil]	-	-	-	-	-	-	-
G19976	15.14	14.66	16.61	10.66	15.57	9.19	6.32	7.22	7.09	Otud3	PREDICTED: OTU domain-containing protein 3 isoform X4 [Ipomoea nil]	-	-	-	-	-	-	-
G19981	2.3	5.63	5.23	2.1	3.84	5.35	0.36	1.8	0.51	EMB2279	PREDICTED: pentatricopeptide repeat-containing protein At5g67570, chloroplastic [Ipomoea nil]	-	-	-	-	GO:0043231//intracellular membrane-bounded organelle	-	GO:0006351//transcription, DNA-templated
G19983	5.37	6.91	6.38	5.66	6.48	5.12	2.06	2.01	2.2	DG1	PREDICTED: pentatricopeptide repeat-containing protein At5g67570, chloroplastic [Ipomoea nil]	-	-	-	-	-	-	-
G19985	8.95	7.33	7.02	4.72	3.81	5.4	3.23	3.52	2.84	MENB	PREDICTED: 1,4-dihydroxy-2-naphthoyl-CoA synthase, peroxisomal [Ipomoea nil]	Metabolism;Metabolism;Metabolism	Global and overview maps;Global and overview maps;Metabolism of cofactors and vitamins	ko01100//Metabolic pathways;ko01110//Biosynthesis of secondary metabolites;ko00130//Ubiquinone and other terpenoid-quinone biosynthesis	K01661;K01661;K01661	-	-	-
G19986	70.47	69.96	68.09	50.08	46.49	40.72	29.59	35.6	36.32	MENB	PREDICTED: 1,4-dihydroxy-2-naphthoyl-CoA synthase, peroxisomal [Ipomoea nil]	Metabolism;Metabolism;Metabolism	Global and overview maps;Global and overview maps;Metabolism of cofactors and vitamins	ko01100//Metabolic pathways;ko01110//Biosynthesis of secondary metabolites;ko00130//Ubiquinone and other terpenoid-quinone biosynthesis	K01661;K01661;K01661	-	-	GO:0008152//metabolic process
G20005	2.84	2.83	3.03	2.55	1.63	3.4	0.69	0.6	0.29	--	-	-	-	-	-	-	-	-
G20037	6.9	5.43	6.08	4.73	5.16	5.49	2.18	3.61	2.91	--	PREDICTED: pentatricopeptide repeat-containing protein At5g42310, mitochondrial-like [Ipomoea nil]	-	-	-	-	-	-	-
G2004	11.82	10.15	11.79	10.22	10.86	9.48	27.18	26.08	25.08	KIN4A	PREDICTED: kinesin-like protein KIN-4A isoform X2 [Ipomoea nil]	-	-	-	-	-	-	-
G20040	20.56	15.91	16.17	14.99	15.37	15.05	8	7.93	7.47	PTRH2	PREDICTED: peptidyl-tRNA hydrolase 2, mitochondrial isoform X2 [Ipomoea nil]	-	-	-	-	-	GO:0003824//catalytic activity	-
G20049	9.7	11.27	10.52	10	11.72	12.01	3.72	4.04	3.83	RGA2	PREDICTED: disease resistance protein RGA2-like [Ipomoea nil]	-	-	-	-	-	-	-
G2006	0.7	2.12	0.63	0	1.01	0.59	0	0	0	REN1	PREDICTED: rho GTPase-activating protein REN1-like isoform X7 [Ipomoea nil]	-	-	-	-	-	-	-
G20067	1.23	0.78	0.76	0.88	0.72	1.09	2.2	1.84	2.14	PUB43	PREDICTED: U-box domain-containing protein 43-like [Ipomoea nil]	-	-	-	-	-	-	-
G20068	4.18	3.73	6	2.81	2.42	1.43	2.81	3.15	3.39	--	-	-	-	-	-	-	-	-
G20084	17	16.8	14.63	12.46	12.18	11.67	7.56	8.45	7.47	--	PREDICTED: stAR-related lipid transfer protein 7, mitochondrial-like isoform X1 [Nicotiana tabacum]	-	-	-	-	-	-	-
G20112	3.55	3.54	2.05	5.22	4.59	3.66	7.61	7.39	7.26	LRK10	PREDICTED: rust resistance kinase Lr10-like [Ipomoea nil]	-	-	-	-	-	-	-
G20114	1.18	1.37	1.59	1.01	1.24	1.82	2.16	3.36	2.84	LRK10	PREDICTED: rust resistance kinase Lr10-like [Ipomoea nil]	-	-	-	-	-	GO:0016301//kinase activity	-
G20115	5.7	6.89	6.21	5.91	6.32	6.19	1.55	1.65	1.88	--	PREDICTED: protein IWS1 homolog A [Theobroma cacao]	-	-	-	-	-	-	-
G20135	3.43	4.7	6.12	2.75	2.1	2.58	0.73	0.27	0.43	At1g06250	PREDICTED: phospholipase A1-II 1-like [Ipomoea nil]	-	-	-	-	-	-	-
G20196	44.76	44.13	50.09	44.13	40.24	44.44	21.12	19.71	19.02	--	PREDICTED: replication protein A 70 kDa DNA-binding subunit D-like [Ipomoea nil]	Genetic Information Processing;Genetic Information Processing;Genetic Information Processing;Genetic Information Processing	Replication and repair;Replication and repair;Replication and repair;Replication and repair	ko03420//Nucleotide excision repair;ko03440//Homologous recombination;ko03030//DNA replication;ko03430//Mismatch repair	K07466;K07466;K07466;K07466	-	-	-
G20199	3.69	3	4.33	3.31	3.83	4.14	1.96	1.65	0.72	Os11g0599500	PREDICTED: DEAD-box ATP-dependent RNA helicase 52C-like [Arachis ipaensis]	-	-	-	-	-	GO:0017111//nucleoside-triphosphatase activity;GO:0032550//purine ribonucleoside binding	-
G20204	40.44	44.55	47.67	26.37	27.24	26.7	19.65	19.37	22.61	--	-	-	-	-	-	-	-	-
G20208	9.3	12.36	9.67	9.23	9.69	8.89	4.81	5.55	5.06	PRL1-IFG	PREDICTED: BTB/POZ domain-containing protein At2g13690 isoform X1 [Ipomoea nil]	-	-	-	-	-	-	-
G20237	18.92	20.87	20.5	14	11.78	8.57	5.99	8.69	7.41	--	PREDICTED: ribosome-recycling factor, chloroplastic [Ipomoea nil]	-	-	-	-	-	-	-
G20244	0	0	0	0.68	1.75	1.89	3.25	4.15	0	IDM1	PREDICTED: increased DNA methylation 1-like isoform X2 [Ipomoea nil]	-	-	-	-	-	-	-
G20254	5.76	5.58	6.08	1.99	3.31	2.28	3.29	2.73	1.21	UVR8	PREDICTED: ultraviolet-B receptor UVR8-like [Ipomoea nil]	-	-	-	-	-	-	-
G20266	19.47	17.13	19.86	12.63	16.42	15.48	7.56	9.55	9.93	RPOT3-SYL	PREDICTED: DNA-directed RNA polymerase 3, chloroplastic-like [Ipomoea nil]	-	-	-	-	-	-	-
G20271	11.29	13.54	13.47	9.73	9.48	8.42	6.53	6.37	5.35	RPOT3-TOM	PREDICTED: DNA-directed RNA polymerase 3, chloroplastic-like [Ipomoea nil]	-	-	-	-	GO:0009536//plastid	GO:0034062//RNA polymerase activity	GO:0034645//cellular macromolecule biosynthetic process
G20276	9.06	10.99	10.16	13.63	14.66	14.29	34.67	39.82	31.14	CPR	PREDICTED: NADPH--cytochrome P450 reductase-like [Ipomoea nil]	-	-	-	-	-	-	-
G20281	4.58	3.88	3.42	7.05	4.48	4.97	12.63	14.07	12.37	CPR	PREDICTED: NADPH--cytochrome P450 reductase-like [Ipomoea nil]	-	-	-	-	GO:0031090//organelle membrane;GO:0043231//intracellular membrane-bounded organelle	GO:0003824//catalytic activity;GO:0032553//ribonucleotide binding;GO:0046914//transition metal ion binding	GO:0044710//single-organism metabolic process
G20283	1.39	1.26	1.37	0.79	0.62	0.85	0.21	0.19	0.43	SMXL4	PREDICTED: protein SMAX1-LIKE 4-like isoform X1 [Ipomoea nil]	-	-	-	-	-	-	-
G20291	9.52	9.71	8.99	5.34	5.9	6.69	3.92	2.89	2.96	SMXL4	PREDICTED: protein SMAX1-LIKE 4-like isoform X1 [Ipomoea nil]	-	-	-	-	-	-	-
G20301	0.69	1.08	1.08	0.33	0.59	0.7	2.17	4.15	2.76	At1g09575	PREDICTED: calcium uniporter protein 5, mitochondrial-like [Ipomoea nil]	-	-	-	-	-	-	-
G20302	43.46	47.78	46.13	31.56	36.32	33.53	18.25	17.3	16.14	SIGB	PREDICTED: RNA polymerase sigma factor sigB [Ipomoea nil]	-	-	-	-	-	-	-
G20312	63.74	68.9	74.05	74.93	71.21	66.34	34.11	32.9	32.2	ACX4	PREDICTED: acyl-coenzyme A oxidase 4, peroxisomal-like isoform X1 [Ipomoea nil]	Metabolism;Metabolism;Cellular Processes;Metabolism;Metabolism;Metabolism;Metabolism	Global and overview maps;Global and overview maps;Transport and catabolism;Global and overview maps;Lipid metabolism;Lipid metabolism;Lipid metabolism	ko01100//Metabolic pathways;ko01110//Biosynthesis of secondary metabolites;ko04146//Peroxisome;ko01212//Fatty acid metabolism;ko00071//Fatty acid degradation;ko00592//alpha-Linolenic acid metabolism;ko01040//Biosynthesis of unsaturated fatty acids	K00232;K00232;K00232;K00232;K00232;K00232;K00232	-	-	-
G20328	1.4	1.16	1.15	0.59	0.32	0.48	0.17	0.52	0.21	HKT6	PREDICTED: probable cation transporter HKT6 [Ipomoea nil]	-	-	-	-	-	-	-
G20331	14.08	10.58	13.88	9.78	9.82	11.87	7.01	6.35	4.86	RPOT3-SYL	PREDICTED: DNA-directed RNA polymerase 3, chloroplastic-like [Ipomoea nil]	-	-	-	-	GO:0009536//plastid	GO:0034062//RNA polymerase activity	GO:0034645//cellular macromolecule biosynthetic process
G20332	4.31	4.33	4.77	3.69	3.23	3.14	1.93	1.46	1.62	MBD2	PREDICTED: methyl-CpG-binding domain-containing protein 2-like [Ipomoea nil]	-	-	-	-	-	-	-
G20335	0.78	0.34	0.7	1.21	1.1	1.11	2.23	2.07	2.32	CYP73A12	PREDICTED: cytochrome P450 CYP73A100-like [Ipomoea nil]	Metabolism;Metabolism;Metabolism;Metabolism;Metabolism;Metabolism;Metabolism	Global and overview maps;Global and overview maps;Biosynthesis of other secondary metabolites;Amino acid metabolism;Metabolism of cofactors and vitamins;Biosynthesis of other secondary metabolites;Biosynthesis of other secondary metabolites	ko01100//Metabolic pathways;ko01110//Biosynthesis of secondary metabolites;ko00940//Phenylpropanoid biosynthesis;ko00360//Phenylalanine metabolism;ko00130//Ubiquinone and other terpenoid-quinone biosynthesis;ko00941//Flavonoid biosynthesis;ko00945//Stilbenoid, diarylheptanoid and gingerol biosynthesis	K00487;K00487;K00487;K00487;K00487;K00487;K00487	-	GO:0016709//oxidoreductase activity, acting on paired donors, with incorporation or reduction of molecular oxygen, NAD(P)H as one donor, and incorporation of one atom of oxygen;GO:0046906//tetrapyrrole binding;GO:0046914//transition metal ion binding	GO:0044710//single-organism metabolic process
G20357	5.11	6.63	5.76	3.49	3.86	4.55	2.73	2.76	1.89	At4g16800	PREDICTED: probable enoyl-CoA hydratase 2, mitochondrial [Ipomoea nil]	Metabolism;Metabolism	Global and overview maps;Amino acid metabolism	ko01100//Metabolic pathways;ko00280//Valine, leucine and isoleucine degradation	K05607;K05607	-	GO:0016836//hydro-lyase activity	-
G20367	7.4	7.76	10.09	9.46	9.57	9.05	2.52	1.98	2.59	Prcp	PREDICTED: lysosomal Pro-X carboxypeptidase isoform X2 [Ipomoea nil]	-	-	-	-	-	-	-
G20374	4.39	3.02	5.08	1.9	1.42	4.05	0	1.16	1.53	--	Calcineurin-like metallo-phosphoesterase superfamily protein isoform 1 [Theobroma cacao]	-	-	-	-	-	-	-
G20376	24.88	25.14	27.5	27.83	20.78	17.37	62.77	57.12	53.23	TIL	PREDICTED: temperature-induced lipocalin-1 [Ipomoea nil]	-	-	-	-	-	-	GO:0051234//establishment of localization
G20407	4.16	1.07	2.31	1.85	0.89	1.21	0	0.63	0.26	CRR6	PREDICTED: protein CHLORORESPIRATORY REDUCTION 6, chloroplastic [Ipomoea nil]	-	-	-	-	-	-	-
G2043	5.52	4.99	5.59	5.1	4.77	4.56	2.48	3.28	1.95	FBW2	PREDICTED: F-box protein FBW2-like [Ipomoea nil]	-	-	-	-	-	-	GO:0010468//regulation of gene expression
G20434	3.32	2.43	2.32	2.34	1.59	0.86	0.35	0.67	0.92	gwt1	transferase transferring acyl groups [Zea mays]	Metabolism;Metabolism	Global and overview maps;Glycan biosynthesis and metabolism	ko01100//Metabolic pathways;ko00563//Glycosylphosphatidylinositol(GPI)-anchor biosynthesis	K05283;K05283	GO:0031224//intrinsic component of membrane	GO:0016740//transferase activity	GO:0006497//protein lipidation
G20437	15.43	10.81	14.89	14.56	11.91	12.79	6.12	7.29	6.97	CP31A	PREDICTED: 29 kDa ribonucleoprotein A, chloroplastic [Ipomoea nil]	-	-	-	-	-	-	-
G2044	7.24	6.56	6.53	6.64	7.61	8.17	23.03	20.92	22.12	WRKY15	PREDICTED: probable WRKY transcription factor 7 [Ipomoea nil]	-	-	-	-	-	-	-
G20447	11.94	11.06	13.14	11.96	13.88	11.91	5.87	5.86	6.2	PP2B11	PREDICTED: F-box protein PP2-B11-like [Capsicum annuum]	-	-	-	-	-	-	-
G20466	17.74	18.08	15.73	15.31	17.26	16.48	7.9	7.4	8.51	CIPK24	PREDICTED: CBL-interacting serine/threonine-protein kinase 24-like [Ipomoea nil]	-	-	-	-	GO:0005774//vacuolar membrane	GO:0004672//protein kinase activity;GO:0005515//protein binding;GO:0032550//purine ribonucleoside binding	GO:0006464//cellular protein modification process;GO:0006796//phosphate-containing compound metabolic process;GO:0006970//response to osmotic stress;GO:0050794//regulation of cellular process
G20468	3.74	3.79	4.1	4.69	1.91	2.03	1.55	1.49	0.87	At5g67130	PREDICTED: PI-PLC X domain-containing protein At5g67130 [Ipomoea nil]	-	-	-	-	-	-	-
G20472	44.87	43.2	44.94	29.69	32.65	33.39	14.09	15	14.27	MTERF6	PREDICTED: transcription termination factor MTERF6, chloroplastic/mitochondrial [Ipomoea nil]	-	-	-	-	GO:0043231//intracellular membrane-bounded organelle	-	GO:0010468//regulation of gene expression
G20494	37.03	34.74	37.19	29.16	32.11	30.47	19.54	17.76	15.81	ORC3	PREDICTED: origin of replication complex subunit 3 [Ipomoea nil]	-	-	-	-	-	-	-
G20507	0.43	2.07	0.86	0.39	0.36	0.78	1.93	2.33	3.67	CYP734A1	PREDICTED: cytochrome P450 734A1-like [Ipomoea nil]	Metabolism	Metabolism of terpenoids and polyketides	ko00905//Brassinosteroid biosynthesis	K15639	GO:0031224//intrinsic component of membrane	GO:0004497//monooxygenase activity;GO:0046906//tetrapyrrole binding	GO:0009314//response to radiation;GO:0009725//response to hormone;GO:0016128//phytosteroid metabolic process;GO:0040007//growth;GO:0055088//lipid homeostasis
G20508	16.01	19.19	18.26	14.2	15.68	15.36	9.12	8.54	8.62	B'KAPPA	PREDICTED: serine/threonine protein phosphatase 2A 57 kDa regulatory subunit B' iota isoform-like [Ipomoea nil]	Genetic Information Processing	Translation	ko03015//mRNA surveillance pathway	K11584	-	GO:0019888//protein phosphatase regulator activity	GO:0019222//regulation of metabolic process;GO:0050794//regulation of cellular process
G20524	27.96	24.08	30.57	12.79	13.65	11.66	5.24	7.78	9.23	--	PREDICTED: replication factor A protein 1-like [Ipomoea nil]	Genetic Information Processing;Genetic Information Processing;Genetic Information Processing;Genetic Information Processing	Replication and repair;Replication and repair;Replication and repair;Replication and repair	ko03420//Nucleotide excision repair;ko03440//Homologous recombination;ko03030//DNA replication;ko03430//Mismatch repair	K07466;K07466;K07466;K07466	-	-	-
G20534	23.1	23.98	26.42	22.48	19.03	25.01	11.14	12.47	10.99	GRP10	PREDICTED: probable splicing factor, arginine/serine-rich 6 isoform X3 [Nicotiana tabacum]	Genetic Information Processing	Transcription	ko03040//Spliceosome	K11093	-	-	-
G20567	8.57	7.96	6.51	6.01	7.92	6.44	3.2	3.09	2.5	NUDT20	PREDICTED: nudix hydrolase 20, chloroplastic-like isoform X2 [Ipomoea nil]	-	-	-	-	-	GO:0003824//catalytic activity	-
G20574	4.22	4.9	5.78	3.14	4.01	2.76	2.19	1.81	1.25	--	PREDICTED: probable serine incorporator isoform X3 [Ipomoea nil]	-	-	-	-	-	-	-
G20594	1.92	1.45	1.37	2.42	2.58	2.25	4.25	4.01	3.98	MC410	PREDICTED: ninja-family protein mc410-like [Ipomoea nil]	-	-	-	-	-	-	-
G2060	6.55	7.24	7.03	9.07	13.71	10.83	32.94	33.55	34.3	UGT85A24	UDP-glycosyltransferase 85A32 [Ipomoea batatas]	Metabolism;Metabolism	Global and overview maps;Global and overview maps	ko01100//Metabolic pathways;ko01110//Biosynthesis of secondary metabolites	K21374;K21374	-	-	-
G20603	6.6	5.54	6.23	6.64	7.14	4.85	3.27	2	1.51	--	PREDICTED: probable glycosyltransferase At3g07620 isoform X2 [Ipomoea nil]	-	-	-	-	-	-	-
G20617	5.52	7.45	6.4	5.11	5.98	5.82	2.63	3.43	2.61	--	PREDICTED: receptor-like protein kinase 5 [Ipomoea nil]	-	-	-	-	-	-	-
G2063	5.86	4.58	3.04	1.89	0	3.09	13.12	9.29	9.25	UGT85A23	UDP-glycosyltransferase 85A32 [Ipomoea batatas]	Metabolism;Metabolism	Global and overview maps;Global and overview maps	ko01100//Metabolic pathways;ko01110//Biosynthesis of secondary metabolites	K21374;K21374	-	-	-
G20650	16.83	14.78	15.74	19.99	26.42	24.66	30.47	32.24	36.4	spoVK	PREDICTED: protein CfxQ homolog [Ipomoea nil]	-	-	-	-	GO:0009536//plastid	GO:0016462//pyrophosphatase activity;GO:0032550//purine ribonucleoside binding	-
G20652	0	0	0	0.54	0.24	0.56	1.41	0.86	0.21	NYC1	PREDICTED: probable chlorophyll(ide) b reductase NYC1, chloroplastic [Ipomoea nil]	Metabolism;Metabolism;Metabolism	Global and overview maps;Global and overview maps;Metabolism of cofactors and vitamins	ko01100//Metabolic pathways;ko01110//Biosynthesis of secondary metabolites;ko00860//Porphyrin and chlorophyll metabolism	K13606;K13606;K13606	-	GO:0016616//oxidoreductase activity, acting on the CH-OH group of donors, NAD or NADP as acceptor	GO:0044710//single-organism metabolic process
G20663	15.86	16.71	16.44	13.63	13.9	13.96	7.06	7.14	8.49	AED3	PREDICTED: aspartyl protease AED3-like [Ipomoea nil]	-	-	-	-	-	-	-
G20687	0.49	0.93	1.3	0.72	0.58	0.34	0.1	0.14	0	TET2	PREDICTED: tetraspanin-2 [Ipomoea nil]	-	-	-	-	-	-	-
G20689	8.58	3.54	4.96	4.95	7.69	6.9	2.37	1.67	2.66	PEPD	PREDICTED: xaa-Pro dipeptidase [Ipomoea nil]	-	-	-	-	-	GO:0003824//catalytic activity;GO:0046914//transition metal ion binding	GO:0019538//protein metabolic process
G20715	1.6	1.88	1.39	1.21	2.89	1.08	3.67	3.65	4.46	--	PREDICTED: heat stress transcription factor A-2-like isoform X2 [Ipomoea nil]	-	-	-	-	-	-	-
G20723	45.74	46.02	47.6	43.14	43.14	43.26	19.63	21.52	20.43	PP2C06	PREDICTED: protein phosphatase 2C 77-like [Ipomoea nil]	Environmental Information Processing;Environmental Information Processing	Signal transduction;Signal transduction	ko04075//Plant hormone signal transduction;ko04016//MAPK signaling pathway - plant	K14497;K14497	-	-	-
G20725	18.33	23.63	24.13	19.33	17.83	17.27	9.7	7.9	8.47	--	PREDICTED: pre-mRNA cleavage factor Im 25 kDa subunit 1 isoform X2 [Ipomoea nil]	-	-	-	-	-	-	-
G20759	19.59	10.69	23.29	10.22	17.45	19.96	6.65	7.44	6.56	--	PREDICTED: uncharacterized protein LOC109186792 [Ipomoea nil]	-	-	-	-	-	-	-
G20762	34.23	28.59	32.62	24.38	24.8	21.62	11.53	11.77	13.68	--	PREDICTED: tubulin--tyrosine ligase-like protein 12 [Ipomoea nil]	-	-	-	-	-	-	-
G20833	3.99	3.38	3.58	4.72	3.9	2.54	10.03	7.84	9.19	AIFM2	PREDICTED: apoptosis-inducing factor 2-like [Ipomoea nil]	-	-	-	-	-	-	-
G20841	1.75	1.36	1.79	2.73	2.28	2.83	4.45	4.94	4.77	AIFM2	PREDICTED: apoptosis-inducing factor 2-like [Ipomoea nil]	-	-	-	-	-	-	-
G20852	24.76	21.35	16.18	19.14	15.92	19.52	6.29	8.05	6.72	BZIP06	PREDICTED: basic leucine zipper 6 [Ipomoea nil]	-	-	-	-	-	-	-
G20882	10.97	9.28	9.58	8.98	8.64	10.06	5.26	4.87	3.9	At5g53140	PREDICTED: probable protein phosphatase 2C 76 isoform X1 [Ipomoea nil]	-	-	-	-	-	-	-
G20883	4.26	4.18	5.54	3.11	3.33	3.12	0.89	1.74	1.82	BCHA2	PREDICTED: protein SPIRRIG-like [Gossypium hirsutum]	-	-	-	-	-	-	-
G20890	3.13	2.4	3.07	5.49	5.12	4.09	8.94	9.56	6.48	LRK10	PREDICTED: rust resistance kinase Lr10-like [Ipomoea nil]	-	-	-	-	-	-	-
G20935	41.44	38.3	39.19	40.83	38.1	41.84	127.44	120.28	128.68	AAP6	PREDICTED: amino acid permease 6-like isoform X1 [Ipomoea nil]	-	-	-	-	-	-	-
G20940	8.61	8.51	7.22	6.43	7.3	7.95	4.16	3.94	2.94	XK2	PREDICTED: xylulose kinase-like [Ipomoea nil]	Metabolism;Metabolism	Global and overview maps;Carbohydrate metabolism	ko01100//Metabolic pathways;ko00040//Pentose and glucuronate interconversions	K00854;K00854	-	-	-
G20957	36.7	39.38	40.38	23.16	24.14	31.62	12.87	16.4	16.71	PUB32	PREDICTED: U-box domain-containing protein 36-like [Ipomoea nil]	-	-	-	-	-	-	-
G20964	3.16	1.39	4.64	9.03	7.05	8.36	3.46	2.14	2.97	Mctp1	PREDICTED: synaptotagmin-5-like [Ipomoea nil]	-	-	-	-	-	-	-
G2097	6.47	7.3	7.56	2.72	3.13	6.72	1.33	3.48	1.96	--	PREDICTED: exonuclease mut-7 homolog isoform X3 [Juglans regia]	-	-	-	-	-	-	-
G20991	0.34	0.34	0	0.52	0.25	0.25	1.38	0.86	1.9	ITN1	PREDICTED: ankyrin repeat-containing protein ITN1-like [Ipomoea nil]	-	-	-	-	GO:0016020//membrane;GO:0043231//intracellular membrane-bounded organelle	GO:0005488//binding	GO:0006970//response to osmotic stress;GO:0008104//protein localization
G21001	3.32	2.55	1.74	2.91	4.91	4.9	12.08	9.46	10.81	TIP1-2	PREDICTED: probable aquaporin TIP1-2 [Ipomoea nil]	-	-	-	-	GO:0031090//organelle membrane;GO:0031224//intrinsic component of membrane;GO:0043231//intracellular membrane-bounded organelle	GO:0005372//water transmembrane transporter activity;GO:0042887//amide transmembrane transporter activity	GO:0015840//urea transport;GO:0042044//fluid transport;GO:0050896//response to stimulus
G21006	15.22	16.88	18.6	13.94	11.18	11.29	6.84	8.8	9.62	Npc1b	PREDICTED: Niemann-Pick C1 protein-like [Ipomoea nil]	-	-	-	-	-	-	-
G21028	6.09	3.94	4.75	3.34	2.23	4.69	2.41	0.71	0.93	--	PREDICTED: uncharacterized protein LOC109173094 [Ipomoea nil]	-	-	-	-	-	-	-
G21049	2.55	2.07	2.82	3.47	2.07	2.57	5.97	5.01	4.89	--	PREDICTED: uncharacterized protein LOC109173193 [Ipomoea nil]	-	-	-	-	-	-	-
G21052	12.15	11.58	16.72	10.2	11.26	13.7	5.1	7.09	7.48	--	PREDICTED: uncharacterized protein LOC109173164 [Ipomoea nil]	-	-	-	-	-	-	-
G21060	4.58	4.8	5.95	4.74	4.8	3.91	15.25	13.74	13.5	TIP1-2	PREDICTED: probable aquaporin TIP1-2 [Ipomoea nil]	-	-	-	-	GO:0031090//organelle membrane;GO:0031224//intrinsic component of membrane;GO:0043231//intracellular membrane-bounded organelle	GO:0005372//water transmembrane transporter activity;GO:0042887//amide transmembrane transporter activity	GO:0015840//urea transport;GO:0042044//fluid transport;GO:0050896//response to stimulus
G21061	14.54	15.29	15.81	20.84	23.59	24.83	51.98	48.84	49.97	CPR	PREDICTED: NADPH--cytochrome P450 reductase-like [Ipomoea nil]	-	-	-	-	-	-	-
G21068	5.11	5.6	4.01	2.53	2.82	2.84	2.2	1.34	2.17	CIA2	PREDICTED: protein CHLOROPLAST IMPORT APPARATUS 2-like isoform X1 [Ipomoea nil]	-	-	-	-	-	-	-
G21078	3.22	2.59	3.3	1.16	1.83	1.16	0.81	0.62	0.3	--	PREDICTED: VAN3-binding protein [Ipomoea nil]	-	-	-	-	-	-	-
G21081	20.37	21.36	22.09	27.5	30.81	34.6	72.75	70.83	71.28	CPR	PREDICTED: NADPH--cytochrome P450 reductase-like [Ipomoea nil]	-	-	-	-	-	-	-
G21114	17.67	15.77	23.92	22.98	22.93	18.83	8.7	8.38	10.61	PTRH2	PREDICTED: peptidyl-tRNA hydrolase 2, mitochondrial isoform X2 [Ipomoea nil]	-	-	-	-	-	GO:0003824//catalytic activity	-
G21120	2.91	9.04	7.25	6.79	5.36	4.25	1.19	0.45	1.75	--	-	-	-	-	-	-	-	-
G21124	6.73	7.26	6.91	3.7	6.03	6.03	3.65	3.25	2.89	ISA1	isoamylase [Ipomoea batatas]	Metabolism;Metabolism;Metabolism	Global and overview maps;Global and overview maps;Carbohydrate metabolism	ko01100//Metabolic pathways;ko01110//Biosynthesis of secondary metabolites;ko00500//Starch and sucrose metabolism	K01214;K01214;K01214	GO:0009536//plastid;GO:0043033//isoamylase complex	GO:0004133//glycogen debranching enzyme activity;GO:0016798//hydrolase activity, acting on glycosyl bonds;GO:0043167//ion binding	GO:0005982//starch metabolic process;GO:0005984//disaccharide metabolic process;GO:0009059//macromolecule biosynthetic process;GO:0009893//positive regulation of metabolic process
G21131	6.76	5.23	7.51	4.5	6.06	3.23	2.66	2.86	2.14	--	-	-	-	-	-	-	-	-
G21144	12.75	13.84	14.31	12.19	12.66	14.22	7.14	6.71	6.1	--	PREDICTED: uncharacterized protein LOC103441897 [Malus domestica]	-	-	-	-	-	-	-
G21199	0.97	1.28	1.27	0.53	0	0.26	0	0	0	CRR6	PREDICTED: protein CHLORORESPIRATORY REDUCTION 6, chloroplastic [Ipomoea nil]	-	-	-	-	-	-	-
G212	28.83	25.33	30.62	20.32	22.73	21.2	16.21	11.93	13.51	SKL1	PREDICTED: probable inactive shikimate kinase like 1, chloroplastic isoform X1 [Ipomoea nil]	Metabolism;Metabolism;Metabolism;Metabolism	Global and overview maps;Global and overview maps;Global and overview maps;Amino acid metabolism	ko01100//Metabolic pathways;ko01110//Biosynthesis of secondary metabolites;ko01230//Biosynthesis of amino acids;ko00400//Phenylalanine, tyrosine and tryptophan biosynthesis	K00891;K00891;K00891;K00891	GO:0009532//plastid stroma	-	GO:0000097//sulfur amino acid biosynthetic process;GO:0006090//pyruvate metabolic process;GO:0006355//regulation of transcription, DNA-templated;GO:0006544//glycine metabolic process;GO:0006568//tryptophan metabolic process;GO:0006633//fatty acid biosynthetic process;GO:0006732//coenzyme metabolic process;GO:0006753//nucleoside phosphate metabolic process;GO:0006779//porphyrin-containing compound…
G21200	9.8	14.02	15.52	10.61	6.16	7.33	4	3.08	3.59	CRR6	PREDICTED: protein CHLORORESPIRATORY REDUCTION 6, chloroplastic [Ipomoea nil]	-	-	-	-	-	-	-
G21204	36.67	35.05	30.69	21.85	19.95	19.5	10.81	11.94	11.2	CRR6	PREDICTED: protein CHLORORESPIRATORY REDUCTION 6, chloroplastic [Ipomoea nil]	-	-	-	-	GO:0044434//chloroplast part	-	GO:0022607//cellular component assembly
G2121	0	0	0	0	0.15	0.46	2.72	3.4	0.14	--	-	-	-	-	-	-	-	-
G21237	2.36	3.3	1.63	1.75	1.8	1.45	0.55	0.81	0.26	--	PREDICTED: toll-like receptor 13 [Ipomoea nil]	-	-	-	-	-	-	-
G21254	2.93	2.42	4.12	0	2.52	1.84	0.9	0.34	0.43	UGT709C2	PREDICTED: 7-deoxyloganetic acid glucosyltransferase-like [Ipomoea nil]	Metabolism	Global and overview maps	ko01110//Biosynthesis of secondary metabolites	K21373	-	-	-
G21293	6.51	5.53	6.68	3.72	4.01	3.12	1.99	1.34	2.16	MYB82	PREDICTED: transcription factor MYB82-like [Ipomoea nil]	Organismal Systems	Environmental adaptation	ko04626//Plant-pathogen interaction	K09422	-	-	GO:0010467//gene expression;GO:0034645//cellular macromolecule biosynthetic process
G21303	1.44	1	0.65	2.77	1.67	1.58	2.68	1.84	1.97	--	PREDICTED: disease resistance protein RPP13-like isoform X4 [Ipomoea nil]	-	-	-	-	-	-	-
G21328	2.24	4.06	1.75	3.74	5.06	7.07	4.31	8.19	5.28	NPF6.2	PREDICTED: protein NRT1/ PTR FAMILY 6.2-like [Ipomoea nil]	-	-	-	-	GO:0031224//intrinsic component of membrane	-	GO:0015833//peptide transport
G21345	6.71	6.57	5.45	10	8.26	6.51	16.12	15.7	13.44	NUDT19	PREDICTED: nudix hydrolase 19, chloroplastic [Ipomoea nil]	Metabolism;Cellular Processes;Metabolism	Global and overview maps;Transport and catabolism;Metabolism of cofactors and vitamins	ko01100//Metabolic pathways;ko04146//Peroxisome;ko00760//Nicotinate and nicotinamide metabolism	K03426;K03426;K03426	-	GO:0003824//catalytic activity;GO:0043169//cation binding	-
G21346	7.36	6.23	7.33	6.05	3.18	3.52	1.57	3.34	1.36	--	PREDICTED: zinc finger Ran-binding domain-containing protein 2-like isoform X1 [Capsicum annuum]	-	-	-	-	-	-	-
G21352	0.21	0.49	0.5	0.27	0	0.71	2.78	2.18	1.13	--	-	-	-	-	-	-	-	-
G21358	9.88	12.86	11.91	14.27	8.2	9.2	4.31	6.03	5.32	--	PREDICTED: sodium/pyruvate cotransporter BASS2, chloroplastic [Ipomoea nil]	-	-	-	-	-	-	-
G21368	18.19	21.45	18.78	15.36	16.35	17.1	9.11	7.74	6.91	--	PREDICTED: zinc finger Ran-binding domain-containing protein 2-like isoform X1 [Capsicum annuum]	-	-	-	-	-	-	-
G21402	2.59	2.45	0.3	3.55	2.46	4.2	5.08	3.42	4.48	CES101	PREDICTED: receptor-like serine/threonine-protein kinase SD1-8 [Ipomoea nil]	-	-	-	-	-	-	-
G21432	24.62	25.06	20.9	16.26	17.62	14.78	10.22	11.72	9.67	CYP90A1	PREDICTED: cytochrome P450 90A1-like [Ipomoea nil]	Metabolism;Metabolism	Global and overview maps;Metabolism of terpenoids and polyketides	ko01110//Biosynthesis of secondary metabolites;ko00905//Brassinosteroid biosynthesis	K09588;K09588	-	-	-
G21447	8.19	7.33	6.51	5.76	3.79	3.6	4.69	2.57	3.02	Os01g0760900	PREDICTED: probable protein ABIL5 isoform X1 [Ipomoea nil]	-	-	-	-	-	-	-
G21465	6.72	7.14	7.58	3.81	2.83	2.95	2	2.21	2.27	--	PREDICTED: uncharacterized protein LOC109186865 isoform X3 [Ipomoea nil]	-	-	-	-	-	-	-
G21467	1.52	1.95	1.53	2.91	3.24	3.91	5.04	5.26	5.5	MC410	PREDICTED: ninja-family protein mc410-like [Ipomoea nil]	-	-	-	-	-	-	-
G21513	3.52	4.6	4.66	0.74	1.25	1.19	1.76	1.66	1.31	KUA1	PREDICTED: transcription factor MYB1R1-like [Ipomoea nil]	-	-	-	-	-	GO:0005488//binding	-
G21524	0.89	1.71	1.21	1.14	1.14	1.41	0.15	0.36	0.12	TET2	PREDICTED: tetraspanin-2 [Ipomoea nil]	-	-	-	-	GO:0031224//intrinsic component of membrane	-	-
G2153	3.63	2.72	4.45	1.39	1.2	0.83	2.33	2.33	1.5	QUA2	PREDICTED: probable pectin methyltransferase QUA2 [Ipomoea nil]	-	-	-	-	-	-	-
G21557	7.55	7.72	6.91	4.38	5.3	5.81	2.86	3.57	3.4	--	PREDICTED: tubulin--tyrosine ligase-like protein 12 [Ipomoea nil]	-	-	-	-	-	-	-
G21562	4.81	6.01	4.44	2.62	3.18	2.02	1.12	1.71	1.75	--	-	-	-	-	-	-	-	-
G21574	11.32	10.86	15.72	11.19	7.56	7.3	2.83	4.41	3.41	PCM	PREDICTED: protein-L-isoaspartate O-methyltransferase 1-like isoform X2 [Ipomoea nil]	-	-	-	-	GO:0005737//cytoplasm	GO:0016740//transferase activity	GO:0006464//cellular protein modification process;GO:0044767//single-organism developmental process
G21575	5.72	6.99	5.84	5.03	3.96	4.38	2.3	1.57	1.52	--	PREDICTED: uncharacterized protein LOC109171147 isoform X3 [Ipomoea nil]	-	-	-	-	-	-	GO:0009451//RNA modification
G21607	209.45	214.62	204.69	101.1	97.32	90.2	257.46	238	259.15	--	PREDICTED: trinucleotide repeat-containing gene 18 protein-like [Ipomoea nil]	-	-	-	-	-	-	-
G21608	0.99	1.22	0.53	0.96	0.69	1.4	2.75	1.03	3.11	MC410	PREDICTED: ninja-family protein mc410-like [Ipomoea nil]	-	-	-	-	-	-	-
G21619	2.73	1.56	3.93	4.21	2.6	4.16	0.95	0.38	0.37	At2g16710	PREDICTED: iron-sulfur assembly protein IscA-like 3, mitochondrial [Ipomoea nil]	-	-	-	-	-	-	-
G21627	5.39	7.35	6.2	5.29	4.55	4.02	2.36	1.84	1.5	--	PREDICTED: uncharacterized protein LOC109150342 [Ipomoea nil]	-	-	-	-	-	-	-
G21637	15.67	14.4	15.77	9.27	8.23	13.32	5.74	7.46	6.42	--	PREDICTED: uncharacterized protein LOC109150342 [Ipomoea nil]	-	-	-	-	-	-	-
G21677	7.03	5.99	6.42	6.29	9.51	8.21	3.01	3.44	2.96	SCL14	PREDICTED: scarecrow-like protein 33 [Ipomoea nil]	-	-	-	-	-	-	-
G21710	0.1	0.14	0.13	0.12	0.1	0	0.89	1.77	0.37	At5g05600	PREDICTED: protein SRG1 [Ipomoea nil]	-	-	-	-	-	-	-
G21790	12.42	9.9	11.77	12.31	8.02	7.53	3.91	5.7	4.37	--	PREDICTED: pseudouridine-5'-phosphatase-like [Malus domestica]	-	-	-	-	-	-	-
G21820	64.06	58.25	58.74	54.66	53.61	51.92	130.18	121.91	119.82	TIL	PREDICTED: temperature-induced lipocalin-1 [Ipomoea nil]	-	-	-	-	-	-	GO:0051234//establishment of localization
G21825	7.11	9.84	8.24	6.23	6.92	5.95	3.67	4.41	2.98	--	PREDICTED: uncharacterized protein LOC109191796 [Ipomoea nil]	-	-	-	-	-	-	-
G21841	20	24.81	20.64	24.7	24.67	21.11	8.22	13.86	8.62	Dpp7	PREDICTED: lysosomal Pro-X carboxypeptidase isoform X2 [Ipomoea nil]	-	-	-	-	GO:0009536//plastid	GO:0016787//hydrolase activity	GO:0019538//protein metabolic process;GO:0019758//glycosinolate biosynthetic process
G21916	39	48.54	46.99	31.66	35.46	41.63	24.09	23.09	19.55	--	PREDICTED: rac-like GTP-binding protein RAC2 [Nelumbo nucifera]	-	-	-	-	-	-	-
G21919	140.44	151.73	161.39	150.62	128.31	141.13	60.63	53.54	53.32	GLX2-2	PREDICTED: hydroxyacylglutathione hydrolase cytoplasmic-like [Ipomoea nil]	Metabolism	Carbohydrate metabolism	ko00620//Pyruvate metabolism	K01069	-	-	-
G21922	13.03	14.22	13.9	10.82	10.17	12.55	4.97	6.2	7.34	--	PREDICTED: uncharacterized protein LOC109189612 [Ipomoea nil]	-	-	-	-	-	-	-
G21949	15.2	11.78	14.13	6.07	5.68	6.85	4.92	4.17	5.67	SULTR3;4	PREDICTED: probable sulfate transporter 3.4 [Ipomoea nil]	-	-	-	-	GO:0005911//cell-cell junction;GO:0031224//intrinsic component of membrane	GO:0015103//inorganic anion transmembrane transporter activity;GO:0015291//secondary active transmembrane transporter activity	GO:0008272//sulfate transport;GO:0044763//single-organism cellular process
G21978	3.88	1.39	1.44	1.96	1.27	1.47	0.77	0.49	0.38	--	PREDICTED: uncharacterized protein LOC109180802 isoform X1 [Ipomoea nil]	-	-	-	-	-	-	-
G21985	8.53	10.51	6.97	6.75	7.78	4.81	3.49	2.44	3.8	--	PREDICTED: E3 ubiquitin-protein ligase BRE1-like [Ipomoea nil]	-	-	-	-	-	-	-
G2200	4.13	3.65	3.26	5.63	6.05	5.7	7.05	7.19	7.92	RDR1	PREDICTED: probable RNA-dependent RNA polymerase 1 [Ipomoea nil]	-	-	-	-	-	-	-
G22005	1.94	2.13	1.52	1.51	1.08	0.6	0.12	0.27	0.35	PIR7A	PREDICTED: polyneuridine-aldehyde esterase-like [Ipomoea nil]	-	-	-	-	-	-	-
G22028	15.52	10.84	14.55	13.2	10.41	11.87	4.6	6.6	6.13	RTNLB16	PREDICTED: reticulon-like protein B16 [Ipomoea nil]	-	-	-	-	-	-	-
G2203	3.73	2.14	3.38	3.16	2.41	3.22	1.39	1	1.02	COG0212	PREDICTED: 5-formyltetrahydrofolate cyclo-ligase-like protein COG0212 [Ipomoea nil]	Metabolism;Metabolism	Global and overview maps;Metabolism of cofactors and vitamins	ko01100//Metabolic pathways;ko00670//One carbon pool by folate	K01934;K01934	-	-	-
G22040	8.86	10.81	9.51	13.69	12.33	18.22	22.91	22.1	24.59	ROD1	PREDICTED: phosphatidylcholine:diacylglycerol cholinephosphotransferase 1-like [Ipomoea nil]	-	-	-	-	-	-	-
G22042	16.37	18.04	19.5	15.21	15.14	17.46	6.46	7.84	9.16	--	PREDICTED: mediator of RNA polymerase II transcription subunit 15a-like isoform X6 [Ipomoea nil]	-	-	-	-	-	-	-
G22048	9.61	7.28	8.03	5.84	7.46	7.97	2.85	3.17	2.55	--	Asp/Glu racemase [Corchorus olitorius]	-	-	-	-	-	GO:0016855//racemase and epimerase activity, acting on amino acids and derivatives	GO:0008152//metabolic process
G22057	22.97	22.91	21.32	11.29	13.97	12.64	6.68	6.68	7.06	ABCI17	PREDICTED: ABC transporter I family member 17-like isoform X2 [Ipomoea nil]	-	-	-	-	-	GO:0017111//nucleoside-triphosphatase activity;GO:0032550//purine ribonucleoside binding	-
G22065	6.71	4.45	7.83	4.41	3.68	4.12	2.43	1.14	2.53	--	PREDICTED: abhydrolase domain-containing protein cgi-58 [Ipomoea nil]	-	-	-	-	-	-	-
G22067	6.84	8.2	6.87	4.51	5.29	5.77	1.97	2.46	2.73	At4g14100	glycosyl transferase [Corchorus capsularis]	-	-	-	-	-	-	-
G22074	12.85	10.31	13.2	12.55	9.28	10.37	6.52	4.36	4.88	CRL	PREDICTED: chromophore lyase CRL, chloroplastic [Ipomoea nil]	-	-	-	-	-	-	-
G22087	21.93	19.92	19.46	19.42	19.37	16.28	9.97	9.47	10.45	HDA15	PREDICTED: histone deacetylase 15 isoform X1 [Ipomoea nil]	-	-	-	-	-	-	-
G22090	32.17	35.62	35.27	28.11	27.72	29.26	9.71	13.06	11.09	xiap	zinc finger family protein [Populus trichocarpa]	-	-	-	-	GO:0031224//intrinsic component of membrane	GO:0043169//cation binding	-
G22112	1.85	1.96	1.71	1.74	2.23	1.74	4.12	3.22	3.77	XI-B	PREDICTED: nucleolin-like isoform X1 [Ipomoea nil]	-	-	-	-	-	-	-
G22120	3.36	3.99	5.31	2.03	2.06	1.84	1.55	1.18	1	--	PREDICTED: lysine-specific demethylase lid isoform X3 [Ipomoea nil]	-	-	-	-	-	-	-
G22123	0	0	0.42	0.79	0.68	0.5	2.07	1.89	1.5	--	-	-	-	-	-	-	-	-
G22132	18.59	17.79	18.46	19.03	15.28	17.2	9.85	8.18	7.74	CHLG	PREDICTED: chlorophyll synthase, chloroplastic-like [Ipomoea nil]	Metabolism;Metabolism;Metabolism	Global and overview maps;Global and overview maps;Metabolism of cofactors and vitamins	ko01100//Metabolic pathways;ko01110//Biosynthesis of secondary metabolites;ko00860//Porphyrin and chlorophyll metabolism	K04040;K04040;K04040	-	-	-
G22134	17.37	13.51	15.29	14.63	13.32	13.02	5.29	5.47	6.38	CER3	PREDICTED: protein ECERIFERUM 3-like [Ipomoea nil]	-	-	-	-	-	-	-
G22141	0.24	0	0	0.06	0.28	0.24	0.51	0.55	0.62	itt1	PREDICTED: probable E3 ubiquitin-protein ligase RNF217 [Ipomoea nil]	-	-	-	-	-	-	-
G22144	10.11	11.43	12.11	10.69	12.5	8.95	4.81	5.58	5.31	PCO3	PREDICTED: plant cysteine oxidase 3 [Ipomoea nil]	Metabolism;Metabolism	Global and overview maps;Metabolism of other amino acids	ko01100//Metabolic pathways;ko00430//Taurine and hypotaurine metabolism	K10712;K10712	-	-	-
G22146	4.64	5.94	5.12	4.33	4.74	3.14	2.31	1.63	2.53	PCMP-H42	PREDICTED: putative pentatricopeptide repeat-containing protein At3g25970 [Ipomoea nil]	-	-	-	-	-	-	-
G22157	8.43	6.7	7.33	5.44	4.28	5.67	3.45	4.06	3	At3g52300	PREDICTED: ATP synthase subunit d, mitochondrial-like [Ipomoea nil]	Metabolism;Metabolism	Global and overview maps;Energy metabolism	ko01100//Metabolic pathways;ko00190//Oxidative phosphorylation	K02138;K02138	-	GO:0003824//catalytic activity;GO:0015077//monovalent inorganic cation transmembrane transporter activity	GO:0006754//ATP biosynthetic process
G22163	8.88	7.42	8.98	6.02	7	6.22	2.67	4.87	4.03	--	PREDICTED: protein bem46 isoform X3 [Ipomoea nil]	-	-	-	-	-	-	-
G22228	4.08	3.71	6.21	2.9	3.6	4.42	0.84	1.34	1.21	--	-	-	-	-	-	-	-	-
G22246	14.82	18.72	20.26	14.22	10.2	10.59	8.33	6.68	8.43	PARP1	PREDICTED: poly [ADP-ribose] polymerase 1 isoform X3 [Ipomoea nil]	Genetic Information Processing	Replication and repair	ko03410//Base excision repair	K10798	GO:0043231//intracellular membrane-bounded organelle	GO:0000166//nucleotide binding;GO:0016763//transferase activity, transferring pentosyl groups;GO:0046914//transition metal ion binding	GO:0006486//protein glycosylation
G22270	42.49	47.03	45.97	43.16	42.9	37.56	23.45	22.28	21.31	THO3	PREDICTED: THO complex subunit 3 [Ipomoea nil]	Genetic Information Processing;Genetic Information Processing	Translation;Transcription	ko03013//RNA transport;ko03040//Spliceosome	K12880;K12880	GO:0031461//cullin-RING ubiquitin ligase complex	-	GO:0016458//gene silencing
G22283	27.5	29.78	26.02	10.78	12.7	10.91	18.95	19.56	20.75	--	DUF4228 domain-containing protein [Cephalotus follicularis]	-	-	-	-	-	-	-
G22309	3.62	1.78	5.74	6.67	5.62	5.84	8.29	7.39	7.41	--	PREDICTED: F-box/LRR-repeat protein 14 isoform X1 [Solanum lycopersicum]	-	-	-	-	-	-	-
G22334	13.7	13.64	12.62	8.56	8.06	8.07	2.75	2.97	2.5	--	PREDICTED: protein PXR1-like [Ipomoea nil]	-	-	-	-	-	-	-
G22340	2.34	0.97	1.43	3.35	1.73	2.28	3.8	4.77	2.9	--	PREDICTED: nucleolin 2 [Ipomoea nil]	-	-	-	-	-	-	-
G22381	29.13	24.78	24.48	16.56	19.21	15.97	8.24	11.38	9.34	--	-	-	-	-	-	-	-	-
G22387	4.44	4.67	4.62	5.62	3.13	3.7	2.42	2.27	2.15	Os03g0733400	PREDICTED: zinc finger BED domain-containing protein DAYSLEEPER-like isoform X1 [Ipomoea nil]	-	-	-	-	-	-	-
G22413	1.43	0.84	0.92	1.61	1.84	0.66	4.91	2.97	3.86	AZG1	PREDICTED: adenine/guanine permease AZG1-like [Ipomoea nil]	-	-	-	-	-	GO:0015205//nucleobase transmembrane transporter activity	GO:0015851//nucleobase transport;GO:0044763//single-organism cellular process
G22420	33.91	32.5	39	34.77	33.28	35.22	18.02	17.89	15.88	AGAL3	PREDICTED: alpha-galactosidase 3 [Ipomoea nil]	Metabolism;Metabolism;Metabolism;Metabolism;Metabolism	Global and overview maps;Lipid metabolism;Carbohydrate metabolism;Lipid metabolism;Glycan biosynthesis and metabolism	ko01100//Metabolic pathways;ko00561//Glycerolipid metabolism;ko00052//Galactose metabolism;ko00600//Sphingolipid metabolism;ko00603//Glycosphingolipid biosynthesis - globo and isoglobo series	K07407;K07407;K07407;K07407;K07407	-	-	-
G2243	12.32	12.85	11.89	11.59	11.94	12.47	25.51	23.78	24.86	IP5P3	PREDICTED: type IV inositol polyphosphate 5-phosphatase 3-like isoform X2 [Ipomoea nil]	-	-	-	-	-	-	-
G22430	1.11	2.22	2.25	0.97	2.09	1.24	4.6	3.45	3.62	At5g47030	PREDICTED: ATP synthase subunit delta', mitochondrial-like [Ipomoea nil]	Metabolism;Metabolism	Global and overview maps;Energy metabolism	ko01100//Metabolic pathways;ko00190//Oxidative phosphorylation	K02134;K02134	-	-	-
G22431	30.78	29.2	30.44	30.89	30.48	29.63	8.1	7.14	8.56	CYP714A1	PREDICTED: cytochrome P450 714A1-like [Ipomoea nil]	-	-	-	-	-	-	-
G22437	2.03	3.14	2.22	2.76	2.25	1.74	0.7	1.04	0.84	--	PREDICTED: U6 snRNA phosphodiesterase [Ipomoea nil]	-	-	-	-	-	-	-
G22441	6.92	2.89	5.99	2.81	3.49	4.06	1.31	1.25	0.72	--	PREDICTED: uncharacterized protein LOC109177202 isoform X1 [Ipomoea nil]	-	-	-	-	-	-	-
G22443	27.99	27.16	30.44	17.03	18.53	15.87	6.97	5.95	7.03	--	PREDICTED: uncharacterized protein LOC109177202 isoform X2 [Ipomoea nil]	-	-	-	-	-	-	-
G22446	12.14	9.81	9.56	9.8	11.08	9.5	4.88	4.55	5.18	DPH7	PREDICTED: diphthine methyltransferase homolog [Ipomoea nil]	-	-	-	-	-	-	-
G22468	0.68	0.92	0.43	0.57	0.84	1.1	1.43	2.89	1.97	Os07g0688000	PREDICTED: manganese-dependent ADP-ribose/CDP-alcohol diphosphatase [Ipomoea nil]	Metabolism;Metabolism	Nucleotide metabolism;Lipid metabolism	ko00230//Purine metabolism;ko00564//Glycerophospholipid metabolism	K01517;K01517	-	-	-
G22473	36.1	30.21	38.26	22.36	23.75	22	12.02	12.7	13.99	CYP18-1	PREDICTED: peptidyl-prolyl cis-trans isomerase CYP18-1 [Ipomoea nil]	-	-	-	-	-	GO:0016859//cis-trans isomerase activity	GO:0044267//cellular protein metabolic process
G22489	33.04	35.38	33.54	25.66	28.49	25.39	11.4	12.94	11.12	IJ	PREDICTED: protein Iojap, chloroplastic [Ipomoea nil]	-	-	-	-	-	-	-
G2251	0.09	0.12	0.25	1.07	0.41	0.24	2.19	2.1	2.54	ECA4	PREDICTED: calcium-transporting ATPase 4, endoplasmic reticulum-type-like [Ipomoea nil]	-	-	-	-	-	-	-
G22510	9.07	9.16	9.89	8.24	6.94	7.73	2.82	4.16	3.8	CRPK1	PREDICTED: putative serine/threonine-protein kinase [Ipomoea nil]	-	-	-	-	-	GO:0004672//protein kinase activity	GO:0006468//protein phosphorylation;GO:0007165//signal transduction;GO:0045087//innate immune response
G22529	18.47	18.87	19.98	26.08	27.82	30.37	53.26	56.09	53.09	LLG1	PREDICTED: GPI-anchored protein LLG1-like [Ipomoea nil]	-	-	-	-	-	-	-
G22563	20.78	20.66	18	23.44	18.09	21.98	9.44	10.03	9.54	CG7185	PREDICTED: cleavage and polyadenylation specificity factor subunit CG7185 [Ipomoea nil]	Genetic Information Processing	Translation	ko03015//mRNA surveillance pathway	K14398	-	-	-
G2259	2.87	2.11	2.81	6	8.06	7.63	6.74	4.48	5.01	BIM2	PREDICTED: transcription factor BIM1 isoform X1 [Ipomoea nil]	-	-	-	-	-	-	-
G22590	0.49	0	0.39	0.49	1.16	0.61	2.45	0.59	0.57	--	DNA-binding WRKY [Corchorus capsularis]	-	-	-	-	-	-	-
G22603	34.56	32.39	35.13	34.91	35.3	32.58	12.44	14.52	16.53	--	PREDICTED: uncharacterized protein LOC109188000 [Ipomoea nil]	-	-	-	-	GO:0009536//plastid	-	-
G22607	1.86	2.22	1.7	1.76	0.48	2.51	0.14	0	0	AAP7	PREDICTED: probable amino acid permease 7 [Ipomoea nil]	-	-	-	-	-	-	-
G22645	3.89	4.12	3.78	2.71	2.68	2.37	1.72	2.04	2.09	--	PREDICTED: serine/threonine-protein phosphatase 7 long form homolog [Capsicum annuum]	-	-	-	-	-	-	-
G22689	4.83	4.87	6.14	4.2	5.82	5.16	2.05	1.04	1.91	CHER1	PREDICTED: choline transporter-like protein 2 [Ipomoea nil]	-	-	-	-	-	-	-
G22690	21.08	20.07	19.78	12.82	11.83	12.62	8.83	10.57	9.54	--	-	-	-	-	-	-	-	-
G22691	27.95	28.71	27.4	22.32	20.9	18.51	9.86	10.48	12.11	--	PREDICTED: replication factor A protein 1-like [Ipomoea nil]	Genetic Information Processing;Genetic Information Processing;Genetic Information Processing;Genetic Information Processing	Replication and repair;Replication and repair;Replication and repair;Replication and repair	ko03420//Nucleotide excision repair;ko03440//Homologous recombination;ko03030//DNA replication;ko03430//Mismatch repair	K07466;K07466;K07466;K07466	-	-	-
G227	45.66	42.57	45.54	24.22	27.21	24.05	15.83	17.32	17.38	At5g59870	PREDICTED: histone H2A.1 [Ipomoea nil]	-	-	-	-	GO:0043231//intracellular membrane-bounded organelle;GO:0043232//intracellular non-membrane-bounded organelle	GO:0003676//nucleic acid binding;GO:0046983//protein dimerization activity	-
G22725	27.63	23.81	38.67	12.08	24.22	24.51	10.15	14.84	17.96	VIII-2	PREDICTED: myosin-2-like [Ipomoea nil]	-	-	-	-	-	-	-
G22726	10.06	8	11.11	8.52	9.37	7.71	4.19	2.51	7.15	PVA41	PREDICTED: vesicle-associated protein 4-1-like [Ipomoea nil]	-	-	-	-	-	-	-
G22736	2.48	2.24	3.34	2.49	2.58	2.43	5.96	5.25	5.27	MLO11	PREDICTED: MLO-like protein 14 [Ipomoea nil]	-	-	-	-	GO:0031224//intrinsic component of membrane	-	GO:0006950//response to stress
G22746	3.91	4.19	2.9	3.95	3.94	4.61	9.86	7.83	6.84	LRK10L-1.2	PREDICTED: LEAF RUST 10 DISEASE-RESISTANCE LOCUS RECEPTOR-LIKE PROTEIN KINASE-like 1.2 [Ipomoea nil]	-	-	-	-	-	-	-
G22748	1.41	2.1	1.36	0.76	1.09	1.27	4.27	6.3	5.3	SPA3	PREDICTED: protein SPA1-RELATED 4-like isoform X1 [Ipomoea nil]	-	-	-	-	-	-	-
G22750	3.9	4.9	2.84	4.54	3.16	3.13	9.07	9.57	8.28	MLO14	PREDICTED: MLO-like protein 14 [Ipomoea nil]	-	-	-	-	GO:0031224//intrinsic component of membrane	-	GO:0006950//response to stress
G22752	1.68	1.3	1.3	1.66	1.87	1.8	2.63	4.45	4.04	At4g27520	PREDICTED: early nodulin-like protein 2 [Ipomoea nil]	-	-	-	-	-	-	-
G22757	8.98	8.37	8.45	5.65	4.27	5.81	3.11	4.75	3.55	MRL7	PREDICTED: uncharacterized protein LOC109187213 [Ipomoea nil]	-	-	-	-	-	-	-
G22760	3.5	3.19	3.43	2.87	1.94	3.5	1.96	1.58	1.13	CHER1	PREDICTED: choline transporter-like protein 2 [Ipomoea nil]	-	-	-	-	GO:0031224//intrinsic component of membrane	-	-
G22763	4.42	6.7	5.27	4.08	4.18	4.03	1.96	2.22	1.6	MRL7	PREDICTED: forkhead box protein G1 [Oryza sativa Japonica Group]	-	-	-	-	GO:0042646//plastid nucleoid	-	GO:0009657//plastid organization
G22771	4.27	5.04	4.27	2.91	5.27	4.52	1.76	1.72	1.72	MRL7	PREDICTED: forkhead box protein G1 [Oryza sativa Japonica Group]	-	-	-	-	GO:0042646//plastid nucleoid	-	GO:0009657//plastid organization
G22772	7.73	6.21	6.25	5.02	4.61	5.24	2.33	1.54	3.14	MRL7	PREDICTED: uncharacterized protein LOC109187213 [Ipomoea nil]	-	-	-	-	-	-	-
G22780	0.11	0.13	0.27	1.01	0.54	1.09	1.07	1.41	0.84	--	PREDICTED: NAC transcription factor 56-like [Ipomoea nil]	-	-	-	-	GO:0043231//intracellular membrane-bounded organelle	-	GO:0010468//regulation of gene expression;GO:0034645//cellular macromolecule biosynthetic process
G22792	1.23	1.03	1.22	1.04	0.81	0.66	0.4	0.5	0.35	--	PREDICTED: uncharacterized protein LOC109160191 isoform X4 [Ipomoea nil]	-	-	-	-	-	-	-
G22822	16.48	15.16	15.38	15.43	15.34	13.86	5.81	7.43	6.35	TOL2	PREDICTED: TOM1-like protein 2 [Ipomoea nil]	-	-	-	-	-	-	-
G2283	10.52	11.79	7.91	7.83	8.9	11.03	2.64	2.9	5.05	--	-	-	-	-	-	-	-	-
G22870	11.8	17.78	16.28	11.43	8.6	12.72	4	5.37	5.89	IPT9	PREDICTED: tRNA dimethylallyltransferase 9 [Ipomoea nil]	Metabolism;Metabolism;Metabolism	Global and overview maps;Global and overview maps;Metabolism of terpenoids and polyketides	ko01100//Metabolic pathways;ko01110//Biosynthesis of secondary metabolites;ko00908//Zeatin biosynthesis	K00791;K00791;K00791	-	-	-
G22872	22.99	18.55	22.8	21.91	17.59	19.38	11.64	9.84	10.02	DWA2	PREDICTED: WD repeat-containing protein DWA2-like [Ipomoea nil]	-	-	-	-	-	-	-
G22875	23.05	23.61	24.44	20.69	19.19	19.96	10.51	11.33	8.09	IPT9	PREDICTED: tRNA dimethylallyltransferase 9 [Ipomoea nil]	Metabolism;Metabolism;Metabolism	Global and overview maps;Global and overview maps;Metabolism of terpenoids and polyketides	ko01100//Metabolic pathways;ko01110//Biosynthesis of secondary metabolites;ko00908//Zeatin biosynthesis	K00791;K00791;K00791	-	-	-
G22916	19.29	17.86	18.5	20.07	20.79	18.73	8.92	8.94	7.3	TULP7	PREDICTED: tubby-like F-box protein 7 [Ipomoea nil]	-	-	-	-	-	-	-
G22921	3.41	6.21	5.71	6.09	5.93	5.27	0.9	2.38	1.59	RPS6	PREDICTED: TMV resistance protein N-like [Ipomoea nil]	-	-	-	-	-	-	-
G22933	8.76	23.6	8.98	10.35	10.69	8.79	52.11	54.18	25.79	LRR-RLK	PREDICTED: probable leucine-rich repeat receptor-like serine/threonine-protein kinase At3g14840 [Ipomoea nil]	-	-	-	-	-	-	-
G22939	3.98	3.4	5.57	3.19	4.76	3.42	11.55	11.35	9.07	LRR-RLK	PREDICTED: probable leucine-rich repeat receptor-like serine/threonine-protein kinase At3g14840 [Ipomoea nil]	-	-	-	-	-	GO:0016301//kinase activity	GO:0006796//phosphate-containing compound metabolic process
G22946	0.57	0.18	0.33	0.5	0.54	0.72	1.4	0.58	0.91	AAC2	PREDICTED: ADP,ATP carrier protein 1, mitochondrial, partial [Cucumis melo]	-	-	-	-	-	-	-
G22958	0.13	0.17	0.4	1.43	0.84	1.3	1.87	0.81	0.63	At1g18440	PREDICTED: peptidyl-tRNA hydrolase, mitochondrial-like isoform X1 [Ipomoea nil]	-	-	-	-	-	GO:0003824//catalytic activity	-
G22959	2.69	2.97	3.12	3.07	3.58	4.45	5.91	6.45	6.73	CRK29	PREDICTED: cysteine-rich receptor-like protein kinase 10 [Ipomoea nil]	-	-	-	-	-	GO:0004672//protein kinase activity;GO:0032550//purine ribonucleoside binding	GO:0006464//cellular protein modification process
G2296	3.59	3.12	4.84	2.87	1.69	1.21	0.79	1.21	0.7	Os01g0234100	PREDICTED: B3 domain-containing protein Os01g0234100-like isoform X1 [Ipomoea nil]	-	-	-	-	-	-	-
G22962	5.79	4.99	5.64	3.87	3.02	1.48	1.55	1.18	0.71	--	PREDICTED: pathogen-related protein isoform X1 [Ipomoea nil]	-	-	-	-	-	-	-
G22972	21.81	17.2	23.06	16.72	17.72	17.02	8.18	7.4	7.48	--	PREDICTED: uncharacterized protein LOC109157679 [Ipomoea nil]	-	-	-	-	-	-	-
G22985	13.55	13.8	13	6.66	10.66	11.12	6.45	4.36	6.24	BASS1	PREDICTED: probable sodium/metabolite cotransporter BASS1, chloroplastic [Ipomoea nil]	-	-	-	-	-	-	-
G2299	10.65	10.51	13.92	10.96	8	13.24	5.85	5.35	5.52	--	PREDICTED: protein LONGIFOLIA 1-like [Ipomoea nil]	-	-	-	-	-	-	-
G23005	13.48	12.57	7.41	10.91	6.07	4.65	0.95	2.22	4.42	--	-	-	-	-	-	-	-	-
G23033	14.03	17.08	13.85	13.17	14.29	13.18	6.84	8.2	6.15	ENDO4	PREDICTED: endonuclease 4-like [Ipomoea nil]	-	-	-	-	-	GO:0004518//nuclease activity	GO:0006259//DNA metabolic process
G23046	6.21	6.94	8.46	4.91	4.31	4.48	2.02	2.31	1.86	GSNAP	PREDICTED: gamma-soluble NSF attachment protein isoform X1 [Ipomoea nil]	-	-	-	-	-	-	-
G2306	9.84	9.07	8.55	6.87	8.22	8.18	3.38	4.53	5.77	--	PREDICTED: uncharacterized WD repeat-containing protein C2A9.03-like [Ipomoea nil]	-	-	-	-	-	-	-
G23090	1.93	1.97	2.1	0.83	0.87	0.77	1.13	1.38	0.74	DOF5.4	PREDICTED: dof zinc finger protein DOF5.4-like [Ipomoea nil]	-	-	-	-	-	-	-
G23093	4.47	4.5	4.43	3.93	3.76	4.58	1.34	2.21	1.81	--	PREDICTED: nuclear transcription factor Y subunit A-3-like isoform X2 [Ipomoea nil]	-	-	-	-	-	-	-
G2313	3.27	4.75	6.79	3.36	3.97	2.37	0.98	2.2	0.67	COG0212	PREDICTED: 5-formyltetrahydrofolate cyclo-ligase-like protein COG0212 [Ipomoea nil]	Metabolism;Metabolism	Global and overview maps;Metabolism of cofactors and vitamins	ko01100//Metabolic pathways;ko00670//One carbon pool by folate	K01934;K01934	GO:0009536//plastid	GO:0016882//cyclo-ligase activity;GO:0032550//purine ribonucleoside binding	GO:0005982//starch metabolic process;GO:0005984//disaccharide metabolic process;GO:0006760//folic acid-containing compound metabolic process;GO:0016109//tetraterpenoid biosynthetic process
G23141	8.56	7.09	7.14	6.76	6.07	7.12	3.69	3.53	3.3	--	PREDICTED: glucosidase 2 subunit beta-like [Ipomoea nil]	Genetic Information Processing	Folding, sorting and degradation	ko04141//Protein processing in endoplasmic reticulum	K08288	-	-	-
G23147	0.12	0.48	0.64	1.49	2.09	1.49	0.44	0.69	1.85	PPC1	PREDICTED: phosphoenolpyruvate carboxylase-like [Ipomoea nil]	Metabolism;Metabolism;Metabolism;Metabolism	Global and overview maps;Global and overview maps;Carbohydrate metabolism;Energy metabolism	ko01100//Metabolic pathways;ko01200//Carbon metabolism;ko00620//Pyruvate metabolism;ko00710//Carbon fixation in photosynthetic organisms	K01595;K01595;K01595;K01595	-	-	-
G23155	4.37	4.39	3.6	3.72	1.87	2.47	1.1	1.22	1.84	--	Chaperone protein DnaJ [Anthurium amnicola]	-	-	-	-	-	-	-
G23156	14.15	11.89	13.56	7.5	9.4	10.61	5.92	6.39	5.31	ICR4	PREDICTED: interactor of constitutive active ROPs 4-like [Ipomoea nil]	-	-	-	-	-	-	-
G23162	3.19	2.72	2.48	1.12	2	2.18	1.14	0.68	1	RTNLB17	PREDICTED: reticulon-like protein B18 [Ipomoea nil]	-	-	-	-	-	-	-
G23166	4.33	4.31	4.02	4.36	3.72	4.95	1.44	1.43	1.14	SWI2	PREDICTED: switch 2 [Ipomoea nil]	-	-	-	-	-	GO:0032550//purine ribonucleoside binding	-
G23171	7.34	6.29	8.65	7.01	12.7	9.52	1.89	3.05	2.93	SWI2	PREDICTED: switch 2 [Ipomoea nil]	-	-	-	-	-	-	-
G23179	1.46	1.37	0.94	0.32	0.41	0.24	0.74	0.94	0.18	EXPB3	PREDICTED: expansin-B3 [Ipomoea nil]	-	-	-	-	-	-	GO:0000003//reproduction
G2318	3.78	5.17	3.69	5.7	3.62	4.96	9.91	10.32	8.62	BCCP2	PREDICTED: biotin carboxyl carrier protein of acetyl-CoA carboxylase 2, chloroplastic-like [Ipomoea nil]	Metabolism;Metabolism;Metabolism;Metabolism;Metabolism;Metabolism;Metabolism	Global and overview maps;Global and overview maps;Global and overview maps;Carbohydrate metabolism;Global and overview maps;Lipid metabolism;Carbohydrate metabolism	ko01100//Metabolic pathways;ko01110//Biosynthesis of secondary metabolites;ko01200//Carbon metabolism;ko00620//Pyruvate metabolism;ko01212//Fatty acid metabolism;ko00061//Fatty acid biosynthesis;ko00640//Propanoate metabolism	K02160;K02160;K02160;K02160;K02160;K02160;K02160	GO:0009526//plastid envelope;GO:0009532//plastid stroma	GO:0016421//CoA carboxylase activity	GO:0003006//developmental process involved in reproduction;GO:0006631//fatty acid metabolic process;GO:0006637//acyl-CoA metabolic process;GO:0009826//unidimensional cell growth;GO:0016129//phytosteroid biosynthetic process;GO:0042546//cell wall biogenesis;GO:0043479//pigment accumulation in tissues in response to UV light;GO:0048509//regulation of meristem development;GO:0048588//developmental c…
G23184	6.74	5.22	7.62	4.35	4.35	4.69	3.45	2.4	2.67	ER-ANT1	PREDICTED: ADP,ATP carrier protein ER-ANT1 [Ipomoea nil]	-	-	-	-	GO:0019866//organelle inner membrane;GO:0031224//intrinsic component of membrane	-	GO:0044763//single-organism cellular process;GO:0051234//establishment of localization
G23192	15.09	14.44	14.21	17.33	19.95	18.63	32.53	33.5	34.78	UAM1	PREDICTED: UDP-arabinopyranose mutase 1 [Ipomoea nil]	Metabolism	Carbohydrate metabolism	ko00520//Amino sugar and nucleotide sugar metabolism	K13379	-	-	GO:0030243//cellulose metabolic process
G23214	0	0	0	0.08	0	0.24	0.79	0.81	1.03	--	PREDICTED: protein ACCELERATED CELL DEATH 6-like [Ipomoea nil]	Metabolism;Cellular Processes;Environmental Information Processing;Metabolism	Global and overview maps;Transport and catabolism;Signal transduction;Carbohydrate metabolism	ko01100//Metabolic pathways;ko04144//Endocytosis;ko04070//Phosphatidylinositol signaling system;ko00562//Inositol phosphate metabolism	K00889;K00889;K00889;K00889	-	-	-
G2323	11.32	10.26	10.31	8.69	10.81	10.85	5.09	5.67	4.34	--	PREDICTED: centrosomal protein of 83 kDa-like isoform X3 [Nicotiana tabacum]	-	-	-	-	-	-	-
G23237	2.9	3.37	3.85	5.19	4.85	5.3	5.78	7.88	8.79	ABCA11	PREDICTED: ABC transporter A family member 2 [Ipomoea nil]	-	-	-	-	-	-	-
G23257	1.84	2.04	2.84	1.89	1.92	2.53	3.52	7.27	7.61	SRF3	PREDICTED: protein STRUBBELIG-RECEPTOR FAMILY 3 [Ipomoea nil]	-	-	-	-	-	-	-
G23258	5.94	6.92	6.09	5.82	5.33	4.39	1.96	2.27	1.64	--	PREDICTED: uncharacterized protein LOC109187933 isoform X1 [Ipomoea nil]	-	-	-	-	-	-	-
G23274	0.6	0.26	0.63	0.67	0.43	1.18	0.97	1.68	1.04	CYP82A3	PREDICTED: cytochrome P450 CYP82D47-like [Ipomoea nil]	Metabolism	Global and overview maps	ko01100//Metabolic pathways	K00512	-	-	-
G23355	49.93	51.03	48.02	48.64	41.6	37.35	21.22	23.96	26.48	SUMO2	PREDICTED: small ubiquitin-related modifier 1-like [Ipomoea nil]	Genetic Information Processing	Translation	ko03013//RNA transport	K12160	-	-	-
G23357	11.34	11.8	10.05	9.32	9.35	8.2	4.85	3.8	4.67	HPL	PREDICTED: fatty acid hydroperoxide lyase, chloroplastic [Ipomoea nil]	Metabolism;Metabolism	Global and overview maps;Lipid metabolism	ko01110//Biosynthesis of secondary metabolites;ko00592//alpha-Linolenic acid metabolism	K10528;K10528	GO:0009526//plastid envelope	GO:0016491//oxidoreductase activity;GO:0046906//tetrapyrrole binding;GO:0046914//transition metal ion binding	GO:0006568//tryptophan metabolic process;GO:0009683//indoleacetic acid metabolic process
G23370	0.74	0.27	1.14	2.28	1.76	2.33	1	1.99	1.57	WRKY61	PREDICTED: probable WRKY transcription factor 61 isoform X1 [Ipomoea nil]	-	-	-	-	-	-	-
G23380	36.1	36.12	37.74	24.43	20.9	21.32	11.74	10.04	11	--	PREDICTED: uncharacterized protein LOC109160061 [Ipomoea nil]	-	-	-	-	-	-	-
G23388	12.17	14.75	14.97	21.57	23	20.82	46.36	39.31	44.3	NPF2.11	PREDICTED: protein NRT1/ PTR FAMILY 2.11-like [Ipomoea nil]	-	-	-	-	-	-	-
G23389	4.83	2.35	7.17	11.45	9.93	12.77	13.35	12.73	14.06	NPF2.11	PREDICTED: protein NRT1/ PTR FAMILY 2.11-like [Ipomoea nil]	-	-	-	-	-	-	GO:0051234//establishment of localization
G23393	7.19	7.93	8.19	13.75	15.42	16.75	23.7	27.35	27.98	NPF2.11	PREDICTED: protein NRT1/ PTR FAMILY 2.11-like [Ipomoea nil]	-	-	-	-	-	-	-
G23396	11.76	17.92	10.86	16.77	21.33	22.25	35.27	38.45	39.21	NPF2.11	PREDICTED: protein NRT1/ PTR FAMILY 2.11-like [Ipomoea nil]	-	-	-	-	-	-	-
G23400	1.54	1.43	0.44	2.08	1.32	2.22	2.77	2.44	2.14	WRKY31	PREDICTED: probable WRKY transcription factor 31 [Ipomoea nil]	-	-	-	-	-	-	-
G23407	37.88	38.9	34.66	25.75	29.72	28.03	12.25	11.33	13.65	HPL	PREDICTED: fatty acid hydroperoxide lyase, chloroplastic [Ipomoea nil]	Metabolism;Metabolism	Global and overview maps;Lipid metabolism	ko01110//Biosynthesis of secondary metabolites;ko00592//alpha-Linolenic acid metabolism	K10528;K10528	GO:0009526//plastid envelope	GO:0016491//oxidoreductase activity;GO:0046906//tetrapyrrole binding;GO:0046914//transition metal ion binding	GO:0006568//tryptophan metabolic process;GO:0009683//indoleacetic acid metabolic process
G23413	11.86	9.63	10.37	8.63	7.75	9.69	20.93	21.34	22.24	spg1	PREDICTED: septum-promoting GTP-binding protein 1-like [Ipomoea nil]	-	-	-	-	-	-	-
G23434	9.71	10.78	11.15	12.84	12.29	13.05	27.64	30.87	27.63	NPF2.11	PREDICTED: protein NRT1/ PTR FAMILY 2.11-like [Ipomoea nil]	-	-	-	-	-	-	-
G23436	2.01	2.14	1.72	0.46	0.2	1.15	0	0.18	0.36	--	-	-	-	-	-	-	-	-
G23448	32.73	35.07	36.65	31.24	32.95	29.06	16.14	13.13	14.99	HPL	PREDICTED: fatty acid hydroperoxide lyase, chloroplastic [Ipomoea nil]	Metabolism;Metabolism	Global and overview maps;Lipid metabolism	ko01110//Biosynthesis of secondary metabolites;ko00592//alpha-Linolenic acid metabolism	K10528;K10528	GO:0009526//plastid envelope	GO:0016491//oxidoreductase activity;GO:0046906//tetrapyrrole binding;GO:0046914//transition metal ion binding	GO:0006568//tryptophan metabolic process;GO:0009683//indoleacetic acid metabolic process
G23469	27.18	33.02	31.8	23.28	23.03	27.21	12.62	10.16	12.6	--	PREDICTED: uncharacterized protein LOC109187622 [Ipomoea nil]	-	-	-	-	-	-	-
G23477	1.66	1.86	1.53	2.16	1.31	2.65	4.39	4.03	4.28	CBP60A	PREDICTED: calmodulin-binding protein 60 B-like [Ipomoea nil]	-	-	-	-	-	-	-
G23489	13.05	7.94	14.72	11.49	7.43	11.69	5.03	2.91	5.18	--	-	-	-	-	-	-	-	-
G23498	3.6	2.74	4.37	1.68	3.31	2.64	0.5	0.97	1.1	ORRM1	PREDICTED: cold-inducible RNA-binding protein [Ipomoea nil]	-	-	-	-	-	GO:0097159//organic cyclic compound binding	-
G23499	6.73	7.7	7.34	8.78	5.55	5.27	4.15	2.11	2.71	--	PREDICTED: diphthine methyltransferase homolog [Ipomoea nil]	-	-	-	-	-	-	-
G23512	8.71	8.38	7.26	8.29	7.46	7.37	4.49	3.68	3.69	PAT1	PREDICTED: scarecrow-like transcription factor PAT1 [Ipomoea nil]	-	-	-	-	-	-	GO:0010468//regulation of gene expression
G23533	17.68	12.32	24.53	15.16	15.5	17.06	7.93	6.03	7.68	BLH2	PREDICTED: BEL1-like homeodomain protein 2 [Ipomoea nil]	-	-	-	-	-	-	-
G23554	2.45	2.7	2.31	0.95	1.76	0.82	1.02	1.56	0.89	--	PREDICTED: uncharacterized protein LOC109177177 [Ipomoea nil]	-	-	-	-	-	-	-
G23556	1.99	2.38	1.82	2.74	2.62	3.62	4.36	7.89	8.15	NRT3.2	PREDICTED: high-affinity nitrate transporter 3.2-like [Ipomoea nil]	-	-	-	-	-	-	-
G2359	0.29	0	0.39	0.24	0.42	0	0.8	1.07	1.03	SCPL47	PREDICTED: serine carboxypeptidase-like [Ipomoea nil]	-	-	-	-	-	-	-
G23595	13.13	11.77	14.12	9.78	10.22	10.71	4.67	7.84	5.37	FAS1	PREDICTED: chromatin assembly factor 1 subunit FAS1 [Ipomoea nil]	-	-	-	-	-	-	GO:0006260//DNA replication;GO:0006281//DNA repair;GO:0006310//DNA recombination;GO:0009888//tissue development;GO:0010468//regulation of gene expression;GO:0019219//regulation of nucleobase-containing compound metabolic process;GO:0031497//chromatin assembly;GO:0048731//system development;GO:0051726//regulation of cell cycle
G23599	3.62	3.38	2.53	1.79	2.48	2.02	1.52	1.52	1.47	atxn10	PREDICTED: ataxin-10 [Ipomoea nil]	-	-	-	-	-	-	-
G23610	2.64	2.4	3.01	3.48	5.07	4.12	6.55	7.43	8.17	BBM2	PREDICTED: AP2-like ethylene-responsive transcription factor PLT2 isoform X2 [Ipomoea nil]	-	-	-	-	-	-	-
G23613	16.1	14.86	15.65	11.3	9.24	8.58	4.33	5.23	7.01	NPR3	PREDICTED: BTB/POZ domain and ankyrin repeat-containing protein NPR2-like [Ipomoea nil]	Environmental Information Processing	Signal transduction	ko04075//Plant hormone signal transduction	K14508	-	-	-
G23624	7.14	5.78	8.16	7.75	2.14	1.34	0.54	3.11	3.27	IPI1	isopentenyl diphosphate isomerase [Ipomoea batatas]	Metabolism;Metabolism;Metabolism	Global and overview maps;Global and overview maps;Metabolism of terpenoids and polyketides	ko01100//Metabolic pathways;ko01110//Biosynthesis of secondary metabolites;ko00900//Terpenoid backbone biosynthesis	K01823;K01823;K01823	-	GO:0003824//catalytic activity	GO:0006720//isoprenoid metabolic process
G23638	17.57	17.57	17.07	17.6	19.7	15.85	7.44	7.99	8.73	FHY1	HAD_2 domain-containing protein [Cephalotus follicularis]	Metabolism;Metabolism;Metabolism	Global and overview maps;Global and overview maps;Metabolism of cofactors and vitamins	ko01100//Metabolic pathways;ko01110//Biosynthesis of secondary metabolites;ko00740//Riboflavin metabolism	K20860;K20860;K20860	-	-	-
G2364	1.31	0.49	2.02	1.17	1.38	1.88	2.49	3.27	3.37	SCPL49	PREDICTED: serine carboxypeptidase-like [Ipomoea nil]	-	-	-	-	-	-	-
G23655	10.57	13.19	15.62	9.7	10.88	14.23	5.77	6.12	5.92	--	PREDICTED: general transcription factor IIE subunit 2-like [Erythranthe guttata]	Genetic Information Processing	Transcription	ko03022//Basal transcription factors	K03137	-	-	-
G23662	11.17	12.3	8.33	5.25	6.08	4.68	6.52	3.86	5.13	--	PREDICTED: stress-response A/B barrel domain-containing protein UP3 isoform X2 [Ipomoea nil]	-	-	-	-	-	-	-
G23665	4.06	3.74	3.29	6.42	4.23	3.36	8.84	7.15	7.18	--	PREDICTED: protein PHOSPHATE STARVATION RESPONSE 1-like isoform X1 [Ipomoea nil]	-	-	-	-	-	-	-
G23670	25.33	22.24	25.88	19.47	22.34	22.87	7.52	9.42	6.85	COL9	PREDICTED: zinc finger protein CONSTANS-LIKE 9-like isoform X2 [Ipomoea nil]	-	-	-	-	-	-	-
G23672	39.77	39.17	40.38	25.52	30.11	29.72	14.04	19.48	21.84	BBD2	PREDICTED: bifunctional nuclease 2 [Ipomoea nil]	-	-	-	-	-	-	-
G23710	81.83	81.93	85.06	64.12	66.07	70.03	24.53	27.57	24.59	At3g59040	PREDICTED: pentatricopeptide repeat-containing protein At3g59040 [Ipomoea nil]	-	-	-	-	-	-	-
G23716	19.72	19.91	20.43	25.69	26.16	24.39	42.67	40.26	45.03	TPA1	PREDICTED: phenylalanine ammonia-lyase G4-like [Ipomoea nil]	Metabolism;Metabolism;Metabolism;Metabolism	Global and overview maps;Global and overview maps;Biosynthesis of other secondary metabolites;Amino acid metabolism	ko01100//Metabolic pathways;ko01110//Biosynthesis of secondary metabolites;ko00940//Phenylpropanoid biosynthesis;ko00360//Phenylalanine metabolism	K10775;K10775;K10775;K10775	GO:0044424//intracellular part	GO:0016841//ammonia-lyase activity	GO:0006558//L-phenylalanine metabolic process;GO:0009699//phenylpropanoid biosynthetic process
G23737	8.4	10.37	8.29	6.16	6.11	5.6	4.43	3.97	4.23	KINUC	PREDICTED: kinesin-like protein KIN-UC isoform X3 [Ipomoea nil]	-	-	-	-	-	-	-
G23775	7.22	5.37	6.45	8.77	5.11	7.61	9.8	15.14	20.53	--	-	-	-	-	-	-	-	-
G23793	15.08	21.42	24.17	15.33	13.26	16.45	10.57	10.45	6.84	--	-	-	-	-	-	-	-	-
G238	4.24	7.72	7.99	5.88	4.15	5.35	1.96	2.35	2.06	--	-	-	-	-	-	-	-	-
G23807	15.55	11.23	15.85	14.49	17.74	17.55	31.92	28.66	35.75	At1g11410	PREDICTED: G-type lectin S-receptor-like serine/threonine-protein kinase At4g27290 [Ipomoea nil]	-	-	-	-	-	-	-
G23809	12.91	11.92	16.55	10.49	9.21	9.73	5.27	5.56	5.73	PHOS34	PREDICTED: universal stress protein PHOS32-like [Ipomoea nil]	-	-	-	-	-	-	-
G23812	2.04	0.8	1.92	0.26	0.44	0.26	0.54	0.52	0.4	--	2-nonaprenyl-3-methyl-6-methoxy-1,4-benzoquinol hydroxylase [Theobroma cacao]	-	-	-	-	-	-	-
G23815	7.17	6.2	4.18	7.66	6.24	6.89	16.45	17.54	14.06	SD17	PREDICTED: G-type lectin S-receptor-like serine/threonine-protein kinase At4g27290 [Ipomoea nil]	-	-	-	-	-	-	-
G23850	3.61	4.29	5.12	2.25	3.07	3.8	1.84	1.26	2	CHER1	PREDICTED: choline transporter-like protein 2 [Ipomoea nil]	-	-	-	-	GO:0005911//cell-cell junction;GO:0031224//intrinsic component of membrane	-	-
G23851	30.84	33.54	35.47	31.2	34.13	30.6	16.05	15.67	16.05	surE	PREDICTED: 5'-nucleotidase SurE-like [Nicotiana tabacum]	Metabolism;Metabolism;Metabolism;Metabolism;Metabolism	Global and overview maps;Global and overview maps;Nucleotide metabolism;Nucleotide metabolism;Metabolism of cofactors and vitamins	ko01100//Metabolic pathways;ko01110//Biosynthesis of secondary metabolites;ko00230//Purine metabolism;ko00240//Pyrimidine metabolism;ko00760//Nicotinate and nicotinamide metabolism	K03787;K03787;K03787;K03787;K03787	-	GO:0003824//catalytic activity	-
G23879	1.66	1.8	1.48	0.7	0	0.35	0	0	0	MBF1B	PREDICTED: multiprotein-bridging factor 1a [Ipomoea nil]	-	-	-	-	-	GO:0003677//DNA binding	-
G2388	14.65	19.21	10.81	15.29	12.92	15.2	30.64	28.34	31.24	--	zinc finger family protein [Populus trichocarpa]	-	-	-	-	-	-	-
G23880	4.6	2.91	2.33	1.46	2.18	2.78	0.78	0.47	1.43	--	PREDICTED: pathogen-related protein isoform X1 [Ipomoea nil]	-	-	-	-	-	-	-
G23883	12.76	13.04	11.3	11	12.02	10.18	5.55	6.66	5.74	--	PREDICTED: uncharacterized protein LOC109188421 isoform X2 [Ipomoea nil]	-	-	-	-	-	-	-
G2389	10.69	11.57	11.54	13.87	11.8	11.89	31.17	26.94	30.93	--	PREDICTED: uncharacterized protein LOC109149807 [Ipomoea nil]	-	-	-	-	-	-	-
G23891	8.25	8.96	12.5	8.03	5.78	7.07	4.22	5.15	4.53	--	PREDICTED: protein MRG1 [Ipomoea nil]	-	-	-	-	-	-	-
G23896	37.7	34.54	44.58	31.28	32.01	36.8	14.47	15.39	14.11	--	-	-	-	-	-	-	-	-
G23901	5.66	6.29	5.2	5.33	6.79	7.41	10.18	11.78	12.8	LRR-RLK	PREDICTED: probable leucine-rich repeat receptor-like serine/threonine-protein kinase At3g14840 [Ipomoea nil]	-	-	-	-	-	GO:0016301//kinase activity	GO:0006796//phosphate-containing compound metabolic process
G23909	5.49	4.66	4.7	2.01	2.37	1.97	4.27	3.64	4.19	At1g11820	PREDICTED: PLASMODESMATA CALLOSE-BINDING PROTEIN 1-like isoform X2 [Ipomoea nil]	-	-	-	-	-	-	-
G23930	10.22	9.3	5.84	6.86	7.91	11.14	3.69	3.34	2.95	--	PREDICTED: switch 2 [Ipomoea nil]	-	-	-	-	-	-	-
G23932	6.82	6.51	6.94	6.98	5.37	3.06	1.61	2.29	2.36	--	C3HC4-type zinc RING finger family protein [Ipomoea batatas]	-	-	-	-	-	-	-
G23941	12.76	13.86	14.5	13.86	14.84	11.77	5.14	6.15	8	At5g13980	PREDICTED: probable alpha-mannosidase At5g13980 isoform X3 [Ipomoea nil]	Metabolism	Glycan biosynthesis and metabolism	ko00511//Other glycan degradation	K01191	-	-	-
G23953	26.23	23.87	24.44	18.5	19.8	20.38	11.15	11.21	12.8	MAN2	PREDICTED: mannan endo-1,4-beta-mannosidase 2-like isoform X3 [Ipomoea nil]	Metabolism	Carbohydrate metabolism	ko00051//Fructose and mannose metabolism	K19355	-	-	-
G23979	3.25	2.44	4.25	1.86	3.99	3.69	5.35	9.04	5.75	--	PREDICTED: uncharacterized protein LOC109187702 [Ipomoea nil]	-	-	-	-	-	-	-
G2399	2.56	3.28	2.58	0.81	1.85	1.88	0.28	0	1.04	--	PREDICTED: replication protein A 70 kDa DNA-binding subunit D-like [Ipomoea nil]	-	-	-	-	-	-	-
G23998	36.87	35.01	34.89	27.64	28.05	27.81	10.99	9.67	9.83	COL10	PREDICTED: zinc finger protein CONSTANS-LIKE 9-like isoform X2 [Ipomoea nil]	-	-	-	-	-	-	-
G24010	23.15	22.3	22	14.57	13.89	13.81	8.53	8.93	6.83	--	PREDICTED: general transcription factor IIE subunit 2-like [Nelumbo nucifera]	Genetic Information Processing	Transcription	ko03022//Basal transcription factors	K03137	GO:0044451//nucleoplasm part	-	GO:0006352//DNA-templated transcription, initiation;GO:0006412//translation
G24013	57.19	55.81	58.3	50.13	47.65	51.55	28.72	25.28	27.51	At3g59040	PREDICTED: pentatricopeptide repeat-containing protein At3g59040 [Ipomoea nil]	-	-	-	-	-	-	-
G24014	129.34	131.61	123.9	109.05	111.99	107.22	67.17	65.75	58.18	RTNLB8	PREDICTED: reticulon-like protein B8 isoform X1 [Ipomoea nil]	-	-	-	-	-	-	-
G24015	3.12	3.79	2.53	4.97	6.69	4.12	6.15	6.11	8.83	--	PREDICTED: ubiquitin fusion degradation protein 1 [Juglans regia]	-	-	-	-	-	-	-
G24039	7.7	5.73	7.84	10.58	7.55	5.69	2.79	1.68	2.65	FHY1	PREDICTED: uncharacterized protein LOC109188103 [Ipomoea nil]	Metabolism;Metabolism;Metabolism	Global and overview maps;Global and overview maps;Metabolism of cofactors and vitamins	ko01100//Metabolic pathways;ko01110//Biosynthesis of secondary metabolites;ko00740//Riboflavin metabolism	K20860;K20860;K20860	-	-	-
G24048	4.76	5.74	6.33	5.12	3.57	3.42	2.94	2.39	2.59	PR5K	PREDICTED: LEAF RUST 10 DISEASE-RESISTANCE LOCUS RECEPTOR-LIKE PROTEIN KINASE-like 2.1 isoform X2 [Ipomoea nil]	Metabolism;Metabolism;Metabolism;Metabolism	Global and overview maps;Global and overview maps;Global and overview maps;Amino acid metabolism	ko01100//Metabolic pathways;ko01110//Biosynthesis of secondary metabolites;ko01230//Biosynthesis of amino acids;ko00340//Histidine metabolism	K11755;K11755;K11755;K11755	-	-	-
G24083	1.94	2.02	1.83	2.45	0.23	0.84	0	0.2	0	--	-	-	-	-	-	-	-	-
G24095	6.32	6.62	6.34	8.37	7.62	8.46	13.78	13.38	14.33	TPA1	PREDICTED: phenylalanine ammonia-lyase G4-like [Ipomoea nil]	Metabolism;Metabolism;Metabolism;Metabolism	Global and overview maps;Global and overview maps;Biosynthesis of other secondary metabolites;Amino acid metabolism	ko01100//Metabolic pathways;ko01110//Biosynthesis of secondary metabolites;ko00940//Phenylpropanoid biosynthesis;ko00360//Phenylalanine metabolism	K10775;K10775;K10775;K10775	GO:0044424//intracellular part	GO:0016841//ammonia-lyase activity	GO:0006558//L-phenylalanine metabolic process;GO:0009699//phenylpropanoid biosynthetic process
G24106	0	0	0	12.14	1.17	0	14.64	4.38	1.79	At5g04500	PREDICTED: glycosyltransferase family protein 64 protein C5-like [Ipomoea nil]	-	-	-	-	-	-	-
G24140	3.18	4.7	3.55	4.09	4.39	4.56	8.11	8.52	8.29	At5g58090	PREDICTED: glucan endo-1,3-beta-glucosidase 5-like [Ipomoea nil]	Metabolism	Carbohydrate metabolism	ko00500//Starch and sucrose metabolism	K19893	-	-	-
G24142	10.33	10.64	11.22	9.14	10.56	7.99	4.8	5.13	3.91	BIG5	PREDICTED: brefeldin A-inhibited guanine nucleotide-exchange protein 5-like [Ipomoea nil]	-	-	-	-	-	-	-
G24154	9.12	9.56	8.78	6.6	6.86	9.43	1.47	4.58	3.76	GDPD6	PREDICTED: glycerophosphodiester phosphodiesterase GDPD6-like isoform X2 [Ipomoea nil]	Metabolism	Lipid metabolism	ko00564//Glycerophospholipid metabolism	K01126	-	-	-
G24160	6.33	5.76	2.93	1.29	0.97	1.37	7.88	3.82	3.98	At3g27220	PREDICTED: kelch repeat-containing protein At3g27220-like [Ipomoea nil]	-	-	-	-	GO:0031984//organelle subcompartment;GO:0043231//intracellular membrane-bounded organelle	-	GO:0044765//single-organism transport
G24180	3.51	1.76	3.52	1.35	2.27	1.8	0.38	0.61	0.76	--	DUF1666 domain-containing protein [Cephalotus follicularis]	-	-	-	-	-	-	-
G24187	10.49	10.65	10.28	12.13	14.59	12.4	22.48	23.68	22.93	--	Mono-/di-acylglycerol lipase isoform 1 [Theobroma cacao]	-	-	-	-	-	-	GO:0006629//lipid metabolic process
G2420	5.84	8.42	5.16	4.5	5.22	2.48	2.41	0.82	2.73	--	-	-	-	-	-	-	-	-
G24205	30.86	30.78	30.59	31.02	31.33	29.86	61.73	62.7	64.32	RSH3	PREDICTED: probable GTP diphosphokinase RSH2, chloroplastic isoform X1 [Ipomoea nil]	Metabolism	Nucleotide metabolism	ko00230//Purine metabolism	K00951	-	-	-
G2422	548.4	464.1	479.84	307.36	280.64	303.23	198.19	193.71	188.72	lhcA-P4	PREDICTED: chlorophyll a-b binding protein P4, chloroplastic [Ipomoea nil]	Metabolism	Energy metabolism	ko00196//Photosynthesis - antenna proteins	K08910	-	-	-
G24221	16.84	16.62	8.8	5.41	3.47	6.07	0.64	1.73	4.54	--	-	-	-	-	-	-	-	-
G24235	3.72	4	9.15	5.68	2.99	5.12	1.5	2.28	1.26	--	PREDICTED: uncharacterized protein LOC109187312 isoform X3 [Ipomoea nil]	-	-	-	-	-	-	-
G24245	5.54	4.65	4.95	2.42	2.14	1.83	2.4	1.57	2.07	--	PREDICTED: protein IQ-DOMAIN 1-like [Ipomoea nil]	-	-	-	-	-	-	-
G2426	18.93	20.64	20.93	14.41	16.93	18.45	8.38	9.4	9.09	LNG1	PREDICTED: protein LONGIFOLIA 1-like [Ipomoea nil]	-	-	-	-	-	-	-
G24265	46.65	47.91	48.35	43.86	27.09	30.53	24.03	24.59	21.34	Snrpe	PREDICTED: small nuclear ribonucleoprotein E-like [Sesamum indicum]	Genetic Information Processing	Transcription	ko03040//Spliceosome	K11097	GO:0030529//intracellular ribonucleoprotein complex	-	-
G243	6.08	5.1	7.24	7.98	5.6	3.67	2.07	2.72	2.57	PHO1	PREDICTED: alpha-1,4 glucan phosphorylase L isozyme, chloroplastic/amyloplastic-like [Vigna radiata var. radiata] [Vigna radiata]	Metabolism;Metabolism;Metabolism	Global and overview maps;Global and overview maps;Carbohydrate metabolism	ko01100//Metabolic pathways;ko01110//Biosynthesis of secondary metabolites;ko00500//Starch and sucrose metabolism	K00688;K00688;K00688	-	-	-
G24310	100.87	104.87	109.88	53.18	45.5	53.52	79.58	82.86	83.42	--	PREDICTED: E3 ubiquitin-protein ligase MARCH8 [Capsicum annuum]	-	-	-	-	-	-	-
G24316	6.47	3.5	9.27	3.96	5.58	6.73	0.26	2.11	1.32	--	-	-	-	-	-	-	-	-
G24319	2.79	2.17	1.51	4.7	5.93	6.92	3.58	2.14	1.82	MIOX1	PREDICTED: inositol oxygenase 1-like isoform X2 [Ipomoea nil]	Metabolism;Metabolism	Carbohydrate metabolism;Carbohydrate metabolism	ko00562//Inositol phosphate metabolism;ko00053//Ascorbate and aldarate metabolism	K00469;K00469	GO:0044424//intracellular part	GO:0016701//oxidoreductase activity, acting on single donors with incorporation of molecular oxygen	GO:0006020//inositol metabolic process
G24320	36.85	32.1	41.59	14.07	16.43	21.54	27.59	29.74	22.4	--	PREDICTED: E3 ubiquitin-protein ligase MARCH2-like [Fragaria vesca subsp. vesca] [Fragaria vesca]	-	-	-	-	-	-	-
G24322	1.25	1.47	0.93	1.08	1.14	1.35	5.28	5.55	4.45	--	PREDICTED: uncharacterized protein LOC109187500 [Ipomoea nil]	-	-	-	-	-	-	-
G24333	2.21	1.77	1.83	4.3	4.08	4.76	5.64	4.12	3.38	--	-	-	-	-	-	-	-	-
G24337	18.32	19.44	17.36	23.86	19.11	21.28	42.57	40.07	37.63	ABCG29	PREDICTED: ABC transporter G family member 35 [Ipomoea nil]	-	-	-	-	-	-	-
G24342	1.69	1.69	1.2	2.36	1.75	2.15	6.24	6.04	6.61	ABCG35	PREDICTED: ABC transporter G family member 35 [Ipomoea nil]	-	-	-	-	-	-	-
G24351	5.32	7.9	7.6	5.91	5.36	6.12	3	3	3.91	GATA12	PREDICTED: GATA transcription factor 9-like [Ipomoea nil]	-	-	-	-	-	-	-
G24357	19.64	24.32	25.49	31.96	32.73	36.44	50.46	45.55	47.6	TIP2-1	PREDICTED: aquaporin TIP2-1-like [Ipomoea nil]	-	-	-	-	-	-	-
G24362	3.76	6.78	7.84	2.45	2.24	2.14	13.01	11.98	15.01	--	PREDICTED: putative lipid-transfer protein DIR1 [Ipomoea nil]	-	-	-	-	-	-	-
G24377	6.61	5.91	7.09	3.14	3.43	3.52	3.46	2.91	3.15	THA8	PREDICTED: uncharacterized protein LOC109187846 [Ipomoea nil]	-	-	-	-	-	-	-
G24383	3.78	7.28	5.09	4.96	5.42	5.35	1.4	1.07	1.33	--	PREDICTED: transcription factor bHLH68-like isoform X1 [Ipomoea nil]	-	-	-	-	-	-	-
G24397	19.32	19.7	23.25	13.22	14.91	15.94	10.53	9.98	10.16	At2g37460	PREDICTED: WAT1-related protein At2g37460 [Ipomoea nil]	-	-	-	-	-	-	-
G24400	2.92	3.48	3.88	2.53	0.97	2.19	1.44	0.87	1.33	At2g39510	PREDICTED: WAT1-related protein At2g37460 [Ipomoea nil]	-	-	-	-	-	-	-
G2441	3.97	4.96	5.14	2.2	1.55	2.11	4.1	6.56	4.64	--	DUF4228 domain-containing protein [Cephalotus follicularis]	-	-	-	-	-	-	-
G24452	5.48	4.8	5.53	4.65	4.12	3.62	1.86	1.06	1.85	rpmH	PREDICTED: 54S ribosomal protein L34, mitochondrial [Nicotiana sylvestris]	Genetic Information Processing	Translation	ko03010//Ribosome	K02914	GO:0030529//intracellular ribonucleoprotein complex	-	-
G24458	13.9	12.57	15.66	11.19	8.62	7.34	6.24	7.13	4.82	KINUA	PREDICTED: kinesin-like protein KIN-UC isoform X3 [Ipomoea nil]	-	-	-	-	-	-	-
G24463	3.26	4.58	3.3	2.54	2.07	3.55	1.5	1.11	1.93	RNJ	PREDICTED: ribonuclease J isoform X1 [Solanum pennellii]	-	-	-	-	-	-	-
G24467	14.82	17.33	20.15	21.45	22.96	21.96	37.51	39.74	37.48	SAR1A	PREDICTED: GTP-binding protein SAR1A-like [Ipomoea nil]	Genetic Information Processing	Folding, sorting and degradation	ko04141//Protein processing in endoplasmic reticulum	K07953	-	-	-
G24469	3.94	4.1	4.86	1.4	2.1	1.28	3.97	0.8	0.77	PAE1	PREDICTED: proteasome subunit alpha type-5 isoform X2 [Ipomoea nil]	Genetic Information Processing	Folding, sorting and degradation	ko03050//Proteasome	K02729	-	-	-
G24474	0	0	0	0	0	0.44	0.34	0.94	1.83	--	Protein kinase superfamily protein [Zea mays]	-	-	-	-	-	GO:0004672//protein kinase activity;GO:0032550//purine ribonucleoside binding	GO:0006464//cellular protein modification process
G24479	9.6	10.3	8.93	8.37	8.02	7.31	3.93	4.79	4.1	At1g54610	PREDICTED: probable serine/threonine-protein kinase At1g54610 [Ipomoea nil]	-	-	-	-	-	GO:0004674//protein serine/threonine kinase activity;GO:0032550//purine ribonucleoside binding	GO:0006464//cellular protein modification process
G24482	7.89	8.15	9.05	6.51	5.5	5.54	3.78	4.3	3.91	IDH2	PREDICTED: metal-independent phosphoserine phosphatase isoform X2 [Capsicum annuum]	-	-	-	-	-	-	-
G2449	5.3	4.84	5.88	1.9	3.27	2.35	8.35	8.96	9.35	--	PREDICTED: uncharacterized protein LOC109149302 isoform X2 [Ipomoea nil]	-	-	-	-	-	-	-
G24581	94.57	78.68	86.67	63.57	48.03	47.84	46.37	43.02	40.07	petM	Cytochrome b6-f complex subunit 7 [Morus notabilis]	-	-	-	-	-	-	-
G24606	41.63	43.42	48.2	15.68	18.5	16.69	30.62	28.85	31.52	MYB308	PREDICTED: myb-related protein 308-like isoform X2 [Ipomoea nil]	Organismal Systems	Environmental adaptation	ko04626//Plant-pathogen interaction	K09422	-	-	-
G24638	5.4	6.81	5.49	4.24	6.16	7.16	11.77	10.34	14.54	At4g39010	PREDICTED: endoglucanase 24-like [Ipomoea nil]	Metabolism;Metabolism	Global and overview maps;Carbohydrate metabolism	ko01100//Metabolic pathways;ko00500//Starch and sucrose metabolism	K01179;K01179	-	GO:0004553//hydrolase activity, hydrolyzing O-glycosyl compounds	GO:0030243//cellulose metabolic process
G24641	0	0	0	0.11	0.14	0	0.33	0.28	0.57	RLP19	PREDICTED: receptor like protein 30-like isoform X1 [Ipomoea nil]	-	-	-	-	-	-	-
G24648	16.25	13.1	15.55	12.23	10.77	12.92	5.82	5.65	4.48	UAF30	PREDICTED: upstream activation factor subunit spp27-like isoform X4 [Ipomoea nil]	-	-	-	-	-	-	-
G24656	39.68	38.05	41.3	19.14	19.88	20.48	25.73	25.53	25.54	EFM	PREDICTED: myb family transcription factor EFM-like isoform X1 [Ipomoea nil]	-	-	-	-	-	-	-
G24690	0.33	0.11	1.83	0.47	1.3	0.65	2.89	1.54	0.97	CBSX2	PREDICTED: CBS domain-containing protein CBSX1, chloroplastic-like [Ipomoea nil]	-	-	-	-	-	-	-
G24697	20.62	21.54	23.35	13.02	14.74	14.57	8.24	8.45	8.51	At1g11820	PREDICTED: mucin-2-like [Ipomoea nil]	-	-	-	-	-	-	-
G24725	1.97	2.22	1.33	3.32	3.79	3.74	4.79	5.3	5.96	zntB	PREDICTED: zinc transport protein ZntB-like, partial [Nicotiana tabacum]	-	-	-	-	-	-	-
G2476	0.63	0.41	0.85	0	0	0	3.77	1.59	2.77	BGAL1	PREDICTED: beta-galactosidase-like [Ipomoea nil]	-	-	-	-	-	GO:0005488//binding;GO:0015925//galactosidase activity	GO:0044238//primary metabolic process
G24770	10.28	9.77	10.65	9.36	10.07	8.51	3.72	3.18	4.2	TRI1	PREDICTED: upstream activation factor subunit spp27-like isoform X4 [Ipomoea nil]	-	-	-	-	-	-	-
G24771	0.84	2.19	2.95	1.97	1.1	1.54	0.79	0	0.65	--	PREDICTED: uncharacterized protein LOC109161506 isoform X1 [Ipomoea nil]	-	-	-	-	-	-	-
G2479	84.06	86.28	89.35	58.94	56.12	58.15	37.71	35.13	38.33	PDCB2	PREDICTED: PLASMODESMATA CALLOSE-BINDING PROTEIN 3-like isoform X2 [Ipomoea nil]	-	-	-	-	-	-	-
G24813	10.5	10.35	11.97	18.21	12.75	14.79	29.9	26	32.68	PLT5	PREDICTED: polyol transporter 5-like [Ipomoea nil]	-	-	-	-	GO:0031224//intrinsic component of membrane	GO:0022857//transmembrane transporter activity	GO:0044763//single-organism cellular process;GO:0051234//establishment of localization
G24820	12.04	10.98	10.04	8.83	8.08	7.25	4.36	5.25	3.52	PDV2	PREDICTED: plastid division protein PDV2-like [Ipomoea nil]	-	-	-	-	-	-	-
G24822	2.93	1.93	3.2	1.65	1.65	2.42	0.92	0.2	1.24	PDV2	PREDICTED: plastid division protein PDV2-like [Ipomoea nil]	-	-	-	-	-	-	-
G24876	3.39	2.79	3.07	3.92	3.46	3.8	1.1	0.77	1.08	--	PREDICTED: uncharacterized protein LOC109158491 [Ipomoea nil]	-	-	-	-	-	-	-
G249	4.67	5.14	5.29	2.73	3.36	3.3	1.61	2.02	2.52	NCL	PREDICTED: uncharacterized protein LOC109163484 isoform X1 [Ipomoea nil]	-	-	-	-	-	-	-
G24917	13.93	14.71	15.21	15.19	18.29	16.89	28.08	29.91	30.95	MEKK1	PREDICTED: mitogen-activated protein kinase kinase kinase 1-like isoform X1 [Ipomoea nil]	Organismal Systems;Environmental Information Processing	Environmental adaptation;Signal transduction	ko04626//Plant-pathogen interaction;ko04016//MAPK signaling pathway - plant	K13414;K13414	-	GO:0004672//protein kinase activity	GO:0016310//phosphorylation
G24920	5.79	6.18	5.8	5.61	3.4	4.08	1.43	1.14	2.42	PAP4	PREDICTED: probable plastid-lipid-associated protein 4, chloroplastic [Ipomoea nil]	-	-	-	-	-	-	-
G24931	4.63	3.18	3.61	2.18	3.52	2.64	1.63	1.31	1.04	--	PREDICTED: aminomethyltransferase, mitochondrial isoform X2 [Nicotiana sylvestris]	-	-	-	-	-	-	-
G24960	2.52	1.74	2.22	1.86	2.46	2.87	4.35	4.85	4.95	--	Branch domain-containing protein [Cephalotus follicularis]	-	-	-	-	-	-	-
G24974	43.42	43.78	41.37	47.86	46.95	43.19	89.09	96.67	90.81	TDT	PREDICTED: tonoplast dicarboxylate transporter [Ipomoea nil]	-	-	-	-	-	-	GO:0030001//metal ion transport;GO:0044763//single-organism cellular process
G25000	7.34	6.44	7.41	5.39	5.5	5	4.08	3.41	2.92	At1g16860	PREDICTED: uncharacterized membrane protein At1g16860 isoform X2 [Ipomoea nil]	-	-	-	-	-	-	-
G25015	5.42	5.88	6	4.75	5.78	3.32	3.36	2.08	2.53	--	PREDICTED: E3 ubiquitin-protein ligase RNF170-like [Ipomoea nil]	-	-	-	-	-	-	-
G25028	0.25	0.64	0.33	0.47	0.27	0.16	2.93	1.61	2.75	VAS	PREDICTED: lipid transfer-like protein VAS [Ipomoea nil]	-	-	-	-	-	-	-
G25034	15.33	17.18	14.19	11.84	11.96	10.04	6.65	7.23	6.81	--	PREDICTED: uncharacterized protein LOC109187933 isoform X1 [Ipomoea nil]	-	-	-	-	-	-	-
G25104	3.56	2.73	4.99	2.17	2.28	2.17	0	0.43	1.12	--	PREDICTED: proline synthase co-transcribed bacterial homolog protein-like [Solanum pennellii]	-	-	-	-	-	-	-
G25111	4.9	6.22	5.92	6.06	5.18	7.02	2.07	3.32	2.64	CRK25	PREDICTED: cysteine-rich receptor-like protein kinase 10 [Ipomoea nil]	-	-	-	-	-	-	-
G25159	19.44	20.94	16.27	14.2	16.99	16.48	9.62	8.06	8.46	CIPK8	PREDICTED: CBL-interacting serine/threonine-protein kinase 24-like [Ipomoea nil]	-	-	-	-	GO:0005774//vacuolar membrane	GO:0004672//protein kinase activity;GO:0005515//protein binding;GO:0032550//purine ribonucleoside binding	GO:0006464//cellular protein modification process;GO:0006796//phosphate-containing compound metabolic process;GO:0006970//response to osmotic stress;GO:0050794//regulation of cellular process
G25172	8.67	9.13	7.19	6.71	5.11	5.38	3.23	3.5	3.39	ENT3	PREDICTED: equilibrative nucleotide transporter 3-like [Ipomoea nil]	-	-	-	-	-	-	-
G25199	3.6	5.47	2.32	3.03	1.47	3.03	1.09	1.36	0.15	--	PREDICTED: U6 snRNA phosphodiesterase [Ipomoea nil]	-	-	-	-	GO:0043231//intracellular membrane-bounded organelle	GO:0003824//catalytic activity	GO:0009648//photoperiodism;GO:0034472//snRNA 3'-end processing
G2521	22.27	29.49	26.3	18.87	22	22.5	12.82	11.98	12.65	ABCB1	PREDICTED: ABC transporter B family member 1 [Ipomoea nil]	Environmental Information Processing	Membrane transport	ko02010//ABC transporters	K05658	-	-	-
G25214	7.42	7.57	10.15	8.38	11.57	7.29	2.96	3.64	2.97	MCD1	PREDICTED: protein MULTIPLE CHLOROPLAST DIVISION SITE 1 [Ipomoea nil]	-	-	-	-	-	-	-
G25215	0.58	0.53	0.42	0.7	0.67	0.57	1.62	1.67	1.79	At4g27290	PREDICTED: G-type lectin S-receptor-like serine/threonine-protein kinase At4g27290 isoform X3 [Ipomoea nil]	-	-	-	-	-	GO:0016301//kinase activity	GO:0009987//cellular process
G25236	0.41	0.44	0.14	0.07	0.06	0.26	0.42	0.59	0.98	CRK5	s-locus lectin protein kinase, partial [Carica papaya]	-	-	-	-	-	GO:0004672//protein kinase activity;GO:0032550//purine ribonucleoside binding	GO:0006464//cellular protein modification process;GO:0006796//phosphate-containing compound metabolic process
G25277	8	7.02	11.1	6.93	5.95	6.33	2.43	4.57	3.33	--	PREDICTED: bifunctional epoxide hydrolase 2-like isoform X2 [Ipomoea nil]	-	-	-	-	-	-	-
G2529	11.39	11.44	10.6	16.84	15.16	14.58	30.75	26.88	27.76	SAMS3	PREDICTED: S-adenosylmethionine synthase 3 [Ipomoea nil]	Metabolism;Metabolism;Metabolism;Metabolism	Global and overview maps;Global and overview maps;Global and overview maps;Amino acid metabolism	ko01100//Metabolic pathways;ko01110//Biosynthesis of secondary metabolites;ko01230//Biosynthesis of amino acids;ko00270//Cysteine and methionine metabolism	K00789;K00789;K00789;K00789	-	-	-
G25313	6	6.1	4.84	5.33	4.07	2.9	2.4	1.86	2.48	RABA1F	PREDICTED: ras-related protein RABA1f-like [Ipomoea nil]	-	-	-	-	GO:0016020//membrane;GO:0044444//cytoplasmic part	GO:0032550//purine ribonucleoside binding	GO:0006810//transport;GO:0008104//protein localization;GO:0035556//intracellular signal transduction
G25319	5.83	7.23	6.58	6.16	6.39	7.41	2.87	3.17	2.93	--	dentin sialophosphoprotein [Populus trichocarpa]	-	-	-	-	-	-	-
G25344	9.5	13.13	10.7	10.95	6.78	7.08	4.12	2.26	5.41	Os02g0636300	PREDICTED: DEAD-box ATP-dependent RNA helicase 47, mitochondrial [Ipomoea nil]	-	-	-	-	-	-	-
G25348	0.54	0.35	0.36	1.19	0.44	0.68	1.25	1.23	1.71	--	PTB domain-containing engulfment adapter protein 1 isoform 1 [Theobroma cacao]	-	-	-	-	-	-	-
G25385	3.46	4.4	3.87	7.72	6.59	6.14	10.33	9.54	9.68	PDC1	PREDICTED: pyruvate decarboxylase 1 isoform X1 [Ipomoea nil]	Metabolism;Metabolism;Metabolism	Global and overview maps;Global and overview maps;Carbohydrate metabolism	ko01100//Metabolic pathways;ko01110//Biosynthesis of secondary metabolites;ko00010//Glycolysis / Gluconeogenesis	K01568;K01568;K01568	-	GO:0016830//carbon-carbon lyase activity;GO:0019842//vitamin binding	-
G25387	3.12	2.26	2.56	1.88	2.15	1.08	0.89	1.3	0.77	At2g04570	PREDICTED: GDSL esterase/lipase At2g04570-like [Ipomoea nil]	-	-	-	-	-	GO:0016787//hydrolase activity	GO:0006629//lipid metabolic process
G25399	0.39	0.83	0.73	0.72	0.94	0.97	1.49	1.95	1.26	RLP18	PREDICTED: receptor-like protein 12 [Ipomoea nil]	-	-	-	-	-	-	-
G25405	0.78	1.94	0	0	1.39	0.78	2.45	5.29	2.14	At1g28590	PREDICTED: GDSL esterase/lipase At1g28590-like [Ipomoea nil]	Metabolism;Metabolism	Global and overview maps;Biosynthesis of other secondary metabolites	ko01110//Biosynthesis of secondary metabolites;ko00901//Indole alkaloid biosynthesis	K21026;K21026	-	-	-
G25411	0.61	0.5	0.37	0.63	0.87	0.57	0.82	0.93	1.43	At1g28590	PREDICTED: GDSL esterase/lipase At1g28590-like [Ipomoea nil]	Metabolism;Metabolism	Global and overview maps;Biosynthesis of other secondary metabolites	ko01110//Biosynthesis of secondary metabolites;ko00901//Indole alkaloid biosynthesis	K21026;K21026	-	-	-
G25421	9.92	7.52	7.7	5.8	6.47	6.29	3	4.55	3.93	--	dentin sialophosphoprotein [Populus trichocarpa]	-	-	-	-	-	-	-
G25424	22.49	19.66	20.43	17.73	12.91	14.41	6.06	5.71	6.46	--	RmlC-like cupins superfamily protein [Theobroma cacao]	-	-	-	-	-	-	-
G25426	1.17	1.53	2.37	1.19	1.15	1.41	0.31	0.47	0.51	At2g32990	PREDICTED: endoglucanase 11-like [Ipomoea nil]	-	-	-	-	-	GO:0004553//hydrolase activity, hydrolyzing O-glycosyl compounds	GO:0030243//cellulose metabolic process
G25447	17.77	14.13	16.4	13.94	11.13	9.74	8.42	8	7.3	RPL34	PREDICTED: 50S ribosomal protein L34, chloroplastic isoform X2 [Ipomoea nil]	Genetic Information Processing	Translation	ko03010//Ribosome	K02914	GO:0009536//plastid;GO:0030529//intracellular ribonucleoprotein complex	GO:0003723//RNA binding;GO:0005198//structural molecule activity	GO:0010467//gene expression
G25457	1.77	1.61	1.37	0.78	0.99	0.6	0.59	0	0.43	CLE25	PREDICTED: CLAVATA3/ESR (CLE)-related protein 25 [Theobroma cacao]	-	-	-	-	-	-	-
G25464	7.76	8.79	9.23	4.59	5.8	5.71	2.96	2.31	2.72	--	PREDICTED: magnesium transporter MRS2-I-like isoform X2 [Ipomoea nil]	-	-	-	-	-	-	-
G25465	8.34	5.57	7.4	5.1	5.63	5.7	15.3	18.63	14.48	--	BnaC04g41850D [Brassica napus]	-	-	-	-	-	-	-
G25503	59.06	56.04	55.07	53.04	43.27	44.74	29.39	25.08	29.88	RPL34	PREDICTED: 50S ribosomal protein L34, chloroplastic isoform X2 [Ipomoea nil]	Genetic Information Processing	Translation	ko03010//Ribosome	K02914	GO:0009536//plastid;GO:0030529//intracellular ribonucleoprotein complex	GO:0003723//RNA binding;GO:0005198//structural molecule activity	GO:0010467//gene expression
G2551	6.51	5.94	7.2	4.28	5.23	3.73	3.85	2.89	2.59	RABC2A	PREDICTED: ras-related protein RABC2a [Ipomoea nil]	-	-	-	-	GO:0016020//membrane;GO:0042579//microbody	GO:0032029//myosin tail binding;GO:0032550//purine ribonucleoside binding	GO:0008104//protein localization;GO:0035556//intracellular signal transduction
G25519	5.98	6.7	4.66	4.87	4.7	7.82	1.79	3.55	2.36	ALG10	PREDICTED: dol-P-Glc:Glc(2)Man(9)GlcNAc(2)-PP-Dol alpha-1,2-glucosyltransferase isoform X1 [Ipomoea nil]	Metabolism;Metabolism	Global and overview maps;Glycan biosynthesis and metabolism	ko01100//Metabolic pathways;ko00510//N-Glycan biosynthesis	K03850;K03850	-	GO:0016758//transferase activity, transferring hexosyl groups	GO:0044699//single-organism process
G25522	2.44	1.97	2.87	0.74	0.19	0.85	2.42	2.32	3.69	EXPA6	PREDICTED: expansin-A3 [Ipomoea nil]	-	-	-	-	GO:0005618//cell wall	-	GO:0000226//microtubule cytoskeleton organization;GO:0006970//response to osmotic stress;GO:0070838//divalent metal ion transport;GO:0071555//cell wall organization
G25527	0.18	0.71	0.67	0.91	1.05	0.46	3	3.84	3.36	TR2	PREDICTED: tropinone reductase homolog isoform X2 [Ipomoea nil]	Metabolism;Metabolism;Metabolism	Global and overview maps;Global and overview maps;Biosynthesis of other secondary metabolites	ko01100//Metabolic pathways;ko01110//Biosynthesis of secondary metabolites;ko00960//Tropane, piperidine and pyridine alkaloid biosynthesis	K08081;K08081;K08081	-	-	-
G25530	28.54	29.12	26.85	45.26	43.8	41.45	101.24	111.19	115.23	TR2	PREDICTED: tropinone reductase homolog isoform X2 [Ipomoea nil]	Metabolism;Metabolism;Metabolism	Global and overview maps;Global and overview maps;Biosynthesis of other secondary metabolites	ko01100//Metabolic pathways;ko01110//Biosynthesis of secondary metabolites;ko00960//Tropane, piperidine and pyridine alkaloid biosynthesis	K08081;K08081;K08081	-	-	-
G25537	4.09	2.07	6.01	2.55	0.86	4.53	0.17	1.19	0.14	roco11	PREDICTED: serine/threonine-protein kinase HT1-like isoform X1 [Ipomoea nil]	-	-	-	-	-	-	-
G25581	3.73	3.52	4.44	4.01	3.16	3.4	1.46	1.84	1.35	--	PREDICTED: uncharacterized protein LOC109159029 [Ipomoea nil]	-	-	-	-	-	-	-
G25594	19.36	28.38	25.36	13.06	16.09	14.59	11.39	9.93	9.14	--	PREDICTED: beta-carotene isomerase D27, chloroplastic [Ipomoea nil]	-	-	-	-	-	-	-
G25615	0	0	0.34	0	0.24	0	1.41	0.5	1.12	RLT1	PREDICTED: homeobox-DDT domain protein RLT1-like [Ipomoea nil]	-	-	-	-	-	-	-
G25617	22.35	23.78	22.62	21.92	19.57	21.21	7.7	6.93	7.84	COL10	PREDICTED: zinc finger protein CONSTANS-LIKE 10-like [Ipomoea nil]	-	-	-	-	-	-	-
G25622	9.11	8.48	10.21	7.64	7.09	7.86	3.83	5.07	4.89	--	PREDICTED: transmembrane protein 56-B-like [Ipomoea nil]	-	-	-	-	-	-	-
G25629	4.29	2.9	3.48	3.88	4.08	2.88	1.52	1.73	1.62	--	-	-	-	-	-	-	-	-
G25632	43.86	45	46.09	21.24	19.4	23.77	19.6	21.6	18.74	--	-	-	-	-	-	-	-	-
G2564	14.09	14.61	15.77	11.8	12.2	11.81	5.54	5.54	6.13	--	Os01g0170100, partial [Oryza sativa Japonica Group]	-	-	-	-	-	-	-
G25663	0.92	0.92	1.49	1.11	0.69	0.84	0.09	0.29	0	--	-	-	-	-	-	-	-	-
G25674	0	0	0	1.05	0.68	0	0.28	2.39	1.53	TR2	PREDICTED: tropinone reductase homolog isoform X2 [Ipomoea nil]	Metabolism;Metabolism;Metabolism	Global and overview maps;Global and overview maps;Biosynthesis of other secondary metabolites	ko01100//Metabolic pathways;ko01110//Biosynthesis of secondary metabolites;ko00960//Tropane, piperidine and pyridine alkaloid biosynthesis	K08081;K08081;K08081	-	-	-
G25687	14.75	15.81	12.62	7.73	6.1	6.5	3.66	2.42	3.57	--	PREDICTED: probable DEAD-box ATP-dependent RNA helicase 48 [Nicotiana tomentosiformis]	-	-	-	-	-	-	-
G25699	12.69	12.75	13.4	17.81	16.69	15.21	31.97	28.18	27.84	SIRP1	PREDICTED: probable E3 ubiquitin-protein ligase RHY1A isoform X2 [Ipomoea nil]	-	-	-	-	-	-	-
G25730	4.84	4.51	4.22	3.37	3.86	3.62	1.58	2.16	1.87	--	PREDICTED: uncharacterized protein LOC109159029 [Ipomoea nil]	-	-	-	-	-	-	-
G25819	0.67	0.6	0	1.16	0	2.52	1.94	1.33	1.94	A4galt	PREDICTED: lactosylceramide 4-alpha-galactosyltransferase-like [Ipomoea nil]	Metabolism;Metabolism;Metabolism	Global and overview maps;Glycan biosynthesis and metabolism;Glycan biosynthesis and metabolism	ko01100//Metabolic pathways;ko00603//Glycosphingolipid biosynthesis - globo and isoglobo series;ko00601//Glycosphingolipid biosynthesis - lacto and neolacto series	K01988;K01988;K01988	-	-	-
G25844	2.55	3.23	2.02	3.25	3.15	2.65	1.24	0.9	1.35	ASP1	PREDICTED: aspartate aminotransferase, mitochondrial-like [Ipomoea nil]	Metabolism;Metabolism;Metabolism;Metabolism;Metabolism;Metabolism;Metabolism;Metabolism;Metabolism;Metabolism;Metabolism;Metabolism;Metabolism;Metabolism;Metabolism	Global and overview maps;Global and overview maps;Global and overview maps;Global and overview maps;Amino acid metabolism;Amino acid metabolism;Energy metabolism;Amino acid metabolism;Global and overview maps;Amino acid metabolism;Amino acid metabolism;Biosynthesis of other secondary metabolites;Amino acid metabolism;Amino acid metabolism;Biosynthesis of other secondary metabolites	ko01100//Metabolic pathways;ko01110//Biosynthesis of secondary metabolites;ko01200//Carbon metabolism;ko01230//Biosynthesis of amino acids;ko00270//Cysteine and methionine metabolism;ko00350//Tyrosine metabolism;ko00710//Carbon fixation in photosynthetic organisms;ko00330//Arginine and proline metabolism;ko01210//2-Oxocarboxylic acid metabolism;ko00250//Alanine, aspartate and glutamate metabolism…	K14455;K14455;K14455;K14455;K14455;K14455;K14455;K14455;K14455;K14455;K14455;K14455;K14455;K14455;K14455	-	-	-
G25847	12.38	10.81	14.15	9.89	10.73	9.1	4.15	6.96	6.57	--	PREDICTED: uncharacterized protein LOC109159045 [Ipomoea nil]	-	-	-	-	-	-	-
G25859	10.81	12.74	9.93	10.12	10.03	11.08	5.48	5.99	5.03	CAT2	PREDICTED: cationic amino acid transporter 2, vacuolar-like [Ipomoea nil]	-	-	-	-	-	-	-
G25861	449.22	427.08	433.84	318.04	316.34	313.23	194.92	197.77	194.25	LHCB4.1	PREDICTED: chlorophyll a-b binding protein CP29.1, chloroplastic-like [Ipomoea nil]	Metabolism;Metabolism	Global and overview maps;Energy metabolism	ko01100//Metabolic pathways;ko00196//Photosynthesis - antenna proteins	K08915;K08915	-	-	-
G25865	43.04	42.96	44.03	47.84	45.36	45.39	16.42	22.38	21.28	--	PREDICTED: probable zinc metalloprotease EGY1, chloroplastic isoform X2 [Ipomoea nil]	-	-	-	-	-	-	-
G25866	2.24	2.08	2.87	3.36	3.24	2.42	6.49	4.94	4.57	--	PREDICTED: uncharacterized protein LOC109159797 [Ipomoea nil]	-	-	-	-	-	-	-
G25880	1.62	2.57	3.09	3.13	2.98	3.99	6.97	7.03	8.27	FER	PREDICTED: receptor-like protein kinase FERONIA [Ipomoea nil]	-	-	-	-	-	-	-
G2589	6.26	8.43	6.91	2.42	3.28	3.12	0.7	1.47	1.11	At5g03795	PREDICTED: probable glycosyltransferase At5g03795 [Ipomoea nil]	-	-	-	-	-	-	-
G25928	34.47	33.05	34.42	28.93	29.82	28.61	15.65	16.21	16.97	AMY3	PREDICTED: alpha-amylase 3, chloroplastic isoform X1 [Ipomoea nil]	-	-	-	-	-	-	-
G25931	9.31	8.1	9.8	10.6	11.8	9.15	4.21	4.63	3.65	EGY1	PREDICTED: probable zinc metalloprotease EGY1, chloroplastic isoform X2 [Ipomoea nil]	-	-	-	-	GO:0031224//intrinsic component of membrane;GO:0042170//plastid membrane	GO:0004175//endopeptidase activity	GO:0009314//response to radiation;GO:0009630//gravitropism;GO:0009651//response to salt stress;GO:0009668//plastid membrane organization;GO:0009725//response to hormone;GO:0019538//protein metabolic process;GO:0043623//cellular protein complex assembly;GO:0044707//single-multicellular organism process;GO:1901698//response to nitrogen compound
G25944	24.86	25.49	23	22.17	23	23.34	12.84	10.28	11.57	CAT2	PREDICTED: cationic amino acid transporter 2, vacuolar-like [Ipomoea nil]	-	-	-	-	-	-	-
G25964	35.95	39.98	38.28	33.73	35.89	33.89	15.04	16.27	16.1	AARE	PREDICTED: acylamino-acid-releasing enzyme [Ipomoea nil]	-	-	-	-	-	-	-
G25973	89.55	91.18	89.05	89.59	94.35	90.53	35.89	43.23	43.77	AARE	PREDICTED: acylamino-acid-releasing enzyme [Ipomoea nil]	-	-	-	-	-	-	-
G25980	10.87	5.74	8.18	4	3.84	3.28	5.68	5.89	6.58	--	PREDICTED: uncharacterized protein LOC109175354 [Ipomoea nil]	-	-	-	-	-	-	-
G25983	11.17	9.69	9.31	10.06	8.09	7.39	2.11	1.07	2.33	--	Survival motor neuron interacting protein 1 [Corchorus olitorius]	-	-	-	-	-	-	-
G25995	48.2	44.8	48.4	45.22	37.38	40.03	18.37	21.17	14.35	--	-	-	-	-	-	-	-	-
G26002	8.44	7.88	8.4	6.27	5.95	4.56	3.06	3.31	3.4	DPBF3	PREDICTED: ABSCISIC ACID-INSENSITIVE 5-like protein 2 [Ipomoea nil]	Environmental Information Processing	Signal transduction	ko04075//Plant hormone signal transduction	K14432	-	-	-
G26007	1.9	0.34	0.62	1.51	3.46	0.66	4.28	2.59	4.47	ZIFL2	PREDICTED: protein ZINC INDUCED FACILITATOR-LIKE 1-like isoform X2 [Ipomoea nil]	-	-	-	-	-	-	GO:0044763//single-organism cellular process
G26016	1.97	0.82	3.22	0.58	0.58	1.42	4.73	3.07	4.25	ZIFL1	PREDICTED: protein ZINC INDUCED FACILITATOR-LIKE 1-like isoform X2 [Ipomoea nil]	-	-	-	-	-	-	-
G2603	15.59	18.12	17.09	14.41	15.61	16.18	6.18	6.64	9.02	--	starch branching enzyme, partial [Ipomoea batatas]	Metabolism;Metabolism;Metabolism	Global and overview maps;Global and overview maps;Carbohydrate metabolism	ko01100//Metabolic pathways;ko01110//Biosynthesis of secondary metabolites;ko00500//Starch and sucrose metabolism	K00700;K00700;K00700	-	-	-
G26034	58.28	55.4	71.48	41.93	43.96	39.62	29.08	25.82	24.28	--	PREDICTED: 50S ribosomal protein 5 alpha, chloroplastic [Ipomoea nil]	-	-	-	-	-	-	-
G26091	1.72	1.96	1.45	0.54	1.17	0.27	0	0	0	EAS	PREDICTED: vetispiradiene synthase 3-like [Ipomoea nil]	-	-	-	-	-	-	-
G26100	4.8	4.2	6.58	4.47	5.31	5.47	2.82	1.43	2.46	--	PREDICTED: transcription factor IIIB 90 kDa subunit isoform X2 [Nicotiana attenuata]	-	-	-	-	-	-	-
G26110	17.44	14.47	15.94	15.54	15.88	13.28	7.09	8.4	7.85	PRMT5	PREDICTED: probable methyltransferase-like protein 15 isoform X1 [Glycine max]	-	-	-	-	-	-	-
G26133	0.61	0.19	0.42	1.96	1.53	2.36	0.28	0.51	0.3	TIM14-3	PREDICTED: mitochondrial import inner membrane translocase subunit TIM14-3-like [Ipomoea nil]	-	-	-	-	-	-	-
G26151	14.61	14.33	16.15	11.26	12.34	11.03	6.62	7.29	8.23	--	PREDICTED: arginine/serine-rich coiled-coil protein 2 isoform X1 [Ipomoea nil]	-	-	-	-	-	-	-
G26152	0	0	0	0	0	0	0.11	0.29	0.24	CYP79D3	PREDICTED: phenylalanine N-monooxygenase-like [Ipomoea nil]	Metabolism;Metabolism;Metabolism;Metabolism	Global and overview maps;Metabolism of other amino acids;Global and overview maps;Biosynthesis of other secondary metabolites	ko01110//Biosynthesis of secondary metabolites;ko00460//Cyanoamino acid metabolism;ko01210//2-Oxocarboxylic acid metabolism;ko00966//Glucosinolate biosynthesis	K12153;K12153;K12153;K12153	-	-	-
G26160	4.1	4.26	3.61	2.58	2.5	2.57	2.24	1.47	1.59	ZOG1	PREDICTED: zeatin O-glucosyltransferase-like [Ipomoea nil]	Metabolism	Metabolism of terpenoids and polyketides	ko00908//Zeatin biosynthesis	K13495	-	-	-
G26179	16.12	18.44	16.4	15.83	15.09	15.92	6.15	9.55	8.32	At3g46100	PREDICTED: histidine--tRNA ligase, chloroplastic/mitochondrial-like [Ipomoea nil]	Genetic Information Processing	Translation	ko00970//Aminoacyl-tRNA biosynthesis	K01892	GO:0044424//intracellular part	GO:0004812//aminoacyl-tRNA ligase activity;GO:0032550//purine ribonucleoside binding	GO:0006418//tRNA aminoacylation for protein translation
G26182	38.46	33.83	32.18	30.87	28.63	24.18	18.07	18.68	12.63	NUCL2	PREDICTED: nucleolin-like [Ipomoea nil]	-	-	-	-	-	-	-
G26196	1.06	1.03	1.08	0.46	0.39	0.49	2.57	1.23	5.04	--	PREDICTED: homeobox-leucine zipper protein ATHB-7-like isoform X2 [Ipomoea nil]	-	-	-	-	-	-	-
G26207	11.58	19.23	13.05	16.73	17.5	15.68	42.14	41.32	47.45	CPK7	PREDICTED: calcium-dependent protein kinase 32-like [Ipomoea nil]	Organismal Systems	Environmental adaptation	ko04626//Plant-pathogen interaction	K13412	-	GO:0004674//protein serine/threonine kinase activity;GO:0032550//purine ribonucleoside binding;GO:0046872//metal ion binding	GO:0006464//cellular protein modification process;GO:0006796//phosphate-containing compound metabolic process
G26214	14.99	12.07	13.53	7.02	7.73	8.59	6.76	4.99	7.53	MAP70.1	PREDICTED: microtubule-associated protein 70-1-like isoform X1 [Ipomoea nil]	-	-	-	-	-	GO:0015631//tubulin binding	-
G26223	3.71	3.56	2.71	2.24	1.84	3.83	1.36	1.53	0.94	--	-	-	-	-	-	-	-	-
G26245	6.02	6.59	5.62	4.49	4.26	4.1	2.47	2.49	3.35	CYP78A6	PREDICTED: cytochrome P450 78A6-like [Ipomoea nil]	-	-	-	-	-	GO:0016705//oxidoreductase activity, acting on paired donors, with incorporation or reduction of molecular oxygen;GO:0046906//tetrapyrrole binding;GO:0046914//transition metal ion binding	GO:0044710//single-organism metabolic process
G26272	8.09	11.11	8.32	5.59	4.68	6.21	2.36	1.8	2.46	NEN3	PREDICTED: protein NEN1-like [Ipomoea nil]	-	-	-	-	-	-	-
G26278	75.47	62.23	67.93	63.7	54.18	52.5	31.59	34.69	29.85	dlc-1	PREDICTED: dynein light chain 1, cytoplasmic [Ipomoea nil]	-	-	-	-	-	-	-
G26300	3.4	2.79	2.41	1.2	2.01	1.88	0.55	0.78	0.81	WIP2	PREDICTED: zinc finger protein WIP2 [Ipomoea nil]	-	-	-	-	-	-	-
G26307	8.21	9.13	6.98	5.36	6.57	5.14	5.12	3.17	3.74	NEN3	PREDICTED: protein NEN1-like [Ipomoea nil]	-	-	-	-	-	-	-
G2631	4.87	4.41	4.28	5.09	4.58	4.77	10.84	10.24	6.81	--	PREDICTED: uncharacterized protein LOC109181715 isoform X1 [Ipomoea nil]	-	-	-	-	-	-	-
G26319	0	0	0	0	0.37	0	3.64	1.04	0.84	--	-	-	-	-	-	-	-	-
G26358	50.92	44.43	43.79	66.42	60.44	68.01	130.51	118.5	124.76	CML36	PREDICTED: probable calcium-binding protein CML36 [Ipomoea nil]	Organismal Systems	Environmental adaptation	ko04626//Plant-pathogen interaction	K13448	-	-	-
G26360	27.06	21.43	27.52	37.54	33.55	30.74	55.32	56.81	54.19	CML35	PREDICTED: probable calcium-binding protein CML36 [Ipomoea nil]	Organismal Systems	Environmental adaptation	ko04626//Plant-pathogen interaction	K13448	-	-	-
G26366	16.3	16.22	17.83	23.13	26.57	23.34	44.34	44.15	46.31	PPA4	PREDICTED: soluble inorganic pyrophosphatase 4-like isoform X3 [Ipomoea nil]	Metabolism	Energy metabolism	ko00190//Oxidative phosphorylation	K01507	GO:0044444//cytoplasmic part	GO:0016462//pyrophosphatase activity	GO:0006793//phosphorus metabolic process
G26374	6.91	6.53	6.45	4.14	5.94	3.65	1.72	1.51	2.64	NEN1	PREDICTED: protein NEN1-like [Ipomoea nil]	-	-	-	-	-	-	-
G26443	66.83	62.77	60.3	77.76	88.64	82.63	167.96	169.06	174.74	FAD2	PREDICTED: delta(12)-fatty-acid desaturase FAD2-like [Ipomoea nil]	Metabolism;Metabolism	Global and overview maps;Lipid metabolism	ko01212//Fatty acid metabolism;ko01040//Biosynthesis of unsaturated fatty acids	K10256;K10256	-	-	-
G26446	52.13	54.2	54.31	23.5	27.28	27.83	37.1	35.58	35.15	--	Heat shock protein DnaJ, cysteine-rich domain-containing protein [Cynara cardunculus var. scolymus] [Cynara cardunculus]	-	-	-	-	-	-	GO:0009987//cellular process;GO:0044699//single-organism process;GO:0065007//biological regulation
G26494	10.9	9.58	13.03	9.02	6.12	9.03	4.5	5.1	2.96	NEK6	PREDICTED: serine/threonine-protein kinase Nek6-like [Ipomoea nil]	-	-	-	-	-	-	-
G26505	11.87	12.28	12.58	9.64	9.23	9.82	3.65	4.67	5.62	BHLH60	PREDICTED: transcription factor bHLH48-like [Ipomoea nil]	-	-	-	-	-	-	-
G26514	334.4	365.61	383.9	249.64	264.08	263.66	182.66	180.58	176.75	--	-	-	-	-	-	-	-	-
G2653	6.43	5.25	6.6	5.2	3.4	4.79	1.89	1.91	1.69	UUAT1	PREDICTED: probable sugar phosphate/phosphate translocator At5g04160 [Ipomoea nil]	-	-	-	-	-	-	-
G26535	15.17	13.06	16.82	12.55	11.42	13.99	7.61	6.97	6.17	--	Golgin, RAB6-interacting [Cynara cardunculus var. scolymus] [Cynara cardunculus]	-	-	-	-	-	-	-
G26544	2.11	2.97	2.11	1.59	2.22	0.91	0.32	0.73	1	--	PREDICTED: protein CHUP1, chloroplastic [Ipomoea nil]	-	-	-	-	-	-	-
G26564	1.88	1.38	0.61	0.65	0.39	0.54	0.06	0	0	At5g03795	PREDICTED: probable glycosyltransferase At5g03795 isoform X1 [Ipomoea nil]	-	-	-	-	-	-	-
G2658	3.68	4.21	3.16	5.56	3.88	4.53	13.39	13.32	12.14	ILL6	PREDICTED: IAA-amino acid hydrolase ILR1-like 6 [Ipomoea nil]	-	-	-	-	-	GO:0016811//hydrolase activity, acting on carbon-nitrogen (but not peptide) bonds, in linear amides	GO:0001101//response to acid chemical;GO:0006950//response to stress;GO:0009694//jasmonic acid metabolic process;GO:0051707//response to other organism
G26582	9.46	12.02	17.41	13.86	7.29	9.2	4.01	6.28	5.76	--	PREDICTED: splicing factor U2af small subunit B-like [Ipomoea nil]	Genetic Information Processing	Transcription	ko03040//Spliceosome	K12836	-	-	-
G26605	6.84	7.84	9.17	6.66	6.23	6.89	2.6	3.28	3.76	--	PREDICTED: FAD synthase isoform X2 [Ipomoea nil]	-	-	-	-	-	-	-
G26610	0.87	1.03	0.96	0.3	0	0	0	0	0	--	PREDICTED: probable glycosyltransferase At5g03795 isoform X1 [Ipomoea nil]	-	-	-	-	-	-	-
G26620	5.65	4.92	6.02	3.6	4.05	4.31	1.89	1.5	2.3	At3g53190	PREDICTED: probable pectate lyase 12 isoform X1 [Ipomoea nil]	Metabolism	Carbohydrate metabolism	ko00040//Pentose and glucuronate interconversions	K01728	-	-	-
G26622	3.68	5.27	4.19	4.12	3.41	5.55	1.53	1.67	2.01	B'BETA	PREDICTED: serine/threonine protein phosphatase 2A 57 kDa regulatory subunit B' beta isoform-like isoform X2 [Ipomoea nil]	Genetic Information Processing	Translation	ko03015//mRNA surveillance pathway	K11584	-	-	-
G26624	7.53	9.21	8.08	5.95	4.63	6.47	4.31	4.25	3.67	FK	PREDICTED: delta(14)-sterol reductase [Ipomoea nil]	Metabolism;Metabolism;Metabolism	Global and overview maps;Global and overview maps;Lipid metabolism	ko01100//Metabolic pathways;ko01110//Biosynthesis of secondary metabolites;ko00100//Steroid biosynthesis	K00222;K00222;K00222	-	-	-
G26642	29.41	27.46	28.8	22.13	19.07	21.04	12.99	12.56	12.84	--	PREDICTED: telomere repeat-binding protein 5 isoform X1 [Ipomoea nil]	-	-	-	-	-	-	-
G26643	17.67	15.9	16.5	18.37	22.49	20.45	45.95	43.79	47.05	PCRK1	PREDICTED: probable receptor-like protein kinase At5g47070 [Ipomoea nil]	-	-	-	-	-	-	-
G26655	1.53	1.81	2.55	1.18	1.8	2.53	4.24	3.82	3.77	--	PREDICTED: dof zinc finger protein DOF2.1-like [Ipomoea nil]	-	-	-	-	-	-	-
G26706	3.44	2.87	2.3	1.25	2.74	1.88	0.48	0.87	0.98	FAB1B	PREDICTED: putative 1-phosphatidylinositol-3-phosphate 5-kinase FAB1D isoform X1 [Ipomoea nil]	Metabolism;Cellular Processes;Environmental Information Processing;Metabolism	Global and overview maps;Transport and catabolism;Signal transduction;Carbohydrate metabolism	ko01100//Metabolic pathways;ko04145//Phagosome;ko04070//Phosphatidylinositol signaling system;ko00562//Inositol phosphate metabolism	K00921;K00921;K00921;K00921	-	-	-
G26727	1.71	2.59	5.68	0	0.95	1.82	0	0	0	NAC017	PREDICTED: NAC domain-containing protein 17-like isoform X1 [Ipomoea nil]	-	-	-	-	-	-	-
G26733	10.21	8.57	9.52	8.83	9.01	8.25	3.45	3.35	3.97	yjcL	PREDICTED: uncharacterized membrane protein YjcL [Solanum pennellii]	-	-	-	-	-	-	-
G26744	1.53	0.44	0.69	3.01	2.59	4.73	0.68	0.34	1	MAP65-5	PREDICTED: 65-kDa microtubule-associated protein 5 [Ipomoea nil]	-	-	-	-	-	-	-
G26751	5.39	1.21	4.29	11.38	3.68	9.37	1.07	3.8	5.12	MAP65-5	PREDICTED: 65-kDa microtubule-associated protein 5 [Ipomoea nil]	-	-	-	-	-	-	-
G26752	0.73	0.67	0.56	1.18	1.01	0.79	1.79	1.15	1.72	CRPK1	PREDICTED: putative serine/threonine-protein kinase [Ipomoea nil]	-	-	-	-	-	-	-
G26760	44.05	41.44	41.21	23.48	28.49	28.8	15.07	14.58	17.27	AED3	PREDICTED: aspartyl protease AED3-like [Ipomoea nil]	-	-	-	-	-	GO:0003824//catalytic activity	GO:0019538//protein metabolic process
G26787	7.98	6.65	8.32	9.86	11.23	6.84	3.93	4.09	2.47	TKPR1	PREDICTED: cinnamoyl-CoA reductase 1-like [Ipomoea nil]	-	-	-	-	-	GO:0048037//cofactor binding	-
G26798	8.56	8.21	10.95	6.72	5.44	6.92	2.45	2.2	3.06	ANN3	PREDICTED: annexin D3 isoform X2 [Ipomoea nil]	-	-	-	-	-	-	-
G26800	9.21	11.68	11.9	10.03	5.76	7.62	4.48	5.19	4.45	TOP2	PREDICTED: DNA topoisomerase 2 [Ipomoea nil]	-	-	-	-	-	-	-
G26802	8.5	8.68	9.03	6.36	5.89	4.63	3.31	3.49	3.35	TOP2	PREDICTED: DNA topoisomerase 2 [Ipomoea nil]	-	-	-	-	-	GO:0005488//binding;GO:0016853//isomerase activity	GO:0006259//DNA metabolic process;GO:0007049//cell cycle;GO:0010468//regulation of gene expression;GO:0016570//histone modification;GO:0043414//macromolecule methylation;GO:0050794//regulation of cellular process
G26861	26.25	36.09	38.46	23.59	29.49	29.16	13.64	12.97	14.04	DRT100	PREDICTED: DNA-damage-repair/toleration protein DRT100-like [Ipomoea nil]	-	-	-	-	-	-	-
G26866	4.72	5.89	6.94	4.94	2.85	3.29	2.19	0.76	1.78	NAGLU	PREDICTED: alpha-N-acetylglucosaminidase [Ipomoea nil]	Metabolism;Metabolism	Global and overview maps;Glycan biosynthesis and metabolism	ko01100//Metabolic pathways;ko00531//Glycosaminoglycan degradation	K01205;K01205	-	-	-
G26873	8.33	7.82	7.78	7.9	9.13	9.38	2.49	3.54	4.76	NAGLU	PREDICTED: alpha-N-acetylglucosaminidase [Ipomoea nil]	Metabolism;Metabolism	Global and overview maps;Glycan biosynthesis and metabolism	ko01100//Metabolic pathways;ko00531//Glycosaminoglycan degradation	K01205;K01205	-	-	-
G26884	87.03	97.09	97.12	68.45	80.86	89.1	43.4	41.06	46.61	--	PREDICTED: DNA-damage-repair/toleration protein DRT100-like [Ipomoea nil]	-	-	-	-	-	-	-
G26886	26.59	24.13	24.36	20.37	15.62	17.37	13.92	10.91	12.05	--	PREDICTED: annexin D4 [Ipomoea nil]	-	-	-	-	-	-	-
G26896	20.3	21.61	22.2	15.62	11.18	12.05	10.65	9.97	9.38	D27	PREDICTED: beta-carotene isomerase D27, chloroplastic [Ipomoea nil]	-	-	-	-	-	-	-
G26914	8.45	9.27	7.99	8.24	7.52	7.39	3.62	3.73	4.51	--	PREDICTED: blue copper protein-like [Ipomoea nil]	-	-	-	-	-	-	-
G26947	8.49	7.87	7.31	5.37	6.17	5.13	2.86	2.61	3.05	At4g34730	PREDICTED: probable ribosome-binding factor A, chloroplastic isoform X2 [Ipomoea nil]	-	-	-	-	-	-	-
G26948	20.85	23.41	20.27	17.84	16.05	14.94	7.99	7.97	8.37	--	-	-	-	-	-	-	-	-
G26977	10	10.97	11.24	5.04	4.65	6.25	10.96	10.61	10.99	CIPK25	PREDICTED: CBL-interacting serine/threonine-protein kinase 5-like [Ipomoea nil]	-	-	-	-	-	GO:0004672//protein kinase activity;GO:0032550//purine ribonucleoside binding	GO:0006464//cellular protein modification process;GO:0006796//phosphate-containing compound metabolic process;GO:0050794//regulation of cellular process
G26987	7.78	7.59	7.32	7.96	8.67	8.71	15.86	15.9	17.16	--	PREDICTED: serine/threonine-protein kinase PRP4 homolog [Ipomoea nil]	-	-	-	-	-	-	-
G27011	12.53	13.75	11.68	12.82	14.97	11.25	6.61	3.4	5.5	NOL	PREDICTED: chlorophyll(ide) b reductase NOL, chloroplastic [Ipomoea nil]	Metabolism;Metabolism;Metabolism	Global and overview maps;Global and overview maps;Metabolism of cofactors and vitamins	ko01100//Metabolic pathways;ko01110//Biosynthesis of secondary metabolites;ko00860//Porphyrin and chlorophyll metabolism	K13606;K13606;K13606	-	-	-
G2703	7.15	7.81	8.11	10.18	9.09	9.86	20.91	19.68	18.74	PIX7	PREDICTED: probable serine/threonine-protein kinase NAK [Ipomoea nil]	-	-	-	-	-	GO:0016772//transferase activity, transferring phosphorus-containing groups;GO:0032550//purine ribonucleoside binding	GO:0006464//cellular protein modification process;GO:0006796//phosphate-containing compound metabolic process;GO:0044248//cellular catabolic process
G27051	3.69	3.14	2.13	3.32	3.89	2.55	1.04	1.41	1.04	CGLD27	PREDICTED: uncharacterized protein ycf36 [Ipomoea nil]	-	-	-	-	-	-	-
G27075	17.56	15.44	18.25	11.17	9.85	12.43	5.94	6.58	5.9	MTHFR2	PREDICTED: methylenetetrahydrofolate reductase 2-like [Solanum pennellii]	Metabolism;Metabolism;Metabolism	Global and overview maps;Global and overview maps;Metabolism of cofactors and vitamins	ko01100//Metabolic pathways;ko01200//Carbon metabolism;ko00670//One carbon pool by folate	K00297;K00297;K00297	-	-	-
G27099	22.98	20.27	20.4	22.42	21.88	22.44	10.84	8.87	10.66	At1g01500	PREDICTED: C-terminal binding protein AN-like isoform X2 [Sesamum indicum]	-	-	-	-	-	-	-
G27104	0.86	0.7	1.16	1.77	2.22	1.36	2.57	2.28	2.41	SPPL4	PREDICTED: signal peptide peptidase-like 4 isoform X2 [Ipomoea nil]	-	-	-	-	-	-	-
G27105	7.37	10.93	9.82	8.06	7.88	6.25	3.85	4	4.17	TOM2A	PREDICTED: tobamovirus multiplication protein 2A-like [Ipomoea nil]	-	-	-	-	-	-	-
G27106	9.24	13.19	9.76	9.69	10.36	10.03	3.57	4.58	4.7	W09C3.4	PREDICTED: DNA-directed RNA polymerase III subunit rpc6 [Ipomoea nil]	Metabolism;Metabolism;Metabolism;Genetic Information Processing	Global and overview maps;Nucleotide metabolism;Nucleotide metabolism;Transcription	ko01100//Metabolic pathways;ko00230//Purine metabolism;ko00240//Pyrimidine metabolism;ko03020//RNA polymerase	K03025;K03025;K03025;K03025	-	-	-
G27108	0.35	0.73	0	2.77	3.03	1.42	0.64	0.25	0.54	SPPL4	SKP1 component [Corchorus olitorius]	-	-	-	-	-	-	-
G27172	4	5.72	5.66	2.63	2.74	3.58	1.9	2.12	2.9	At5g51310	PREDICTED: gibberellin 3-beta-dioxygenase 4 [Nicotiana tomentosiformis]	-	-	-	-	-	GO:0016706//oxidoreductase activity, acting on paired donors, with incorporation or reduction of molecular oxygen, 2-oxoglutarate as one donor, and incorporation of one atom each of oxygen into both donors;GO:0043169//cation binding	GO:0044710//single-organism metabolic process
G27181	4.13	3.31	6.21	2.71	2.9	2.06	0.52	1.34	1.71	PAT14	PREDICTED: probable protein S-acyltransferase 14 [Ipomoea nil]	-	-	-	-	-	-	-
G2719	59.76	49.88	52.75	43.22	38.06	39.26	22.99	23.44	22.35	DTX44	PREDICTED: protein DETOXIFICATION 44, chloroplastic [Ipomoea nil]	-	-	-	-	GO:0031224//intrinsic component of membrane;GO:0042170//plastid membrane	GO:0015291//secondary active transmembrane transporter activity	GO:0044763//single-organism cellular process
G27193	2.79	3	3	1.65	2.03	1.87	0.55	0.25	0.96	ACR3	PREDICTED: ACT domain-containing protein ACR3 isoform X3 [Ipomoea nil]	-	-	-	-	-	GO:0016772//transferase activity, transferring phosphorus-containing groups;GO:0031406//carboxylic acid binding	-
G27197	3.51	4.2	4.51	2.52	4.12	4.34	1.43	1.09	1.98	At4g00740	PREDICTED: probable methyltransferase PMT13 [Ipomoea nil]	-	-	-	-	-	-	-
G27216	13	11.86	11.68	8.83	6.64	7.02	3.39	6.05	5.85	SGR6	PREDICTED: protein SHOOT GRAVITROPISM 6 isoform X2 [Ipomoea nil]	-	-	-	-	-	-	-
G2722	2.41	2.79	6.2	2.54	2.75	2.13	1.18	0.99	0.43	At4g30250	PREDICTED: AAA-ATPase At4g25835-like [Ipomoea nil]	-	-	-	-	-	GO:0032550//purine ribonucleoside binding	-
G27232	7.31	8.82	7.19	8.81	7.11	9.14	4.27	3.8	3.56	--	PREDICTED: uncharacterized protein LOC109174690 isoform X1 [Ipomoea nil]	-	-	-	-	-	-	-
G27238	26.14	26.56	22.44	29.43	31.95	29.06	11.43	12.47	12.09	CAT9	PREDICTED: cationic amino acid transporter 9, chloroplastic-like [Ipomoea nil]	-	-	-	-	-	-	-
G27246	1.01	0.33	0.57	2.41	1.46	2.08	1.45	1.71	2.21	--	PREDICTED: ATPase ASNA1 homolog [Ipomoea nil]	-	-	-	-	-	-	-
G27255	4.76	6.46	5.79	5.51	4.4	5.12	1.24	1.07	1	CPFTSY	PREDICTED: cell division protein FtsY homolog, chloroplastic isoform X1 [Ipomoea nil]	Genetic Information Processing	Folding, sorting and degradation	ko03060//Protein export	K03110	-	-	GO:0006613//cotranslational protein targeting to membrane
G27265	1.28	1.94	0.9	2.01	2.12	1.76	3.8	2.7	5.6	TIC32	PREDICTED: short-chain dehydrogenase TIC 32, chloroplastic-like [Ipomoea nil]	-	-	-	-	-	GO:0003824//catalytic activity	GO:0044710//single-organism metabolic process
G27266	2.15	2.55	2.11	0.49	0	0.49	0.26	0	0.38	--	PREDICTED: ribulose-1,5 bisphosphate carboxylase/oxygenase large subunit N-methyltransferase, chloroplastic isoform X2 [Ipomoea nil]	-	-	-	-	-	-	-
G27270	2.03	1.35	3.76	3.48	2.64	1.78	7.86	7.82	8.02	fusA2	PREDICTED: elongation factor G-2, chloroplastic-like [Ipomoea nil]	-	-	-	-	-	-	-
G27308	17.87	15.29	17.16	11.66	15.13	12.41	7.16	8.75	6.01	rsgA	PREDICTED: uncharacterized protein LOC109189796 [Ipomoea nil]	Metabolism;Metabolism	Global and overview maps;Metabolism of cofactors and vitamins	ko01100//Metabolic pathways;ko00730//Thiamine metabolism	K06949;K06949	-	GO:0032550//purine ribonucleoside binding	-
G27332	1.78	2.44	2.08	1.52	1.78	2.31	4.08	4.76	4.32	WRKY22	PREDICTED: WRKY transcription factor 22-like [Ipomoea nil]	Organismal Systems;Environmental Information Processing	Environmental adaptation;Signal transduction	ko04626//Plant-pathogen interaction;ko04016//MAPK signaling pathway - plant	K13425;K13425	-	-	-
G27339	3.31	4.32	4.45	3.85	4.23	3.45	1.18	1.41	1.49	NAKR2	PREDICTED: protein SODIUM POTASSIUM ROOT DEFECTIVE 2-like [Ipomoea nil]	-	-	-	-	-	-	-
G27364	24.31	26.16	26.66	18.46	20.05	17.43	10.81	10.53	13.3	SlH4	Histone H4 [Zea mays]	-	-	-	-	-	-	-
G27367	24.09	21.6	25.58	18.67	18.43	19.86	9.35	8.72	9.42	NOL	PREDICTED: chlorophyll(ide) b reductase NOL, chloroplastic [Ipomoea nil]	Metabolism;Metabolism;Metabolism	Global and overview maps;Global and overview maps;Metabolism of cofactors and vitamins	ko01100//Metabolic pathways;ko01110//Biosynthesis of secondary metabolites;ko00860//Porphyrin and chlorophyll metabolism	K13606;K13606;K13606	-	-	-
G27370	3.25	2.44	4.4	3.73	1.18	1.72	0	0.27	0.53	--	-	-	-	-	-	-	-	-
G27379	2.5	1.99	2.74	2.13	2.11	2.9	1.05	0.21	0.97	RPM1	PREDICTED: disease resistance protein RPM1-like [Ipomoea nil]	Organismal Systems	Environmental adaptation	ko04626//Plant-pathogen interaction	K13457	-	-	-
G27422	84.64	87.25	85.49	63.79	73.11	67.88	35.91	38.35	36.02	MTHFR2	PREDICTED: methylenetetrahydrofolate reductase 1-like [Ipomoea nil]	Metabolism;Metabolism;Metabolism	Global and overview maps;Global and overview maps;Metabolism of cofactors and vitamins	ko01100//Metabolic pathways;ko01200//Carbon metabolism;ko00670//One carbon pool by folate	K00297;K00297;K00297	-	GO:0003824//catalytic activity	GO:0000096//sulfur amino acid metabolic process;GO:0006730//one-carbon metabolic process
G27425	18.88	18.38	18.76	17.06	18.05	17.75	8.96	9.92	8.94	--	DHHA1 domain protein [Medicago truncatula]	-	-	-	-	-	-	-
G27429	42.84	43.9	39.08	30.85	34.05	33.59	21.4	18.27	16.96	--	PREDICTED: uncharacterized protein LOC109189744 [Ipomoea nil]	-	-	-	-	-	-	-
G27445	3.8	2.52	3.06	3.71	2.42	2.12	6.82	5.58	6.82	BOU	PREDICTED: mitochondrial carnitine/acylcarnitine carrier-like protein [Nelumbo nucifera]	-	-	-	-	-	-	-
G27462	4.9	5.65	4.03	6.38	5.54	4.97	9.96	9.13	10.53	Os02g0799000	PREDICTED: probable protein phosphatase 2C 27 [Ipomoea nil]	-	-	-	-	-	-	-
G27473	49.05	51.99	50.98	37.87	42.58	37.37	21.23	20.9	20	MSI4	PREDICTED: WD-40 repeat-containing protein MSI4-like [Ipomoea nil]	-	-	-	-	GO:0043231//intracellular membrane-bounded organelle	GO:0016740//transferase activity	GO:0016570//histone modification
G27526	12.54	14.66	8.82	12.45	8.5	8.35	5.92	5.21	4.39	ATG8F	PREDICTED: autophagy-related protein 8f-like isoform X2 [Ipomoea nil]	Cellular Processes	Transport and catabolism	ko04136//Autophagy - other eukaryotes	K08341	-	-	-
G27531	2.36	4.45	3.09	2.47	2.88	3.33	7.64	9.17	9.01	RLP6	PREDICTED: receptor-like protein 12 [Ipomoea nil]	-	-	-	-	-	-	-
G27538	51.88	45.44	47.33	27.86	27.62	31.79	15.9	13.65	18.79	--	PREDICTED: uncharacterized protein LOC109178926 [Ipomoea nil]	-	-	-	-	-	-	-
G27570	0.24	0.5	0.19	0.24	0.4	0.24	1.05	1.79	1.46	RLP7	PREDICTED: receptor-like protein 12 [Ipomoea nil]	-	-	-	-	-	-	-
G27578	14.88	14.6	14.8	12.14	11.15	10.66	5.76	5.49	6.69	nubpl	PREDICTED: iron-sulfur protein NUBPL isoform X1 [Ipomoea nil]	-	-	-	-	-	-	-
G27609	7.8	8.06	6.22	5.08	5.68	3.37	0.97	1.35	1.66	PNSL4	PREDICTED: photosynthetic NDH subunit of lumenal location 4, chloroplastic [Ipomoea nil]	-	-	-	-	-	GO:0016859//cis-trans isomerase activity	GO:0044267//cellular protein metabolic process
G27620	24.8	24.06	24.41	13.46	11.03	11.62	5.96	7.96	7.24	--	-	-	-	-	-	-	-	-
G27622	17.53	15.93	16.27	14.54	13.61	13.24	7.45	8.18	8.21	PLAT1	PREDICTED: PLAT domain-containing protein 3-like [Ipomoea nil]	-	-	-	-	-	-	-
G27625	571.32	593.3	630.87	400.33	400.55	384.57	261.89	286.46	285.94	--	-	-	-	-	-	-	-	-
G27629	16.75	17.22	14.55	12.76	15.24	12.31	6.73	6.78	6.73	ACX2	PREDICTED: acyl-coenzyme A oxidase, peroxisomal-like [Ipomoea nil]	Metabolism;Metabolism;Cellular Processes;Metabolism;Metabolism;Metabolism;Metabolism	Global and overview maps;Global and overview maps;Transport and catabolism;Global and overview maps;Lipid metabolism;Lipid metabolism;Lipid metabolism	ko01100//Metabolic pathways;ko01110//Biosynthesis of secondary metabolites;ko04146//Peroxisome;ko01212//Fatty acid metabolism;ko00071//Fatty acid degradation;ko00592//alpha-Linolenic acid metabolism;ko01040//Biosynthesis of unsaturated fatty acids	K00232;K00232;K00232;K00232;K00232;K00232;K00232	-	-	-
G27650	18.16	16.71	15.01	19.1	19.19	20.09	59.95	51.86	58.81	COL5	PREDICTED: zinc finger protein CONSTANS-LIKE 5 [Ipomoea nil]	-	-	-	-	-	-	-
G2766	15.56	13.45	20.49	19.34	16.4	19.81	7.4	8.39	6.25	--	PREDICTED: mRNA-capping enzyme-like isoform X3 [Ipomoea nil]	Genetic Information Processing	Translation	ko03015//mRNA surveillance pathway	K13917	-	-	-
G27680	2.33	1.88	0.91	5.94	5.95	5.41	37.16	32.32	36.27	CYP750A1	PREDICTED: cytochrome P450 CYP736A12-like [Ipomoea nil]	-	-	-	-	-	-	-
G27689	4.78	5.05	6.28	9.83	7.93	11.21	13.38	12.63	9.04	HIPP23	PREDICTED: heavy metal-associated isoprenylated plant protein 23 [Ipomoea nil]	-	-	-	-	-	GO:0043169//cation binding	-
G27707	4.95	4.13	5.95	4.31	3.22	2.32	1.93	2.16	1.87	PLAT1	PREDICTED: PLAT domain-containing protein 3-like [Ipomoea nil]	-	-	-	-	-	-	-
G27710	36.98	31.24	33.78	34.83	36.86	35.48	16.14	15.75	17.56	--	PREDICTED: oxidation resistance protein 1 [Ipomoea nil]	-	-	-	-	-	-	-
G27714	2.36	4.32	1.56	4.55	3.3	2.17	6.31	6.77	5.64	MLH3	PREDICTED: DNA mismatch repair protein MLH3 isoform X3 [Ipomoea nil]	Genetic Information Processing	Replication and repair	ko03430//Mismatch repair	K08739	-	-	-
G27717	8.03	7.19	7.59	6.03	6.69	6.93	2.99	3.64	3.1	At2g17525	PREDICTED: pentatricopeptide repeat-containing protein At2g17525, mitochondrial [Ipomoea nil]	-	-	-	-	-	-	-
G27738	8.94	8.13	10	8.1	7.34	7.04	4.62	3.99	3.45	SVP	MADS box transcription factor [Ipomoea batatas]	-	-	-	-	-	-	-
G27739	12.84	12.21	13.52	11.69	10.78	9.25	5.29	4.01	4.16	SVP	MADS box transcription factor [Ipomoea batatas]	-	-	-	-	-	-	-
G27760	46.4	47.36	44.66	58.28	59.75	54.19	109.94	103.52	101.24	ATHB-5	PREDICTED: homeobox-leucine zipper protein ATHB-16-like [Ipomoea nil]	-	-	-	-	-	-	-
G27762	4.9	4.52	4.68	2.71	4	2.71	2.03	2.06	0.9	--	PREDICTED: DNA repair protein RAD4 [Ipomoea nil]	Genetic Information Processing	Replication and repair	ko03420//Nucleotide excision repair	K10838	-	-	-
G27768	3.87	4.45	3.07	1.63	1.16	1.25	2.11	2.99	2.59	MYB20	PREDICTED: protein ODORANT1-like [Ipomoea nil]	Organismal Systems	Environmental adaptation	ko04626//Plant-pathogen interaction	K09422	-	GO:0005488//binding	GO:0044238//primary metabolic process;GO:0044260//cellular macromolecule metabolic process;GO:0071554//cell wall organization or biogenesis
G27783	1.58	2.05	1.8	2.07	2.41	2.79	3.39	5.33	4.18	NUDT4	PREDICTED: nudix hydrolase 18, mitochondrial-like [Ipomoea nil]	-	-	-	-	-	-	-
G27796	6.49	4.15	5.81	6.47	3.48	4.56	0.68	0.32	0	At3g02690	Integral membrane protein DUF6 containing protein, expressed [Oryza sativa Japonica Group]	-	-	-	-	GO:0031224//intrinsic component of membrane;GO:0042170//plastid membrane	-	-
G27798	12.89	17.28	13.83	11.67	12.47	13.93	5.5	5.29	6.98	--	PREDICTED: ribonuclease E/G-like protein, chloroplastic isoform X1 [Ipomoea nil]	-	-	-	-	-	-	-
G27802	0.08	0.49	0.91	0.38	1.23	0.47	2.39	1.97	1.61	--	PREDICTED: uncharacterized protein LOC109177898 [Ipomoea nil]	-	-	-	-	-	-	-
G27827	33.48	27.51	36.91	21.97	19.3	24.34	15.91	15.01	14.83	At4g39970	PREDICTED: haloacid dehalogenase-like hydrolase domain-containing protein At4g39970 [Ipomoea nil]	-	-	-	-	-	GO:0003824//catalytic activity	-
G27834	4.67	5.34	3.69	3.7	4.31	3.91	2.22	1.71	1.95	At2g39910	PREDICTED: uncharacterized protein At2g39910 isoform X1 [Ipomoea nil]	-	-	-	-	-	-	-
G27837	18.8	20.86	18.77	5.76	7	7	10.73	5.48	7.73	ATL8	PREDICTED: RING-H2 finger protein ATL8-like isoform X1 [Ipomoea nil]	-	-	-	-	-	-	-
G27847	14.33	16.21	15.64	26.58	29.25	30.61	53.73	60.49	58.95	At5g24080	PREDICTED: G-type lectin S-receptor-like serine/threonine-protein kinase At1g34300 [Ipomoea nil]	-	-	-	-	-	-	-
G27878	3.39	4.97	3.65	2.44	3.38	2.28	1.81	0.68	1.77	--	PREDICTED: uncharacterized protein LOC109192996 [Ipomoea nil]	-	-	-	-	-	-	-
G27886	7.99	4.1	5.73	4.1	3.93	5.76	2.57	1.57	1.8	--	PREDICTED: ankyrin repeat domain-containing protein, chloroplastic [Ipomoea nil]	-	-	-	-	-	-	-
G27908	72.04	69.14	68.57	52.33	49.1	48.76	31.36	30.48	31.37	SR45A	PREDICTED: serine/arginine-rich splicing factor SR45a-like isoform X2 [Ipomoea nil]	Genetic Information Processing	Transcription	ko03040//Spliceosome	K12897	-	-	-
G27914	15.87	20.46	18.35	11.16	13.16	10.51	7.23	6.57	4.55	--	PREDICTED: ankyrin repeat domain-containing protein, chloroplastic [Ipomoea nil]	-	-	-	-	-	-	-
G27942	0.82	0.5	0	0.48	0.21	0.48	1.52	2.51	1.49	--	-	-	-	-	-	-	-	-
G27963	8.43	5.68	8.01	7.98	7.12	9.22	16.16	17.17	18.13	GATA26	PREDICTED: GATA transcription factor 26-like isoform X1 [Ipomoea nil]	-	-	-	-	-	-	-
G27971	37.12	32.88	36.82	23.1	30.6	20.8	12.86	16.7	22.58	CYP97B2	PREDICTED: cytochrome P450 97B2, chloroplastic isoform X1 [Ipomoea nil]	-	-	-	-	-	-	-
G27984	8.45	7.69	8.81	9.87	8.51	6.96	3.79	3.24	3.33	Dml	PREDICTED: petal death protein [Populus euphratica]	-	-	-	-	GO:0009536//plastid	-	-
G28005	21.51	18.11	19.16	17.12	16.23	15.07	9.19	9.26	9.21	ruvbl2	PREDICTED: ruvB-like 2 [Ipomoea nil]	-	-	-	-	-	-	-
G2801	2.78	1.99	1.78	1.4	1.06	0.79	0.46	0.42	0.81	--	PREDICTED: uncharacterized protein LOC109151377 [Ipomoea nil]	-	-	-	-	-	-	-
G2807	8.99	8.36	8.88	6.6	7.68	6.08	3.28	3.96	3.12	Cwc22	PREDICTED: pre-mRNA-splicing factor CWC22 homolog [Gossypium raimondii]	-	-	-	-	GO:0043231//intracellular membrane-bounded organelle;GO:0044444//cytoplasmic part	GO:0003676//nucleic acid binding	GO:0044260//cellular macromolecule metabolic process
G2808	9.75	11.09	9.83	8.07	9.58	9.4	23.59	28.14	24.31	At1g28590	PREDICTED: GDSL esterase/lipase At1g28590-like [Ipomoea nil]	Metabolism;Metabolism	Global and overview maps;Biosynthesis of other secondary metabolites	ko01110//Biosynthesis of secondary metabolites;ko00901//Indole alkaloid biosynthesis	K21026;K21026	-	-	-
G28084	3.44	2.98	3.02	6.54	7.24	6.69	14.53	13	14.14	At1g34300	PREDICTED: G-type lectin S-receptor-like serine/threonine-protein kinase At1g34300 [Ipomoea nil]	-	-	-	-	-	-	-
G2811	0.02	0	0	0.06	0	0	0.03	0.12	0.25	RPP13	PREDICTED: disease resistance protein RPP13-like [Ipomoea nil]	-	-	-	-	-	-	-
G28137	5.85	4.36	7.65	4.87	3.65	6.08	1.7	2.34	1.2	CRK	CROOKED family protein [Populus trichocarpa]	-	-	-	-	-	GO:0004674//protein serine/threonine kinase activity;GO:0032550//purine ribonucleoside binding;GO:0046872//metal ion binding	GO:0006464//cellular protein modification process;GO:0006796//phosphate-containing compound metabolic process
G28158	1.59	3.13	3.32	2.15	4.38	5.41	7.89	4.18	6.56	--	-	-	-	-	-	-	-	-
G28159	241.43	236.83	263.41	168.08	148.14	161.82	85.02	90.31	83.27	--	-	-	-	-	-	-	-	-
G28160	0.76	0.53	0.44	0.32	0.66	0.09	1.54	0.8	1.79	--	PREDICTED: uncharacterized protein LOC109169681 [Ipomoea nil]	-	-	-	-	-	-	-
G28168	14.13	15.9	16.01	12.34	12.81	10.68	6.84	6.47	8.86	RNC1	PREDICTED: ribonuclease III domain-containing protein RNC1, chloroplastic [Ipomoea nil]	-	-	-	-	-	-	GO:0016070//RNA metabolic process
G28173	3.88	4.89	5.55	6.91	8.78	9.04	9.74	9.24	10.61	--	PREDICTED: S-antigen protein isoform X2 [Ipomoea nil]	-	-	-	-	-	-	-
G28179	2.08	2.07	2.15	0.93	1.47	0.93	0.49	0.74	0.12	--	PREDICTED: cyclin-D3-3-like [Ipomoea nil]	Environmental Information Processing	Signal transduction	ko04075//Plant hormone signal transduction	K14505	-	-	-
G28212	1.5	1.89	1.05	4.33	2.44	2.83	3.84	4.86	4.22	CYP71A1	PREDICTED: cytochrome P450 71A1-like [Ipomoea nil]	Metabolism;Metabolism;Metabolism	Global and overview maps;Global and overview maps;Metabolism of terpenoids and polyketides	ko01100//Metabolic pathways;ko01110//Biosynthesis of secondary metabolites;ko00905//Brassinosteroid biosynthesis	K20623;K20623;K20623	-	-	-
G28213	5.67	6.31	4.74	7.27	8.67	7.79	14.43	10.62	11.54	--	Late embryogenesis abundant protein, LEA-14 [Cynara cardunculus var. scolymus] [Cynara cardunculus]	-	-	-	-	-	-	-
G28245	3.24	3.4	4.03	2.81	3.48	3.42	0.83	1.11	1.23	RCCR	PREDICTED: red chlorophyll catabolite reductase, chloroplastic [Ipomoea nil]	Metabolism;Metabolism	Global and overview maps;Metabolism of cofactors and vitamins	ko01110//Biosynthesis of secondary metabolites;ko00860//Porphyrin and chlorophyll metabolism	K13545;K13545	-	-	-
G28251	14.31	17.12	17.22	10.93	11.27	11.89	6.21	8.28	6.93	--	-	-	-	-	-	-	-	-
G28252	31.14	28.44	33.36	24.32	24.83	26.22	17.5	15.31	13.33	--	PREDICTED: replication factor A protein 1-like [Ipomoea nil]	Genetic Information Processing;Genetic Information Processing;Genetic Information Processing;Genetic Information Processing	Replication and repair;Replication and repair;Replication and repair;Replication and repair	ko03420//Nucleotide excision repair;ko03440//Homologous recombination;ko03030//DNA replication;ko03430//Mismatch repair	K07466;K07466;K07466;K07466	-	-	-
G28268	2.91	2.64	2.44	3.27	2.9	4.77	7.41	8	8.86	COB	PREDICTED: protein COBRA-like isoform X2 [Ipomoea nil]	-	-	-	-	GO:0031224//intrinsic component of membrane	-	GO:0040007//growth
G28287	2.4	2.21	2.05	2.84	2.77	2	6.45	6.01	5.98	ANNAT8	PREDICTED: annexin-like protein RJ4 [Ipomoea nil]	-	-	-	-	-	-	-
G28315	1.18	1.3	0.85	1.37	0.69	0.46	0.12	0.18	0.09	--	PREDICTED: pentatricopeptide repeat-containing protein At2g17140 [Ipomoea nil]	-	-	-	-	-	-	-
G28352	4.73	3.67	3.49	5.6	4.42	3.26	7.45	8.81	8.16	COB	PREDICTED: protein COBRA-like isoform X2 [Ipomoea nil]	-	-	-	-	GO:0031224//intrinsic component of membrane	-	GO:0040007//growth
G28364	0.47	0.26	0.55	1.02	1.03	0.85	1.16	0.88	1.12	At1g06620	PREDICTED: 1-aminocyclopropane-1-carboxylate oxidase homolog 1-like [Ipomoea nil]	-	-	-	-	-	-	-
G28432	10.25	9.52	9.02	9.31	8.93	9.8	4.68	4.21	5.38	--	Zinc finger, RING/FYVE/PHD-type [Corchorus olitorius]	-	-	-	-	-	-	-
G28440	5.91	5.34	5.36	3.24	2.36	3.81	1.92	1.65	1.41	--	PREDICTED: uncharacterized protein LOC109153671 [Ipomoea nil]	-	-	-	-	-	-	-
G28453	11.43	10.35	10.01	12.74	12.05	12.35	25.62	21.34	23.34	At5g15350	PREDICTED: lamin-like protein [Ipomoea nil]	-	-	-	-	-	-	-
G28456	41.16	47.35	42.84	34.93	38.05	37.5	12.81	15.96	15.3	SS2	PREDICTED: granule-bound starch synthase 2, chloroplastic/amyloplastic [Ipomoea nil]	Metabolism;Metabolism;Metabolism	Global and overview maps;Global and overview maps;Carbohydrate metabolism	ko01100//Metabolic pathways;ko01110//Biosynthesis of secondary metabolites;ko00500//Starch and sucrose metabolism	K00703;K00703;K00703	-	-	-
G28521	9.96	11.37	11.88	5.61	7.83	6.29	4.16	3.71	4.26	MER3	PREDICTED: DExH-box ATP-dependent RNA helicase DExH17 isoform X5 [Ipomoea nil]	-	-	-	-	-	-	-
G2854	11.95	10.11	8.97	8.24	8.15	8.09	4.24	4.11	3.45	MCD1	PREDICTED: protein MULTIPLE CHLOROPLAST DIVISION SITE 1 [Ipomoea nil]	-	-	-	-	-	-	-
G28541	7.27	6.63	8.84	6.44	7.34	7.16	3.14	2.51	3.97	ALG11	PREDICTED: GDP-Man:Man(3)GlcNAc(2)-PP-Dol alpha-1,2-mannosyltransferase [Ipomoea nil]	Metabolism;Metabolism	Global and overview maps;Glycan biosynthesis and metabolism	ko01100//Metabolic pathways;ko00510//N-Glycan biosynthesis	K03844;K03844	-	-	-
G28546	19.51	19.55	19.61	19.64	18.62	21.73	8.53	10.08	10.72	B'ETA	PREDICTED: serine/threonine protein phosphatase 2A 57 kDa regulatory subunit B' theta isoform-like [Ipomoea nil]	Genetic Information Processing	Translation	ko03015//mRNA surveillance pathway	K11584	-	-	-
G28580	9.72	8.36	6.79	6.23	3.8	6.5	2.7	2.35	4.66	--	PREDICTED: uncharacterized protein LOC109158139 [Ipomoea nil]	-	-	-	-	-	-	-
G28590	20.7	22.45	23	17.8	16.13	16.7	8.99	9.94	11.77	OEP21B	PREDICTED: outer envelope pore protein 21B, chloroplastic-like [Ipomoea nil]	-	-	-	-	-	-	-
G28591	9.21	13.31	10.65	9.82	10.24	10.15	5	6.52	3.89	MCD1	PREDICTED: protein MULTIPLE CHLOROPLAST DIVISION SITE 1 [Ipomoea nil]	-	-	-	-	-	-	-
G28604	5.02	11.12	12.02	9.71	8.83	6.01	4.14	4.12	3.8	--	PREDICTED: uncharacterized RNA methyltransferase pc1998-like isoform X1 [Nicotiana tabacum]	-	-	-	-	-	-	-
G2862	7.96	12.72	12.99	5.23	7.88	6.65	6.37	3.11	4.34	--	-	-	-	-	-	-	-	-
G28623	14.18	14.41	13.27	12.62	9.21	12.2	7.6	5.9	6.51	Rv2228c	PREDICTED: uncharacterized protein LOC109158139 [Ipomoea nil]	-	-	-	-	-	-	-
G28640	4.46	4.46	4.47	2.52	3.79	3.46	1.21	2.31	1.45	--	PREDICTED: protein NUCLEAR FUSION DEFECTIVE 4-like [Ipomoea nil]	-	-	-	-	-	-	-
G28641	4.58	5.26	7.45	4.76	3.96	6.13	2.68	2.04	2.1	pc1998	PREDICTED: uncharacterized RNA methyltransferase pc1998 [Solanum pennellii]	-	-	-	-	-	-	-
G28656	27.59	41.02	39.42	32.76	36.99	39.32	16.56	15.15	18.67	YSL6	PREDICTED: probable metal-nicotianamine transporter YSL6 [Ipomoea nil]	-	-	-	-	-	-	-
G28668	34.22	40.14	42.25	32.97	34.14	35.75	81.59	78.69	80.02	CXE1	PREDICTED: carboxylesterase 1-like isoform X1 [Ipomoea nil]	-	-	-	-	-	-	-
G28692	1.37	2.16	2.64	2.17	1.51	2.41	5.33	4.68	4.17	LARP6A	PREDICTED: la-related protein 6B-like [Ipomoea nil]	-	-	-	-	-	-	-
G28696	15.98	12.69	19.23	9.67	8.08	10.93	4.77	4.51	4.85	--	PREDICTED: histone-lysine N-methyltransferase setd3-like [Nicotiana tabacum]	-	-	-	-	-	-	-
G28705	31.87	30.58	24.51	26.81	21	20.53	8.31	12.01	11.3	--	PREDICTED: histone-lysine N-methyltransferase setd3 isoform X2 [Nicotiana tomentosiformis]	-	-	-	-	-	-	-
G28707	36.31	40.67	47.22	29.87	34.61	30.91	15.07	14.84	16.69	--	PREDICTED: histone-lysine N-methyltransferase setd3 [Nicotiana sylvestris]	-	-	-	-	-	-	-
G28708	10.89	11.67	14.08	8.42	8.48	7.92	4	4.43	3.72	--	Adenine phosphoribosyltransferase 1, chloroplastic -like protein [Gossypium arboreum]	-	-	-	-	-	-	-
G28720	0	0	0	0.37	0.38	1.29	0.38	0.97	0.28	At5g23290	PREDICTED: probable prefoldin subunit 5 [Ipomoea nil]	-	-	-	-	GO:0043234//protein complex	GO:0005515//protein binding	-
G28781	30.56	33.13	23.74	16.69	11.6	14.48	19.18	19.04	17.84	--	Heat shock protein DnaJ, cysteine-rich domain-containing protein [Cynara cardunculus var. scolymus] [Cynara cardunculus]	-	-	-	-	-	GO:0005515//protein binding	GO:0009893//positive regulation of metabolic process;GO:0044763//single-organism cellular process;GO:0044767//single-organism developmental process
G28795	42.73	42.01	42.18	27.75	32.23	32.19	14.63	16.52	17.19	NPF5.7	PREDICTED: protein NRT1/ PTR FAMILY 5.6-like [Ipomoea nil]	-	-	-	-	-	-	-
G2881	0.53	0.3	0.52	0.58	0.82	0.72	0.56	1.35	0.94	RPP8L2	PREDICTED: putative late blight resistance protein homolog R1B-14 [Ipomoea nil]	-	-	-	-	-	-	-
G28812	4.21	5.16	4.84	3.01	4.5	3.74	2.37	2.41	1.53	--	PREDICTED: uncharacterized protein LOC109163207 [Ipomoea nil]	-	-	-	-	-	-	-
G28833	47.31	54.07	48.84	31.91	26.85	30.19	21.33	23.62	20.24	RPN12A	PREDICTED: uncharacterized protein LOC109153162 isoform X1 [Ipomoea nil]	-	-	-	-	-	-	-
G28838	4.95	4.34	5.89	4.09	4.89	3.75	1.48	2.03	2.07	--	PREDICTED: pentatricopeptide repeat-containing protein At5g41170, mitochondrial-like [Ipomoea nil]	-	-	-	-	-	-	-
G28840	0	0	0.51	1.44	0.41	1.44	1.01	6.13	2.26	--	-	-	-	-	-	-	-	-
G2886	3.36	2.81	2.91	5.8	3.87	4.14	7.86	7.7	7.52	--	Calcium-binding EF hand family protein [Theobroma cacao]	-	-	-	-	-	-	-
G28874	5.4	5.9	6.68	3.74	4.36	4.62	2.66	3.34	2.04	--	PREDICTED: uncharacterized protein LOC109154076 [Ipomoea nil]	-	-	-	-	-	-	-
G28883	7.17	7.29	7.83	6.29	4.27	8.09	2.07	2.67	2.72	SDF2	PREDICTED: stromal cell-derived factor 2-like protein [Ipomoea nil]	-	-	-	-	-	-	-
G28889	109.15	118.47	129.72	52.62	56.92	63.13	69.48	65.05	70.59	--	PREDICTED: dual specificity protein kinase splA-like [Nicotiana tomentosiformis]	Genetic Information Processing	Replication and repair	ko03410//Base excision repair	K01246	-	-	-
G28892	33.48	32.08	35.25	63.95	58.34	51.42	78.38	76.81	76.07	--	PREDICTED: suppressor of disruption of TFIIS [Ipomoea nil]	Metabolism	Metabolism of cofactors and vitamins	ko00760//Nicotinate and nicotinamide metabolism	K18551	-	-	-
G28914	98.58	91.27	109.41	104.01	93.93	102.9	43.11	47.16	51.96	HMGB1	PREDICTED: high mobility group B protein 1 isoform X2 [Ipomoea nil]	Genetic Information Processing	Replication and repair	ko03410//Base excision repair	K10802	-	-	-
G28923	4.86	5.03	6.53	1.7	1.76	3.07	0.83	1.72	1.58	--	-	-	-	-	-	-	-	-
G28927	6.93	4.56	4.88	5.03	3.74	4.97	1.79	1.54	2.76	--	-	-	-	-	-	-	-	-
G28941	7.35	11.36	11.63	10.22	10.73	7.6	3.83	2.56	3.87	--	PREDICTED: chlorophyll synthase, chloroplastic-like isoform X1 [Ipomoea nil]	Metabolism;Metabolism;Metabolism	Global and overview maps;Global and overview maps;Metabolism of cofactors and vitamins	ko01100//Metabolic pathways;ko01110//Biosynthesis of secondary metabolites;ko00860//Porphyrin and chlorophyll metabolism	K04040;K04040;K04040	-	-	-
G28943	72.76	77.05	73.57	58.83	64.68	66.79	26.28	28.66	26.85	--	PREDICTED: zinc finger BED domain-containing protein RICESLEEPER 2-like [Ipomoea nil]	-	-	-	-	-	-	-
G28946	1.36	2.44	1.34	1.95	2.52	2.51	5.18	4.52	3.87	AMT3-1	PREDICTED: ammonium transporter 2 [Ipomoea nil]	-	-	-	-	GO:0005911//cell-cell junction;GO:0031224//intrinsic component of membrane	GO:0015077//monovalent inorganic cation transmembrane transporter activity;GO:0015291//secondary active transmembrane transporter activity	GO:0006605//protein targeting;GO:0006865//amino acid transport;GO:0009267//cellular response to starvation;GO:0009617//response to bacterium;GO:0009620//response to fungus;GO:0009696//salicylic acid metabolic process;GO:0009746//response to hexose;GO:0009755//hormone-mediated signaling pathway;GO:0009814//defense response, incompatible interaction;GO:0009863//salicylic acid mediated signaling pat…
G2896	1.35	2.14	0.99	2.72	2.6	2.23	3.51	3.04	2.66	RPP8L2	PREDICTED: putative late blight resistance protein homolog R1B-14 isoform X1 [Ipomoea nil]	-	-	-	-	-	-	-
G2897	20.9	23.02	17.97	17.64	17.59	17.76	9.22	10.23	10.37	--	PREDICTED: probable protein phosphatase 2C 27 isoform X2 [Ipomoea nil]	-	-	-	-	-	-	-
G29028	9.64	11.45	10.28	6.06	6.46	6.09	3.39	3.9	4.12	ETN8	PREDICTED: equilibrative nucleotide transporter 8 [Ipomoea nil]	-	-	-	-	-	-	-
G2906	6.03	10.03	10.39	4.86	6.74	6.77	2.89	3.55	4.41	--	PREDICTED: DNA-directed RNA polymerases IV and V subunit 2 [Ipomoea nil]	-	-	-	-	-	-	-
G29073	5.11	7.37	4.23	4.39	5.17	4.4	1.72	1.67	1.44	MIK2	PREDICTED: MDIS1-interacting receptor like kinase 2-like isoform X2 [Ipomoea nil]	-	-	-	-	-	-	-
G29080	5.51	5.9	6.57	3.85	5.63	5.16	1.86	2.51	2.76	MIK2	PREDICTED: MDIS1-interacting receptor like kinase 2-like [Ipomoea nil]	-	-	-	-	-	-	-
G29086	5.23	8.28	6.15	5.51	5.36	5.3	1.45	2.4	3.01	MIK2	PREDICTED: MDIS1-interacting receptor like kinase 2-like [Ipomoea nil]	-	-	-	-	GO:0031224//intrinsic component of membrane	GO:0016301//kinase activity;GO:0032550//purine ribonucleoside binding	GO:0006464//cellular protein modification process;GO:0006796//phosphate-containing compound metabolic process
G29091	11.42	9.39	10.08	8.26	7.88	7.34	5.4	5.38	4.62	LSM3B	PREDICTED: U6 snRNA-associated Sm-like protein LSm3 [Populus euphratica]	Genetic Information Processing;Genetic Information Processing	Transcription;Folding, sorting and degradation	ko03040//Spliceosome;ko03018//RNA degradation	K12622;K12622	-	-	-
G29092	3.19	4.26	2.6	2.34	2.61	2.91	0.97	1.2	0.95	MIK2	PREDICTED: MDIS1-interacting receptor like kinase 2-like [Ipomoea nil]	-	-	-	-	-	-	-
G29102	4.65	4	2.92	2.38	1.71	3.07	1.25	1.35	0.5	FAS2	PREDICTED: chromatin assembly factor 1 subunit FAS2 [Ipomoea nil]	-	-	-	-	-	-	-
G29123	0.44	0.38	0.2	3.35	1.75	0.92	2.13	1.77	1.14	RPL18A	PREDICTED: LOW QUALITY PROTEIN: aspartic proteinase nepenthesin-1 [Vigna angularis]	Genetic Information Processing	Translation	ko03010//Ribosome	K02882	-	-	-
G29139	0.29	0.28	0.13	1.02	0.11	1.19	2.1	2.88	1.15	SAPK7	PREDICTED: serine/threonine-protein kinase SAPK7-like [Ipomoea nil]	Environmental Information Processing;Environmental Information Processing	Signal transduction;Signal transduction	ko04075//Plant hormone signal transduction;ko04016//MAPK signaling pathway - plant	K14498;K14498	-	GO:0004672//protein kinase activity;GO:0032550//purine ribonucleoside binding	GO:0006464//cellular protein modification process;GO:0006796//phosphate-containing compound metabolic process
G29140	1.42	3.01	2.49	1.81	0.75	2.45	5.43	6.11	7.68	MYB330	PREDICTED: myb-related protein 308-like [Ipomoea nil]	Organismal Systems	Environmental adaptation	ko04626//Plant-pathogen interaction	K09422	-	GO:0005488//binding	-
G29153	0.29	0.48	0.6	0.09	0.08	0	3.22	2.8	2.42	PER47	PREDICTED: peroxidase 47-like [Ipomoea nil]	Metabolism;Metabolism;Metabolism	Global and overview maps;Global and overview maps;Biosynthesis of other secondary metabolites	ko01100//Metabolic pathways;ko01110//Biosynthesis of secondary metabolites;ko00940//Phenylpropanoid biosynthesis	K00430;K00430;K00430	-	-	-
G29160	0.59	0	0.35	0.35	0.37	0.23	1.36	1.66	1.48	SAPK7	PREDICTED: serine/threonine-protein kinase SAPK7-like [Ipomoea nil]	Environmental Information Processing;Environmental Information Processing	Signal transduction;Signal transduction	ko04075//Plant hormone signal transduction;ko04016//MAPK signaling pathway - plant	K14498;K14498	-	-	-
G29163	2.28	1.7	3.39	0.5	1.15	1.69	0.22	0.52	0.14	--	-	-	-	-	-	-	-	-
G29170	9.92	10.74	7.48	7.17	5.49	4.08	2.74	3.76	4.06	YSL3	PREDICTED: metal-nicotianamine transporter YSL3-like isoform X3 [Ipomoea nil]	-	-	-	-	-	-	-
G29173	205.82	215.67	226.99	198.7	200.12	218.98	102.53	105.06	112.2	At5g17165	hydrogen peroxide induced protein 1 [Camellia sinensis]	-	-	-	-	-	-	-
G29234	11.16	15.6	12.96	4.93	8.34	11.45	6.1	5.2	4.62	--	PREDICTED: endonuclease MutS2-like isoform X2 [Nicotiana tabacum]	-	-	-	-	-	-	-
G29272	6.43	11.26	7.65	3.18	4.14	6.16	5.29	1.77	2.73	FC2	PREDICTED: ferrochelatase-2, chloroplastic [Ipomoea nil]	Metabolism;Metabolism;Metabolism	Global and overview maps;Global and overview maps;Metabolism of cofactors and vitamins	ko01100//Metabolic pathways;ko01110//Biosynthesis of secondary metabolites;ko00860//Porphyrin and chlorophyll metabolism	K01772;K01772;K01772	-	GO:0003824//catalytic activity	GO:0006779//porphyrin-containing compound biosynthetic process
G29292	0.59	0.85	0.63	1.68	2.73	1.69	22.84	17.92	19.82	PECS-2.1	PREDICTED: probable pectinesterase/pectinesterase inhibitor 17 [Ipomoea nil]	Metabolism;Metabolism	Global and overview maps;Carbohydrate metabolism	ko01100//Metabolic pathways;ko00040//Pentose and glucuronate interconversions	K01051;K01051	GO:0030312//external encapsulating structure	GO:0052689//carboxylic ester hydrolase activity	GO:0000272//polysaccharide catabolic process;GO:0009892//negative regulation of metabolic process;GO:0071555//cell wall organization
G29298	18.71	15.99	17.78	18.77	17.4	19.83	8.47	8.54	8.82	Luc7l3	PREDICTED: luc7-like protein 3 [Ipomoea nil]	-	-	-	-	-	-	-
G29309	9.34	7.66	8.17	9.25	10.74	7.13	0.35	2.02	0.14	FPP	PREDICTED: filament-like plant protein [Ipomoea nil]	-	-	-	-	-	-	-
G29330	7.28	5.48	3.57	3.44	5.26	4.31	10.81	14.26	11.61	--	Plasma membrane isoform 4 [Theobroma cacao]	-	-	-	-	-	-	-
G29345	4.86	5.66	7.23	4.52	3.8	3.98	1.58	1.63	1.91	At5g05200	PREDICTED: uncharacterized aarF domain-containing protein kinase At5g05200, chloroplastic [Ipomoea nil]	-	-	-	-	-	-	-
G29358	12.91	13.35	11.71	7.51	5.09	5.72	7.22	5.94	5.67	CHI3	PREDICTED: probable chalcone--flavonone isomerase 3 [Ipomoea nil]	Metabolism;Metabolism;Metabolism	Global and overview maps;Global and overview maps;Biosynthesis of other secondary metabolites	ko01100//Metabolic pathways;ko01110//Biosynthesis of secondary metabolites;ko00941//Flavonoid biosynthesis	K01859;K01859;K01859	-	-	-
G29359	2.5	1.88	1.5	2.66	2.05	2.38	3.71	4.59	3.9	RF2b	PREDICTED: transcription factor RF2b [Ipomoea nil]	-	-	-	-	-	-	-
G29363	2.42	3.7	2.74	3.08	5.7	3.16	8.96	8.43	7.61	AZG1	PREDICTED: adenine/guanine permease AZG1-like [Ipomoea nil]	-	-	-	-	-	GO:0015205//nucleobase transmembrane transporter activity	GO:0015851//nucleobase transport;GO:0044763//single-organism cellular process
G29367	4.74	3.17	4.1	3.99	2.25	2.61	1.45	1.59	0.83	TIC32	PREDICTED: short-chain dehydrogenase TIC 32, chloroplastic-like [Ipomoea nil]	-	-	-	-	-	-	-
G29383	3.76	4.76	4.79	3.12	2.15	2.75	1.05	2.09	1.16	--	PREDICTED: transcription factor EMB1444 isoform X3 [Capsicum annuum]	-	-	-	-	-	-	-
G29386	2.1	1.32	1.95	2.14	1.67	1.33	4.95	4.73	4.97	MYB330	PREDICTED: myb-related protein 308-like [Ipomoea nil]	Organismal Systems	Environmental adaptation	ko04626//Plant-pathogen interaction	K09422	-	-	-
G29426	0	0.21	0.11	0.1	0.09	0.3	0.53	0.34	0.66	FATB	PREDICTED: palmitoyl-acyl carrier protein thioesterase, chloroplastic-like isoform X1 [Ipomoea nil]	Metabolism;Metabolism;Metabolism	Global and overview maps;Global and overview maps;Lipid metabolism	ko01100//Metabolic pathways;ko01212//Fatty acid metabolism;ko00061//Fatty acid biosynthesis	K10781;K10781;K10781	-	-	-
G29448	7.05	9.17	8.17	10.12	5.53	7.17	1.82	2.57	3.24	MPA1	PREDICTED: puromycin-sensitive aminopeptidase isoform X2 [Ipomoea nil]	Metabolism;Metabolism	Global and overview maps;Metabolism of other amino acids	ko01100//Metabolic pathways;ko00480//Glutathione metabolism	K01256;K01256	-	-	-
G29449	2.82	1.62	2.87	2.15	1.76	2.15	1.43	0.71	0.32	--	PREDICTED: transcription factor bHLH68-like [Ipomoea nil]	-	-	-	-	-	-	-
G29494	8.6	8.49	14.64	5.4	3.77	4.12	8.92	9.05	10.19	--	PREDICTED: uncharacterized protein LOC109194084 [Ipomoea nil]	-	-	-	-	-	-	-
G29498	184.69	190.81	203.81	174.1	169.76	176.77	87.8	88.15	91.29	At5g17165	hydrogen peroxide induced protein 1 [Camellia sinensis]	-	-	-	-	-	-	-
G29511	43.74	42.75	41.03	37.92	36.75	37.37	19.29	21.1	17.16	mutS2	PREDICTED: endonuclease MutS2 [Solanum tuberosum]	-	-	-	-	-	-	-
G29525	7.87	7.15	8.01	4.69	3.39	4.69	2.76	3.15	2.61	--	PREDICTED: nephrocystin-3 [Ipomoea nil]	-	-	-	-	-	-	-
G29567	5.82	4.19	4.03	2.47	2	2.47	1.37	1.04	1.62	--	Gap junction beta-4 protein isoform 1 [Dorcoceras hygrometricum]	-	-	-	-	-	-	-
G29569	5.83	4.73	5.39	3.92	3.65	2.76	2.54	1.77	1.35	At4g17486	PREDICTED: deSI-like protein At4g17486 [Ipomoea nil]	-	-	-	-	-	-	-
G29585	24.61	22.52	22.97	15.09	15.73	15.3	9.43	9.54	10.81	At4g17486	PREDICTED: deSI-like protein At4g17486 [Ipomoea nil]	-	-	-	-	-	-	-
G29607	11.75	11.02	10.16	11.07	9.66	6.7	3.29	6.12	4.42	CPK3	PREDICTED: calcium-dependent protein kinase 1-like [Ipomoea nil]	Organismal Systems	Environmental adaptation	ko04626//Plant-pathogen interaction	K13412	-	-	-
G29614	7.53	5.33	6.76	3.17	5.17	3	3.15	2.26	2.83	At4g23740	PREDICTED: probable inactive receptor kinase At4g23740 [Ipomoea nil]	-	-	-	-	-	-	-
G29630	22.93	23.62	26.38	23.42	21.51	19.22	7.41	8.67	10.57	CO3	PREDICTED: zinc finger protein CONSTANS-LIKE 9-like isoform X1 [Ipomoea nil]	-	-	-	-	-	-	-
G29667	15.73	14.58	15.13	11.98	11.61	11.26	7.36	5.98	7.83	PCMP-A5	PREDICTED: pentatricopeptide repeat-containing protein At3g26540 [Ipomoea nil]	-	-	-	-	-	-	-
G29701	1.39	0.91	0.94	0.59	0.5	0.88	0	0	0	--	PREDICTED: E3 ubiquitin ligase BIG BROTHER-like [Ipomoea nil]	-	-	-	-	-	-	-
G29705	1.27	2.76	2.58	1.07	0.23	0.8	0	0.21	0	CCB2	PREDICTED: protein COFACTOR ASSEMBLY OF COMPLEX C SUBUNIT B CCB2, chloroplastic-like isoform X2 [Ipomoea nil]	-	-	-	-	-	-	-
G29709	1.07	1.11	1.25	0.63	0.39	0.72	0	0.36	0.07	--	PREDICTED: phosphoglucomutase, chloroplastic-like isoform X2 [Ipomoea nil]	-	-	-	-	-	-	-
G2971	2.04	1.73	3.65	1.36	1.44	1.09	0.48	0.8	0.29	--	PREDICTED: paramyosin [Ipomoea nil]	-	-	-	-	-	-	-
G29724	30.12	27.35	26.71	42.13	45.71	41.04	57.16	60.55	61.97	--	-	-	-	-	-	-	-	-
G29783	9.5	7.65	10.4	6.3	7.87	8.53	4.48	2.86	4.03	--	PREDICTED: uncharacterized protein LOC109180572 [Ipomoea nil]	-	-	-	-	-	-	-
G298	19.49	22.1	23.07	14.67	16.73	14.97	10.41	9.3	10.7	--	-	-	-	-	-	-	-	-
G2982	13.03	15.62	14.57	14.4	11.22	9.8	7.98	6.49	6.46	MYB308	PREDICTED: myb-related protein 308-like [Ipomoea nil]	Organismal Systems	Environmental adaptation	ko04626//Plant-pathogen interaction	K09422	-	-	-
G29839	7.41	5.64	10.88	8.42	8.65	6.43	3.95	1.7	3.13	--	PREDICTED: transcription termination factor MTERF4, chloroplastic [Ipomoea nil]	-	-	-	-	-	-	GO:0010467//gene expression;GO:0016070//RNA metabolic process
G29863	3.64	4.4	5.1	3.74	3.92	3.23	9.03	8.84	10.17	--	PREDICTED: pentatricopeptide repeat-containing protein At5g21222-like [Ipomoea nil]	-	-	-	-	-	-	-
G29888	13.81	16.75	17.95	22.39	18.82	15.09	4.11	9.01	5.59	--	PREDICTED: puromycin-sensitive aminopeptidase isoform X2 [Ipomoea nil]	Metabolism;Metabolism	Global and overview maps;Metabolism of other amino acids	ko01100//Metabolic pathways;ko00480//Glutathione metabolism	K01256;K01256	-	-	-
G29896	44.92	46.74	46.13	37.84	39.37	39.17	23.07	20.81	23.03	SR45A	PREDICTED: serine/arginine-rich splicing factor SR45a-like [Ipomoea nil]	Genetic Information Processing	Transcription	ko03040//Spliceosome	K12897	-	GO:0097159//organic cyclic compound binding	-
G29950	6.91	6.28	4.45	5.41	4.87	3.92	3.37	1.89	1.9	RPP8L3	PREDICTED: disease resistance protein RPP13-like [Solanum tuberosum]	-	-	-	-	-	-	-
G30	4.16	4.79	2.97	1.38	1.86	3.84	0.8	0.98	1.26	At5g53940	PREDICTED: protein yippee-like At5g53940 isoform X1 [Ipomoea nil]	-	-	-	-	-	-	-
G30004	3.56	5.93	4.58	2.27	1.5	2.58	0	0	0	RHA4A	PREDICTED: probable E3 ubiquitin-protein ligase RHA4A [Ipomoea nil]	-	-	-	-	-	GO:0046914//transition metal ion binding	-
G30016	12.75	12.72	15.38	6.81	7.57	9.95	2.81	4.84	3.81	ABIL3	PREDICTED: protein ABIL2-like [Ipomoea nil]	-	-	-	-	-	-	-
G30031	6.74	6.76	6.51	3.47	3.72	5.33	16.65	15.56	16.38	At5g05600	PREDICTED: flavonol synthase/flavanone 3-hydroxylase-like [Ipomoea nil]	-	-	-	-	-	-	-
G30037	15.78	11.56	15.57	10.99	8.53	10.02	6.06	6.09	4.2	EGY2	PREDICTED: probable zinc metalloprotease EGY2, chloroplastic [Ipomoea nil]	-	-	-	-	-	-	-
G30045	0	0.16	0	0	0.4	0.31	0.32	0.74	0.72	--	-	-	-	-	-	-	-	-
G30053	6.05	5.94	5.91	5.3	7.08	6.29	16.45	13.91	15.07	FAD7	PREDICTED: omega-3 fatty acid desaturase, chloroplastic-like [Ipomoea nil]	-	-	-	-	-	-	-
G30110	8.09	6.54	6.98	3.63	5.05	4.41	2.86	2.36	3.22	--	-	-	-	-	-	-	-	-
G30126	3.32	4.6	3.31	2.55	1.89	2.01	0.96	0.67	0.28	--	PREDICTED: BTB/POZ and MATH domain-containing protein 3-like isoform X1 [Ipomoea nil]	-	-	-	-	-	-	-
G3016	4.02	3.32	3.04	2.38	1.86	2.17	1.35	1.18	2.12	SMXL3	PREDICTED: protein SMAX1-LIKE 3 [Ipomoea nil]	-	-	-	-	-	-	-
G30173	15.75	14.81	13.3	10.81	11.48	10.52	37.18	35.91	34.55	RHC2A	PREDICTED: probable E3 ubiquitin-protein ligase RHC2A [Ipomoea nil]	-	-	-	-	-	GO:0046872//metal ion binding	-
G30180	27.64	25.64	27.46	22.65	21.12	20.99	10.33	9.75	9.51	ABCB20	PREDICTED: ABC transporter B family member 20-like [Ipomoea nil]	Environmental Information Processing	Membrane transport	ko02010//ABC transporters	K05658	-	-	-
G30194	31.06	37.43	27.1	28.49	24.17	26.74	14.03	14.59	16.16	--	PREDICTED: coiled-coil domain-containing protein 18-like [Ipomoea nil]	-	-	-	-	-	-	-
G30215	26.74	22.47	25.66	19.59	19.95	18.76	12.07	12.19	12.61	HDH	PREDICTED: histidinol dehydrogenase, chloroplastic isoform X1 [Ipomoea nil]	Metabolism;Metabolism;Metabolism;Metabolism	Global and overview maps;Global and overview maps;Global and overview maps;Amino acid metabolism	ko01100//Metabolic pathways;ko01110//Biosynthesis of secondary metabolites;ko01230//Biosynthesis of amino acids;ko00340//Histidine metabolism	K00013;K00013;K00013;K00013	-	-	-
G30224	5.47	4.45	4.68	2.6	4.4	2.56	1.48	1.27	1.29	PNSL1	PREDICTED: photosynthetic NDH subunit of lumenal location 1, chloroplastic [Ipomoea nil]	Metabolism;Metabolism	Global and overview maps;Energy metabolism	ko01100//Metabolic pathways;ko00195//Photosynthesis	K02717;K02717	GO:0009521//photosystem;GO:0031978//plastid thylakoid lumen;GO:0044434//chloroplast part	-	GO:0000097//sulfur amino acid biosynthetic process;GO:0009451//RNA modification;GO:0043623//cellular protein complex assembly
G30230	30.1	28.97	38.38	29.62	28.25	35.36	11.98	13.67	18.64	RMC1	PREDICTED: uncharacterized protein C18orf8 [Ipomoea nil]	-	-	-	-	-	-	-
G30234	10.32	7.52	9.35	7.35	7.01	7.62	4.3	3.43	3.43	WCRKC1	PREDICTED: thioredoxin-like 3-1, chloroplastic [Ipomoea nil]	-	-	-	-	-	-	-
G30235	4.93	3.68	5.37	3.71	2.43	2.97	0.78	1.07	0.69	MTP4	PREDICTED: metal tolerance protein 4-like isoform X1 [Ipomoea nil]	-	-	-	-	GO:0031224//intrinsic component of membrane;GO:0043231//intracellular membrane-bounded organelle	GO:0015075//ion transmembrane transporter activity	GO:0006812//cation transport;GO:0044763//single-organism cellular process
G30240	8.57	7.33	3.8	5.26	5.39	4.7	1.94	2.5	1.98	MTP4	PREDICTED: metal tolerance protein 4-like isoform X2 [Ipomoea nil]	-	-	-	-	-	-	-
G30244	5.64	5.3	5.11	7.3	5.12	4.3	1.04	2.38	1.27	APUM1	PREDICTED: pumilio homolog 1-like [Ipomoea nil]	-	-	-	-	-	-	-
G3025	4.71	4.52	4.78	4.02	3.38	3.84	1.92	1.17	2.26	--	PREDICTED: WAT1-related protein At3g28050-like isoform X2 [Ipomoea nil]	-	-	-	-	-	-	-
G30269	4.54	2.96	5.92	1.53	3.62	3.25	1.4	1.68	1.33	--	-	-	-	-	-	-	-	-
G3027	1.46	1.82	1.88	1.85	1.16	1.68	3.61	3.02	4.67	EFR	PREDICTED: probable LRR receptor-like serine/threonine-protein kinase At3g47570 [Ipomoea nil]	-	-	-	-	-	-	-
G30291	2.88	2.5	1.94	2.49	2.55	2.02	0.99	0.81	1.04	ABCI1	PREDICTED: ABC transporter I family member 1 isoform X2 [Ipomoea nil]	-	-	-	-	GO:0042597//periplasmic space	GO:0032550//purine ribonucleoside binding;GO:0042626//ATPase activity, coupled to transmembrane movement of substances	GO:0043623//cellular protein complex assembly;GO:0051181//cofactor transport
G30302	5.82	6.28	6.74	9.24	6.51	5.64	15.31	18.7	19.64	TRP4	PREDICTED: telomere repeat-binding protein 4-like [Ipomoea nil]	-	-	-	-	-	-	-
G30309	14.39	14.98	11.11	11.86	9.49	9.33	4.07	4.93	5.42	--	Photosystem I PsaN, reaction centre subunit N [Cynara cardunculus var. scolymus] [Cynara cardunculus]	-	-	-	-	-	-	-
G30333	2.43	0.89	2.28	2.23	1.4	2.3	3.91	5.14	5.5	HAT14	PREDICTED: homeobox-leucine zipper protein HOX11 [Ipomoea nil]	-	-	-	-	-	-	-
G30335	5.93	4.13	6.14	4.01	2.65	2.94	2.39	1.6	2.52	--	PREDICTED: uncharacterized protein LOC107804821 [Nicotiana tabacum]	-	-	-	-	-	-	-
G30347	41.28	30.66	41.74	35.22	28.95	32	18.36	16.77	19.29	--	PREDICTED: uncharacterized protein LOC104097318 [Nicotiana tomentosiformis]	-	-	-	-	-	-	-
G30363	42.23	33.42	38.68	33.3	31.53	33.48	18.7	17.17	17.69	--	Copper ion binding isoform 2, partial [Theobroma cacao]	-	-	-	-	-	-	-
G30399	6.35	5.76	7.15	6.51	5.15	5.46	2.5	2.54	2.41	IJ	PREDICTED: protein Iojap, chloroplastic [Ipomoea nil]	-	-	-	-	-	-	-
G30420	65.57	65.79	69.56	46.13	44.76	50.74	30.94	33.83	35.09	CRTL-E-1	Lycopene epsilon cyclase [Ipomoea batatas]	Metabolism;Metabolism;Metabolism	Global and overview maps;Global and overview maps;Metabolism of terpenoids and polyketides	ko01100//Metabolic pathways;ko01110//Biosynthesis of secondary metabolites;ko00906//Carotenoid biosynthesis	K06444;K06444;K06444	-	-	-
G30425	6.13	7.9	7.98	3.55	4.17	5.88	2.62	3.54	3.08	THO6	PREDICTED: THO complex subunit 6 [Ipomoea nil]	Genetic Information Processing	Translation	ko03013//RNA transport	K13175	-	-	-
G30428	5.15	5.74	6.37	6.9	4.69	4.21	3.02	1.89	2.46	RPS16-2	PREDICTED: 30S ribosomal protein S16-2, chloroplastic/mitochondrial [Ipomoea nil]	Genetic Information Processing	Translation	ko03010//Ribosome	K02959	GO:0009526//plastid envelope;GO:0030529//intracellular ribonucleoprotein complex	-	GO:0002252//immune effector process;GO:0003006//developmental process involved in reproduction;GO:0009058//biosynthetic process;GO:0009668//plastid membrane organization;GO:0030422//production of siRNA involved in RNA interference
G30431	8.42	9.57	8.52	6.09	6.34	7.08	4.28	4.86	3.61	RPS16-2	PREDICTED: 30S ribosomal protein S16-2, chloroplastic/mitochondrial [Ipomoea nil]	Genetic Information Processing	Translation	ko03010//Ribosome	K02959	GO:0009526//plastid envelope;GO:0030529//intracellular ribonucleoprotein complex	-	GO:0002252//immune effector process;GO:0003006//developmental process involved in reproduction;GO:0009058//biosynthetic process;GO:0009668//plastid membrane organization;GO:0030422//production of siRNA involved in RNA interference
G30435	1.62	0.58	0.6	1.68	0.32	0.93	3.13	3.28	2.88	--	PREDICTED: uncharacterized protein LOC109148188 [Ipomoea nil]	-	-	-	-	-	-	-
G30448	5.73	3.86	2.66	1	1.93	1.5	0.26	0.8	0.19	--	PREDICTED: transcription factor bHLH36-like [Ipomoea nil]	-	-	-	-	-	-	-
G30461	1.44	1.25	1.29	1.21	2.92	1.45	5.29	6.26	4.81	--	PREDICTED: DNA-directed RNA polymerase III subunit rpc4 [Ipomoea nil]	Metabolism;Metabolism;Metabolism;Genetic Information Processing	Global and overview maps;Nucleotide metabolism;Nucleotide metabolism;Transcription	ko01100//Metabolic pathways;ko00230//Purine metabolism;ko00240//Pyrimidine metabolism;ko03020//RNA polymerase	K03026;K03026;K03026;K03026	-	-	-
G30474	0.97	0.91	2.31	4.08	2.61	3.67	5.5	5.67	1.71	DSC1	PREDICTED: disease resistance protein TAO1-like [Ipomoea nil]	-	-	-	-	-	-	-
G3049	1.14	2.22	0.52	0	1.66	0.72	0	0	0.4	--	PREDICTED: adhesive plaque matrix protein-like isoform X3 [Ipomoea nil]	-	-	-	-	-	-	-
G30500	10.73	9.89	9.11	7.85	10.39	10.38	4.02	5.05	4.41	At1g35710	PREDICTED: MDIS1-interacting receptor like kinase 2-like [Ipomoea nil]	-	-	-	-	-	-	-
G30520	0	0	0	0.54	0	0	1.25	1.35	2.83	--	PREDICTED: DNA-directed RNA polymerase III subunit rpc4 [Ipomoea nil]	Metabolism;Metabolism;Metabolism;Genetic Information Processing	Global and overview maps;Nucleotide metabolism;Nucleotide metabolism;Transcription	ko01100//Metabolic pathways;ko00230//Purine metabolism;ko00240//Pyrimidine metabolism;ko03020//RNA polymerase	K03026;K03026;K03026;K03026	-	-	-
G3055	1.13	2.3	3.11	1.2	1.48	1.09	0.47	0.42	0.41	--	PREDICTED: serine/arginine repetitive matrix protein 1-like isoform X2 [Ipomoea nil]	-	-	-	-	-	-	-
G30552	13.59	12.89	12.88	11.46	14.33	10.95	6.79	7.23	5.39	--	-	-	-	-	-	-	-	-
G30579	5.98	4.76	6.57	6.05	4.53	4.43	1.78	0.77	1.68	VIP3	PREDICTED: WD repeat-containing protein VIP3 [Ipomoea nil]	Genetic Information Processing	Folding, sorting and degradation	ko03018//RNA degradation	K12602	-	-	-
G30582	0.93	1.45	3.64	0.23	0.61	0.71	0	0	0	At5g55950	PREDICTED: uncharacterized membrane protein At1g06890-like [Ipomoea nil]	-	-	-	-	GO:0031224//intrinsic component of membrane	-	-
G30588	23.74	21.76	20.85	18.82	21.69	18.36	10.23	9.72	10.34	FBL10	PREDICTED: F-box/LRR-repeat protein 10 [Ipomoea nil]	-	-	-	-	-	-	-
G30596	1.51	0.66	0.54	1.53	1.31	1.02	3.87	7.32	4.03	--	-	-	-	-	-	-	-	-
G30597	16.47	20.55	17.48	17.64	19.17	19.88	6.9	8.05	7.33	N	PREDICTED: TMV resistance protein N-like [Ipomoea nil]	-	-	-	-	-	-	-
G30604	6.11	6.64	7.97	7.13	7.56	7.72	2.92	3.9	3.02	SELMODRAFT_444075	PREDICTED: inactive protein kinase SELMODRAFT_444075 [Ipomoea nil]	-	-	-	-	-	-	-
G30625	3.44	2.44	4.21	1.48	0.68	1.28	2.07	1.81	2.97	LAX5	PREDICTED: auxin transporter-like protein 2 [Ipomoea nil]	Environmental Information Processing	Signal transduction	ko04075//Plant hormone signal transduction	K13946	GO:0031224//intrinsic component of membrane	-	-
G30634	0.75	0.22	0.35	0.69	0.06	0.16	1.62	1.11	0.93	HSFA2B	PREDICTED: heat stress transcription factor A-7a-like [Ipomoea nil]	-	-	-	-	-	-	-
G30638	14.04	16.34	15.68	10.78	10.08	8.47	7.02	7.17	8.64	--	PREDICTED: uncharacterized protein LOC109166654 isoform X1 [Ipomoea nil]	-	-	-	-	-	-	-
G30657	96.59	83.21	84.66	131.52	126.25	127.08	334.12	311.54	316.37	ADC	PREDICTED: arginine decarboxylase-like [Ipomoea nil]	Metabolism;Metabolism	Global and overview maps;Amino acid metabolism	ko01100//Metabolic pathways;ko00330//Arginine and proline metabolism	K01583;K01583	-	GO:0016831//carboxy-lyase activity	GO:0006525//arginine metabolic process;GO:0006596//polyamine biosynthetic process
G30679	72.98	83.15	82.73	55.22	60.18	67.34	39.48	35.99	36.28	LACS2	PREDICTED: long chain acyl-CoA synthetase 2 [Ipomoea nil]	Metabolism;Cellular Processes;Metabolism;Metabolism;Metabolism	Global and overview maps;Transport and catabolism;Global and overview maps;Lipid metabolism;Lipid metabolism	ko01100//Metabolic pathways;ko04146//Peroxisome;ko01212//Fatty acid metabolism;ko00071//Fatty acid degradation;ko00061//Fatty acid biosynthesis	K01897;K01897;K01897;K01897;K01897	-	-	-
G30681	3.75	3.43	3.95	5.77	5.31	7.14	8.54	7.97	9.83	XLG1	PREDICTED: extra-large guanine nucleotide-binding protein 1-like [Ipomoea nil]	-	-	-	-	-	GO:0017076//purine nucleotide binding	GO:0007165//signal transduction
G30688	4.41	4.73	4.29	6.48	6.47	7.36	13.44	11.22	11.53	XLG1	PREDICTED: extra-large guanine nucleotide-binding protein 1-like [Ipomoea nil]	-	-	-	-	-	GO:0017076//purine nucleotide binding	GO:0007165//signal transduction
G30708	1.07	0.29	1.21	0.43	0.61	0.57	2.31	2.21	2.9	PAP2	PREDICTED: purple acid phosphatase 2-like [Ipomoea nil]	-	-	-	-	-	-	-
G30772	2.94	2.41	1.08	2.52	2.78	2.48	5.11	3.62	4.16	sym1	PREDICTED: protein SYM1-like [Ipomoea nil]	Cellular Processes	Transport and catabolism	ko04146//Peroxisome	K13348	-	-	-
G30780	12.44	11.98	9.9	9.08	8.02	8.33	4.62	4.57	4.45	AGPS1	ADP-glucose pyrophosphorylase beta subunit IbAGPb1B [Ipomoea batatas]	Metabolism;Metabolism;Metabolism;Metabolism	Global and overview maps;Global and overview maps;Carbohydrate metabolism;Carbohydrate metabolism	ko01100//Metabolic pathways;ko01110//Biosynthesis of secondary metabolites;ko00500//Starch and sucrose metabolism;ko00520//Amino sugar and nucleotide sugar metabolism	K00975;K00975;K00975;K00975	-	-	-
G30795	5	5.5	5.43	3.42	2.97	3.09	13.17	12.76	12	--	PREDICTED: outer envelope protein 64, mitochondrial-like isoform X2 [Ipomoea nil]	-	-	-	-	-	-	-
G30796	8.41	8.55	10.04	6.08	5.85	8.94	2.12	3.82	4.41	AGPS1	ADP-glucose pyrophosphorylase large subunit 2 [Ipomoea batatas]	Metabolism;Metabolism;Metabolism;Metabolism	Global and overview maps;Global and overview maps;Carbohydrate metabolism;Carbohydrate metabolism	ko01100//Metabolic pathways;ko01110//Biosynthesis of secondary metabolites;ko00500//Starch and sucrose metabolism;ko00520//Amino sugar and nucleotide sugar metabolism	K00975;K00975;K00975;K00975	GO:0009536//plastid	GO:0070566//adenylyltransferase activity	GO:0005977//glycogen metabolic process;GO:0005982//starch metabolic process
G30799	23.51	23.82	25.02	49.36	37.11	40.28	89.1	78.14	77.7	EXL2	PREDICTED: protein EXORDIUM-like 2 [Ipomoea nil]	-	-	-	-	-	-	-
G30809	35.74	33.63	37.44	45.82	45.15	42.81	79.8	77.45	81.73	At1g34750	PREDICTED: probable protein phosphatase 2C 10 isoform X1 [Ipomoea nil]	-	-	-	-	-	-	-
G3084	0.78	0.51	0.52	0.82	0.77	0.74	1.12	1.18	1.37	RFI2	transcription factor family protein [Populus trichocarpa]	-	-	-	-	-	GO:0043169//cation binding	-
G30841	2.07	1.92	1.86	2.24	1.85	1.14	7.58	7.61	7.98	CYC2	PREDICTED: 3-oxo-Delta(4,5)-steroid 5-beta-reductase-like isoform X5 [Ipomoea nil]	-	-	-	-	-	-	-
G30851	35.09	31.97	30.37	24.46	26.64	28.91	16.07	16.45	16.05	TRI1	PREDICTED: protein TRI1-like [Ipomoea nil]	-	-	-	-	-	-	-
G30891	5	5.12	7.07	4.32	3.79	3.49	2.68	1.6	2.57	YLMG2	PREDICTED: ylmG homolog protein 2, chloroplastic [Ipomoea nil]	-	-	-	-	-	-	-
G30897	9.99	11.28	9.2	11.12	10.54	11.04	3.99	3.78	3.86	--	PREDICTED: uncharacterized protein LOC104212013 isoform X3 [Nicotiana sylvestris]	-	-	-	-	-	-	-
G30918	4.62	1.72	4.14	2.17	1.56	3.13	0.19	0.29	0.7	DIOX2	PREDICTED: protein DMR6-LIKE OXYGENASE 2-like isoform X1 [Ipomoea nil]	-	-	-	-	-	GO:0016705//oxidoreductase activity, acting on paired donors, with incorporation or reduction of molecular oxygen;GO:0043169//cation binding	GO:0044710//single-organism metabolic process
G3092	2.73	2.62	2.14	2.17	1.93	1.41	0.7	0.25	1.01	--	PREDICTED: adhesive plaque matrix protein-like isoform X3 [Ipomoea nil]	-	-	-	-	-	-	-
G30942	4.75	3.97	4.24	2.79	3.43	4.37	1.23	1.97	2.14	--	PREDICTED: MADS-box protein SVP-like [Ipomoea nil]	-	-	-	-	-	-	-
G30947	1.15	2.49	2.32	1.57	1.66	1.21	0.13	0.77	0.47	AGL24	PREDICTED: MADS-box protein SVP-like [Ipomoea nil]	-	-	-	-	GO:0043231//intracellular membrane-bounded organelle	GO:0001071//nucleic acid binding transcription factor activity;GO:0005515//protein binding	GO:0010468//regulation of gene expression;GO:0034645//cellular macromolecule biosynthetic process
G30948	0.76	0.16	0.34	0.51	0.36	0.85	3.01	1.43	1.55	ATJ10	PREDICTED: chaperone protein dnaJ 10-like isoform X1 [Ipomoea nil]	-	-	-	-	-	-	-
G30967	1.95	1.53	1.51	2.16	2.18	2.46	14.37	17.38	16.37	SAMT	PREDICTED: salicylate carboxymethyltransferase-like [Ipomoea nil]	-	-	-	-	-	-	-
G3098	63.92	66	62.11	36.31	32.28	36.76	23.71	19.96	21.78	rub	PREDICTED: rubredoxin [Solanum tuberosum]	-	-	-	-	-	-	-
G30991	0.56	1.9	1.9	5.29	3.12	1.12	3.77	6.43	3.14	--	-	-	-	-	-	-	-	-
G31001	16.05	13.03	15.15	18.96	19.86	19.14	39.2	34.85	34.52	At1g34750	PREDICTED: probable protein phosphatase 2C 10 isoform X1 [Ipomoea nil]	-	-	-	-	-	-	-
G31022	4.02	6.17	6.88	5.4	4.31	3.59	1.45	1.29	1.75	FAR3	PREDICTED: alcohol-forming fatty acyl-CoA reductase-like [Ipomoea nil]	Cellular Processes;Metabolism	Transport and catabolism;Lipid metabolism	ko04146//Peroxisome;ko00073//Cutin, suberine and wax biosynthesis	K13356;K13356	-	-	-
G31037	1.27	1.1	1.42	0	1.15	0.27	0	0	0	NPF4.3	PREDICTED: protein NRT1/ PTR FAMILY 4.3-like [Ipomoea nil]	-	-	-	-	-	-	-
G31075	0.51	0.6	0.55	0.6	0.87	1.47	2.14	3.19	2.28	--	PREDICTED: chaperone protein dnaJ 10-like isoform X1 [Ipomoea nil]	-	-	-	-	-	-	-
G31088	46.82	48.76	49.71	22.91	22.13	22.21	21.82	22.56	23.44	At1g63850	PREDICTED: BTB/POZ domain-containing protein At3g05675-like [Ipomoea nil]	-	-	-	-	-	-	-
G311	4.57	5.45	5.81	4.8	3.72	4.48	1.68	2.05	2.1	--	-	-	-	-	-	-	-	-
G31105	10.5	11.19	12.2	8.31	8.82	11.86	4.03	4.15	6.1	EBS	PREDICTED: chromatin remodeling protein EBS-like isoform X1 [Ipomoea nil]	-	-	-	-	-	-	-
G31111	17	13.93	13.74	11.13	11.01	11.6	6.23	7.73	7.05	TRAPPC6B	PREDICTED: trafficking protein particle complex subunit 6B [Ipomoea nil]	-	-	-	-	-	-	-
G31133	17.91	17.23	16.3	13.93	12.43	12.09	7.08	8.01	7.4	EBS	PREDICTED: chromatin remodeling protein EBS-like isoform X1 [Ipomoea nil]	-	-	-	-	-	-	-
G31139	0.23	0.84	0.98	0.8	1.19	1.26	1.43	1.5	1.46	EBS	PREDICTED: chromatin remodeling protein EBS-like isoform X2 [Ipomoea nil]	-	-	-	-	-	-	-
G31150	9.48	8.99	7.42	7.27	8.01	5.82	2.88	4.57	4.24	VITISV_037692	PREDICTED: arginine biosynthesis bifunctional protein ArgJ, chloroplastic isoform X5 [Ipomoea nil]	Metabolism;Metabolism;Metabolism;Metabolism;Metabolism	Global and overview maps;Global and overview maps;Global and overview maps;Global and overview maps;Amino acid metabolism	ko01100//Metabolic pathways;ko01110//Biosynthesis of secondary metabolites;ko01230//Biosynthesis of amino acids;ko01210//2-Oxocarboxylic acid metabolism;ko00220//Arginine biosynthesis	K00620;K00620;K00620;K00620;K00620	-	-	-
G3116	140.63	152.07	146.03	154.23	150.66	152.77	60.6	58.69	57.72	At1g06250	PREDICTED: phospholipase A1-IIgamma-like [Ipomoea nil]	-	-	-	-	-	-	-
G31165	2.96	2.71	2.39	2.3	1.75	1.7	1.03	1.23	0.88	RKS1	PREDICTED: G-type lectin S-receptor-like serine/threonine-protein kinase At1g11410 [Ipomoea nil]	-	-	-	-	-	-	-
G31169	0.4	0.26	0.53	1	0.86	0.5	1.84	2.6	0.97	B120	PREDICTED: G-type lectin S-receptor-like serine/threonine-protein kinase B120 isoform X1 [Ipomoea nil]	-	-	-	-	-	-	-
G3117	1.13	1.39	1.3	8.24	8.22	7.64	4.65	5.19	4.05	Os01g0652300	PREDICTED: phospholipase A1-II 4-like [Ipomoea nil]	-	-	-	-	-	-	-
G31172	0	0	0	0	0	0	0.2	0.34	0.52	SD18	PREDICTED: receptor-like serine/threonine-protein kinase SD1-8 isoform X2 [Ipomoea nil]	-	-	-	-	-	-	-
G31176	123.4	124.14	118.87	120.44	124.1	115.23	56.54	54.73	57.84	OSCA1	PREDICTED: protein OSCA1 [Ipomoea nil]	-	-	-	-	-	-	-
G3121	19.47	21.76	19.39	16.99	16.93	16.48	9.85	8.95	9.74	CRTISO	carotenoid isomerase [Ipomoea sp. Kenyan]	Metabolism;Metabolism;Metabolism	Global and overview maps;Global and overview maps;Metabolism of terpenoids and polyketides	ko01100//Metabolic pathways;ko01110//Biosynthesis of secondary metabolites;ko00906//Carotenoid biosynthesis	K09835;K09835;K09835	-	-	-
G31252	43.91	57.61	50.57	44.22	49.84	49.97	19.8	22.89	22.65	At1g62320	PREDICTED: protein OSCA1 [Ipomoea nil]	-	-	-	-	-	GO:0043169//cation binding	-
G31257	6.38	3.04	4.92	5.32	3.59	3.35	0.89	1.94	1.95	EMB2369	PREDICTED: leucine--tRNA ligase, chloroplastic/mitochondrial isoform X2 [Ipomoea nil]	Genetic Information Processing	Translation	ko00970//Aminoacyl-tRNA biosynthesis	K01869	-	-	-
G31278	3.82	5.75	6.76	3.42	3.38	3.55	1.73	1.22	1.17	CSU1	PREDICTED: nitric oxide synthase-interacting protein [Pyrus x bretschneideri]	-	-	-	-	-	-	-
G31303	4.14	2.29	3	2.37	3.03	2.38	6.93	10.36	9.11	NIFU2	PREDICTED: nifU-like protein 2, chloroplastic isoform X2 [Ipomoea nil]	-	-	-	-	-	-	-
G31336	7.74	7.08	7.88	6.32	5.21	5.44	4.08	2.88	2.82	RPL21M	PREDICTED: 50S ribosomal protein L21, mitochondrial [Ipomoea nil]	Genetic Information Processing	Translation	ko03010//Ribosome	K02888	-	-	-
G31362	17.29	16.61	15.53	16.73	13.01	15.3	7.2	6.95	7.9	TIF3D1	PREDICTED: eukaryotic translation initiation factor 3 subunit D-like [Ipomoea nil]	Genetic Information Processing	Translation	ko03013//RNA transport	K03251	GO:0043234//protein complex;GO:0070993//translation preinitiation complex	GO:0008135//translation factor activity, RNA binding	GO:0006417//regulation of translation
G31379	12.85	13.8	14.21	11.95	10.61	10.71	34.08	33.7	33.78	At1g28590	PREDICTED: GDSL esterase/lipase At1g28590-like [Ipomoea nil]	Metabolism;Metabolism	Global and overview maps;Biosynthesis of other secondary metabolites	ko01110//Biosynthesis of secondary metabolites;ko00901//Indole alkaloid biosynthesis	K21026;K21026	-	-	-
G31385	0.28	0	0.13	0.36	0	0.32	0.5	0.89	0.8	CRK26	PREDICTED: cysteine-rich receptor-like protein kinase 10 [Ipomoea nil]	-	-	-	-	-	-	-
G31386	0.98	0.79	1.87	0.71	2.3	1.8	3.29	3.68	2.22	--	PREDICTED: tyrosyl-DNA phosphodiesterase 2 isoform X1 [Ipomoea nil]	-	-	-	-	-	-	-
G31415	5.8	5.1	5.17	4.09	3.27	5.52	2.59	2.43	1.54	RIC6	PREDICTED: CRIB domain-containing protein RIC10-like [Nicotiana attenuata]	-	-	-	-	GO:0016020//membrane	-	-
G31421	0.54	1.72	0.3	0.56	1.2	0.56	3.5	4	4.08	ABCB26	PREDICTED: ABC transporter B family member 26, chloroplastic [Ipomoea nil]	Environmental Information Processing	Membrane transport	ko02010//ABC transporters	K05656	-	-	-
G31426	1.26	0.82	1.41	2.38	2.51	3.44	6.11	5.71	4.9	ABCB26	PREDICTED: ABC transporter B family member 26, chloroplastic [Ipomoea nil]	Environmental Information Processing	Membrane transport	ko02010//ABC transporters	K05656	GO:0031224//intrinsic component of membrane;GO:0042170//plastid membrane	GO:0032550//purine ribonucleoside binding;GO:0042626//ATPase activity, coupled to transmembrane movement of substances	GO:0006787//porphyrin-containing compound catabolic process;GO:0006979//response to oxidative stress;GO:0010038//response to metal ion;GO:0015893//drug transport;GO:0044763//single-organism cellular process;GO:0055076//transition metal ion homeostasis
G31429	22.61	18.08	18.15	8.01	5.55	5.08	19.06	17.34	17.03	--	hypothetical protein POPTR_0007s06150g [Populus trichocarpa]	-	-	-	-	-	-	-
G31432	9.74	7.46	8.25	9.8	13.29	11.07	18.73	23.83	22.3	AGD5	PREDICTED: probable ADP-ribosylation factor GTPase-activating protein AGD15 isoform X3 [Malus domestica]	Cellular Processes	Transport and catabolism	ko04144//Endocytosis	K12486	-	GO:0043169//cation binding	-
G31436	31.43	41.99	44.75	28.29	24.79	35.58	12.55	26.31	18.84	TPT	PREDICTED: triose phosphate/phosphate translocator, chloroplastic [Ipomoea nil]	-	-	-	-	-	-	-
G31447	3.88	3.5	2.45	3.63	4.41	2.8	12.86	12.47	12.05	At1g28590	PREDICTED: GDSL esterase/lipase At1g28590-like [Ipomoea nil]	Metabolism;Metabolism	Global and overview maps;Biosynthesis of other secondary metabolites	ko01110//Biosynthesis of secondary metabolites;ko00901//Indole alkaloid biosynthesis	K21026;K21026	-	-	-
G31451	7.18	10.42	11.13	8.02	7.94	9.69	17.64	24.31	21.9	At2g27360	PREDICTED: GDSL esterase/lipase At1g28590-like [Ipomoea nil]	Metabolism;Metabolism	Global and overview maps;Biosynthesis of other secondary metabolites	ko01110//Biosynthesis of secondary metabolites;ko00901//Indole alkaloid biosynthesis	K21026;K21026	-	-	-
G31474	0.46	0.36	1.23	0	0	0	0	0	0	--	PREDICTED: non-classical arabinogalactan protein 30-like isoform X2 [Ipomoea nil]	-	-	-	-	-	-	-
G31476	16.94	16.18	15.75	24.08	23.03	25.45	35.12	35.78	35.92	CHR28	PREDICTED: helicase-like transcription factor CHR28 [Ipomoea nil]	-	-	-	-	-	-	-
G31478	0	0	0.67	0	0.1	0	2.63	1.02	0.47	N	PREDICTED: toll/interleukin-1 receptor-like protein [Ipomoea nil]	-	-	-	-	-	-	-
G31494	4.09	3.19	4.01	4.09	3.98	4.92	1.17	1.91	2.14	XA21	PREDICTED: probable LRR receptor-like serine/threonine-protein kinase At3g47570 [Ipomoea nil]	Organismal Systems;Environmental Information Processing	Environmental adaptation;Signal transduction	ko04626//Plant-pathogen interaction;ko04016//MAPK signaling pathway - plant	K13420;K13420	-	-	-
G31506	2.4	2.29	2.92	1.55	1.51	2.54	0.54	0.69	0.34	WRKY44	PREDICTED: WRKY transcription factor 44-like [Ipomoea nil]	-	-	-	-	-	-	-
G31516	19.32	19.17	18.09	12.39	13.7	11.99	3.04	7.27	7.5	SBT5.6	PREDICTED: subtilisin-like protease SBT5.6 [Ipomoea nil]	-	-	-	-	-	GO:0003824//catalytic activity	GO:0019538//protein metabolic process
G31517	18.67	19.12	19.27	13.76	13.67	15.96	5.61	6.73	6.06	SBT5.6	PREDICTED: subtilisin-like protease SBT5.6 [Ipomoea nil]	-	-	-	-	-	-	-
G31520	11.18	11.15	11.35	7.86	9.68	7.03	2.63	3.46	4.22	SBT5.6	PREDICTED: subtilisin-like protease SBT5.6 [Ipomoea nil]	-	-	-	-	-	-	-
G31523	6.92	5.87	6.9	5.59	5.58	4.95	2.93	2.71	3.1	At4g18975	PREDICTED: pentatricopeptide repeat-containing protein At4g18975, chloroplastic isoform X1 [Ipomoea nil]	-	-	-	-	GO:0043231//intracellular membrane-bounded organelle	-	-
G31532	8.91	7.54	7.38	5.1	5.78	6.08	2.41	1.97	2.23	SBT5.6	PREDICTED: subtilisin-like protease SBT5.6 [Ipomoea nil]	-	-	-	-	-	-	-
G31600	17.28	15.74	15.95	7.37	5.32	6.88	8.47	12.14	10.58	--	PREDICTED: uncharacterized protein LOC109184064 [Ipomoea nil]	-	-	-	-	-	-	-
G31633	21.87	22.15	21.8	19.67	20.03	17.91	13.16	12.05	7.12	--	PREDICTED: kxDL motif-containing protein 1 [Ipomoea nil]	-	-	-	-	-	-	-
G31650	0.93	0.51	1.12	0.75	0.95	1.15	0	0.13	0	CAT1	PREDICTED: cationic amino acid transporter 1-like [Ipomoea nil]	-	-	-	-	-	-	-
G31660	9.44	6.87	8.13	13.07	9.34	11.15	18.26	17.17	20.48	UGT74E2	UDP-glycose: glycosyltransferase UGT74AB1 [Ipomoea batatas]	-	-	-	-	-	GO:0016757//transferase activity, transferring glycosyl groups	-
G31661	9.55	10.51	6.2	7.34	6.7	7.02	3.22	3.77	2.45	At4g20940	PREDICTED: probable LRR receptor-like serine/threonine-protein kinase At4g20940 [Ipomoea nil]	-	-	-	-	-	-	-
G31665	7.06	8.02	7.46	2.78	3.08	3.66	3.35	3.85	4.62	GA2OX1	PREDICTED: gibberellin 2-beta-dioxygenase-like [Ipomoea nil]	Metabolism;Metabolism	Global and overview maps;Metabolism of terpenoids and polyketides	ko01110//Biosynthesis of secondary metabolites;ko00904//Diterpenoid biosynthesis	K04125;K04125	-	GO:0016705//oxidoreductase activity, acting on paired donors, with incorporation or reduction of molecular oxygen;GO:0043169//cation binding	GO:0044710//single-organism metabolic process
G31679	9.53	10.17	9.73	9.74	7.87	7.8	2.99	3.93	4.28	--	PREDICTED: haloacid dehalogenase-like hydrolase domain-containing protein At3g48420 [Ipomoea nil]	-	-	-	-	-	-	-
G31684	0.2	0.26	0.4	0.51	0.54	0.51	1.33	0.81	1.07	--	PREDICTED: probable leucine-rich repeat receptor-like protein kinase At1g35710 isoform X1 [Ipomoea nil]	-	-	-	-	-	-	-
G31701	4.32	4.37	4.69	2.7	2.41	2.41	1.7	2.58	1.19	--	PREDICTED: probable NAD(P)H dehydrogenase subunit CRR3, chloroplastic [Ipomoea nil]	-	-	-	-	GO:0044425//membrane part	-	-
G31715	2.35	2.8	3.01	1.74	1.52	0.65	0.8	0.69	0.34	PCMP-H24	Multi antimicrobial extrusion protein [Corchorus olitorius]	-	-	-	-	-	-	-
G31717	18.11	12.69	9.74	7.68	7.72	8.03	5.11	9.44	4.24	ASI1	PREDICTED: protein ANTI-SILENCING 1-like isoform X1 [Ipomoea nil]	-	-	-	-	-	-	-
G3174	2.64	6.16	3.33	3.66	2.32	3.84	7.53	10.92	10.49	PLPZETA2	PREDICTED: phospholipase D zeta 1-like isoform X4 [Ipomoea nil]	Metabolism;Metabolism;Cellular Processes;Metabolism;Metabolism	Global and overview maps;Global and overview maps;Transport and catabolism;Lipid metabolism;Lipid metabolism	ko01100//Metabolic pathways;ko01110//Biosynthesis of secondary metabolites;ko04144//Endocytosis;ko00564//Glycerophospholipid metabolism;ko00565//Ether lipid metabolism	K01115;K01115;K01115;K01115;K01115	-	-	-
G31747	9.11	9.6	8.02	8.04	9.28	7.72	3.83	4.06	2.89	purH	PREDICTED: bifunctional purine biosynthesis protein PurH [Solanum tuberosum]	Metabolism;Metabolism;Metabolism;Metabolism	Global and overview maps;Global and overview maps;Nucleotide metabolism;Metabolism of cofactors and vitamins	ko01100//Metabolic pathways;ko01110//Biosynthesis of secondary metabolites;ko00230//Purine metabolism;ko00670//One carbon pool by folate	K00602;K00602;K00602;K00602	GO:0044435//plastid part	GO:0016740//transferase activity;GO:0016787//hydrolase activity	GO:0009165//nucleotide biosynthetic process;GO:1901566//organonitrogen compound biosynthetic process
G3175	1.22	2.11	3.83	2.82	1.1	1.79	6.18	3.68	5.34	PLDZETA1	PREDICTED: phospholipase D zeta 1-like isoform X4 [Ipomoea nil]	Metabolism;Metabolism;Cellular Processes;Metabolism;Metabolism	Global and overview maps;Global and overview maps;Transport and catabolism;Lipid metabolism;Lipid metabolism	ko01100//Metabolic pathways;ko01110//Biosynthesis of secondary metabolites;ko04144//Endocytosis;ko00564//Glycerophospholipid metabolism;ko00565//Ether lipid metabolism	K01115;K01115;K01115;K01115;K01115	-	-	-
G31788	10.75	11.57	8.36	10.95	8.32	11.49	4.66	3.75	3.02	OPT7	PREDICTED: oligopeptide transporter 7-like [Ipomoea nil]	-	-	-	-	GO:0031224//intrinsic component of membrane	GO:0015197//peptide transporter activity	GO:0008104//protein localization;GO:0015833//peptide transport
G318	1.48	0.82	0.85	0.27	0.23	0.53	0	0	0	--	PREDICTED: UPF0587 protein C1orf123 homolog [Ipomoea nil]	-	-	-	-	-	-	-
G31812	5.33	5.24	6.69	7.41	7.41	7.05	13.26	11.63	12.19	BAM1	PREDICTED: beta-amylase 1, chloroplastic-like isoform X2 [Ipomoea nil]	-	-	-	-	-	-	-
G31822	5.06	3.49	2.6	2.45	1.68	1.27	1.06	0.95	1.62	GCR2	PREDICTED: lanC-like protein GCR2 [Ipomoea nil]	-	-	-	-	-	-	-
G31826	3.7	2.91	3.09	1.91	1.65	2.32	1.21	0.45	0.74	GCR2	PREDICTED: lanC-like protein GCR2 [Ipomoea nil]	-	-	-	-	-	-	-
G31902	4.23	4.71	3.8	3.18	2.59	1.93	1.4	2.44	1.46	ILA	PREDICTED: eIF-2-alpha kinase activator GCN1 isoform X9 [Ipomoea nil]	-	-	-	-	-	-	-
G31908	31.5	27.06	33.25	24.45	23.66	23.34	12.14	16.23	14.34	RPL11	PREDICTED: 50S ribosomal protein L11, chloroplastic [Ipomoea nil]	Genetic Information Processing	Translation	ko03010//Ribosome	K02867	GO:0030529//intracellular ribonucleoprotein complex	-	GO:0010467//gene expression
G31934	1.94	1.87	1.94	2.68	2.59	2.29	5.06	5.93	4.51	WRKY27	PREDICTED: probable WRKY transcription factor 29 [Ipomoea nil]	Organismal Systems;Environmental Information Processing	Environmental adaptation;Signal transduction	ko04626//Plant-pathogen interaction;ko04016//MAPK signaling pathway - plant	K13425;K13425	-	-	-
G31935	1.05	1.21	1.73	0.29	0.76	0.29	0.15	0.12	0	--	-	-	-	-	-	-	-	-
G31950	8.73	9.91	9.87	7.34	6.48	5.02	3.02	3.47	2.46	At3g05170	PREDICTED: phosphoglycerate mutase-like protein AT74H [Ipomoea nil]	-	-	-	-	-	-	-
G31953	13.89	12.11	11.04	12.8	13.97	11.14	4.79	5.4	7.45	--	PREDICTED: uncharacterized protein LOC109165678 isoform X1 [Ipomoea nil]	-	-	-	-	-	-	-
G31986	5.82	4.59	4.38	4.96	4.97	3.09	1.33	1.62	2.07	FRS6	PREDICTED: protein FAR1-RELATED SEQUENCE 6-like [Ipomoea nil]	-	-	-	-	-	GO:0046872//metal ion binding	-
G31987	5.3	5.44	5.16	5.37	5.93	5.77	2.56	3	2.38	FRS8	PREDICTED: protein FAR1-RELATED SEQUENCE 8-like isoform X1 [Ipomoea nil]	-	-	-	-	-	-	-
G32054	7.23	7.36	7.88	10.59	10.07	12.2	26.19	24.9	27.73	AMT3-1	PREDICTED: ammonium transporter 2 [Ipomoea nil]	-	-	-	-	-	-	-
G3207	202.07	249.8	233.14	150.07	160.36	153.09	91.14	103.63	93.81	--	-	-	-	-	-	-	-	-
G32073	1.06	0.95	0.91	1.45	2.08	2.18	2.84	2.34	2.19	R1A	PREDICTED: disease resistance protein RPP13-like [Ipomoea nil]	-	-	-	-	-	-	-
G32085	16.81	17.33	18.38	10.54	9.08	10.68	6.87	9.71	6.6	At4g14100	PREDICTED: uncharacterized protein At4g14100-like [Ipomoea nil]	-	-	-	-	-	-	-
G32092	40.16	40.49	39.76	28.61	24.06	28.07	15.87	16.28	15.48	--	PREDICTED: uncharacterized protein LOC109152447 [Ipomoea nil]	-	-	-	-	-	-	-
G32095	7.91	4.97	6.55	5.75	4.82	5.4	2.54	2.38	3.06	--	PREDICTED: uncharacterized protein LOC109164604 [Ipomoea nil]	-	-	-	-	-	-	-
G32114	15.07	13.21	16.19	12.05	8.57	13.36	5.57	4.38	4.62	At5g59250	PREDICTED: D-xylose-proton symporter-like 3, chloroplastic isoform X1 [Ipomoea nil]	-	-	-	-	GO:0031224//intrinsic component of membrane;GO:0042170//plastid membrane	GO:0022857//transmembrane transporter activity	GO:0006091//generation of precursor metabolites and energy;GO:0044763//single-organism cellular process;GO:0044765//single-organism transport
G32130	279.05	275.25	268.81	238.61	224.27	222.49	128.66	115.4	116.02	MSR4	PREDICTED: peptide methionine sulfoxide reductase A1-like [Ipomoea nil]	-	-	-	-	-	GO:0016671//oxidoreductase activity, acting on a sulfur group of donors, disulfide as acceptor	GO:0044267//cellular protein metabolic process;GO:0044710//single-organism metabolic process
G32131	25.06	25.02	20.96	19.85	21.24	20.03	11.29	12.26	10.93	MSR4	PREDICTED: peptide methionine sulfoxide reductase A1-like [Ipomoea nil]	-	-	-	-	-	GO:0016671//oxidoreductase activity, acting on a sulfur group of donors, disulfide as acceptor	GO:0044267//cellular protein metabolic process;GO:0044710//single-organism metabolic process
G32135	43	43.45	53.39	39.21	35.93	33.95	18.81	16.63	12.23	--	PREDICTED: ACT domain-containing protein DS12, chloroplastic-like isoform X2 [Ipomoea nil]	-	-	-	-	-	-	-
G32138	0.98	0.64	1.1	0	0	0	0	0	0	--	-	-	-	-	-	-	-	-
G32169	4.05	3.68	5.49	4.78	5.11	5.17	2.11	1.9	1.97	RCS3	PREDICTED: cysteine synthase-like isoform X2 [Ipomoea nil]	Metabolism;Metabolism;Metabolism;Metabolism;Metabolism;Metabolism	Global and overview maps;Global and overview maps;Global and overview maps;Global and overview maps;Amino acid metabolism;Energy metabolism	ko01100//Metabolic pathways;ko01110//Biosynthesis of secondary metabolites;ko01200//Carbon metabolism;ko01230//Biosynthesis of amino acids;ko00270//Cysteine and methionine metabolism;ko00920//Sulfur metabolism	K01738;K01738;K01738;K01738;K01738;K01738	-	-	-
G32196	6.41	10.79	9.06	5.03	7.8	7.3	3.21	4.73	4.44	PDR3	PREDICTED: pleiotropic drug resistance protein 3-like isoform X1 [Ipomoea nil]	-	-	-	-	-	-	-
G3222	7.26	11.6	16.48	4.97	4.51	6.28	9.06	11.29	8.89	--	PREDICTED: serine/threonine-protein kinase prpf4B-like isoform X2 [Ipomoea nil]	-	-	-	-	-	-	-
G32272	3.27	2.43	2.51	2.21	2.11	2.51	0	0.82	1.25	--	PREDICTED: uncharacterized protein LOC109152620 isoform X2 [Ipomoea nil]	-	-	-	-	-	-	-
G32286	4.37	6.78	4.37	5.65	4.78	3.73	1.54	2.17	0.99	GALM	PREDICTED: aldose 1-epimerase-like [Ipomoea nil]	Metabolism;Metabolism;Metabolism;Metabolism	Global and overview maps;Global and overview maps;Carbohydrate metabolism;Carbohydrate metabolism	ko01100//Metabolic pathways;ko01110//Biosynthesis of secondary metabolites;ko00010//Glycolysis / Gluconeogenesis;ko00052//Galactose metabolism	K01785;K01785;K01785;K01785	GO:0005576//extracellular region;GO:0044444//cytoplasmic part	GO:0005488//binding;GO:0016857//racemase and epimerase activity, acting on carbohydrates and derivatives	GO:0019321//pentose metabolic process
G32294	7.78	12.12	13.12	6.02	6.44	7.8	3.49	3.92	4.73	ERD2A	PREDICTED: ER lumen protein-retaining receptor A-like [Ipomoea nil]	-	-	-	-	GO:0031090//organelle membrane;GO:0031224//intrinsic component of membrane;GO:0043231//intracellular membrane-bounded organelle	GO:0005048//signal sequence binding	GO:0006972//hyperosmotic response;GO:0035437//maintenance of protein localization in endoplasmic reticulum;GO:0044248//cellular catabolic process
G32352	12.91	14.19	13.68	11.61	10.62	9.28	7.98	5.36	6.45	SRG1	PREDICTED: codeine O-demethylase-like [Ipomoea nil]	-	-	-	-	-	-	-
G32363	1.21	1.09	1.45	1.06	1.39	1.14	0.25	0.09	0.27	--	PREDICTED: CLAVATA3/ESR (CLE)-related protein 25 [Prunus mume]	-	-	-	-	-	-	-
G32374	2.13	2	2.46	1.72	0.65	1.51	0.45	0.69	0.52	PID	PREDICTED: protein kinase PINOID-like [Ipomoea nil]	-	-	-	-	-	GO:0004674//protein serine/threonine kinase activity;GO:0032550//purine ribonucleoside binding	GO:0006464//cellular protein modification process;GO:0006796//phosphate-containing compound metabolic process
G32377	11.42	13.65	14.24	6.86	7.43	6.27	4.24	2.98	3.51	At1g28580	PREDICTED: GDSL esterase/lipase At1g28600-like [Ipomoea nil]	Metabolism;Metabolism	Global and overview maps;Biosynthesis of other secondary metabolites	ko01110//Biosynthesis of secondary metabolites;ko00901//Indole alkaloid biosynthesis	K21026;K21026	-	-	-
G32387	6.18	6.39	6.79	5.75	5.13	8.36	1.34	1.03	1.39	--	PREDICTED: uncharacterized protein LOC109173428 isoform X2 [Ipomoea nil]	-	-	-	-	-	-	-
G32393	8.56	7.49	10.64	7.35	7.22	9.23	4.01	3.2	3.95	--	Sterile alpha motif, type 2 [Corchorus olitorius]	-	-	-	-	-	-	-
G32397	4.88	5.07	5.16	0.63	1.89	0.73	1.97	1	3.55	At5g45780	PREDICTED: probable LRR receptor-like serine/threonine-protein kinase At5g45780 isoform X2 [Ipomoea nil]	-	-	-	-	GO:0031224//intrinsic component of membrane	GO:0004672//protein kinase activity;GO:0016628//oxidoreductase activity, acting on the CH-CH group of donors, NAD or NADP as acceptor;GO:0032550//purine ribonucleoside binding	GO:0006464//cellular protein modification process;GO:0006796//phosphate-containing compound metabolic process;GO:0044710//single-organism metabolic process
G32401	2.47	2.26	4.04	2.44	1.81	1.68	0.53	0.61	0.78	--	PREDICTED: probable LRR receptor-like serine/threonine-protein kinase At1g53430 [Ipomoea nil]	-	-	-	-	-	-	-
G32429	2.35	3.21	1.69	1.96	2.73	2.31	0.23	0.71	0.54	--	PREDICTED: disease resistance protein RGA2-like [Ipomoea nil]	-	-	-	-	-	-	-
G32468	3.3	4.94	3.65	3.68	3.1	3.23	0.72	0.13	0.94	RGA2	PREDICTED: disease resistance protein RGA2-like [Ipomoea nil]	-	-	-	-	-	-	-
G32482	4.56	3.06	4.09	3.37	1.53	0.84	0	0.4	0.76	INT2	PREDICTED: probable inositol transporter 2 [Ipomoea nil]	-	-	-	-	GO:0031224//intrinsic component of membrane;GO:0042995//cell projection	GO:0005365//myo-inositol transmembrane transporter activity;GO:0015291//secondary active transmembrane transporter activity	GO:0006818//hydrogen transport;GO:0015791//polyol transport;GO:0015851//nucleobase transport;GO:0044707//single-multicellular organism process;GO:0044763//single-organism cellular process
G32505	22.72	19.51	21.05	32.33	27.4	32.35	64.61	63.51	63.72	CRK25	PREDICTED: cysteine-rich receptor-like protein kinase 10 [Ipomoea nil]	-	-	-	-	-	-	-
G32516	6.88	6.41	5.97	2.93	3.45	1.74	1.27	1.39	1.6	At5g53940	PREDICTED: protein yippee-like At5g53940 isoform X1 [Ipomoea nil]	-	-	-	-	-	-	-
G32528	23.94	25.72	26.62	20.68	20.08	17.76	13.09	10.74	12.72	TIC62	PREDICTED: uncharacterized protein At2g34460, chloroplastic [Ipomoea nil]	-	-	-	-	-	-	-
G3253	10.36	11.05	10.3	10.07	7.79	8.79	3.49	4.63	3.84	DLD	PREDICTED: D-lactate dehydrogenase [cytochrome], mitochondrial [Ipomoea nil]	Metabolism	Carbohydrate metabolism	ko00620//Pyruvate metabolism	K00102	GO:0043231//intracellular membrane-bounded organelle	GO:0000166//nucleotide binding;GO:0003973//(S)-2-hydroxy-acid oxidase activity;GO:0004457//lactate dehydrogenase activity;GO:0005515//protein binding;GO:0016616//oxidoreductase activity, acting on the CH-OH group of donors, NAD or NADP as acceptor;GO:0032550//purine ribonucleoside binding	GO:0009438//methylglyoxal metabolic process
G32534	0.64	1.15	1.11	1.61	1.22	1.13	2.66	4.69	4.52	CYP750A1	PREDICTED: cytochrome P450 CYP736A12-like [Ipomoea nil]	-	-	-	-	-	-	-
G32541	4.18	5.87	4.71	1.81	5.45	3.18	1.4	2.27	0.74	CRK8	PREDICTED: cysteine-rich repeat secretory protein 38 [Solanum pennellii]	-	-	-	-	-	-	-
G32543	9.41	7.44	5.87	5.71	5.53	7.7	3.43	3.94	3.81	At5g63440	PREDICTED: UPF0235 protein At5g63440 isoform X2 [Ipomoea nil]	-	-	-	-	-	-	-
G32552	0.18	0.27	0.36	0.12	0.06	0.05	0.88	0.59	0.53	PXC3	PREDICTED: leucine-rich repeat receptor-like tyrosine-protein kinase PXC3 [Ipomoea nil]	-	-	-	-	-	-	-
G32553	9.2	7.1	8.19	6.59	5.34	5.12	3.62	4.25	3.65	AAE14	PREDICTED: 2-succinylbenzoate--CoA ligase, chloroplastic/peroxisomal isoform X4 [Ipomoea nil]	Metabolism;Metabolism;Metabolism	Global and overview maps;Global and overview maps;Metabolism of cofactors and vitamins	ko01100//Metabolic pathways;ko01110//Biosynthesis of secondary metabolites;ko00130//Ubiquinone and other terpenoid-quinone biosynthesis	K14760;K14760;K14760	-	-	-
G32586	9.37	8.93	12.57	11.99	11.68	8.82	4.53	4.02	5.03	NFYA7	PREDICTED: nuclear transcription factor Y subunit A-7-like isoform X1 [Ipomoea nil]	-	-	-	-	-	-	-
G32613	26.79	29.39	28.75	26.13	26.47	24.38	13.69	14.43	12.87	N	PREDICTED: TMV resistance protein N-like isoform X2 [Ipomoea nil]	-	-	-	-	-	-	-
G32619	0	0	0	0	0	0.86	3.69	0.66	1.1	LSD1	PREDICTED: protein LSD1 [Ipomoea nil]	-	-	-	-	-	GO:0001071//nucleic acid binding transcription factor activity	GO:0001101//response to acid chemical;GO:0002239//response to oomycetes;GO:0006521//regulation of cellular amino acid metabolic process;GO:0006970//response to osmotic stress;GO:0009725//response to hormone;GO:0010468//regulation of gene expression;GO:0012501//programmed cell death;GO:0033554//cellular response to stress;GO:0042743//hydrogen peroxide metabolic process;GO:0044248//cellular catabol…
G32622	5.54	8.12	5.87	4.73	4.83	5.26	2.8	1.79	1.74	--	PREDICTED: N-acetyl-D-glucosamine kinase-like [Ipomoea nil]	-	-	-	-	-	-	-
G32630	8.66	10.95	9.24	5.96	8.31	6.11	3.61	3.11	5.14	NIFU3	PREDICTED: nifU-like protein 3, chloroplastic [Ipomoea nil]	-	-	-	-	-	GO:0051540//metal cluster binding	GO:0009058//biosynthetic process
G3269	2.38	4.04	4.68	0.46	1.39	0.92	0.48	0.92	1.42	--	PREDICTED: DTW domain-containing protein 2 [Ipomoea nil]	-	-	-	-	-	-	-
G3270	0.25	0.11	0	0.21	0.72	1.58	0.94	0.61	0.54	--	PREDICTED: uncharacterized protein LOC109182259 isoform X1 [Ipomoea nil]	-	-	-	-	-	-	-
G32726	52.29	50.55	50.94	43.95	44.83	43.59	27.92	22.82	23.81	RPL4	PREDICTED: 50S ribosomal protein L4, chloroplastic isoform X2 [Ipomoea nil]	Genetic Information Processing	Translation	ko03010//Ribosome	K02926	-	-	-
G3274	7.08	7.88	6.81	14.08	15.6	14	13.02	13.89	12.69	--	PREDICTED: EGF domain-specific O-linked N-acetylglucosamine transferase [Solanum lycopersicum]	Metabolism	Glycan biosynthesis and metabolism	ko00514//Other types of O-glycan biosynthesis	K18134	-	-	-
G32745	13.65	13.72	12.57	10.2	11.51	9.87	6.18	5.57	7.79	TPRP-F1	PREDICTED: 36.4 kDa proline-rich protein-like [Lupinus angustifolius]	-	-	-	-	-	-	-
G32781	4.47	4.65	4.81	2	1.08	1.04	1.45	1.3	2.51	--	-	-	-	-	-	-	-	-
G32787	3.69	4.96	3.01	5.21	2.28	4.01	6.96	8.38	8.21	--	-	-	-	-	-	-	-	-
G3279	4.12	4.04	3.54	3.46	4.41	3.82	2.19	2.01	1.64	Os12g0560500	PREDICTED: RNA pseudouridine synthase 1 [Ipomoea nil]	-	-	-	-	-	-	-
G32794	5.28	2.42	28.69	0	0	0	0	0	0	--	PREDICTED: nodulin-26-like isoform X1 [Solanum lycopersicum]	-	-	-	-	-	-	-
G32802	8.75	10.3	7.26	8.07	9.52	5.53	3.35	3.4	4.27	--	PREDICTED: protein HESO1-like [Ipomoea nil]	-	-	-	-	-	-	-
G32807	5.61	5.86	5.77	4.5	5.38	3.82	2.97	1.99	2.17	--	PREDICTED: protein HESO1-like [Ipomoea nil]	-	-	-	-	-	-	-
G32895	16.45	16.83	15.6	18.87	13.17	11.84	36.8	33.61	34.51	At3g05640	PREDICTED: probable protein phosphatase 2C 34 [Ipomoea nil]	-	-	-	-	-	-	-
G32898	6.96	6.6	5.9	4.9	8.03	5.8	4.12	2.66	2.08	PEX22	PREDICTED: peroxisome biogenesis protein 22-like [Ipomoea nil]	-	-	-	-	-	-	-
G32907	8.38	9.54	7.64	5.01	4.2	3.03	6.02	4.9	5	SOT5	PREDICTED: cytosolic sulfotransferase 15-like [Ipomoea nil]	-	-	-	-	-	-	-
G32912	1.62	2.38	3	1.21	1.07	0.97	0.42	0.41	1.04	SOT17	PREDICTED: cytosolic sulfotransferase 15-like [Ipomoea nil]	-	-	-	-	-	-	-
G3294	2.29	1.6	2.24	1.31	0.85	1.08	0	0	0.21	--	PREDICTED: acyl-CoA-binding domain-containing protein 5-like [Ipomoea nil]	-	-	-	-	-	-	-
G32952	5.24	5.4	4.9	10.52	10.82	9.98	14.22	16.73	17.71	SD18	PREDICTED: receptor-like serine/threonine-protein kinase SD1-8 [Ipomoea nil]	-	-	-	-	-	-	-
G32953	1.21	1.69	0.82	2.84	1.69	1.64	4.92	4.36	6.11	CRK10	PREDICTED: receptor-like serine/threonine-protein kinase SD1-8 [Ipomoea nil]	-	-	-	-	-	-	-
G32957	0	0	0	0	0.39	0	1.09	3.5	1.23	CES101	PREDICTED: receptor-like serine/threonine-protein kinase SD1-8 [Ipomoea nil]	-	-	-	-	-	-	-
G33019	1.06	1.58	2.18	3.06	4	6.54	1.34	4.47	3.5	--	PREDICTED: uncharacterized protein LOC109158152 isoform X3 [Ipomoea nil]	-	-	-	-	-	-	-
G3302	4.49	3.93	3.02	2.61	2.53	2.61	1.83	0.87	1.01	--	PREDICTED: uncharacterized protein LOC109182390 isoform X3 [Ipomoea nil]	-	-	-	-	-	-	-
G33039	4.84	4.82	5.35	2.22	3.35	1.69	0.39	0.59	0.43	PP2C27	PREDICTED: probable protein phosphatase 2C 27 isoform X3 [Ipomoea nil]	-	-	-	-	-	-	-
G33042	15.82	16.47	15.7	12.53	12.24	13.39	6.39	7.16	5.93	GATA	PREDICTED: glutamyl-tRNA(Gln) amidotransferase subunit A, chloroplastic/mitochondrial [Ipomoea nil]	Metabolism;Genetic Information Processing	Global and overview maps;Translation	ko01100//Metabolic pathways;ko00970//Aminoacyl-tRNA biosynthesis	K02433;K02433	GO:0009532//plastid stroma;GO:0043234//protein complex	GO:0016884//carbon-nitrogen ligase activity, with glutamine as amido-N-donor;GO:0032550//purine ribonucleoside binding	GO:0006412//translation;GO:0043039//tRNA aminoacylation;GO:0046471//phosphatidylglycerol metabolic process
G33044	41.28	32.54	31.85	31.66	31.04	29.28	16.75	17.43	17.63	--	PREDICTED: NKAP family protein [Ipomoea nil]	-	-	-	-	-	-	-
G33053	0.12	0.16	0.5	0.47	0	0	2.13	2.24	0.88	surE	PREDICTED: 5'-nucleotidase SurE-like isoform X2 [Ziziphus jujuba]	Metabolism;Metabolism;Metabolism;Metabolism;Metabolism	Global and overview maps;Global and overview maps;Nucleotide metabolism;Nucleotide metabolism;Metabolism of cofactors and vitamins	ko01100//Metabolic pathways;ko01110//Biosynthesis of secondary metabolites;ko00230//Purine metabolism;ko00240//Pyrimidine metabolism;ko00760//Nicotinate and nicotinamide metabolism	K03787;K03787;K03787;K03787;K03787	-	-	-
G33079	13.01	13.19	13.47	10.89	10.5	9.6	5.44	7.11	5.21	--	-	-	-	-	-	-	-	-
G3309	7.82	9.33	10.74	6.87	6.87	6.38	4.04	3.76	3.51	DLD	PREDICTED: D-lactate dehydrogenase [cytochrome], mitochondrial [Ipomoea nil]	Metabolism	Carbohydrate metabolism	ko00620//Pyruvate metabolism	K00102	-	-	-
G331	11.39	6.91	7.47	8.03	6.14	5.51	3.47	4.07	2.69	rplR	PREDICTED: 50S ribosomal protein L18-like [Capsicum annuum]	-	-	-	-	-	-	-
G33110	5.28	5.27	4.7	2.54	4.66	4.08	1.74	2.84	3	Os08g0174900	PREDICTED: CRS2-associated factor 1, mitochondrial-like [Ipomoea nil]	-	-	-	-	-	-	-
G33124	0.43	0.38	0.3	0.93	0.85	1.51	1.1	1.78	1.24	At1g54570	PREDICTED: acyltransferase-like protein At1g54570, chloroplastic [Ipomoea nil]	-	-	-	-	-	-	-
G33137	24.18	21.15	21.68	16.57	15.77	14.2	8.95	12.81	10.76	FKBP13	PREDICTED: peptidyl-prolyl cis-trans isomerase FKBP13, chloroplastic-like [Ipomoea nil]	-	-	-	-	-	-	-
G33139	2.48	1.64	2.03	1.95	1.5	1.81	0.64	0.55	0.72	agtA	PREDICTED: uncharacterized protein At4g15970-like [Ipomoea nil]	-	-	-	-	-	-	-
G33142	12.57	11.96	11.07	10.85	10.69	10.12	5.83	6.16	5.3	CFM3A	PREDICTED: CRM-domain containing factor CFM3A, chloroplastic/mitochondrial isoform X2 [Ipomoea nil]	-	-	-	-	-	-	-
G33144	3.72	3.19	3.9	2.74	2.28	2.9	1.36	2.05	1.25	At4g31010	PREDICTED: CRS2-associated factor 1, mitochondrial-like [Ipomoea nil]	-	-	-	-	-	-	-
G33180	14.65	14.7	13.31	10.46	7.86	10.92	5.84	6.41	6.36	CPFTSY	PREDICTED: cell division protein FtsY homolog, chloroplastic isoform X2 [Ipomoea nil]	Genetic Information Processing	Folding, sorting and degradation	ko03060//Protein export	K03110	-	-	GO:0044763//single-organism cellular process
G33189	7.36	7.42	10.51	9.2	5.46	6.48	4.26	3.53	3.44	CPFTSY	PREDICTED: cell division protein FtsY homolog, chloroplastic isoform X1 [Ipomoea nil]	Genetic Information Processing	Folding, sorting and degradation	ko03060//Protein export	K03110	-	-	GO:0006613//cotranslational protein targeting to membrane
G33192	3.85	3.05	3.61	3.03	3.03	2.79	1.33	1.35	1.14	agtA	calcium-dependent protein kinase [Populus trichocarpa]	-	-	-	-	-	-	-
G33204	17.33	15.32	15.48	16.51	14.79	10.89	8.61	7.12	6.71	SODCC.2	PREDICTED: superoxide dismutase [Cu-Zn] 2 [Ipomoea nil]	Cellular Processes	Transport and catabolism	ko04146//Peroxisome	K04565	-	GO:0003824//catalytic activity;GO:0043169//cation binding	GO:0006801//superoxide metabolic process;GO:0044710//single-organism metabolic process
G33218	10.88	9.7	10.71	11.04	9.79	9.4	22.53	22.18	19.88	PAP8	PREDICTED: probable plastid-lipid-associated protein 8, chloroplastic [Ipomoea nil]	-	-	-	-	GO:0044435//plastid part	-	GO:0043436//oxoacid metabolic process;GO:0044238//primary metabolic process;GO:0044272//sulfur compound biosynthetic process;GO:0044711//single-organism biosynthetic process;GO:0065007//biological regulation;GO:1901576//organic substance biosynthetic process
G33227	121.54	136.55	122.63	108.2	116.17	115.78	58.9	64.83	63.81	At3g05165	PREDICTED: sugar transporter ERD6-like 5 isoform X2 [Ipomoea nil]	-	-	-	-	-	-	-
G33237	3.95	4.92	4.89	4.3	3.07	3.9	2.08	2.26	2.07	--	PREDICTED: L10-interacting MYB domain-containing protein [Ipomoea nil]	-	-	-	-	-	-	-
G3325	118.31	120.86	114.74	116.88	105.97	108.13	41.78	49.68	50.81	Os05g0567100	PREDICTED: cyprosin-like [Ipomoea nil]	-	-	-	-	-	GO:0016787//hydrolase activity	GO:0019538//protein metabolic process
G33260	1.29	1.37	2.73	1.32	0.91	1.17	0.39	0.19	0.93	COL13	PREDICTED: zinc finger protein CONSTANS-LIKE 13 [Ipomoea nil]	-	-	-	-	-	-	-
G33270	1.55	1.32	1.58	0.69	0.42	1.86	3.58	3.68	2.95	--	peroxidase-like protein, partial [Picea sitchensis]	Metabolism;Metabolism;Metabolism	Global and overview maps;Global and overview maps;Biosynthesis of other secondary metabolites	ko01100//Metabolic pathways;ko01110//Biosynthesis of secondary metabolites;ko00940//Phenylpropanoid biosynthesis	K00430;K00430;K00430	-	-	-
G33277	1.82	1.2	2.14	0.91	2.31	0.85	0.65	0	0	T85	PREDICTED: auxin-binding protein T85 [Ipomoea nil]	-	-	-	-	-	-	-
G3328	36.44	31.02	33.24	35.33	33.77	31.64	19.44	14.2	12.67	RAP	PREDICTED: cyprosin-like [Ipomoea nil]	-	-	-	-	-	GO:0016787//hydrolase activity	GO:0019538//protein metabolic process
G33320	1.96	2.55	4.1	1.65	2.68	2.02	0.58	0.51	1.41	XLT2	PREDICTED: xyloglucan galactosyltransferase XLT2-like [Ipomoea nil]	-	-	-	-	-	-	-
G33323	5.88	4.8	4.43	5.12	4.48	4.88	2.81	2.83	1.78	tag	PREDICTED: probable GMP synthase [glutamine-hydrolyzing] [Capsicum annuum]	Genetic Information Processing	Replication and repair	ko03410//Base excision repair	K01246	-	-	-
G33330	80.1	79.54	78.16	71.42	73.22	72.34	36.53	35.93	40.49	SNE	PREDICTED: F-box protein At2g27310-like [Ipomoea nil]	-	-	-	-	-	-	-
G33340	5.51	8.26	7.23	4.9	5.59	5.9	3.42	2.05	2.64	--	uncharacterized LOC107863921 [Capsicum annuum]	-	-	-	-	-	-	-
G33348	3.58	2.82	3.49	2.23	2.26	2.44	0.99	1.39	1.32	VAB	PREDICTED: VAN3-binding protein-like [Ipomoea nil]	-	-	-	-	-	-	-
G33360	3.83	3.23	4.11	2.28	2.76	2.74	1.57	1.33	0.86	VAB	PREDICTED: VAN3-binding protein-like [Ipomoea nil]	-	-	-	-	-	-	-
G33371	22.6	20.08	21.22	13.55	14.77	16.25	10.97	10.65	8.62	VAB	PREDICTED: VAN3-binding protein-like [Ipomoea nil]	-	-	-	-	-	-	-
G33391	12.76	13.32	13.84	10.57	8.17	8.86	5.15	6.93	6.54	VTE3	PREDICTED: 2-methyl-6-phytyl-1,4-hydroquinone methyltransferase, chloroplastic-like [Ipomoea nil]	Metabolism;Metabolism;Metabolism	Global and overview maps;Global and overview maps;Metabolism of cofactors and vitamins	ko01100//Metabolic pathways;ko01110//Biosynthesis of secondary metabolites;ko00130//Ubiquinone and other terpenoid-quinone biosynthesis	K12502;K12502;K12502	GO:0036338//viral membrane	GO:0016741//transferase activity, transferring one-carbon groups	GO:0008152//metabolic process
G33393	6.14	6.08	7.19	4.21	3.19	5.39	1.41	1.88	3.38	--	PREDICTED: methyltransferase-like protein 16 [Ipomoea nil]	-	-	-	-	-	-	-
G33408	6.26	7.5	7.11	5.88	5.87	3.97	1.84	2.1	1.79	PARP1	PREDICTED: poly [ADP-ribose] polymerase 1 isoform X3 [Ipomoea nil]	Genetic Information Processing	Replication and repair	ko03410//Base excision repair	K10798	-	-	-
G33428	8.1	9.63	7.78	5.75	7.51	8.88	3.49	2.97	2.87	MORF2	PREDICTED: multiple organellar RNA editing factor 2, chloroplastic-like [Ipomoea nil]	-	-	-	-	-	-	-
G33434	3.88	5.47	5.93	1.99	3.28	3.82	1.74	1.26	1.66	--	PREDICTED: uncharacterized protein LOC109173457 [Ipomoea nil]	-	-	-	-	-	-	-
G33444	7.86	6.4	6.87	7.97	7.81	8.16	19.88	19.52	22.75	IAA13	PREDICTED: auxin-responsive protein IAA13-like [Ipomoea nil]	Environmental Information Processing	Signal transduction	ko04075//Plant hormone signal transduction	K14484	-	-	-
G3350	7.16	10.61	6.77	16.98	19.66	21.36	17.29	17.44	16.4	--	PREDICTED: EGF domain-specific O-linked N-acetylglucosamine transferase-like [Solanum pennellii]	Metabolism	Glycan biosynthesis and metabolism	ko00514//Other types of O-glycan biosynthesis	K18134	-	-	-
G33511	4.47	4.74	6.9	4.78	3.32	4.21	1.48	1.89	1.5	--	PREDICTED: 28S ribosomal protein S29, mitochondrial [Ipomoea nil]	-	-	-	-	GO:0030529//intracellular ribonucleoprotein complex	-	GO:0006163//purine nucleotide metabolic process;GO:0006221//pyrimidine nucleotide biosynthetic process
G33514	17.85	14.2	15.6	14.78	13.74	13.68	7.14	7.84	7.67	--	PREDICTED: 28S ribosomal protein S29, mitochondrial [Ipomoea nil]	-	-	-	-	-	-	-
G33523	2.52	2.5	3.64	1.68	1.01	1.28	0.89	0.17	0.49	At1g78690	PREDICTED: N-acylphosphatidylethanolamine synthase [Ipomoea nil]	Metabolism	Lipid metabolism	ko00564//Glycerophospholipid metabolism	K13511	-	-	-
G33540	7.17	6.28	5.8	4.33	6.22	6.07	2.78	3.7	2.64	TIM22-1	PREDICTED: mitochondrial import inner membrane translocase subunit TIM22-4-like [Ipomoea nil]	-	-	-	-	-	-	-
G33550	10.66	9.15	8.14	6.68	7.19	6.22	3.76	4.74	3.94	PLC4	PREDICTED: phosphoinositide phospholipase C 4-like [Ipomoea nil]	Metabolism;Environmental Information Processing;Metabolism	Global and overview maps;Signal transduction;Carbohydrate metabolism	ko01100//Metabolic pathways;ko04070//Phosphatidylinositol signaling system;ko00562//Inositol phosphate metabolism	K05857;K05857;K05857	-	GO:0042578//phosphoric ester hydrolase activity;GO:0060089//molecular transducer activity	GO:0006629//lipid metabolic process;GO:0007165//signal transduction
G33552	35.47	35.07	35.58	18.23	18.3	17.06	14.3	13.69	14.53	--	Tetratricopeptide repeat-like superfamily protein [Theobroma cacao]	-	-	-	-	-	-	-
G33566	10.85	11.85	13.04	11.01	10.87	12.93	2.59	2.61	5.8	PHS2	PREDICTED: alpha-glucan phosphorylase, H isozyme [Ipomoea nil]	Metabolism;Metabolism;Metabolism	Global and overview maps;Global and overview maps;Carbohydrate metabolism	ko01100//Metabolic pathways;ko01110//Biosynthesis of secondary metabolites;ko00500//Starch and sucrose metabolism	K00688;K00688;K00688	-	GO:0004645//phosphorylase activity;GO:0043168//anion binding	GO:0044238//primary metabolic process
G33575	7.99	10.13	8.71	12.31	12.72	12.16	33.47	33.28	33.13	SCL14	PREDICTED: scarecrow-like protein 11 [Ipomoea nil]	-	-	-	-	-	-	-
G33597	35.64	35.81	35.14	30.31	29.47	29.04	8.53	12.68	12.78	PHS2	PREDICTED: alpha-glucan phosphorylase, H isozyme [Ipomoea nil]	Metabolism;Metabolism;Metabolism	Global and overview maps;Global and overview maps;Carbohydrate metabolism	ko01100//Metabolic pathways;ko01110//Biosynthesis of secondary metabolites;ko00500//Starch and sucrose metabolism	K00688;K00688;K00688	-	GO:0004645//phosphorylase activity;GO:0043168//anion binding	GO:0044238//primary metabolic process
G336	38.84	37.75	37.98	39.03	42.17	40.64	16.97	18.86	18.55	SQD1	PREDICTED: UDP-sulfoquinovose synthase, chloroplastic [Ipomoea nil]	Metabolism;Metabolism	Carbohydrate metabolism;Lipid metabolism	ko00520//Amino sugar and nucleotide sugar metabolism;ko00561//Glycerolipid metabolism	K06118;K06118	GO:0009536//plastid	GO:0016782//transferase activity, transferring sulfur-containing groups;GO:0046508//hydrolase activity, acting on carbon-sulfur bonds;GO:0046914//transition metal ion binding;GO:0048037//cofactor binding	GO:0009247//glycolipid biosynthetic process
G33611	12.95	9.77	13.17	10.83	6.43	7.43	5	4.67	4.31	NEC3	PREDICTED: bifunctional monodehydroascorbate reductase and carbonic anhydrase nectarin-3-like [Ipomoea nil]	Metabolism	Energy metabolism	ko00910//Nitrogen metabolism	K01674	-	-	-
G33630	3.2	4.16	5.11	2.52	1.3	2.78	0.53	0.6	1.56	PSAT	PREDICTED: phospholipid--sterol O-acyltransferase isoform X2 [Ipomoea nil]	-	-	-	-	-	-	-
G33639	18.15	14.8	20.02	10.76	14.1	12.98	6.14	4.94	6.81	MORF5	PREDICTED: multiple organellar RNA editing factor 2, chloroplastic-like [Ipomoea nil]	-	-	-	-	-	-	-
G33650	17.18	15.81	18.63	16.92	15.26	16.14	10.27	7.82	5.31	At5g65000	PREDICTED: CMP-sialic acid transporter 5-like [Ipomoea nil]	-	-	-	-	GO:0031224//intrinsic component of membrane;GO:0043231//intracellular membrane-bounded organelle	GO:0005402//cation:sugar symporter activity;GO:0015215//nucleotide transmembrane transporter activity;GO:0046943//carboxylic acid transmembrane transporter activity	GO:0006818//hydrogen transport;GO:0006862//nucleotide transport;GO:0010208//pollen wall assembly;GO:0046942//carboxylic acid transport
G33670	1.36	1.34	1.47	0.65	0.46	0.84	0.14	0.33	0.21	--	PREDICTED: 50S ribosomal protein L18 [Citrus sinensis]	-	-	-	-	-	-	-
G33686	6.15	9.45	6.56	6.94	7.01	5.95	2.95	3.69	2.44	rbm48	PREDICTED: RNA-binding protein 48-like [Ipomoea nil]	-	-	-	-	-	GO:0097159//organic cyclic compound binding	-
G33741	8.89	8.8	10.69	7.01	5.93	6	5.08	4.53	4.4	CML3	PREDICTED: calmodulin-3-like [Ipomoea nil]	Organismal Systems;Environmental Information Processing;Environmental Information Processing	Environmental adaptation;Signal transduction;Signal transduction	ko04626//Plant-pathogen interaction;ko04016//MAPK signaling pathway - plant;ko04070//Phosphatidylinositol signaling system	K02183;K02183;K02183	-	-	-
G33747	1.91	1.44	1.43	4.87	3.86	4.81	3.94	5	5.36	--	PREDICTED: putative late blight resistance protein homolog R1A-3 isoform X2 [Ipomoea nil]	-	-	-	-	-	-	-
G33774	14.28	18.83	17.67	12.37	12.51	15.63	8.78	8.58	3.33	der	PREDICTED: GTPase Der [Cucumis melo]	-	-	-	-	-	-	-
G33775	16.69	18.08	15.33	15.32	15.17	16	5.41	6.01	6.6	der	PREDICTED: GTPase Der [Solanum tuberosum]	-	-	-	-	-	GO:0032550//purine ribonucleoside binding	-
G33786	3.2	5.54	4.59	2.96	2.78	4.84	1.41	1.29	0.42	--	PREDICTED: oligoribonuclease [Ipomoea nil]	-	-	-	-	-	-	-
G33795	8.95	6.15	7.71	2.6	4.07	3.48	4.74	3.22	4.58	CPLS1	PREDICTED: ATP-dependent Clp protease adapter protein CLPS1, chloroplastic-like [Ipomoea nil]	-	-	-	-	-	GO:0016787//hydrolase activity	GO:0009057//macromolecule catabolic process
G33807	39.2	40.99	46.14	44.03	33.32	35.07	13.54	12.26	18.4	der	PREDICTED: GTPase Der [Daucus carota subsp. sativus] [Daucus carota]	-	-	-	-	-	-	-
G33823	1.01	1.99	1.43	0.45	0.71	0.68	0.31	0.41	0.29	WNK4	PREDICTED: probable serine/threonine-protein kinase WNK4 [Ipomoea nil]	-	-	-	-	-	-	-
G33839	6.95	6.31	7.17	4.35	7.13	5.63	2.88	1.84	2.05	--	PREDICTED: embryonic stem cell-specific 5-hydroxymethylcytosine-binding protein-like isoform X1 [Nicotiana tabacum]	-	-	-	-	-	-	-
G33846	46.88	45.53	43.64	32.75	32.45	30.32	20.13	17.4	19.44	CCR1	PREDICTED: cinnamoyl-CoA reductase 1 [Ipomoea nil]	-	-	-	-	GO:0044444//cytoplasmic part	GO:0016616//oxidoreductase activity, acting on the CH-OH group of donors, NAD or NADP as acceptor;GO:0048037//cofactor binding	GO:0019758//glycosinolate biosynthetic process
G33847	10.15	8.52	8.77	6.43	5.39	5.93	3.43	3.29	4.01	--	PREDICTED: uncharacterized protein LOC109173747 [Ipomoea nil]	-	-	-	-	-	-	-
G33860	4.9	5.46	5.61	4.03	5.15	3.75	1.68	1.67	1.72	BHLH130	PREDICTED: transcription factor bHLH130-like [Ipomoea nil]	-	-	-	-	-	-	-
G33891	0.78	0.19	0.73	0.34	0.59	0.34	1.8	1.4	1.97	IDM1	PREDICTED: uncharacterized protein LOC109173642 isoform X1 [Ipomoea nil]	-	-	-	-	-	-	-
G33892	5.24	5.97	5.98	4.23	3.8	4.97	2.12	2.28	1.7	FRS5	PREDICTED: protein FAR1-RELATED SEQUENCE 7-like isoform X1 [Ipomoea nil]	-	-	-	-	-	-	-
G33901	7.17	10.33	7.94	2.26	1.67	3.56	1.02	3.88	2.5	--	-	-	-	-	-	-	-	-
G33906	3.21	1.24	2.12	1.23	1.22	1.04	0.79	0.69	0.44	UGT74E2	PREDICTED: UDP-glycosyltransferase 74F2-like [Ipomoea nil]	-	-	-	-	-	GO:0016757//transferase activity, transferring glycosyl groups	-
G33921	0.91	0.99	1.15	3.64	4.15	4.97	0.28	2.35	2.3	At2g29640	PREDICTED: josephin-like protein [Ipomoea nil]	-	-	-	-	-	GO:0008238//exopeptidase activity	GO:0019538//protein metabolic process
G33928	32.82	34.31	35.09	21.53	28.3	24.04	15.51	12.97	21.26	FTSH9	PREDICTED: ATP-dependent zinc metalloprotease FTSH 7, chloroplastic-like [Ipomoea nil]	-	-	-	-	-	-	-
G33939	13.19	11.65	13.54	12.4	11.81	13.15	4.75	6.29	5.37	TRP5	PREDICTED: telomere repeat-binding protein 5-like isoform X1 [Ipomoea nil]	-	-	-	-	-	-	-
G33941	122.2	101.36	105.43	65.1	44.3	41.3	71.52	67.69	67.54	--	PREDICTED: metallothionein-like protein type 2 [Ipomoea nil]	-	-	-	-	-	-	-
G33952	9.84	8.28	9.16	2.74	6.76	6.94	3.53	3.87	1.67	At4g34500	PREDICTED: probable receptor-like serine/threonine-protein kinase At4g34500 [Ipomoea nil]	-	-	-	-	-	-	-
G33969	12.77	13.35	12.46	10.47	9.79	12.72	6.25	5.39	6.01	ANT	PREDICTED: AP2-like ethylene-responsive transcription factor ANT isoform X2 [Ipomoea nil]	-	-	-	-	-	-	-
G33977	6.67	5.72	6.56	5.17	5.25	5.62	2.22	2.34	2.47	--	PREDICTED: uncharacterized protein LOC109172840 isoform X2 [Ipomoea nil]	Genetic Information Processing;Genetic Information Processing	Translation;Translation	ko03013//RNA transport;ko03008//Ribosome biogenesis in eukaryotes	K03539;K03539	-	-	-
G3398	3.97	7.28	4.23	5.44	3.79	5.43	2.29	2.39	1.15	SD31	PREDICTED: G-type lectin S-receptor-like serine/threonine-protein kinase SD3-1 [Ipomoea nil]	-	-	-	-	-	-	-
G33985	63.78	65.73	65.44	53.67	58.53	60.42	23.07	24.19	23.29	PHS2	PREDICTED: alpha-glucan phosphorylase, H isozyme [Ipomoea nil]	Metabolism;Metabolism;Metabolism	Global and overview maps;Global and overview maps;Carbohydrate metabolism	ko01100//Metabolic pathways;ko01110//Biosynthesis of secondary metabolites;ko00500//Starch and sucrose metabolism	K00688;K00688;K00688	GO:0009536//plastid	GO:0004645//phosphorylase activity;GO:0043168//anion binding	GO:0005982//starch metabolic process;GO:0006950//response to stress
G34021	21.87	22.33	23.14	16.06	14.44	16.95	7.8	11.23	12.27	DRB2	PREDICTED: double-stranded RNA-binding protein 2-like [Ipomoea nil]	-	-	-	-	GO:0044424//intracellular part	GO:0003723//RNA binding	GO:0002252//immune effector process;GO:0030422//production of siRNA involved in RNA interference
G34035	12.24	14.81	13.54	9.86	9.25	9.05	4.58	4.72	4.29	GATA11	PREDICTED: GATA transcription factor 11-like [Ipomoea nil]	-	-	-	-	-	-	-
G34037	25.67	24.82	25.87	18.34	18.35	18.49	11.01	8.09	8.91	GATA11	PREDICTED: GATA transcription factor 11-like [Ipomoea nil]	-	-	-	-	-	-	-
G34041	14.67	14.03	12.56	12.28	13.76	11.29	6.24	5.57	6.18	--	PREDICTED: uncharacterized protein LOC109173468 isoform X2 [Ipomoea nil]	-	-	-	-	-	-	-
G34046	10.19	11.2	11.6	9.53	5.35	10.2	4.19	3.19	3.94	APRL5	PREDICTED: 5'-adenylylsulfate reductase-like 5 isoform X2 [Ipomoea nil]	-	-	-	-	-	-	-
G34056	17.03	16.65	14.54	12.25	11.8	11.46	5.08	8.49	8.21	--	PREDICTED: U3 small nucleolar ribonucleoprotein protein MPP10-like isoform X2 [Ipomoea nil]	Genetic Information Processing	Translation	ko03008//Ribosome biogenesis in eukaryotes	K14559	-	-	-
G34092	16.47	19.61	17.36	8.58	8.09	9.6	3.75	3.61	4.19	--	PREDICTED: uncharacterized protein LOC109160061 [Ipomoea nil]	-	-	-	-	-	-	-
G34099	41.66	43.4	68.55	45.12	38.96	41.1	20.86	34.53	17.68	--	PREDICTED: uncharacterized protein LOC109160191 isoform X1 [Ipomoea nil]	-	-	-	-	-	-	-
G34130	2.11	2.04	3	1.18	1.65	1.77	0.35	0.83	0.46	RDM1	PREDICTED: protein RDM1 [Ipomoea nil]	-	-	-	-	-	-	GO:0051052//regulation of DNA metabolic process
G34142	0	0.41	0	0.3	0	0.05	2.76	1.66	0.1	F6'H2	oxidoreductase [Ipomoea batatas]	Metabolism;Metabolism	Global and overview maps;Biosynthesis of other secondary metabolites	ko01110//Biosynthesis of secondary metabolites;ko00940//Phenylpropanoid biosynthesis	K06892;K06892	-	-	-
G34145	8.01	10.17	10.28	9.07	9.06	8.37	4.01	5.5	4.17	--	PREDICTED: ycf20-like protein isoform X3 [Ipomoea nil]	-	-	-	-	-	-	-
G34163	8.72	9.89	6.88	8.33	6.5	11.64	3.96	2.89	3.4	APRL5	PREDICTED: 5'-adenylylsulfate reductase-like 5 isoform X2 [Ipomoea nil]	-	-	-	-	-	-	-
G34176	20.85	23.07	24.17	12.73	12.11	14.46	7.54	6.66	6.36	--	hypothetical protein MANES_03G087500 [Manihot esculenta]	-	-	-	-	-	-	-
G34190	32.28	32.07	31.23	21.11	23.81	25.47	9.41	8.71	10.06	KIN14B	PREDICTED: kinesin-like protein KIN-14T [Ipomoea nil]	-	-	-	-	-	-	-
G34195	14.74	17.99	19.71	5.28	10.61	11.01	3.58	4.89	2.74	KIN14B	PREDICTED: kinesin-like protein KIN-14T [Ipomoea nil]	-	-	-	-	-	-	-
G34202	0.13	0	0.07	1.4	0.95	1.27	3.38	3.68	4.71	F6'H2	oxidoreductase [Ipomoea batatas]	Metabolism;Metabolism	Global and overview maps;Biosynthesis of other secondary metabolites	ko01110//Biosynthesis of secondary metabolites;ko00940//Phenylpropanoid biosynthesis	K06892;K06892	-	-	-
G3423	4.16	4.84	3.98	3.73	2.14	2.76	1.59	1.99	1.49	DRG1	PREDICTED: developmentally-regulated G-protein 1 isoform X2 [Citrus sinensis]	-	-	-	-	-	GO:0003824//catalytic activity;GO:0032550//purine ribonucleoside binding	-
G34239	1	0.71	0.65	3.05	4.25	2.93	12.42	13.44	13.12	F6'H2	PREDICTED: feruloyl CoA ortho-hydroxylase 1-like [Ipomoea nil]	Metabolism;Metabolism	Global and overview maps;Biosynthesis of other secondary metabolites	ko01110//Biosynthesis of secondary metabolites;ko00940//Phenylpropanoid biosynthesis	K06892;K06892	-	-	-
G34243	5.84	7.79	8.53	7.96	4.65	4.97	2.35	2.18	2.42	--	PREDICTED: uncharacterized protein LOC109160066 isoform X1 [Ipomoea nil]	-	-	-	-	-	-	-
G34266	14.4	17.37	14.58	19.77	18.64	20.48	38.45	38.38	35.27	spast	PREDICTED: protein SAP1-like [Nicotiana tabacum]	-	-	-	-	-	GO:0003824//catalytic activity;GO:0032550//purine ribonucleoside binding	-
G34275	68.27	71.07	60.87	49.17	45.04	51.42	13.3	21.98	16.18	SCPL29	PREDICTED: serine carboxypeptidase II-2-like [Ipomoea nil]	-	-	-	-	-	-	-
G34286	2.34	1.22	3.47	2.37	2.8	2.07	0.31	0	0	--	Lysine ketoglutarate reductase trans-splicing related 1 [Zea mays]	-	-	-	-	-	-	-
G34289	1.43	2.33	0.81	0.32	1.33	0	0	0	0	--	PREDICTED: uncharacterized protein LOC109160340 [Ipomoea nil]	-	-	-	-	-	-	-
G34290	8.68	11.42	8.63	3.49	1.87	6.6	2.2	0.84	2.13	CXP;2-2	PREDICTED: serine carboxypeptidase II-2-like [Ipomoea nil]	-	-	-	-	-	-	-
G34334	5.44	3.72	6.15	1.78	3.3	4.73	1.33	1.21	2.02	CDC40	PREDICTED: pre-mRNA-processing factor 17-like [Ipomoea nil]	Genetic Information Processing	Transcription	ko03040//Spliceosome	K12816	-	-	-
G34344	4.96	4.4	4.36	6.76	7.15	5.9	10.12	10.08	10.49	--	PREDICTED: uncharacterized protein LOC109154502 [Ipomoea nil]	-	-	-	-	-	-	-
G34351	14.66	20.46	16.88	31.61	19.81	18.94	8.9	6.82	8.65	HAK23	PREDICTED: potassium transporter 23-like isoform X2 [Capsicum annuum]	-	-	-	-	GO:0009536//plastid;GO:0031224//intrinsic component of membrane	GO:0046873//metal ion transmembrane transporter activity	GO:0030001//metal ion transport;GO:0034220//ion transmembrane transport
G34357	9.72	5.72	8.66	6.61	7.07	7.34	3.02	3.46	3.11	RGTB1	PREDICTED: geranylgeranyl transferase type-2 subunit beta 1 [Ipomoea nil]	-	-	-	-	-	-	-
G34371	3.95	5.33	6.37	3.76	2.65	4.45	1.99	1.81	2.38	--	PREDICTED: uncharacterized protein LOC109165023 [Ipomoea nil]	-	-	-	-	-	-	-
G34374	144.64	126.98	126.41	84.37	74.41	69.18	54.53	58.46	56.38	PSAO	PREDICTED: photosystem I subunit O [Ipomoea nil]	Metabolism	Energy metabolism	ko00195//Photosynthesis	K14332	GO:0009521//photosystem;GO:0009536//plastid	-	GO:0000097//sulfur amino acid biosynthetic process;GO:0006873//cellular ion homeostasis;GO:0006996//organelle organization;GO:0009765//photosynthesis, light harvesting;GO:0016072//rRNA metabolic process;GO:0030001//metal ion transport;GO:0031399//regulation of protein modification process;GO:0043623//cellular protein complex assembly
G34389	2.43	2.45	1.46	4.8	5.1	3.32	5.18	5.28	3.7	--	PREDICTED: uncharacterized protein LOC109186452 [Ipomoea nil]	-	-	-	-	-	-	-
G34402	1.65	1.68	1.53	4.03	2.8	2.86	4.03	3.59	3.47	At5g22090	PREDICTED: protein FAF-like, chloroplastic [Ipomoea nil]	-	-	-	-	-	-	-
G34412	4.87	4.59	2.94	5.3	5.48	4.88	10.91	9.77	8.84	CRK19	Cysteine-rich RLK 29 [Theobroma cacao]	-	-	-	-	-	GO:0016301//kinase activity	-
G34436	5.04	7	7.7	7.26	8.23	8.63	3.34	1.86	2.3	--	PREDICTED: cyclin-D1-1-like [Ipomoea nil]	-	-	-	-	-	-	-
G34443	8.48	5.6	10.02	8.16	5.68	7.85	2.19	4.26	3.76	EMB1674	PREDICTED: protein EMBRYO DEFECTIVE 1674 isoform X1 [Ipomoea nil]	-	-	-	-	-	-	-
G34460	3.77	3.17	4.02	4.71	3.54	4.33	7.55	8.3	7.51	GSTU18	PREDICTED: glutathione S-transferase U17-like [Ipomoea nil]	Metabolism	Metabolism of other amino acids	ko00480//Glutathione metabolism	K00799	-	-	-
G34478	0.23	0.1	0	0.21	0.08	0.1	0.75	1.01	1.38	GSTU17	PREDICTED: glutathione S-transferase U17-like [Ipomoea nil]	Metabolism	Metabolism of other amino acids	ko00480//Glutathione metabolism	K00799	-	-	-
G34484	5.15	5.35	5.8	5.3	4.61	5.68	2.07	3.29	2.49	CTF7	PREDICTED: protein CHROMOSOME TRANSMISSION FIDELITY 7-like [Ipomoea nil]	-	-	-	-	-	-	-
G34485	9.46	9.44	10.19	8.34	10.04	6.8	4.26	4	4.66	WHY1	PREDICTED: single-stranded DNA-binding protein WHY1, chloroplastic-like isoform X2 [Ipomoea nil]	-	-	-	-	-	-	GO:0010468//regulation of gene expression
G34497	0.48	0.35	1.01	1.68	3.2	2.58	1.04	1.95	2.43	F6'H2	oxidoreductase [Ipomoea batatas]	Metabolism;Metabolism	Global and overview maps;Biosynthesis of other secondary metabolites	ko01110//Biosynthesis of secondary metabolites;ko00940//Phenylpropanoid biosynthesis	K06892;K06892	-	-	-
G34502	0.36	0.53	0.34	1.61	1.19	1.79	1.63	1.54	1.54	F6'H1	oxidoreductase [Ipomoea batatas]	Metabolism;Metabolism	Global and overview maps;Biosynthesis of other secondary metabolites	ko01110//Biosynthesis of secondary metabolites;ko00940//Phenylpropanoid biosynthesis	K06892;K06892	-	-	-
G34524	0.69	1.19	1.86	0.58	0.25	0.87	0	0	0	--	-	-	-	-	-	-	-	-
G34530	6.93	7.86	6.05	5.78	5.98	5.27	3.1	1.62	2.69	PAB2	PREDICTED: polyadenylate-binding protein 8-like [Ipomoea nil]	Genetic Information Processing;Genetic Information Processing;Genetic Information Processing	Translation;Translation;Folding, sorting and degradation	ko03013//RNA transport;ko03015//mRNA surveillance pathway;ko03018//RNA degradation	K13126;K13126;K13126	-	-	-
G34550	30.94	30.53	30.62	23.79	24.01	21.54	10.02	8.24	9.43	STP-1	PREDICTED: alpha-1,4 glucan phosphorylase L-2 isozyme, chloroplastic/amyloplastic-like [Ipomoea nil]	Metabolism;Metabolism;Metabolism	Global and overview maps;Global and overview maps;Carbohydrate metabolism	ko01100//Metabolic pathways;ko01110//Biosynthesis of secondary metabolites;ko00500//Starch and sucrose metabolism	K00688;K00688;K00688	GO:0009536//plastid	GO:0004645//phosphorylase activity;GO:0043168//anion binding	GO:0044238//primary metabolic process
G34553	1.27	1.65	1.14	1.33	1.38	3.74	5.6	5.54	3.29	VIII-1	PREDICTED: myosin-1-like [Ipomoea nil]	-	-	-	-	-	-	-
G34587	18.38	19.9	21.18	19.82	15.9	17.68	9.21	7.84	8.06	DTX32	PREDICTED: protein DETOXIFICATION 32 isoform X4 [Ipomoea nil]	-	-	-	-	-	-	-
G34596	1.36	2.55	2.64	2.28	1.15	2.29	0.8	0.3	0.15	--	PREDICTED: AMSH-like ubiquitin thioesterase 2 isoform X1 [Ipomoea nil]	Cellular Processes	Transport and catabolism	ko04144//Endocytosis	K11866	-	-	-
G34681	7.62	7.74	7.68	7.81	6.84	6.01	16.37	15.98	14.6	VIII-A	PREDICTED: myosin-1-like [Ipomoea nil]	-	-	-	-	-	-	-
G34690	3.09	3.29	3.89	2.67	2.24	3.12	1.71	1.61	1.41	--	PREDICTED: U4/U6 small nuclear ribonucleoprotein PRP4-like protein [Ipomoea nil]	Metabolism;Metabolism	Global and overview maps;Glycan biosynthesis and metabolism	ko01100//Metabolic pathways;ko00510//N-Glycan biosynthesis	K01001;K01001	-	-	-
G34735	28.37	51.83	61.46	44	44	75.75	16.87	17.66	19.33	--	-	-	-	-	-	-	-	-
G34744	4.79	4.23	6.17	4.1	5.38	4.07	2.22	2.3	2.57	--	PREDICTED: coilin-like isoform X1 [Ipomoea nil]	-	-	-	-	-	-	-
G34752	4.32	4.68	5.08	4.64	3.91	3.61	1.29	2.43	2.45	purB	PREDICTED: adenylosuccinate lyase-like [Arachis duranensis]	Metabolism;Metabolism;Metabolism;Metabolism	Global and overview maps;Global and overview maps;Nucleotide metabolism;Amino acid metabolism	ko01100//Metabolic pathways;ko01110//Biosynthesis of secondary metabolites;ko00230//Purine metabolism;ko00250//Alanine, aspartate and glutamate metabolism	K01756;K01756;K01756;K01756	-	-	-
G3476	3.1	3.95	3.14	5.34	3.68	3.56	9.25	7.69	7.49	ILL6	PREDICTED: IAA-amino acid hydrolase ILR1-like 6 [Ipomoea nil]	-	-	-	-	-	-	-
G34762	90.34	86.78	87.42	92.44	82.61	83.09	30.37	34.66	32.65	--	TPR_2 domain-containing protein [Cephalotus follicularis]	-	-	-	-	-	-	-
G34772	5.32	3.98	5.89	4.12	4.02	3.69	1.28	0.98	1.95	SHW1	PREDICTED: uncharacterized protein LOC109161175 [Ipomoea nil]	-	-	-	-	-	-	-
G34802	20.87	19.76	21.64	21.75	14.25	17.35	9.62	10.06	9.82	ATHB-23	PREDICTED: homeobox-leucine zipper protein ATHB-13-like [Ipomoea nil]	-	-	-	-	-	-	-
G34823	16.79	15.19	16.21	13.38	8.06	12.5	7.17	4.86	7.68	--	enzyme of the cupin superfamily [Zea mays]	-	-	-	-	-	-	-
G34829	1.38	1.2	1.47	1.38	2.06	1.26	0.38	0.23	0.22	--	-	-	-	-	-	-	-	-
G34841	1.89	2.42	3.29	3.01	2.91	2.81	5.69	4.77	5.53	--	-	-	-	-	-	-	-	-
G34854	6.62	9.31	8.88	5.58	5.9	7.54	4.11	3.63	2.93	SBH1	PREDICTED: sphinganine C4-monooxygenase 1-like [Ipomoea nil]	Metabolism;Metabolism	Global and overview maps;Lipid metabolism	ko01100//Metabolic pathways;ko00600//Sphingolipid metabolism	K04713;K04713	-	-	-
G34862	2.86	3.71	2.57	0.9	3.1	2.7	0	0.24	0.46	--	Transmembrane protein 194A [Anthurium amnicola]	-	-	-	-	-	-	-
G34908	6.07	5.63	6.39	6.21	5.81	4.59	2.19	2.43	3.34	OSB1	PREDICTED: protein OSB1, mitochondrial-like [Ipomoea nil]	Metabolism;Metabolism	Global and overview maps;Carbohydrate metabolism	ko01100//Metabolic pathways;ko00040//Pentose and glucuronate interconversions	K01051;K01051	-	-	-
G34937	24.96	20.06	23.71	14.23	16.24	12.33	6.43	9.03	8.25	RNR1	PREDICTED: ribonucleoside-diphosphate reductase large subunit-like isoform X2 [Ipomoea nil]	Metabolism;Metabolism;Metabolism;Metabolism	Global and overview maps;Nucleotide metabolism;Nucleotide metabolism;Metabolism of other amino acids	ko01100//Metabolic pathways;ko00230//Purine metabolism;ko00240//Pyrimidine metabolism;ko00480//Glutathione metabolism	K10807;K10807;K10807;K10807	-	-	-
G34940	29.75	25.53	24.31	20.9	21.31	14.14	10.13	12.91	9.13	WHY1	PREDICTED: single-stranded DNA-binding protein WHY1, chloroplastic-like isoform X2 [Ipomoea nil]	-	-	-	-	-	-	GO:0010468//regulation of gene expression
G34943	0.76	0.49	1.2	0.24	0.51	0.84	1.88	2.68	1.39	IQD31	PREDICTED: protein IQ-DOMAIN 31-like [Ipomoea nil]	-	-	-	-	-	-	-
G34976	5.32	8.88	5.32	2.65	4.43	7.46	1.81	2.74	1.54	STP-1	PREDICTED: alpha-1,4 glucan phosphorylase L-2 isozyme, chloroplastic/amyloplastic-like [Ipomoea nil]	Metabolism;Metabolism;Metabolism	Global and overview maps;Global and overview maps;Carbohydrate metabolism	ko01100//Metabolic pathways;ko01110//Biosynthesis of secondary metabolites;ko00500//Starch and sucrose metabolism	K00688;K00688;K00688	-	-	-
G34978	10.13	8.83	10.5	8.28	8	8.24	3.74	4.62	3.31	WTF1	PREDICTED: protein ROOT PRIMORDIUM DEFECTIVE 1 [Ipomoea nil]	-	-	-	-	-	-	-
G34988	34.38	34.43	38.5	27.41	27.29	30.39	10.17	10.59	10.15	STP-1	PREDICTED: alpha-1,4 glucan phosphorylase L-2 isozyme, chloroplastic/amyloplastic-like [Ipomoea nil]	Metabolism;Metabolism;Metabolism	Global and overview maps;Global and overview maps;Carbohydrate metabolism	ko01100//Metabolic pathways;ko01110//Biosynthesis of secondary metabolites;ko00500//Starch and sucrose metabolism	K00688;K00688;K00688	GO:0009536//plastid	GO:0004645//phosphorylase activity;GO:0043168//anion binding	GO:0044238//primary metabolic process
G34999	27.92	28.05	28.17	43.73	41	43.22	69.25	68.2	67.16	At3g02360	PREDICTED: 6-phosphogluconate dehydrogenase, decarboxylating 1 [Ipomoea nil]	Metabolism;Metabolism;Metabolism;Metabolism;Metabolism	Global and overview maps;Global and overview maps;Global and overview maps;Metabolism of other amino acids;Carbohydrate metabolism	ko01100//Metabolic pathways;ko01110//Biosynthesis of secondary metabolites;ko01200//Carbon metabolism;ko00480//Glutathione metabolism;ko00030//Pentose phosphate pathway	K00033;K00033;K00033;K00033;K00033	-	GO:0000166//nucleotide binding;GO:0016614//oxidoreductase activity, acting on CH-OH group of donors;GO:0048037//cofactor binding	GO:0006739//NADP metabolic process
G35013	50.07	46.66	45.14	42.01	35.02	29.4	24.15	17.53	22.11	--	PREDICTED: uncharacterized protein LOC109161059 [Ipomoea nil]	-	-	-	-	-	-	-
G35052	3.62	3.91	2.24	0.41	0.63	1.57	1.04	0.88	0.83	CYB561D	PREDICTED: probable transmembrane ascorbate ferrireductase 4 [Ipomoea nil]	-	-	-	-	-	-	-
G3507	22.09	20.14	113.17	16.22	19.55	18.33	12.41	13.18	12.28	--	PREDICTED: arginine/serine-rich coiled-coil protein 2-like isoform X1 [Ipomoea nil]	-	-	-	-	-	-	-
G35115	4.56	3.91	3.61	3.43	2.28	2.91	2	1.2	1.42	--	-	-	-	-	-	-	-	-
G35123	4.27	7.49	7.04	6.88	6.04	4.79	1.5	2.39	1.61	CLC-E	PREDICTED: chloride channel protein CLC-e [Ipomoea nil]	-	-	-	-	-	-	-
G35126	5.97	7.32	6	4.77	5.67	6.1	2.99	3.19	3.08	--	PREDICTED: U3 small nucleolar RNA-associated protein 14-like isoform X2 [Ipomoea nil]	-	-	-	-	-	-	-
G35132	48.64	46.8	49.87	31.46	35.05	35.53	19.61	18.98	20.39	ABCG7	PREDICTED: ABC transporter G family member 7 isoform X2 [Ipomoea nil]	-	-	-	-	-	-	-
G35157	34.49	39.99	53.46	26.34	34.44	30.21	16.49	15.6	22	--	-	-	-	-	-	-	-	-
G35177	8.08	8.23	8.68	6.4	3.89	5.91	2.22	3.82	3.95	--	-	-	-	-	-	-	-	-
G35207	3.5	3.23	4.19	1.64	3.37	4	1.81	1.56	1.09	CLC-E	PREDICTED: chloride channel protein CLC-e [Ipomoea nil]	-	-	-	-	-	-	-
G35241	4.54	4.1	6.62	6.36	5.48	5.89	3	1.4	1.06	ICS1	PREDICTED: isochorismate synthase, chloroplastic isoform X1 [Ipomoea nil]	Metabolism;Metabolism;Metabolism	Global and overview maps;Global and overview maps;Metabolism of cofactors and vitamins	ko01100//Metabolic pathways;ko01110//Biosynthesis of secondary metabolites;ko00130//Ubiquinone and other terpenoid-quinone biosynthesis	K02552;K02552;K02552	-	-	GO:0008152//metabolic process
G35261	2.28	2.79	1.82	5.13	5.69	6.59	6.12	7.7	5.76	RPP13	Disease resistance protein [Cynara cardunculus var. scolymus] [Cynara cardunculus]	-	-	-	-	-	-	-
G35263	3.45	3.7	3.15	5.32	6.69	5.89	8.7	7.77	7.18	R1A	Disease resistance protein [Cynara cardunculus var. scolymus] [Cynara cardunculus]	-	-	-	-	-	-	-
G35264	0.58	0.48	0.83	1.36	1.27	1.14	2.07	1.92	2.32	LRK10	PREDICTED: rust resistance kinase Lr10-like [Ipomoea nil]	-	-	-	-	-	-	-
G35301	3.29	2.57	2.03	0.86	1.36	0.94	0.44	0.56	0.1	At3g47200	PREDICTED: UPF0481 protein At3g47200-like [Nicotiana tabacum]	-	-	-	-	-	-	-
G35324	69.92	63.17	65.63	55.61	55.57	54.91	31.12	29.95	30.82	CAT1	PREDICTED: catalase isozyme 1 [Ipomoea nil]	Metabolism;Metabolism;Environmental Information Processing;Cellular Processes;Metabolism;Metabolism	Global and overview maps;Global and overview maps;Signal transduction;Transport and catabolism;Carbohydrate metabolism;Amino acid metabolism	ko01110//Biosynthesis of secondary metabolites;ko01200//Carbon metabolism;ko04016//MAPK signaling pathway - plant;ko04146//Peroxisome;ko00630//Glyoxylate and dicarboxylate metabolism;ko00380//Tryptophan metabolism	K03781;K03781;K03781;K03781;K03781;K03781	GO:0005840//ribosome;GO:0009526//plastid envelope;GO:0030312//external encapsulating structure;GO:0042579//microbody	GO:0004601//peroxidase activity;GO:0046906//tetrapyrrole binding;GO:0046914//transition metal ion binding	GO:0006950//response to stress;GO:0042743//hydrogen peroxide metabolic process;GO:0044710//single-organism metabolic process
G35348	6.17	6.15	5.29	10.69	11.39	13.77	10.42	9.96	9.99	LRK10L-1.1	PREDICTED: LEAF RUST 10 DISEASE-RESISTANCE LOCUS RECEPTOR-LIKE PROTEIN KINASE-like 1.1 [Ipomoea nil]	-	-	-	-	-	-	-
G35352	0.62	0.25	0.69	0.6	0.39	0.81	1.21	1.36	1.36	PIX13	PREDICTED: probable serine/threonine-protein kinase Cx32, chloroplastic isoform X2 [Ipomoea nil]	-	-	-	-	-	-	-
G3537	5.28	3.52	4.69	4.08	6.02	4.96	1.89	2.38	1.63	HMGCL	PREDICTED: hydroxymethylglutaryl-CoA lyase, mitochondrial-like isoform X2 [Ipomoea nil]	Metabolism;Cellular Processes;Metabolism;Metabolism;Metabolism	Global and overview maps;Transport and catabolism;Amino acid metabolism;Carbohydrate metabolism;Lipid metabolism	ko01100//Metabolic pathways;ko04146//Peroxisome;ko00280//Valine, leucine and isoleucine degradation;ko00650//Butanoate metabolism;ko00072//Synthesis and degradation of ketone bodies	K01640;K01640;K01640;K01640;K01640	-	-	-
G35390	4.05	4.2	4.42	2.28	0.95	2.28	1.16	1.54	1.17	At5g22090	PREDICTED: protein FAF-like, chloroplastic [Ipomoea nil]	-	-	-	-	-	-	-
G35395	10.28	12.43	10.96	8.19	9.64	8.95	4.06	3.6	5.26	SSL3	PREDICTED: protein STRICTOSIDINE SYNTHASE-LIKE 3-like [Ipomoea nil]	-	-	-	-	-	-	-
G35410	5.59	7.7	5.98	7.05	6.08	4.57	0.44	2.49	1.92	RTNLB11	PREDICTED: reticulon-like protein B11 [Ipomoea nil]	-	-	-	-	-	-	-
G35427	5.55	7.53	7.8	4.94	5.94	3.3	3.89	3.18	3	--	PREDICTED: protein Mpv17-like [Ipomoea nil]	-	-	-	-	-	-	-
G35433	8.66	10.46	10.39	6.1	6.34	7.35	5.17	4.29	4.42	--	PREDICTED: uncharacterized protein LOC109191634 [Ipomoea nil]	-	-	-	-	-	-	-
G35441	36.58	30.55	31.98	32.18	31.64	33.47	13.44	15.92	15.34	SDR2b	PREDICTED: short-chain dehydrogenase/reductase 2b-like isoform X1 [Ipomoea nil]	Metabolism;Metabolism	Global and overview maps;Metabolism of terpenoids and polyketides	ko01110//Biosynthesis of secondary metabolites;ko00902//Monoterpenoid biosynthesis	K15095;K15095	-	GO:0003824//catalytic activity	GO:0044710//single-organism metabolic process
G35460	2.02	2.74	2.61	1.06	1.1	1.17	1.12	0.68	0.25	LBD4	PREDICTED: LOB domain-containing protein 4-like [Ipomoea nil]	-	-	-	-	-	-	GO:0010087//phloem or xylem histogenesis;GO:0044260//cellular macromolecule metabolic process
G35521	11.53	12.93	16.07	10.4	11.35	9	3.56	6.12	4.88	--	-	-	-	-	-	-	-	-
G35540	18.84	20.35	19.8	14.61	14.42	15.02	9.09	9.68	9.34	--	PREDICTED: uncharacterized protein LOC109191635 [Ipomoea nil]	-	-	-	-	-	-	-
G35556	7.76	8.47	7.24	6.48	7.27	5.8	2.37	2.47	2.84	--	PREDICTED: membrane-bound transcription factor site-2 protease homolog [Ipomoea nil]	Genetic Information Processing	Folding, sorting and degradation	ko04141//Protein processing in endoplasmic reticulum	K07765	-	-	-
G35578	12.03	11.41	13.74	9.92	11.52	9.1	7.05	4.88	5.71	--	PREDICTED: uncharacterized protein LOC109152184 [Ipomoea nil]	-	-	-	-	-	-	-
G35579	60.34	52.88	56.13	53.5	47.97	41.35	19.37	16.41	20.2	Os01g0803200	PREDICTED: cysteine proteinase inhibitor-like isoform X1 [Ipomoea nil]	-	-	-	-	-	-	-
G3561	26.98	27.65	28.53	16.35	17.74	14.31	10.59	10.11	9.98	PPD6	PREDICTED: psbP domain-containing protein 6, chloroplastic [Ipomoea nil]	-	-	-	-	-	-	-
G35614	7.78	7.75	8.69	4.7	5.48	3.59	2.42	2.65	2.52	--	PREDICTED: dr1-associated corepressor-like isoform X2 [Ipomoea nil]	-	-	-	-	-	-	-
G35682	8.79	7.76	9.56	7.47	7.2	6.59	4.22	5.25	3.12	MOC1	PREDICTED: uncharacterized protein LOC109152187 isoform X2 [Ipomoea nil]	-	-	-	-	-	-	-
G35683	80.81	69.34	61.67	71.18	77.66	73.3	142.5	135.97	145.19	GAPC	GAPDH2 [Ipomoea purpurea]	Metabolism;Metabolism;Metabolism;Metabolism;Metabolism;Metabolism	Global and overview maps;Global and overview maps;Global and overview maps;Global and overview maps;Carbohydrate metabolism;Energy metabolism	ko01100//Metabolic pathways;ko01110//Biosynthesis of secondary metabolites;ko01200//Carbon metabolism;ko01230//Biosynthesis of amino acids;ko00010//Glycolysis / Gluconeogenesis;ko00710//Carbon fixation in photosynthetic organisms	K00134;K00134;K00134;K00134;K00134;K00134	-	GO:0000166//nucleotide binding;GO:0016903//oxidoreductase activity, acting on the aldehyde or oxo group of donors	GO:0044710//single-organism metabolic process
G35685	61.38	59.02	65.47	63.03	69.38	69.87	136.56	133.8	136.42	GAPC	GAPDH2 [Ipomoea purpurea]	Metabolism;Metabolism;Metabolism;Metabolism;Metabolism;Metabolism	Global and overview maps;Global and overview maps;Global and overview maps;Global and overview maps;Carbohydrate metabolism;Energy metabolism	ko01100//Metabolic pathways;ko01110//Biosynthesis of secondary metabolites;ko01200//Carbon metabolism;ko01230//Biosynthesis of amino acids;ko00010//Glycolysis / Gluconeogenesis;ko00710//Carbon fixation in photosynthetic organisms	K00134;K00134;K00134;K00134;K00134;K00134	-	GO:0000166//nucleotide binding;GO:0016903//oxidoreductase activity, acting on the aldehyde or oxo group of donors	GO:0044710//single-organism metabolic process
G35692	90.65	79.5	91.29	95.83	87.6	90.48	183.85	194.65	188.38	GAPC3	glyceraldehyde-3-phosphate dehydrogenase, partial [Ipomoea batatas]	Metabolism;Metabolism;Metabolism;Metabolism;Metabolism;Metabolism	Global and overview maps;Global and overview maps;Global and overview maps;Global and overview maps;Carbohydrate metabolism;Energy metabolism	ko01100//Metabolic pathways;ko01110//Biosynthesis of secondary metabolites;ko01200//Carbon metabolism;ko01230//Biosynthesis of amino acids;ko00010//Glycolysis / Gluconeogenesis;ko00710//Carbon fixation in photosynthetic organisms	K00134;K00134;K00134;K00134;K00134;K00134	-	GO:0000166//nucleotide binding;GO:0016903//oxidoreductase activity, acting on the aldehyde or oxo group of donors	GO:0044710//single-organism metabolic process
G357	8.89	9.36	6.44	6.1	5.82	6.31	3.82	4.35	3.95	At1g62350	PREDICTED: pentatricopeptide repeat-containing protein At1g62350-like [Ipomoea nil]	-	-	-	-	-	-	-
G35708	8.5	7.19	9.14	7.71	5.97	5.34	1.87	2.65	3.41	--	PREDICTED: GATA transcription factor 11-like isoform X1 [Ipomoea nil]	-	-	-	-	-	-	-
G35719	3.02	2.99	2.61	0.47	0.27	0.62	0	0.62	1.2	--	-	-	-	-	-	-	-	-
G35734	11.51	11.94	11.81	6.93	6.86	5.59	4.57	4.12	5.22	DRAP1	PREDICTED: dr1-associated corepressor-like isoform X2 [Ipomoea nil]	-	-	-	-	-	-	-
G35744	5.67	3.58	4.36	1.43	1.23	2.45	1.07	0.49	0.79	--	PREDICTED: zinc finger BED domain-containing protein RICESLEEPER 2-like [Ipomoea nil]	-	-	-	-	-	-	-
G35751	3.08	4.18	3.57	2.66	2.39	3.9	1.56	1.73	1.82	--	PREDICTED: uncharacterized protein LOC109171795 isoform X1 [Ipomoea nil]	-	-	-	-	-	-	-
G3576	9.05	14.51	15.48	5.48	8.05	17.45	4.67	5.93	7.06	RBL901	PREDICTED: retinoblastoma-related protein-like [Ipomoea nil]	-	-	-	-	-	-	GO:0006355//regulation of transcription, DNA-templated;GO:0007049//cell cycle
G35773	3.71	3.25	4.8	1.92	2.98	3.31	1.06	0.79	0.65	--	PREDICTED: trihelix transcription factor ASR3 [Ipomoea nil]	-	-	-	-	-	-	-
G35793	1.66	2.68	0.58	3.49	2.29	3.1	3.36	5.79	6.31	--	PREDICTED: uncharacterized protein LOC109148585 [Ipomoea nil]	-	-	-	-	-	-	-
G35813	4.03	6.05	7.97	3.55	5.5	3.95	1.95	1.82	2.25	BB	PREDICTED: E3 ubiquitin ligase BIG BROTHER-like isoform X2 [Ipomoea nil]	-	-	-	-	-	-	-
G35847	30.73	31.23	29.39	29.75	27.54	29.31	12.95	12.85	12.18	ASB1	PREDICTED: anthranilate synthase beta subunit 1, chloroplastic-like [Ipomoea nil]	Metabolism;Metabolism;Metabolism;Metabolism	Global and overview maps;Global and overview maps;Global and overview maps;Amino acid metabolism	ko01100//Metabolic pathways;ko01110//Biosynthesis of secondary metabolites;ko01230//Biosynthesis of amino acids;ko00400//Phenylalanine, tyrosine and tryptophan biosynthesis	K01658;K01658;K01658;K01658	-	GO:0003824//catalytic activity	-
G35859	7.93	8.13	7.56	6.75	8.77	7.63	3.88	3.81	3.97	N	PREDICTED: TMV resistance protein N-like isoform X1 [Ipomoea nil]	-	-	-	-	-	-	-
G35861	2.71	2.77	3.41	2.12	2.4	0.9	1.25	0.97	1.04	F6'H2	PREDICTED: feruloyl CoA ortho-hydroxylase 2-like [Ipomoea nil]	Metabolism;Metabolism	Global and overview maps;Biosynthesis of other secondary metabolites	ko01110//Biosynthesis of secondary metabolites;ko00940//Phenylpropanoid biosynthesis	K06892;K06892	-	-	-
G35874	35.42	35.6	33.14	26.79	26.61	26.97	16.12	14.99	14.31	--	PREDICTED: uncharacterized protein LOC109152447 [Ipomoea nil]	-	-	-	-	-	-	-
G3588	0.42	0.54	1.12	0.52	0.6	0.87	0	0	0	ZIF1	PREDICTED: protein ZINC INDUCED FACILITATOR-LIKE 1-like [Ipomoea nil]	-	-	-	-	-	-	-
G35916	7.21	6.51	7.46	4.11	4.02	5.88	3.54	1.99	2.72	--	Thioredoxin family protein isoform 5, partial [Theobroma cacao]	Genetic Information Processing	Folding, sorting and degradation	ko04120//Ubiquitin mediated proteolysis	K03354	-	-	GO:0044699//single-organism process
G35932	1.2	0.93	1.29	0.9	0.39	1.96	2.06	3.14	2.68	TPR3	PREDICTED: protein TPR1-like isoform X14 [Ipomoea nil]	-	-	-	-	-	-	-
G3594	44.15	46.49	56.65	35.95	40.27	42.86	17.84	18.86	15.86	DPE2	PREDICTED: 4-alpha-glucanotransferase DPE2-like [Ipomoea nil]	Metabolism;Metabolism;Metabolism	Global and overview maps;Global and overview maps;Carbohydrate metabolism	ko01100//Metabolic pathways;ko01110//Biosynthesis of secondary metabolites;ko00500//Starch and sucrose metabolism	K00705;K00705;K00705	-	GO:0016740//transferase activity;GO:0030247//polysaccharide binding	GO:0006073//cellular glucan metabolic process
G35943	13.99	15.09	14.15	11.96	10.06	10.96	5.98	6.28	5.84	CPR1	PREDICTED: F-box/kelch-repeat protein At3g23880-like [Ipomoea nil]	-	-	-	-	-	-	-
G35972	10.6	13.9	15.32	10	9.95	14.45	5.73	4.43	6	URE	PREDICTED: urease [Ipomoea nil]	Metabolism;Metabolism;Metabolism	Global and overview maps;Nucleotide metabolism;Amino acid metabolism	ko01100//Metabolic pathways;ko00230//Purine metabolism;ko00220//Arginine biosynthesis	K01427;K01427;K01427	-	-	-
G35978	8.9	7.67	7.58	12.39	8.4	5.79	3.47	2.51	2.93	--	-	-	-	-	-	-	-	-
G35983	8.87	7.56	9.52	13.18	12.04	9.32	22.68	23.21	22.04	--	PREDICTED: uncharacterized protein LOC109172036 [Ipomoea nil]	-	-	-	-	-	-	-
G35986	9.06	8.22	9.28	11.57	10.68	16.03	34.59	17.51	19.53	ABCA2	PREDICTED: ABC transporter A family member 2 [Ipomoea nil]	-	-	-	-	-	-	-
G36008	6.31	5.67	6.61	5.12	5.74	4.74	2.38	2.52	3.3	--	adenylyl cyclase [Nicotiana benthamiana]	-	-	-	-	-	-	-
G36015	4.77	6.42	5.6	4.39	6.61	3.47	1.93	2.69	1.81	--	GST_N_3 domain-containing protein [Cephalotus follicularis]	Genetic Information Processing	Folding, sorting and degradation	ko04120//Ubiquitin mediated proteolysis	K03354	GO:0009536//plastid	GO:0015036//disulfide oxidoreductase activity	GO:0019725//cellular homeostasis;GO:0044710//single-organism metabolic process
G36030	62.7	65.79	57.11	58.48	62.24	55.07	27.74	33.49	30.54	DHPS1	PREDICTED: 4-hydroxy-tetrahydrodipicolinate synthase, chloroplastic [Ipomoea nil]	Metabolism;Metabolism;Metabolism;Metabolism;Metabolism	Global and overview maps;Global and overview maps;Global and overview maps;Biosynthesis of other secondary metabolites;Amino acid metabolism	ko01100//Metabolic pathways;ko01110//Biosynthesis of secondary metabolites;ko01230//Biosynthesis of amino acids;ko00261//Monobactam biosynthesis;ko00300//Lysine biosynthesis	K01714;K01714;K01714;K01714;K01714	-	-	-
G36035	8.44	8.16	7.88	10.88	11.81	8.04	21.05	25.46	21.73	HHL1	PREDICTED: protein HHL1, chloroplastic [Ipomoea nil]	-	-	-	-	-	-	-
G36040	60.88	60.1	57.7	46.64	43.69	39.9	29.24	27.51	23.39	--	PREDICTED: uncharacterized protein LOC109172061 [Ipomoea nil]	-	-	-	-	-	-	-
G36044	181.75	162.34	159.71	191.06	182.73	175.21	354.85	332.79	337.86	GAPC3	GAPDH2 [Ipomoea purpurea]	Metabolism;Metabolism;Metabolism;Metabolism;Metabolism;Metabolism	Global and overview maps;Global and overview maps;Global and overview maps;Global and overview maps;Carbohydrate metabolism;Energy metabolism	ko01100//Metabolic pathways;ko01110//Biosynthesis of secondary metabolites;ko01200//Carbon metabolism;ko01230//Biosynthesis of amino acids;ko00010//Glycolysis / Gluconeogenesis;ko00710//Carbon fixation in photosynthetic organisms	K00134;K00134;K00134;K00134;K00134;K00134	-	-	-
G36051	8.59	7.85	7.39	5.88	6.47	4.43	2.51	2.71	2.32	--	PREDICTED: transmembrane protein adipocyte-associated 1 homolog [Ipomoea nil]	-	-	-	-	-	-	-
G36052	2.34	1.78	1.66	3.77	2.12	4.02	4.91	3.8	3.1	WAV2	PREDICTED: protein bem46 isoform X2 [Ipomoea nil]	-	-	-	-	-	-	-
G36058	3.68	3.4	3.48	2.33	3.67	2.01	1.27	2.06	1.3	--	PREDICTED: zinc-regulated protein 8-like [Nicotiana tabacum]	-	-	-	-	-	-	-
G36141	5.29	5.92	5.79	11.57	11.81	11.8	7.22	7.93	8.08	WRKY72	PREDICTED: probable WRKY transcription factor 61 isoform X1 [Ipomoea nil]	-	-	-	-	-	-	-
G36143	6.89	5.76	5.3	4.35	5.49	3.9	2.36	1.65	2.72	--	PREDICTED: uncharacterized protein LOC109171795 isoform X2 [Ipomoea nil]	-	-	-	-	-	-	-
G36146	0.96	1.57	0.29	3.58	2.25	1.49	3.04	2.4	1.16	--	PREDICTED: heterogeneous nuclear ribonucleoprotein 1-like [Ipomoea nil]	Genetic Information Processing	Translation	ko03015//mRNA surveillance pathway	K14411	-	-	-
G3616	11.74	12.39	9.52	9.28	10.88	8.73	3.8	7	5.27	BHLH130	PREDICTED: transcription factor bHLH130-like [Solanum lycopersicum]	-	-	-	-	-	-	-
G36188	6.94	5.78	4.59	6.37	5.02	3.9	15.21	15.96	13.9	--	Tsi1-interacting protein TSIP1 [Nicotiana tabacum]	-	-	-	-	-	-	-
G36194	3.78	2.79	3.5	1.78	2.67	2.5	1.05	1.48	1.82	PCMP-E16	PREDICTED: pentatricopeptide repeat-containing protein DOT4, chloroplastic-like [Ipomoea nil]	-	-	-	-	-	-	-
G36195	3.9	4.46	4.94	3.28	1.93	2.39	1.88	0.48	1.38	N118	PREDICTED: protein FAM32A-like isoform X2 [Ipomoea nil]	-	-	-	-	-	-	-
G36236	1.27	0.97	1.17	1.72	1.44	0.47	0.42	0.3	0.18	--	-	-	-	-	-	-	-	-
G36249	6.68	6.64	4.64	3.77	4.55	3.96	2.31	2.7	2.07	Os08g0118900	PREDICTED: probable adenylate kinase 7, mitochondrial isoform X1 [Ipomoea nil]	Metabolism;Metabolism;Metabolism;Metabolism	Global and overview maps;Global and overview maps;Nucleotide metabolism;Metabolism of cofactors and vitamins	ko01100//Metabolic pathways;ko01110//Biosynthesis of secondary metabolites;ko00230//Purine metabolism;ko00730//Thiamine metabolism	K00939;K00939;K00939;K00939	-	GO:0003824//catalytic activity	-
G36295	1.34	1.24	1.37	1.18	0.28	0.53	0	0	0	--	PREDICTED: uncharacterized protein LOC109184430 [Ipomoea nil]	-	-	-	-	-	-	-
G36309	0.63	1.63	1.69	0.79	0.68	0.4	4.36	3.32	6.57	ATHB-17	PREDICTED: homeobox-leucine zipper protein HOX3-like [Ipomoea nil]	-	-	-	-	-	-	-
G36327	7.39	11.92	10.54	6.51	1.93	2.24	1.17	3.58	4.89	--	PREDICTED: kirola-like [Ipomoea nil]	-	-	-	-	-	-	-
G3633	8.26	7.36	7.62	5.58	4.65	5.51	3.53	3.77	3.39	DTX42	PREDICTED: protein DETOXIFICATION 43-like isoform X2 [Ipomoea nil]	-	-	-	-	-	-	-
G36330	11.17	9.02	11.91	4.49	6.61	8.23	4.06	3.95	2.85	--	PREDICTED: calcineurin subunit B-like [Ipomoea nil]	-	-	-	-	GO:0043231//intracellular membrane-bounded organelle	-	GO:0006928//movement of cell or subcellular component;GO:0051640//organelle localization
G36332	3.8	2.72	2.33	0.94	1.63	1.42	0.25	0.76	0.55	--	PREDICTED: kirola-like [Ipomoea nil]	-	-	-	-	-	-	-
G36335	64.74	54.89	61.97	55.04	50.6	47.96	23.9	21.67	21.14	CBWD1	PREDICTED: COBW domain-containing protein 1-like [Nicotiana sylvestris]	-	-	-	-	-	-	-
G36353	2.01	1.47	0.99	0	1.19	0.45	0	0.35	0	--	PREDICTED: dnaJ homolog subfamily B member 7-like isoform X1 [Nicotiana sylvestris]	-	-	-	-	-	-	-
G36367	3.22	4.71	2.39	3.15	3.39	5.11	5.98	8.06	8.36	--	PREDICTED: uncharacterized protein LOC109156800 [Ipomoea nil]	-	-	-	-	-	-	-
G36383	71.43	66.04	62.91	52.02	50.94	50.68	31.29	25.03	24.81	UEV1B	PREDICTED: ubiquitin-conjugating enzyme E2 variant 1A-like isoform X2 [Ipomoea nil]	-	-	-	-	-	-	-
G36386	1.89	2.43	1.76	2.48	2.24	2.35	4.96	4.8	4.32	--	PREDICTED: uncharacterized protein LOC109156800 [Ipomoea nil]	-	-	-	-	-	-	-
G36388	1.33	3.97	1.75	4.6	4.13	4.8	5.83	5.32	4.63	--	-	-	-	-	-	-	-	-
G36447	11.64	9.61	9.24	5.68	8.08	8.71	4.06	4.3	4.51	--	hypothetical protein POPTR_0007s14760g [Populus trichocarpa]	-	-	-	-	-	-	-
G36456	2.32	3.02	3.44	2.05	1.93	2.05	6.04	5.3	6.7	At1g66480	PREDICTED: uncharacterized protein At1g66480-like [Ipomoea nil]	-	-	-	-	-	-	-
G36478	0.68	1.42	1.06	1.68	1.9	1.52	3.02	2.77	1.82	RPP13	NBS resistance protein RGA57, partial [Nicotiana tabacum]	-	-	-	-	-	-	-
G3648	1.28	1.44	1.05	1.98	2.34	1.11	2.66	2.08	6.71	STY46	PREDICTED: serine/threonine-protein kinase STY46-like isoform X2 [Ipomoea nil]	-	-	-	-	-	-	-
G36484	5.84	5.19	6.38	6.02	4.3	6	2.84	1.75	2.51	IQD14	PREDICTED: protein IQ-DOMAIN 14-like isoform X2 [Ipomoea nil]	-	-	-	-	-	-	-
G365	2.44	2.41	2.86	2.35	1.78	2.93	0.94	1.17	1.02	At1g62350	PREDICTED: pentatricopeptide repeat-containing protein At1g62350-like [Ipomoea nil]	-	-	-	-	-	-	-
G36516	4.44	3.69	3.14	3.71	4.1	3.71	1.21	1.74	0.59	XI-A	PREDICTED: ABC transporter A family member 1 isoform X2 [Ipomoea nil]	Environmental Information Processing	Membrane transport	ko02010//ABC transporters	K05643	-	-	-
G36558	1.48	3	3.09	0.7	0.3	0	0.17	0	0.25	GDU3	PREDICTED: protein GLUTAMINE DUMPER 3-like [Ipomoea nil]	-	-	-	-	-	-	-
G3656	10.42	11.3	9.03	7.57	5.71	5.32	2.3	2.53	5.53	--	PREDICTED: neurochondrin isoform X1 [Ipomoea nil]	-	-	-	-	-	-	-
G36606	4.73	7.41	6.1	2.48	4.41	6.99	1.41	1.79	2.11	--	PREDICTED: uncharacterized protein LOC109156844 isoform X2 [Ipomoea nil]	-	-	-	-	-	-	-
G36665	15.51	10.54	11.61	8.65	4.28	4.83	3.93	5.9	4.16	--	PREDICTED: uncharacterized protein LOC109156914 [Ipomoea nil]	-	-	-	-	-	-	-
G36683	43.16	40.77	46.07	38.93	32.55	35.33	14.94	14.81	17.42	RRF	PREDICTED: ribosome-recycling factor, chloroplastic [Ipomoea nil]	-	-	-	-	-	-	-
G36701	8.06	10.89	9.78	10.05	9.31	8.53	4.41	5.49	4.42	NHX1	PREDICTED: sodium/hydrogen exchanger 3-like isoform X1 [Ipomoea nil]	-	-	-	-	GO:0016020//membrane	GO:0015299//solute:proton antiporter activity	GO:0006814//sodium ion transport;GO:0044763//single-organism cellular process;GO:0055067//monovalent inorganic cation homeostasis
G36724	8.5	8.34	9.5	7.85	7.85	9.26	2.83	5.27	3.91	TOL2	PREDICTED: TOM1-like protein 2 [Ipomoea nil]	-	-	-	-	-	-	-
G36753	2.37	1.16	3	1.68	1.29	1.5	0.2	0.45	0.43	--	-	-	-	-	-	-	-	-
G36754	38.22	36.52	43.51	28.57	29.92	31.16	17.09	19.25	19.39	DEGP2	PREDICTED: protease Do-like 2, chloroplastic [Ipomoea nil]	-	-	-	-	-	-	-
G36755	5.65	4.18	3	4.19	3.64	3.63	1.84	0.8	1.95	FLU	PREDICTED: protein FLUORESCENT IN BLUE LIGHT, chloroplastic-like isoform X1 [Ipomoea nil]	-	-	-	-	-	-	-
G36761	7.77	9.7	7.88	5.41	5.5	4.91	3.13	3.41	3.43	Os03g0733400	PREDICTED: zinc finger BED domain-containing protein RICESLEEPER 2-like [Ipomoea nil]	-	-	-	-	-	-	-
G36791	64.13	65.45	64.28	30.78	32.02	29.18	43.22	38.22	37.86	--	Heat shock protein DnaJ, cysteine-rich domain-containing protein [Cynara cardunculus var. scolymus] [Cynara cardunculus]	-	-	-	-	-	-	-
G36792	68.23	55.55	56.63	40.1	33.39	32.84	27.85	29.74	28.72	HIS2A	PREDICTED: histone H2AX-like [Ipomoea nil]	-	-	-	-	GO:0043231//intracellular membrane-bounded organelle;GO:0043232//intracellular non-membrane-bounded organelle	GO:0003676//nucleic acid binding;GO:0046983//protein dimerization activity	-
G36795	6.94	7.48	5.27	1.97	1.94	3.97	0.79	1.72	1.59	HIS2A	PREDICTED: histone H2AX-like [Ipomoea nil]	-	-	-	-	GO:0043231//intracellular membrane-bounded organelle;GO:0043232//intracellular non-membrane-bounded organelle	GO:0003676//nucleic acid binding;GO:0046983//protein dimerization activity	-
G36800	3.36	3.48	2.81	2.68	2.64	2.08	0.77	0.83	0.43	LECRK41	PREDICTED: L-type lectin-domain containing receptor kinase IV.1-like [Ipomoea nil]	-	-	-	-	-	GO:0004672//protein kinase activity;GO:0032550//purine ribonucleoside binding	GO:0006464//cellular protein modification process;GO:0006796//phosphate-containing compound metabolic process
G36812	8.67	9.24	10.15	8.14	8.34	9.42	3.04	5.21	5.31	--	PREDICTED: BOI-related E3 ubiquitin-protein ligase 1-like isoform X2 [Ipomoea nil]	-	-	-	-	-	-	-
G36814	6.81	7.84	8.43	7.09	6.05	5.97	3.5	3.5	3.07	OSB1	PREDICTED: protein OSB1, mitochondrial-like [Ipomoea nil]	Metabolism;Metabolism	Global and overview maps;Carbohydrate metabolism	ko01100//Metabolic pathways;ko00040//Pentose and glucuronate interconversions	K01051;K01051	-	-	-
G36821	4.19	8.36	4.37	3.35	2.58	2.49	0.9	1.85	1.76	HIS2A	PREDICTED: histone H2AX-like [Ipomoea nil]	-	-	-	-	GO:0043231//intracellular membrane-bounded organelle;GO:0043232//intracellular non-membrane-bounded organelle	GO:0003676//nucleic acid binding;GO:0046983//protein dimerization activity	-
G36838	3.13	2.66	4.02	2.35	1.62	2.67	1.81	1.46	1.38	VAB	PREDICTED: VAN3-binding protein [Ipomoea nil]	-	-	-	-	-	-	-
G36852	1.39	1.36	1.5	1.7	1.66	1.9	2.61	2.9	3.46	At1g58390	NRC2b [Nicotiana benthamiana]	-	-	-	-	-	-	-
G36855	6.16	6.99	8.08	6.98	8.24	6.14	13.6	14.58	14.31	--	PREDICTED: putative late blight resistance protein homolog R1B-14 [Ipomoea nil]	-	-	-	-	-	-	-
G36885	5.37	8.4	6.9	4.8	6.3	5.81	2.08	1.64	2.53	--	PREDICTED: protein FAM98A-like isoform X1 [Ipomoea nil]	-	-	-	-	-	-	-
G36902	14.91	14.62	15.15	15.24	16.24	16.1	6.56	7.38	8.2	At1g74260	PREDICTED: probable phosphoribosylformylglycinamidine synthase, chloroplastic/mitochondrial [Ipomoea nil]	Metabolism;Metabolism;Metabolism	Global and overview maps;Global and overview maps;Nucleotide metabolism	ko01100//Metabolic pathways;ko01110//Biosynthesis of secondary metabolites;ko00230//Purine metabolism	K01952;K01952;K01952	-	-	-
G36910	13.56	11.1	11.26	12.81	8.91	11.44	5.41	6.28	5.88	--	30S ribosomal protein S6B [Hevea brasiliensis]	Genetic Information Processing	Translation	ko03010//Ribosome	K02990	-	-	-
G36911	41.03	39.24	53.8	36.65	33.23	42.95	16.24	19.31	22.95	--	-	-	-	-	-	-	-	-
G36925	1.85	1.81	3.1	1.87	1.03	1.13	0.27	0.51	0.31	--	PREDICTED: B-cell receptor-associated protein 31 [Jatropha curcas]	Genetic Information Processing	Folding, sorting and degradation	ko04141//Protein processing in endoplasmic reticulum	K14009	GO:0031224//intrinsic component of membrane	-	GO:0015031//protein transport
G36928	1.76	2.36	2.37	1.15	0.62	0.36	1.28	0.74	0.66	--	PREDICTED: uncharacterized protein LOC109182633 [Ipomoea nil]	-	-	-	-	-	-	-
G36940	0.57	1.25	0.92	0.43	0.45	1.16	1.5	1.79	2.86	CST	PREDICTED: probable serine/threonine-protein kinase Cx32, chloroplastic isoform X3 [Ipomoea nil]	-	-	-	-	-	-	-
G36975	15.75	17.3	18.28	15.4	15.49	15.84	8.76	6.95	7.24	MED19B	PREDICTED: mediator of RNA polymerase II transcription subunit 19a-like isoform X4 [Ipomoea nil]	-	-	-	-	-	-	-
G36983	49.1	42.58	47.98	28.29	27.71	26.55	21.75	20.52	20.49	PSAL	PREDICTED: photosystem I reaction center subunit XI, chloroplastic [Ipomoea nil]	Metabolism;Metabolism	Global and overview maps;Energy metabolism	ko01100//Metabolic pathways;ko00195//Photosynthesis	K02699;K02699	-	-	-
G36992	8.09	7.04	6.78	6.06	5.55	2.97	3.47	3.47	2.64	PATROL1	PREDICTED: uncharacterized protein LOC109180165 [Ipomoea nil]	-	-	-	-	-	-	-
G37003	31.57	26.29	21.51	22.73	17.57	20.81	14.06	10.07	9.82	--	PREDICTED: acyl-coenzyme A thioesterase 13-like [Ipomoea nil]	-	-	-	-	-	-	-
G37010	0.1	0	0.09	0	0	0	1.72	1.28	0.43	ABCB25	PREDICTED: ABC transporter B family member 25, mitochondrial isoform X2 [Ipomoea nil]	Environmental Information Processing	Membrane transport	ko02010//ABC transporters	K05663	GO:0031224//intrinsic component of membrane	GO:0015405//P-P-bond-hydrolysis-driven transmembrane transporter activity;GO:0017111//nucleoside-triphosphatase activity;GO:0036094//small molecule binding	GO:0044763//single-organism cellular process;GO:0051234//establishment of localization
G3703	9.94	10.22	11.32	8.07	7.46	8.85	3.46	5.28	5.37	YLMG2	PREDICTED: ylmG homolog protein 2, chloroplastic [Ipomoea nil]	-	-	-	-	-	-	-
G37034	2.1	4.1	6.64	2.99	1.71	1.32	1.04	0	0.51	gpn3	PREDICTED: GPN-loop GTPase 3-like [Ipomoea nil]	-	-	-	-	-	-	-
G37043	2.95	1.87	2.11	3.53	3.08	2.9	3.28	5.35	7.31	At1g20050	PREDICTED: probable 3-beta-hydroxysteroid-Delta(8),Delta(7)-isomerase [Ipomoea nil]	Metabolism;Metabolism;Metabolism	Global and overview maps;Global and overview maps;Lipid metabolism	ko01100//Metabolic pathways;ko01110//Biosynthesis of secondary metabolites;ko00100//Steroid biosynthesis	K01824;K01824;K01824	GO:0031090//organelle membrane;GO:0031224//intrinsic component of membrane;GO:0043231//intracellular membrane-bounded organelle	GO:0016863//intramolecular oxidoreductase activity, transposing C=C bonds	GO:0006637//acyl-CoA metabolic process;GO:0016129//phytosteroid biosynthetic process;GO:0035556//intracellular signal transduction;GO:0060147//regulation of posttranscriptional gene silencing
G37044	5.74	5.86	5.85	7.38	4.45	5.65	2.89	1.53	1.18	--	PREDICTED: acyl-coenzyme A thioesterase 13-like [Ipomoea nil]	-	-	-	-	-	-	-
G37049	10.3	13.42	15.09	11.04	13.52	9.27	5.24	5.26	7.57	PHT4;1	PREDICTED: probable anion transporter 1, chloroplastic [Nicotiana sylvestris]	-	-	-	-	GO:0044434//chloroplast part	GO:0015103//inorganic anion transmembrane transporter activity;GO:0015291//secondary active transmembrane transporter activity	GO:0006605//protein targeting;GO:0006952//defense response;GO:0009414//response to water deprivation;GO:0009617//response to bacterium;GO:0009620//response to fungus;GO:0009696//salicylic acid metabolic process;GO:0009755//hormone-mediated signaling pathway;GO:0009863//salicylic acid mediated signaling pathway;GO:0010243//response to organonitrogen compound;GO:0015698//inorganic anion transport;G…
G37058	8.93	7.74	10.63	6.61	6.67	7.5	4.31	4.09	3.45	PH1	PREDICTED: pleckstrin homology domain-containing protein 1-like [Ipomoea nil]	-	-	-	-	GO:0044424//intracellular part	GO:0005488//binding	-
G37085	7.58	4.42	8.38	14.86	12.9	15.1	10.86	13.07	11.59	AS1	PREDICTED: asparagine synthetase [glutamine-hydrolyzing] [Ipomoea nil]	Metabolism;Metabolism;Metabolism	Global and overview maps;Global and overview maps;Amino acid metabolism	ko01100//Metabolic pathways;ko01110//Biosynthesis of secondary metabolites;ko00250//Alanine, aspartate and glutamate metabolism	K01953;K01953;K01953	-	GO:0016884//carbon-nitrogen ligase activity, with glutamine as amido-N-donor;GO:0032550//purine ribonucleoside binding	GO:0006529//asparagine biosynthetic process
G37115	6.22	5.8	9.11	7.34	7.09	8.44	2.33	2.87	3.25	KIN12F	PREDICTED: kinesin-like protein KIN-12F isoform X3 [Ipomoea nil]	-	-	-	-	GO:0005875//microtubule associated complex	GO:0003774//motor activity;GO:0015631//tubulin binding;GO:0032550//purine ribonucleoside binding	GO:0006305//DNA alkylation;GO:0006342//chromatin silencing;GO:0007017//microtubule-based process;GO:0007049//cell cycle;GO:0010087//phloem or xylem histogenesis;GO:0034968//histone lysine methylation;GO:0035194//posttranscriptional gene silencing by RNA;GO:0051052//regulation of DNA metabolic process
G37122	1.54	3.34	3.22	2.59	1.3	1.51	0.91	0.17	0.17	EPFL6	PREDICTED: EPIDERMAL PATTERNING FACTOR-like protein 4 isoform X2 [Ipomoea nil]	-	-	-	-	-	-	-
G37124	5.52	5.94	4.65	3.62	3.08	2.7	2.05	2.38	1.83	PP2A13	PREDICTED: F-box protein PP2-A13-like [Ipomoea nil]	-	-	-	-	-	-	-
G3715	11.62	12.81	12.19	9.69	8.78	10.77	4.9	5.06	4.74	At3g19440	PREDICTED: RNA pseudouridine synthase 4, mitochondrial isoform X1 [Ipomoea nil]	-	-	-	-	-	-	-
G37153	11.5	11.94	15.46	11.41	6.89	12.34	5.2	6.08	2.86	At5g59250	PREDICTED: D-xylose-proton symporter-like 3, chloroplastic isoform X2 [Ipomoea nil]	-	-	-	-	GO:0031224//intrinsic component of membrane;GO:0042170//plastid membrane	GO:0022857//transmembrane transporter activity	GO:0006091//generation of precursor metabolites and energy;GO:0044763//single-organism cellular process;GO:0044765//single-organism transport
G37154	19.3	15.9	16.77	13.89	17.24	16.23	37.96	43.39	38.71	HCF107	PREDICTED: protein high chlorophyll fluorescent 107 [Ipomoea nil]	-	-	-	-	GO:0009526//plastid envelope;GO:0031090//organelle membrane	-	GO:0006355//regulation of transcription, DNA-templated;GO:0006396//RNA processing;GO:0009658//chloroplast organization;GO:0009668//plastid membrane organization;GO:0009887//organ morphogenesis;GO:0010608//posttranscriptional regulation of gene expression;GO:0016072//rRNA metabolic process;GO:0031399//regulation of protein modification process;GO:0043623//cellular protein complex assembly;GO:00488…
G37161	9.25	7.08	12.54	5.82	10.97	4.51	4.27	3.03	2.97	--	PREDICTED: 6,7-dimethyl-8-ribityllumazine synthase, chloroplastic [Ipomoea nil]	Metabolism;Metabolism;Metabolism	Global and overview maps;Global and overview maps;Metabolism of cofactors and vitamins	ko01100//Metabolic pathways;ko01110//Biosynthesis of secondary metabolites;ko00740//Riboflavin metabolism	K00794;K00794;K00794	-	-	-
G37167	3.86	2.13	4.79	1.6	2.2	1.89	1.85	1.23	1.14	--	-	-	-	-	-	-	-	-
G37199	19.24	23.14	21.85	11.64	11	10.87	7.19	7.67	8.5	RIBA3	PREDICTED: monofunctional riboflavin biosynthesis protein RIBA 3, chloroplastic-like isoform X1 [Ipomoea nil]	Metabolism;Metabolism;Metabolism;Metabolism	Global and overview maps;Global and overview maps;Metabolism of cofactors and vitamins;Metabolism of cofactors and vitamins	ko01100//Metabolic pathways;ko01110//Biosynthesis of secondary metabolites;ko00790//Folate biosynthesis;ko00740//Riboflavin metabolism	K14652;K14652;K14652;K14652	-	GO:0016830//carbon-carbon lyase activity	GO:0006771//riboflavin metabolic process
G37217	11.22	11.19	12.24	9.65	10.08	11.68	5.24	5.17	4.13	ARF4	PREDICTED: auxin response factor 4-like [Ipomoea nil]	-	-	-	-	-	-	GO:0009725//response to hormone;GO:0010467//gene expression;GO:0034645//cellular macromolecule biosynthetic process;GO:0044763//single-organism cellular process;GO:0044767//single-organism developmental process;GO:0050794//regulation of cellular process
G37223	4.5	4.69	8.01	3.41	2.74	1.37	1.91	1.21	1.76	--	PREDICTED: acyl-CoA-binding domain-containing protein 3-like isoform X2 [Ipomoea nil]	-	-	-	-	-	-	-
G37237	8.95	10.05	7.6	5.34	5	6.5	3.17	3.59	3.88	GATA8	PREDICTED: GATA transcription factor 11-like [Ipomoea nil]	-	-	-	-	-	-	-
G3728	6.83	4.49	4.17	4.93	3.45	3.04	1.15	2	2.31	At3g03770	PREDICTED: probable inactive leucine-rich repeat receptor-like protein kinase At3g03770 [Ipomoea nil]	-	-	-	-	GO:0016020//membrane	GO:0016772//transferase activity, transferring phosphorus-containing groups	GO:0006796//phosphate-containing compound metabolic process;GO:0050896//response to stimulus;GO:0071704//organic substance metabolic process
G37291	6.89	7.09	7.67	1.26	1.08	2.7	0.75	1.29	0.83	--	PREDICTED: lysosomal Pro-X carboxypeptidase-like [Ipomoea nil]	-	-	-	-	-	-	-
G37293	1.54	1.89	2.01	1.25	1.81	0.95	9.98	10.19	8.03	SCPL48	PREDICTED: serine carboxypeptidase-like [Ipomoea nil]	-	-	-	-	-	-	-
G37294	5.65	3.59	5.36	1.16	1.84	1.63	0.91	1.67	0.92	Prcp	PREDICTED: lysosomal Pro-X carboxypeptidase-like [Ipomoea nil]	-	-	-	-	-	-	-
G37302	2.08	0.69	1.02	2.74	2.93	2.76	3.34	3.01	2.94	--	-	-	-	-	-	-	-	-
G37306	5.23	8.27	10.52	5.93	3.17	6.11	0	2.13	3.1	TIP1-1	PREDICTED: probable aquaporin TIP1-1 [Ipomoea nil]	-	-	-	-	-	-	-
G37323	0.27	0	0	1.21	0.15	0.17	1.99	3.06	2.62	SCPL49	PREDICTED: serine carboxypeptidase-like [Ipomoea nil]	-	-	-	-	-	-	-
G37358	5.07	5.7	6.09	4.32	4.56	3.98	1.94	2.6	2.17	TMK2	PREDICTED: receptor protein kinase TMK1-like [Ipomoea nil]	-	-	-	-	-	-	-
G37375	1.38	2.51	1.48	1.56	1.8	1.39	0.18	0.14	0.27	RE	PREDICTED: protein RETICULATA-RELATED 1, chloroplastic-like [Ipomoea nil]	-	-	-	-	-	-	-
G37383	1.79	1.07	1.51	0.37	0.74	1.14	0	0.17	0.17	--	-	-	-	-	-	-	-	-
G37397	72.97	73.09	85.86	46.44	51.77	50.8	33.29	28.23	28.45	TIP1-1	PREDICTED: probable aquaporin TIP1-1 [Ipomoea nil]	-	-	-	-	-	-	-
G37400	0.84	1.1	0.91	0.11	0.46	0.32	0	0.26	0.08	--	PREDICTED: uncharacterized protein LOC109171621 [Ipomoea nil]	-	-	-	-	-	-	-
G37415	22.21	20.97	26.32	16.94	14.85	16.87	10.95	8.15	7.04	HAB1	PREDICTED: probable protein phosphatase 2C 53 isoform X2 [Ipomoea nil]	Environmental Information Processing;Environmental Information Processing	Signal transduction;Signal transduction	ko04075//Plant hormone signal transduction;ko04016//MAPK signaling pathway - plant	K14497;K14497	-	-	-
G37425	9.59	8.25	8.18	6	6.78	7.2	3.96	4.67	3.76	At2g39750	PREDICTED: probable methyltransferase PMT11 [Ipomoea nil]	-	-	-	-	GO:0016020//membrane;GO:0043231//intracellular membrane-bounded organelle	-	-
G37458	4.91	7.87	9.12	4.98	4.64	4.2	1.02	1.51	1.26	--	-	-	-	-	-	-	-	-
G37474	6.27	6.47	6.36	6.85	7.01	6.37	2.98	3.09	3.22	--	PREDICTED: uncharacterized protein LOC109173369 [Ipomoea nil]	-	-	-	-	-	-	-
G37498	6.04	6.43	6.16	3.95	4.63	5.53	1.61	2.54	3.55	CDC48B	PREDICTED: cell division control protein 48 homolog B isoform X2 [Ipomoea nil]	-	-	-	-	GO:0044424//intracellular part	-	GO:0044763//single-organism cellular process
G37505	23.07	23.85	24	15.52	16.23	18.01	13.39	11.01	11.01	NIK1	PREDICTED: protein NSP-INTERACTING KINASE 2-like [Ipomoea nil]	-	-	-	-	-	-	-
G37516	4.88	6.02	7.42	3.88	7	5.66	2.33	2.82	2.58	--	PREDICTED: uncharacterized protein LOC109146811 [Ipomoea nil]	-	-	-	-	-	-	-
G37517	4.6	4.4	3.85	1.97	1.75	1.47	2.85	1.77	1.49	HIPP09	PREDICTED: heavy metal-associated isoprenylated plant protein 3-like [Juglans regia]	-	-	-	-	-	-	-
G37523	34.74	36.68	34.73	25.64	26.56	30.21	14.12	13.76	17.61	--	PREDICTED: uncharacterized protein LOC109146756 [Ipomoea nil]	-	-	-	-	-	-	-
G37555	4.36	7.5	10.42	7.04	8.09	5.06	2.92	3.44	2.46	v1g140887	PREDICTED: protein UXT homolog isoform X1 [Ipomoea nil]	-	-	-	-	-	-	-
G37556	0.18	0.16	0.32	1.07	0.39	0.08	0.87	0.42	0.87	--	PREDICTED: disease resistance protein TAO1-like [Ipomoea nil]	-	-	-	-	-	-	-
G37575	17.31	15.38	14.05	12.98	10.33	10.26	8.09	7.1	7.61	At3g01520	PREDICTED: universal stress protein A-like protein [Ipomoea nil]	-	-	-	-	-	-	-
G37609	1.67	1.72	1.53	2.04	2.47	2.63	3.83	3.81	3.53	R1A	NBS-LRR protein [Ipomoea batatas]	-	-	-	-	-	-	-
G37611	7.11	4.24	7.29	4.48	5.65	3.2	2.27	3.75	2.35	MYB88	PREDICTED: myb-like protein Q isoform X1 [Ipomoea nil]	Organismal Systems	Environmental adaptation	ko04626//Plant-pathogen interaction	K09422	-	-	-
G37613	1.43	2.25	0.84	0.46	0	1.1	0	0.1	0.01	--	PREDICTED: uncharacterized protein LOC109166242 isoform X2 [Ipomoea nil]	-	-	-	-	-	-	-
G37641	0.56	0.44	1.32	1.08	1.03	1.75	3.81	6.94	1.7	--	PREDICTED: uncharacterized protein LOC109166374 isoform X1 [Ipomoea nil]	-	-	-	-	-	-	-
G37652	5.39	6.74	5.92	5.62	4.99	5.11	3.97	2.15	2.41	Dnajb1	PREDICTED: dnaJ homolog subfamily B member 1-like [Ipomoea nil]	-	-	-	-	-	-	-
G37653	4.13	11.6	12.04	15.78	12.43	14.75	1.59	1.53	6.99	--	PREDICTED: uncharacterized protein LOC109166275 [Ipomoea nil]	-	-	-	-	-	-	-
[truncated: 1,815 more rows]

## Sheet: Table S 10
Table S10. Classification of unique DEGs in M3 plants under low temperature stress treatment.
[truncated: 277 more rows]

## Sheet: Table S 11
Table S11. Classification of unique DEGs of Profile 4 in M3 plants under low temperature stress treatment.
[truncated: 42 more rows]

[truncated: 1 more sheets: Table S 12]
